# Supplementary material for: Characterization of an A3G-VifHIV-1-CRL5-CBFβ Structure Using a Cross-linking Mass Spectrometry Pipeline for Integrative Modeling of Host–Pathogen Complexes
Source: Mol Cell Proteomics. 2021 Aug 11;20:100132. doi: 10.1016/j.mcpro.2021.100132 (PMC8459920; doi:10.1016/j.mcpro.2021.100132)
Supplement: bt_trypsin.txt [file mmc1.txt]

<parameters>
<allow_non_specific>at%200%20termini</allow_non_specific>
<data_source>List%20of%20Files</data_source>
<database>PA.SwissProt.PN.RMK.A3GVifCRL5.fasta.random.concat</database>
<database>SwissProt.Human.2016.01.11.fasta.random.concat</database>
<dna_frame_translation>3</dna_frame_translation>
<enzyme>Trypsin</enzyme>
<expect_calc_method>Linear%20Tail%20Fit</expect_calc_method>
<fragment_masses_tolerance>0.8</fragment_masses_tolerance>
<fragment_masses_tolerance_units>Da</fragment_masses_tolerance_units>
<full_pi_range>1</full_pi_range>
<high_pi>10.0</high_pi>
<instrument_name>ESI-ION-TRAP-low-res</instrument_name>
<low_pi>3.0</low_pi>
<max_hits>9999999</max_hits>
<missed_cleavages>5</missed_cleavages>
<const_mod>Carbamidomethyl%20%28C%29</const_mod>
<mod_c_term_type>Peptide</mod_c_term_type>
<msms_full_mw_range>1</msms_full_mw_range>
<msms_max_modifications>5</msms_max_modifications>
<msms_max_reported_hits>5</msms_max_reported_hits>
<msms_mod_AA>Acetyl%20%28Protein%20N-term%29</msms_mod_AA>
<msms_mod_AA>Acetyl%2BOxidation%20%28Protein%20N-term%20M%29</msms_mod_AA>
<msms_mod_AA>Gln-%3Epyro-Glu%20%28N-term%20Q%29</msms_mod_AA>
<msms_mod_AA>Met-loss%20%28Protein%20N-term%20M%29</msms_mod_AA>
<msms_mod_AA>Met-loss%2BAcetyl%20%28Protein%20N-term%20M%29</msms_mod_AA>
<msms_mod_AA>Oxidation%20%28M%29</msms_mod_AA>
<msms_mod_AA>Deamidated%20%28N%29</msms_mod_AA>
<msms_mod_AA>XL:A-Alkene%20%28Uncleaved%20K%29</msms_mod_AA>
<msms_mod_AA>XL:A-Alkene%20%28Protein%20N-term%29</msms_mod_AA>
<msms_mod_AA>XL:A-Sulfenic%20%28Uncleaved%20K%29</msms_mod_AA>
<msms_mod_AA>XL:A-Sulfenic%20%28Protein%20N-term%29</msms_mod_AA>
<msms_mod_AA>XL:A-Thiol%28Unsaturated%29%20%28Uncleaved%20K%29</msms_mod_AA>
<msms_mod_AA>XL:A-Thiol%28Unsaturated%29%20%28Protein%20N-term%29</msms_mod_AA>
<msms_parent_mass_systematic_error>0</msms_parent_mass_systematic_error>
<msms_parent_mass_tolerance>20</msms_parent_mass_tolerance>
<msms_parent_mass_tolerance_units>ppm</msms_parent_mass_tolerance_units>
<msms_precursor_charge_range>2 3 4 5 6</msms_precursor_charge_range>
<msms_prot_high_mass>125000</msms_prot_high_mass>
<msms_prot_low_mass>1000</msms_prot_low_mass>
<output_filename>xxx</output_filename>
<output_filepath>xxx</output_filepath>
<parent_mass_convert>monoisotopic</parent_mass_convert>
<project_filename>xxx</project_filename>
<project_filepath>xxx</project_filepath>
<report_title>BatchTag</report_title>
<search_name>batchtag</search_name>
<species>All</species>
<use_instrument_ion_types>1</use_instrument_ion_types>
<version>5.10.17</version>
</parameters>
