# Supplementary material for: Characterization of an A3G-VifHIV-1-CRL5-CBFβ Structure Using a Cross-linking Mass Spectrometry Pipeline for Integrative Modeling of Host–Pathogen Complexes
Source: Mol Cell Proteomics. 2021 Aug 11;20:100132. doi: 10.1016/j.mcpro.2021.100132 (PMC8459920; doi:10.1016/j.mcpro.2021.100132)
Supplement: sc.txt [file mmc5.txt]

<?xml version="1.0" encoding="UTF-8"?>
<parameters>
<save_format>Tab delimited text</save_format>
<min_pp_protein_score>15</min_pp_protein_score>
<min_pp_peptide_score>1</min_pp_peptide_score>
<max_protein_evalue>0.1</max_protein_evalue>
<max_peptide_evalue>1</max_peptide_evalue>
<multi_sample>0</multi_sample>
<best_disc_only>1</best_disc_only>
<disc_score_graph>1</disc_score_graph>
<peptide_filter>Keep Replicates</peptide_filter>
<report_m_plus_h>0</report_m_plus_h>
<report_m_over_z>1</report_m_over_z>
<report_charge>1</report_charge>
<report_m_plus_h_calc>0</report_m_plus_h_calc>
<report_m_over_z_calc>0</report_m_over_z_calc>
<report_intensity>0</report_intensity>
<report_error>1</report_error>
<report_unmatched>0</report_unmatched>
<report_num_pks>0</report_num_pks>
<report_rank>0</report_rank>
<report_score>1</report_score>
<report_score_diff>0</report_score_diff>
<report_expectation>1</report_expectation>
<report_num_precursor>0</report_num_precursor>
<report_disc_score>0</report_disc_score>
<report_repeats>0</report_repeats>
<report_prot_score>0</report_prot_score>
<report_num_unique>1</report_num_unique>
<report_peptide_count>0</report_peptide_count>
<report_best_score>0</report_best_score>
<report_best_expect>1</report_best_expect>
<report_coverage>1</report_coverage>
<report_best_disc_score>1</report_best_disc_score>
<report_db_peptide>1</report_db_peptide>
<peptide_mod_type>All Mods (1 column)</peptide_mod_type>
<report_protein_mod>1</report_protein_mod>
<report_mass_mod>0</report_mass_mod>
<report_length>0</report_length>
<report_composition>0</report_composition>
<report_start_aa>1</report_start_aa>
<report_end_aa>0</report_end_aa>
<report_previous_aa>0</report_previous_aa>
<report_next_aa>0</report_next_aa>
<report_missed_cleavages>0</report_missed_cleavages>
<report_time>1</report_time>
<report_number>1</report_number>
<report_accession>1</report_accession>
<report_uniprot_id>0</report_uniprot_id>
<report_gene_name>0</report_gene_name>
<report_prot_len>0</report_prot_len>
<report_mw>1</report_mw>
<report_pi>0</report_pi>
<report_species>1</report_species>
<report_name>1</report_name>
<report_links>1</report_links>
<report_checkboxes>0</report_checkboxes>
<report_type>Peptide</report_type>
<report_msms_info>1</report_msms_info>
<report_homologous_proteins>None</report_homologous_proteins>
<report_hits_type>Union</report_hits_type>
<output_directory>xxx</output_directory>
<merge_option>Separated</merge_option>
<sort_type>Expectation Value</sort_type>
<msms_max_reported_hits></msms_max_reported_hits>
<project_names>xxx</project_names>
<results_names>xxx</results_names>
<results_full_paths>xxx</results_full_paths>
</parameters>
