# Supplementary material for: Characterization of an A3G-VifHIV-1-CRL5-CBFβ Structure Using a Cross-linking Mass Spectrometry Pipeline for Integrative Modeling of Host–Pathogen Complexes
Source: Mol Cell Proteomics. 2021 Aug 11;20:100132. doi: 10.1016/j.mcpro.2021.100132 (PMC8459920; doi:10.1016/j.mcpro.2021.100132)
Supplement: Supplemental Table S1 [file mmc8.xlsx]

## Sheet: DataSet (paper)
File Information			Sample Information							Data Processing Information
File	Sample ID	Instrument Method	Complex ID	Complex Components	Complex (mg/mL)	Complex (uM)	Molar Ratio (protein:DSSO)	Enzyme	Replicate Set	Database 1	Database 2
QE20150613-09	RMK_195-202_1	C:\Xcalibur\methods\robyn\Robyn_FTMS1_2FTMS2-3ITMS3_CE21_120min_new	A3G-Vif-CRL5	A3G, VifCon, CBFβ, EloB, EloC, Cul5, Rbx2	1.2	5.4	50-8000*	Trypsin	1-A	PA.SwissProt.PN.RMK.A3GVifCRL5.fasta.random.concat	SwissProt.Human.2016.01.11.fasta.random.concat
QE20150613-10	RMK_195-202_1	C:\Xcalibur\methods\robyn\Robyn_FTMS1_2FTMS2-4ITMS3_CE21_120min_new	A3G-Vif-CRL5	A3G, VifCon, CBFβ, EloB, EloC, Cul5, Rbx2	1.2	5.4	50-8000*	Trypsin	1-A	PA.SwissProt.PN.RMK.A3GVifCRL5.fasta.random.concat	SwissProt.Human.2016.01.11.fasta.random.concat
QE20150613-11	RMK_195-202_2	C:\Xcalibur\methods\robyn\Robyn_FTMS1_2FTMS2-3ITMS3_CE21_120min_new	A3G-Vif-CRL5	A3G, VifCon, CBFβ, EloB, EloC, Cul5, Rbx2	1.2	5.4	50-8000*	Trypsin	1-A	PA.SwissProt.PN.RMK.A3GVifCRL5.fasta.random.concat	SwissProt.Human.2016.01.11.fasta.random.concat
QE20150613-12	RMK_195-202_2	C:\Xcalibur\methods\robyn\Robyn_FTMS1_2FTMS2-4ITMS3_CE21_120min_new	A3G-Vif-CRL5	A3G, VifCon, CBFβ, EloB, EloC, Cul5, Rbx2	1.2	5.4	50-8000*	Trypsin	1-A	PA.SwissProt.PN.RMK.A3GVifCRL5.fasta.random.concat	SwissProt.Human.2016.01.11.fasta.random.concat
QE20150613-13	RMK_195-202_3	C:\Xcalibur\methods\robyn\Robyn_FTMS1_2FTMS2-3ITMS3_CE21_120min_new	A3G-Vif-CRL5	A3G, VifCon, CBFβ, EloB, EloC, Cul5, Rbx2	1.2	5.4	50-8000*	Trypsin	1-A	PA.SwissProt.PN.RMK.A3GVifCRL5.fasta.random.concat	SwissProt.Human.2016.01.11.fasta.random.concat
VE20150618-01	RMK_195-202_3	C:\Xcalibur\methods\Robyn\Robyn_FTMS1_2FTMS2-3ITMS3_CE22_120min_lowres	A3G-Vif-CRL5	A3G, VifCon, CBFβ, EloB, EloC, Cul5, Rbx2	1.2	5.4	50-8000*	Trypsin	1-A	PA.SwissProt.PN.RMK.A3GVifCRL5.fasta.random.concat	SwissProt.Human.2016.01.11.fasta.random.concat
VE20150618-02	RMK_195-202_3	C:\Xcalibur\methods\Robyn\Robyn_FTMS1_2FTMS2-4ITMS3_CE22_120min_lowres	A3G-Vif-CRL5	A3G, VifCon, CBFβ, EloB, EloC, Cul5, Rbx2	1.2	5.4	50-8000*	Trypsin	1-A	PA.SwissProt.PN.RMK.A3GVifCRL5.fasta.random.concat	SwissProt.Human.2016.01.11.fasta.random.concat
VE20150618-02_A	RMK_195-202_6	C:\Xcalibur\methods\Robyn\Robyn_FTMS1_2FTMS2-3ITMS3_CE22_120min_lowres	A3G-Vif-CRL5	A3G, VifCon, CBFβ, EloB, EloC, Cul5, Rbx2	1.2	5.4	50-8000*	Trypsin	1-A	PA.SwissProt.PN.RMK.A3GVifCRL5.fasta.random.concat	SwissProt.Human.2016.01.11.fasta.random.concat
VE20150618-03	RMK_195-202_4	C:\Xcalibur\methods\Robyn\Robyn_FTMS1_2FTMS2-3ITMS3_CE22_120min_lowres	A3G-Vif-CRL5	A3G, VifCon, CBFβ, EloB, EloC, Cul5, Rbx2	1.2	5.4	50-8000*	Trypsin	1-A	PA.SwissProt.PN.RMK.A3GVifCRL5.fasta.random.concat	SwissProt.Human.2016.01.11.fasta.random.concat
VE20150618-03_A	RMK_195-202_6	C:\Xcalibur\methods\Robyn\Robyn_FTMS1_2FTMS2-4ITMS3_CE22_120min_lowres	A3G-Vif-CRL5	A3G, VifCon, CBFβ, EloB, EloC, Cul5, Rbx2	1.2	5.4	50-8000*	Trypsin	1-A	PA.SwissProt.PN.RMK.A3GVifCRL5.fasta.random.concat	SwissProt.Human.2016.01.11.fasta.random.concat
VE20150618-04	RMK_195-202_4	C:\Xcalibur\methods\Robyn\Robyn_FTMS1_2FTMS2-4ITMS3_CE22_120min_lowres	A3G-Vif-CRL5	A3G, VifCon, CBFβ, EloB, EloC, Cul5, Rbx2	1.2	5.4	50-8000*	Trypsin	1-A	PA.SwissProt.PN.RMK.A3GVifCRL5.fasta.random.concat	SwissProt.Human.2016.01.11.fasta.random.concat
VE20150618-04_A	RMK_195-202_7	C:\Xcalibur\methods\Robyn\Robyn_FTMS1_2FTMS2-3ITMS3_CE22_120min_lowres	A3G-Vif-CRL5	A3G, VifCon, CBFβ, EloB, EloC, Cul5, Rbx2	1.2	5.4	50-8000*	Trypsin	1-A	PA.SwissProt.PN.RMK.A3GVifCRL5.fasta.random.concat	SwissProt.Human.2016.01.11.fasta.random.concat
VE20150618-05	RMK_195-202_5	C:\Xcalibur\methods\Robyn\Robyn_FTMS1_2FTMS2-3ITMS3_CE22_120min_lowres	A3G-Vif-CRL5	A3G, VifCon, CBFβ, EloB, EloC, Cul5, Rbx2	1.2	5.4	50-8000*	Trypsin	1-A	PA.SwissProt.PN.RMK.A3GVifCRL5.fasta.random.concat	SwissProt.Human.2016.01.11.fasta.random.concat
VE20150618-05_A	RMK_195-202_7	C:\Xcalibur\methods\Robyn\Robyn_FTMS1_2FTMS2-4ITMS3_CE22_120min_lowres	A3G-Vif-CRL5	A3G, VifCon, CBFβ, EloB, EloC, Cul5, Rbx2	1.2	5.4	50-8000*	Trypsin	1-A	PA.SwissProt.PN.RMK.A3GVifCRL5.fasta.random.concat	SwissProt.Human.2016.01.11.fasta.random.concat
VE20150618-06	RMK_195-202_5	C:\Xcalibur\methods\Robyn\Robyn_FTMS1_2FTMS2-4ITMS3_CE22_120min_lowres	A3G-Vif-CRL5	A3G, VifCon, CBFβ, EloB, EloC, Cul5, Rbx2	1.2	5.4	50-8000*	Trypsin	1-A	PA.SwissProt.PN.RMK.A3GVifCRL5.fasta.random.concat	SwissProt.Human.2016.01.11.fasta.random.concat
VE20150618-06_A	RMK_195-202_8	C:\Xcalibur\methods\Robyn\Robyn_FTMS1_2FTMS2-3ITMS3_CE22_120min_lowres	A3G-Vif-CRL5	A3G, VifCon, CBFβ, EloB, EloC, Cul5, Rbx2	1.2	5.4	50-8000*	Trypsin	1-A	PA.SwissProt.PN.RMK.A3GVifCRL5.fasta.random.concat	SwissProt.Human.2016.01.11.fasta.random.concat
VE20150618-07	RMK_195-202_8	C:\Xcalibur\methods\Robyn\Robyn_FTMS1_2FTMS2-4ITMS3_CE22_120min_lowres	A3G-Vif-CRL5	A3G, VifCon, CBFβ, EloB, EloC, Cul5, Rbx2	1.2	5.4	50-8000*	Trypsin	1-A	PA.SwissProt.PN.RMK.A3GVifCRL5.fasta.random.concat	SwissProt.Human.2016.01.11.fasta.random.concat
VE20150618-08	RMK_195-202_9	C:\Xcalibur\methods\Robyn\Robyn_FTMS1_2FTMS2-3ITMS3_CE22_120min_lowres	A3G-Vif-CRL5	A3G, VifCon, CBFβ, EloB, EloC, Cul5, Rbx2	1.2	5.4	50-8000*	Trypsin	1-A	PA.SwissProt.PN.RMK.A3GVifCRL5.fasta.random.concat	SwissProt.Human.2016.01.11.fasta.random.concat
VE20150618-09	RMK_195-202_9	C:\Xcalibur\methods\Robyn\Robyn_FTMS1_2FTMS2-4ITMS3_CE22_120min_lowres	A3G-Vif-CRL5	A3G, VifCon, CBFβ, EloB, EloC, Cul5, Rbx2	1.2	5.4	50-8000*	Trypsin	1-A	PA.SwissProt.PN.RMK.A3GVifCRL5.fasta.random.concat	SwissProt.Human.2016.01.11.fasta.random.concat
VE20150618-10	RMK_195-202_10	C:\Xcalibur\methods\Robyn\Robyn_FTMS1_2FTMS2-3ITMS3_CE22_120min_lowres	A3G-Vif-CRL5	A3G, VifCon, CBFβ, EloB, EloC, Cul5, Rbx2	1.2	5.4	50-8000*	Trypsin	1-A	PA.SwissProt.PN.RMK.A3GVifCRL5.fasta.random.concat	SwissProt.Human.2016.01.11.fasta.random.concat
VE20150618-11	RMK_195-202_10	C:\Xcalibur\methods\Robyn\Robyn_FTMS1_2FTMS2-4ITMS3_CE22_120min_lowres	A3G-Vif-CRL5	A3G, VifCon, CBFβ, EloB, EloC, Cul5, Rbx2	1.2	5.4	50-8000*	Trypsin	1-A	PA.SwissProt.PN.RMK.A3GVifCRL5.fasta.random.concat	SwissProt.Human.2016.01.11.fasta.random.concat
VE20150618-12	RMK_195-202_11	C:\Xcalibur\methods\Robyn\Robyn_FTMS1_2FTMS2-3ITMS3_CE22_120min_lowres	A3G-Vif-CRL5	A3G, VifCon, CBFβ, EloB, EloC, Cul5, Rbx2	1.2	5.4	50-8000*	Trypsin	1-A	PA.SwissProt.PN.RMK.A3GVifCRL5.fasta.random.concat	SwissProt.Human.2016.01.11.fasta.random.concat
VE20150618-13	RMK_195-202_11	C:\Xcalibur\methods\Robyn\Robyn_FTMS1_2FTMS2-4ITMS3_CE22_120min_lowres	A3G-Vif-CRL5	A3G, VifCon, CBFβ, EloB, EloC, Cul5, Rbx2	1.2	5.4	50-8000*	Trypsin	1-A	PA.SwissProt.PN.RMK.A3GVifCRL5.fasta.random.concat	SwissProt.Human.2016.01.11.fasta.random.concat
VE20150902-10	RMK_260-266-2	C:\Xcalibur\methods\Robyn\Robyn_FTMS1_2FTMS2-3ITMS3_CE22_120min	A3G-Vif-CRL5	A3G, VifCon, CBFβ, EloB, EloC, Cul5, Rbx2	1.5	6.8	5-250*	Chymotrypsin	1-B	PA.SwissProt.PN.RMK.A3GVifCRL5.fasta.random.concat	SwissProt.Human.2016.01.11.fasta.random.concat
VE20150902-10_A	RMK_260-266-8	C:\Xcalibur\methods\Robyn\Robyn_FTMS1_2FTMS2-3ITMS3_CE22_120min	A3G-Vif-CRL5	A3G, VifCon, CBFβ, EloB, EloC, Cul5, Rbx2	1.5	6.8	5-250*	Chymotrypsin	1-B	PA.SwissProt.PN.RMK.A3GVifCRL5.fasta.random.concat	SwissProt.Human.2016.01.11.fasta.random.concat
VE20150902-11	RMK_260-266-2	C:\Xcalibur\methods\Robyn\Robyn_FTMS1_2FTMS2-4ITMS3_CE22_120min	A3G-Vif-CRL5	A3G, VifCon, CBFβ, EloB, EloC, Cul5, Rbx2	1.5	6.8	5-250*	Chymotrypsin	1-B	PA.SwissProt.PN.RMK.A3GVifCRL5.fasta.random.concat	SwissProt.Human.2016.01.11.fasta.random.concat
VE20150902-12	RMK_260-266-5	C:\Xcalibur\methods\Robyn\Robyn_FTMS1_2FTMS2-3ITMS3_CE22_120min	A3G-Vif-CRL5	A3G, VifCon, CBFβ, EloB, EloC, Cul5, Rbx2	1.5	6.8	5-250*	Chymotrypsin	1-B	PA.SwissProt.PN.RMK.A3GVifCRL5.fasta.random.concat	SwissProt.Human.2016.01.11.fasta.random.concat
VE20150902-13	RMK_260-266-5	C:\Xcalibur\methods\Robyn\Robyn_FTMS1_2FTMS2-4ITMS3_CE22_120min	A3G-Vif-CRL5	A3G, VifCon, CBFβ, EloB, EloC, Cul5, Rbx2	1.5	6.8	5-250*	Chymotrypsin	1-B	PA.SwissProt.PN.RMK.A3GVifCRL5.fasta.random.concat	SwissProt.Human.2016.01.11.fasta.random.concat
VE20150902-14	RMK_260-266-8	C:\Xcalibur\methods\Robyn\Robyn_FTMS1_2FTMS2-3ITMS3_CE22_120min	A3G-Vif-CRL5	A3G, VifCon, CBFβ, EloB, EloC, Cul5, Rbx2	1.5	6.8	5-250*	Chymotrypsin	1-B	PA.SwissProt.PN.RMK.A3GVifCRL5.fasta.random.concat	SwissProt.Human.2016.01.11.fasta.random.concat
VE20150902-14_A	RMK_260-266-10	C:\Xcalibur\methods\Robyn\Robyn_FTMS1_2FTMS2-3ITMS3_CE22_120min	A3G-Vif-CRL5	A3G, VifCon, CBFβ, EloB, EloC, Cul5, Rbx2	1.5	6.8	5-250*	Chymotrypsin	1-B	PA.SwissProt.PN.RMK.A3GVifCRL5.fasta.random.concat	SwissProt.Human.2016.01.11.fasta.random.concat
VE20150902-15	RMK_260-266-8	C:\Xcalibur\methods\Robyn\Robyn_FTMS1_2FTMS2-4ITMS3_CE22_120min	A3G-Vif-CRL5	A3G, VifCon, CBFβ, EloB, EloC, Cul5, Rbx2	1.5	6.8	5-250*	Chymotrypsin	1-B	PA.SwissProt.PN.RMK.A3GVifCRL5.fasta.random.concat	SwissProt.Human.2016.01.11.fasta.random.concat
VE20150903-12	RMK_260-266-14	C:\Xcalibur\methods\Robyn\Robyn_FTMS1_2FTMS2-3ITMS3_CE22_120min	A3G-Vif-CRL5	A3G, VifCon, CBFβ, EloB, EloC, Cul5, Rbx2	1.5	6.8	5-250*	Chymotrypsin	1-B	PA.SwissProt.PN.RMK.A3GVifCRL5.fasta.random.concat	SwissProt.Human.2016.01.11.fasta.random.concat
VE20150903-13	RMK_260-266-14	C:\Xcalibur\methods\Robyn\Robyn_FTMS1_2FTMS2-4ITMS3_CE22_120min	A3G-Vif-CRL5	A3G, VifCon, CBFβ, EloB, EloC, Cul5, Rbx2	1.5	6.8	5-250*	Chymotrypsin	1-B	PA.SwissProt.PN.RMK.A3GVifCRL5.fasta.random.concat	SwissProt.Human.2016.01.11.fasta.random.concat
VE20150903-14	RMK_260-266-13	C:\Xcalibur\methods\Robyn\Robyn_FTMS1_2FTMS2-3ITMS3_CE22_120min	A3G-Vif-CRL5	A3G, VifCon, CBFβ, EloB, EloC, Cul5, Rbx2	1.5	6.8	5-250*	Chymotrypsin	1-B	PA.SwissProt.PN.RMK.A3GVifCRL5.fasta.random.concat	SwissProt.Human.2016.01.11.fasta.random.concat
VE20150903-15	RMK_260-266-13	C:\Xcalibur\methods\Robyn\Robyn_FTMS1_2FTMS2-4ITMS3_CE22_120min	A3G-Vif-CRL5	A3G, VifCon, CBFβ, EloB, EloC, Cul5, Rbx2	1.5	6.8	5-250*	Chymotrypsin	1-B	PA.SwissProt.PN.RMK.A3GVifCRL5.fasta.random.concat	SwissProt.Human.2016.01.11.fasta.random.concat
VE20150903-17	RMK_260-266-1	C:\Xcalibur\methods\Robyn\Robyn_FTMS1_2FTMS2-4ITMS3_CE22_120min	A3G-Vif-CRL5	A3G, VifCon, CBFβ, EloB, EloC, Cul5, Rbx2	1.5	6.8	5-250*	Chymotrypsin	1-B	PA.SwissProt.PN.RMK.A3GVifCRL5.fasta.random.concat	SwissProt.Human.2016.01.11.fasta.random.concat
VE20150903-18	RMK_260-266-3	C:\Xcalibur\methods\Robyn\Robyn_FTMS1_2FTMS2-3ITMS3_CE22_120min	A3G-Vif-CRL5	A3G, VifCon, CBFβ, EloB, EloC, Cul5, Rbx2	1.5	6.8	5-250*	Chymotrypsin	1-B	PA.SwissProt.PN.RMK.A3GVifCRL5.fasta.random.concat	SwissProt.Human.2016.01.11.fasta.random.concat
VE20150907-04	RMK_260-266-4	C:\Xcalibur\methods\Robyn\Robyn_FTMS1_2FTMS2-3ITMS3_CE22_120min	A3G-Vif-CRL5	A3G, VifCon, CBFβ, EloB, EloC, Cul5, Rbx2	1.5	6.8	5-250*	Chymotrypsin	1-B	PA.SwissProt.PN.RMK.A3GVifCRL5.fasta.random.concat	SwissProt.Human.2016.01.11.fasta.random.concat
VE20150907-05	RMK_260-266-4	C:\Xcalibur\methods\Robyn\Robyn_FTMS1_2FTMS2-4ITMS3_CE22_120min	A3G-Vif-CRL5	A3G, VifCon, CBFβ, EloB, EloC, Cul5, Rbx2	1.5	6.8	5-250*	Chymotrypsin	1-B	PA.SwissProt.PN.RMK.A3GVifCRL5.fasta.random.concat	SwissProt.Human.2016.01.11.fasta.random.concat
VE20150907-06	RMK_260-266-6	C:\Xcalibur\methods\Robyn\Robyn_FTMS1_2FTMS2-3ITMS3_CE22_120min	A3G-Vif-CRL5	A3G, VifCon, CBFβ, EloB, EloC, Cul5, Rbx2	1.5	6.8	5-250*	Chymotrypsin	1-B	PA.SwissProt.PN.RMK.A3GVifCRL5.fasta.random.concat	SwissProt.Human.2016.01.11.fasta.random.concat
VE20150907-07	RMK_260-266-6	C:\Xcalibur\methods\Robyn\Robyn_FTMS1_2FTMS2-4ITMS3_CE22_120min	A3G-Vif-CRL5	A3G, VifCon, CBFβ, EloB, EloC, Cul5, Rbx2	1.5	6.8	5-250*	Chymotrypsin	1-B	PA.SwissProt.PN.RMK.A3GVifCRL5.fasta.random.concat	SwissProt.Human.2016.01.11.fasta.random.concat
VE20150907-08	RMK_260-266-7	C:\Xcalibur\methods\Robyn\Robyn_FTMS1_2FTMS2-3ITMS3_CE22_120min	A3G-Vif-CRL5	A3G, VifCon, CBFβ, EloB, EloC, Cul5, Rbx2	1.5	6.8	5-250*	Chymotrypsin	1-B	PA.SwissProt.PN.RMK.A3GVifCRL5.fasta.random.concat	SwissProt.Human.2016.01.11.fasta.random.concat
VE20150907-09	RMK_260-266-7	C:\Xcalibur\methods\Robyn\Robyn_FTMS1_2FTMS2-4ITMS3_CE22_120min	A3G-Vif-CRL5	A3G, VifCon, CBFβ, EloB, EloC, Cul5, Rbx2	1.5	6.8	5-250*	Chymotrypsin	1-B	PA.SwissProt.PN.RMK.A3GVifCRL5.fasta.random.concat	SwissProt.Human.2016.01.11.fasta.random.concat
VE20150907-10	RMK_260-266-9	C:\Xcalibur\methods\Robyn\Robyn_FTMS1_2FTMS2-3ITMS3_CE22_120min	A3G-Vif-CRL5	A3G, VifCon, CBFβ, EloB, EloC, Cul5, Rbx2	1.5	6.8	5-250*	Chymotrypsin	1-B	PA.SwissProt.PN.RMK.A3GVifCRL5.fasta.random.concat	SwissProt.Human.2016.01.11.fasta.random.concat
VE20150907-11	RMK_260-266-9	C:\Xcalibur\methods\Robyn\Robyn_FTMS1_2FTMS2-4ITMS3_CE22_120min	A3G-Vif-CRL5	A3G, VifCon, CBFβ, EloB, EloC, Cul5, Rbx2	1.5	6.8	5-250*	Chymotrypsin	1-B	PA.SwissProt.PN.RMK.A3GVifCRL5.fasta.random.concat	SwissProt.Human.2016.01.11.fasta.random.concat
VE20150907-12	RMK_260-266-11	C:\Xcalibur\methods\Robyn\Robyn_FTMS1_2FTMS2-3ITMS3_CE22_120min	A3G-Vif-CRL5	A3G, VifCon, CBFβ, EloB, EloC, Cul5, Rbx2	1.5	6.8	5-250*	Chymotrypsin	1-B	PA.SwissProt.PN.RMK.A3GVifCRL5.fasta.random.concat	SwissProt.Human.2016.01.11.fasta.random.concat
VE20150907-13	RMK_260-266-11	C:\Xcalibur\methods\Robyn\Robyn_FTMS1_2FTMS2-4ITMS3_CE22_120min	A3G-Vif-CRL5	A3G, VifCon, CBFβ, EloB, EloC, Cul5, Rbx2	1.5	6.8	5-250*	Chymotrypsin	1-B	PA.SwissProt.PN.RMK.A3GVifCRL5.fasta.random.concat	SwissProt.Human.2016.01.11.fasta.random.concat
VE20150907-14	RMK_260-266-12	C:\Xcalibur\methods\Robyn\Robyn_FTMS1_2FTMS2-3ITMS3_CE22_120min	A3G-Vif-CRL5	A3G, VifCon, CBFβ, EloB, EloC, Cul5, Rbx2	1.5	6.8	5-250*	Chymotrypsin	1-B	PA.SwissProt.PN.RMK.A3GVifCRL5.fasta.random.concat	SwissProt.Human.2016.01.11.fasta.random.concat
VE20150907-15	RMK_260-266-12	C:\Xcalibur\methods\Robyn\Robyn_FTMS1_2FTMS2-4ITMS3_CE22_120min	A3G-Vif-CRL5	A3G, VifCon, CBFβ, EloB, EloC, Cul5, Rbx2	1.5	6.8	5-250*	Chymotrypsin	1-B	PA.SwissProt.PN.RMK.A3GVifCRL5.fasta.random.concat	SwissProt.Human.2016.01.11.fasta.random.concat
QE20150802-03	RMK_238-43_01	C:\Xcalibur\methods\robyn\Robyn_FTMS1_2FTMS2-3ITMS3_CE21_120min_lowres	A3G-Vif-CRL5	A3G, VifCon, CBFβ, EloB, EloC, Cul5, Rbx2	1.5	6.8	10-1000*	Trypsin	2-A	PA.SwissProt.PN.RMK.A3GVifCRL5.fasta.random.concat	SwissProt.Human.2016.01.11.fasta.random.concat
QE20150802-04	RMK_238-43_01	C:\Xcalibur\methods\robyn\Robyn_FTMS1_2FTMS2-4ITMS3_CE21_120min_lowres	A3G-Vif-CRL5	A3G, VifCon, CBFβ, EloB, EloC, Cul5, Rbx2	1.5	6.8	10-1000*	Trypsin	2-A	PA.SwissProt.PN.RMK.A3GVifCRL5.fasta.random.concat	SwissProt.Human.2016.01.11.fasta.random.concat
QE20150802-05	RMK_238-43_02	C:\Xcalibur\methods\robyn\Robyn_FTMS1_2FTMS2-3ITMS3_CE21_120min_lowres	A3G-Vif-CRL5	A3G, VifCon, CBFβ, EloB, EloC, Cul5, Rbx2	1.5	6.8	10-1000*	Trypsin	2-A	PA.SwissProt.PN.RMK.A3GVifCRL5.fasta.random.concat	SwissProt.Human.2016.01.11.fasta.random.concat
QE20150802-06	RMK_238-43_02	C:\Xcalibur\methods\robyn\Robyn_FTMS1_2FTMS2-4ITMS3_CE21_120min_lowres	A3G-Vif-CRL5	A3G, VifCon, CBFβ, EloB, EloC, Cul5, Rbx2	1.5	6.8	10-1000*	Trypsin	2-A	PA.SwissProt.PN.RMK.A3GVifCRL5.fasta.random.concat	SwissProt.Human.2016.01.11.fasta.random.concat
QE20150802-07	RMK_238-43_03	C:\Xcalibur\methods\robyn\Robyn_FTMS1_2FTMS2-3ITMS3_CE21_120min_lowres	A3G-Vif-CRL5	A3G, VifCon, CBFβ, EloB, EloC, Cul5, Rbx2	1.5	6.8	10-1000*	Trypsin	2-A	PA.SwissProt.PN.RMK.A3GVifCRL5.fasta.random.concat	SwissProt.Human.2016.01.11.fasta.random.concat
QE20150802-08	RMK_238-43_03	C:\Xcalibur\methods\robyn\Robyn_FTMS1_2FTMS2-4ITMS3_CE21_120min_lowres	A3G-Vif-CRL5	A3G, VifCon, CBFβ, EloB, EloC, Cul5, Rbx2	1.5	6.8	10-1000*	Trypsin	2-A	PA.SwissProt.PN.RMK.A3GVifCRL5.fasta.random.concat	SwissProt.Human.2016.01.11.fasta.random.concat
QE20150802-09	RMK_238-43_04	C:\Xcalibur\methods\robyn\Robyn_FTMS1_2FTMS2-3ITMS3_CE21_120min_lowres	A3G-Vif-CRL5	A3G, VifCon, CBFβ, EloB, EloC, Cul5, Rbx2	1.5	6.8	10-1000*	Trypsin	2-A	PA.SwissProt.PN.RMK.A3GVifCRL5.fasta.random.concat	SwissProt.Human.2016.01.11.fasta.random.concat
QE20150802-10	RMK_238-43_04	C:\Xcalibur\methods\robyn\Robyn_FTMS1_2FTMS2-4ITMS3_CE21_120min_lowres	A3G-Vif-CRL5	A3G, VifCon, CBFβ, EloB, EloC, Cul5, Rbx2	1.5	6.8	10-1000*	Trypsin	2-A	PA.SwissProt.PN.RMK.A3GVifCRL5.fasta.random.concat	SwissProt.Human.2016.01.11.fasta.random.concat
QE20150802-11	RMK_238-43_05	C:\Xcalibur\methods\robyn\Robyn_FTMS1_2FTMS2-3ITMS3_CE21_120min_lowres	A3G-Vif-CRL5	A3G, VifCon, CBFβ, EloB, EloC, Cul5, Rbx2	1.5	6.8	10-1000*	Trypsin	2-A	PA.SwissProt.PN.RMK.A3GVifCRL5.fasta.random.concat	SwissProt.Human.2016.01.11.fasta.random.concat
QE20150802-12	RMK_238-43_05	C:\Xcalibur\methods\robyn\Robyn_FTMS1_2FTMS2-4ITMS3_CE21_120min_lowres	A3G-Vif-CRL5	A3G, VifCon, CBFβ, EloB, EloC, Cul5, Rbx2	1.5	6.8	10-1000*	Trypsin	2-A	PA.SwissProt.PN.RMK.A3GVifCRL5.fasta.random.concat	SwissProt.Human.2016.01.11.fasta.random.concat
QE20150802-13	RMK_238-43_06	C:\Xcalibur\methods\robyn\Robyn_FTMS1_2FTMS2-3ITMS3_CE21_120min_lowres	A3G-Vif-CRL5	A3G, VifCon, CBFβ, EloB, EloC, Cul5, Rbx2	1.5	6.8	10-1000*	Trypsin	2-A	PA.SwissProt.PN.RMK.A3GVifCRL5.fasta.random.concat	SwissProt.Human.2016.01.11.fasta.random.concat
QE20150802-14	RMK_238-43_06	C:\Xcalibur\methods\robyn\Robyn_FTMS1_2FTMS2-4ITMS3_CE21_120min_lowres	A3G-Vif-CRL5	A3G, VifCon, CBFβ, EloB, EloC, Cul5, Rbx2	1.5	6.8	10-1000*	Trypsin	2-A	PA.SwissProt.PN.RMK.A3GVifCRL5.fasta.random.concat	SwissProt.Human.2016.01.11.fasta.random.concat
QE20150802-15	RMK_238-43_07	C:\Xcalibur\methods\robyn\Robyn_FTMS1_2FTMS2-3ITMS3_CE21_120min_lowres	A3G-Vif-CRL5	A3G, VifCon, CBFβ, EloB, EloC, Cul5, Rbx2	1.5	6.8	10-1000*	Trypsin	2-A	PA.SwissProt.PN.RMK.A3GVifCRL5.fasta.random.concat	SwissProt.Human.2016.01.11.fasta.random.concat
QE20150802-16	RMK_238-43_07	C:\Xcalibur\methods\robyn\Robyn_FTMS1_2FTMS2-4ITMS3_CE21_120min_lowres	A3G-Vif-CRL5	A3G, VifCon, CBFβ, EloB, EloC, Cul5, Rbx2	1.5	6.8	10-1000*	Trypsin	2-A	PA.SwissProt.PN.RMK.A3GVifCRL5.fasta.random.concat	SwissProt.Human.2016.01.11.fasta.random.concat
QE20150802-17	RMK_238-43_08	C:\Xcalibur\methods\robyn\Robyn_FTMS1_2FTMS2-3ITMS3_CE21_120min_lowres	A3G-Vif-CRL5	A3G, VifCon, CBFβ, EloB, EloC, Cul5, Rbx2	1.5	6.8	10-1000*	Trypsin	2-A	PA.SwissProt.PN.RMK.A3GVifCRL5.fasta.random.concat	SwissProt.Human.2016.01.11.fasta.random.concat
QE20150802-18	RMK_238-43_08	C:\Xcalibur\methods\robyn\Robyn_FTMS1_2FTMS2-4ITMS3_CE21_120min_lowres	A3G-Vif-CRL5	A3G, VifCon, CBFβ, EloB, EloC, Cul5, Rbx2	1.5	6.8	10-1000*	Trypsin	2-A	PA.SwissProt.PN.RMK.A3GVifCRL5.fasta.random.concat	SwissProt.Human.2016.01.11.fasta.random.concat
QE20150802-19	RMK_238-43_09	C:\Xcalibur\methods\robyn\Robyn_FTMS1_2FTMS2-3ITMS3_CE21_120min_lowres	A3G-Vif-CRL5	A3G, VifCon, CBFβ, EloB, EloC, Cul5, Rbx2	1.5	6.8	10-1000*	Trypsin	2-A	PA.SwissProt.PN.RMK.A3GVifCRL5.fasta.random.concat	SwissProt.Human.2016.01.11.fasta.random.concat
QE20150802-20	RMK_238-43_09	C:\Xcalibur\methods\robyn\Robyn_FTMS1_2FTMS2-4ITMS3_CE21_120min_lowres	A3G-Vif-CRL5	A3G, VifCon, CBFβ, EloB, EloC, Cul5, Rbx2	1.5	6.8	10-1000*	Trypsin	2-A	PA.SwissProt.PN.RMK.A3GVifCRL5.fasta.random.concat	SwissProt.Human.2016.01.11.fasta.random.concat
QE20150802-21	RMK_238-43_10	C:\Xcalibur\methods\robyn\Robyn_FTMS1_2FTMS2-3ITMS3_CE21_120min_lowres	A3G-Vif-CRL5	A3G, VifCon, CBFβ, EloB, EloC, Cul5, Rbx2	1.5	6.8	10-1000*	Trypsin	2-A	PA.SwissProt.PN.RMK.A3GVifCRL5.fasta.random.concat	SwissProt.Human.2016.01.11.fasta.random.concat
QE20150802-22	RMK_238-43_10	C:\Xcalibur\methods\robyn\Robyn_FTMS1_2FTMS2-4ITMS3_CE21_120min_lowres	A3G-Vif-CRL5	A3G, VifCon, CBFβ, EloB, EloC, Cul5, Rbx2	1.5	6.8	10-1000*	Trypsin	2-A	PA.SwissProt.PN.RMK.A3GVifCRL5.fasta.random.concat	SwissProt.Human.2016.01.11.fasta.random.concat
QE20150802-23	RMK_238-43_11	C:\Xcalibur\methods\robyn\Robyn_FTMS1_2FTMS2-3ITMS3_CE21_120min_lowres	A3G-Vif-CRL5	A3G, VifCon, CBFβ, EloB, EloC, Cul5, Rbx2	1.5	6.8	10-1000*	Trypsin	2-A	PA.SwissProt.PN.RMK.A3GVifCRL5.fasta.random.concat	SwissProt.Human.2016.01.11.fasta.random.concat
QE20150802-24	RMK_238-43_11	C:\Xcalibur\methods\robyn\Robyn_FTMS1_2FTMS2-4ITMS3_CE21_120min_lowres	A3G-Vif-CRL5	A3G, VifCon, CBFβ, EloB, EloC, Cul5, Rbx2	1.5	6.8	10-1000*	Trypsin	2-A	PA.SwissProt.PN.RMK.A3GVifCRL5.fasta.random.concat	SwissProt.Human.2016.01.11.fasta.random.concat
QE20150802-25	RMK_238-43_12	C:\Xcalibur\methods\robyn\Robyn_FTMS1_2FTMS2-3ITMS3_CE21_120min_lowres	A3G-Vif-CRL5	A3G, VifCon, CBFβ, EloB, EloC, Cul5, Rbx2	1.5	6.8	10-1000*	Trypsin	2-A	PA.SwissProt.PN.RMK.A3GVifCRL5.fasta.random.concat	SwissProt.Human.2016.01.11.fasta.random.concat
QE20150802-26	RMK_238-43_12	C:\Xcalibur\methods\robyn\Robyn_FTMS1_2FTMS2-4ITMS3_CE21_120min_lowres	A3G-Vif-CRL5	A3G, VifCon, CBFβ, EloB, EloC, Cul5, Rbx2	1.5	6.8	10-1000*	Trypsin	2-A	PA.SwissProt.PN.RMK.A3GVifCRL5.fasta.random.concat	SwissProt.Human.2016.01.11.fasta.random.concat
QE20150802-27	RMK_238-43_13	C:\Xcalibur\methods\robyn\Robyn_FTMS1_2FTMS2-3ITMS3_CE21_120min_lowres	A3G-Vif-CRL5	A3G, VifCon, CBFβ, EloB, EloC, Cul5, Rbx2	1.5	6.8	10-1000*	Trypsin	2-A	PA.SwissProt.PN.RMK.A3GVifCRL5.fasta.random.concat	SwissProt.Human.2016.01.11.fasta.random.concat
QE20150802-28	RMK_238-43_13	C:\Xcalibur\methods\robyn\Robyn_FTMS1_2FTMS2-4ITMS3_CE21_120min_lowres	A3G-Vif-CRL5	A3G, VifCon, CBFβ, EloB, EloC, Cul5, Rbx2	1.5	6.8	10-1000*	Trypsin	2-A	PA.SwissProt.PN.RMK.A3GVifCRL5.fasta.random.concat	SwissProt.Human.2016.01.11.fasta.random.concat
QE20150802-29	RMK_238-43_14	C:\Xcalibur\methods\robyn\Robyn_FTMS1_2FTMS2-3ITMS3_CE21_120min_lowres	A3G-Vif-CRL5	A3G, VifCon, CBFβ, EloB, EloC, Cul5, Rbx2	1.5	6.8	10-1000*	Trypsin	2-A	PA.SwissProt.PN.RMK.A3GVifCRL5.fasta.random.concat	SwissProt.Human.2016.01.11.fasta.random.concat
QE20150802-30	RMK_238-43_14	C:\Xcalibur\methods\robyn\Robyn_FTMS1_2FTMS2-4ITMS3_CE21_120min_lowres	A3G-Vif-CRL5	A3G, VifCon, CBFβ, EloB, EloC, Cul5, Rbx2	1.5	6.8	10-1000*	Trypsin	2-A	PA.SwissProt.PN.RMK.A3GVifCRL5.fasta.random.concat	SwissProt.Human.2016.01.11.fasta.random.concat
QE20150802-31	RMK_238-43_15	C:\Xcalibur\methods\robyn\Robyn_FTMS1_2FTMS2-3ITMS3_CE21_120min_lowres	A3G-Vif-CRL5	A3G, VifCon, CBFβ, EloB, EloC, Cul5, Rbx2	1.5	6.8	10-1000*	Trypsin	2-A	PA.SwissProt.PN.RMK.A3GVifCRL5.fasta.random.concat	SwissProt.Human.2016.01.11.fasta.random.concat
QE20150802-32	RMK_238-43_15	C:\Xcalibur\methods\robyn\Robyn_FTMS1_2FTMS2-4ITMS3_CE21_120min_lowres	A3G-Vif-CRL5	A3G, VifCon, CBFβ, EloB, EloC, Cul5, Rbx2	1.5	6.8	10-1000*	Trypsin	2-A	PA.SwissProt.PN.RMK.A3GVifCRL5.fasta.random.concat	SwissProt.Human.2016.01.11.fasta.random.concat
QE20150802-33	RMK_238-43_16	C:\Xcalibur\methods\robyn\Robyn_FTMS1_2FTMS2-3ITMS3_CE21_120min_lowres	A3G-Vif-CRL5	A3G, VifCon, CBFβ, EloB, EloC, Cul5, Rbx2	1.5	6.8	10-1000*	Trypsin	2-A	PA.SwissProt.PN.RMK.A3GVifCRL5.fasta.random.concat	SwissProt.Human.2016.01.11.fasta.random.concat
QE20150802-34	RMK_238-43_16	C:\Xcalibur\methods\robyn\Robyn_FTMS1_2FTMS2-4ITMS3_CE21_120min_lowres	A3G-Vif-CRL5	A3G, VifCon, CBFβ, EloB, EloC, Cul5, Rbx2	1.5	6.8	10-1000*	Trypsin	2-A	PA.SwissProt.PN.RMK.A3GVifCRL5.fasta.random.concat	SwissProt.Human.2016.01.11.fasta.random.concat
QE20150802-35	RMK_238-43_17	C:\Xcalibur\methods\robyn\Robyn_FTMS1_2FTMS2-3ITMS3_CE21_120min_lowres	A3G-Vif-CRL5	A3G, VifCon, CBFβ, EloB, EloC, Cul5, Rbx2	1.5	6.8	10-1000*	Trypsin	2-A	PA.SwissProt.PN.RMK.A3GVifCRL5.fasta.random.concat	SwissProt.Human.2016.01.11.fasta.random.concat
QE20150802-36	RMK_238-43_17	C:\Xcalibur\methods\robyn\Robyn_FTMS1_2FTMS2-4ITMS3_CE21_120min_lowres	A3G-Vif-CRL5	A3G, VifCon, CBFβ, EloB, EloC, Cul5, Rbx2	1.5	6.8	10-1000*	Trypsin	2-A	PA.SwissProt.PN.RMK.A3GVifCRL5.fasta.random.concat	SwissProt.Human.2016.01.11.fasta.random.concat
VE20160226-01	RMK_299-304_1	C:\Xcalibur\methods\Robyn\Robyn_FTMS1_2FTMS2-3ITMS3_CE22_120min	A3G-Vif-CRL5	A3G, VifCon, CBFβ, EloB, EloC, Cul5, Rbx2	1.5	6.8	6.25-500*	Chymotrypsin	2-B	PA.SwissProt.PN.RMK.A3GVifCRL5.fasta.random.concat	SwissProt.Human.2016.01.11.fasta.random.concat
VE20160226-02	RMK_299-304_1	C:\Xcalibur\methods\Robyn\Robyn_FTMS1_2FTMS2-4ITMS3_CE22_120min	A3G-Vif-CRL5	A3G, VifCon, CBFβ, EloB, EloC, Cul5, Rbx2	1.5	6.8	6.25-500*	Chymotrypsin	2-B	PA.SwissProt.PN.RMK.A3GVifCRL5.fasta.random.concat	SwissProt.Human.2016.01.11.fasta.random.concat
VE20160226-04	RMK_299-304_2	C:\Xcalibur\methods\Robyn\Robyn_FTMS1_2FTMS2-3ITMS3_CE22_120min	A3G-Vif-CRL5	A3G, VifCon, CBFβ, EloB, EloC, Cul5, Rbx2	1.5	6.8	6.25-500*	Chymotrypsin	2-B	PA.SwissProt.PN.RMK.A3GVifCRL5.fasta.random.concat	SwissProt.Human.2016.01.11.fasta.random.concat
VE20160226-05	RMK_299-304_2	C:\Xcalibur\methods\Robyn\Robyn_FTMS1_2FTMS2-4ITMS3_CE22_120min	A3G-Vif-CRL5	A3G, VifCon, CBFβ, EloB, EloC, Cul5, Rbx2	1.5	6.8	6.25-500*	Chymotrypsin	2-B	PA.SwissProt.PN.RMK.A3GVifCRL5.fasta.random.concat	SwissProt.Human.2016.01.11.fasta.random.concat
VE20160226-07	RMK_299-304_4	C:\Xcalibur\methods\Robyn\Robyn_FTMS1_2FTMS2-3ITMS3_CE22_120min	A3G-Vif-CRL5	A3G, VifCon, CBFβ, EloB, EloC, Cul5, Rbx2	1.5	6.8	6.25-500*	Chymotrypsin	2-B	PA.SwissProt.PN.RMK.A3GVifCRL5.fasta.random.concat	SwissProt.Human.2016.01.11.fasta.random.concat
VE20160226-08	RMK_299-304_4	C:\Xcalibur\methods\Robyn\Robyn_FTMS1_2FTMS2-4ITMS3_CE22_120min	A3G-Vif-CRL5	A3G, VifCon, CBFβ, EloB, EloC, Cul5, Rbx2	1.5	6.8	6.25-500*	Chymotrypsin	2-B	PA.SwissProt.PN.RMK.A3GVifCRL5.fasta.random.concat	SwissProt.Human.2016.01.11.fasta.random.concat
VE20160226-10	RMK_299-304_5	C:\Xcalibur\methods\Robyn\Robyn_FTMS1_2FTMS2-3ITMS3_CE22_120min	A3G-Vif-CRL5	A3G, VifCon, CBFβ, EloB, EloC, Cul5, Rbx2	1.5	6.8	6.25-500*	Chymotrypsin	2-B	PA.SwissProt.PN.RMK.A3GVifCRL5.fasta.random.concat	SwissProt.Human.2016.01.11.fasta.random.concat
VE20160226-11	RMK_299-304_5	C:\Xcalibur\methods\Robyn\Robyn_FTMS1_2FTMS2-4ITMS3_CE22_120min	A3G-Vif-CRL5	A3G, VifCon, CBFβ, EloB, EloC, Cul5, Rbx2	1.5	6.8	6.25-500*	Chymotrypsin	2-B	PA.SwissProt.PN.RMK.A3GVifCRL5.fasta.random.concat	SwissProt.Human.2016.01.11.fasta.random.concat
VE20160226-13	RMK_299-304_6	C:\Xcalibur\methods\Robyn\Robyn_FTMS1_2FTMS2-3ITMS3_CE22_120min	A3G-Vif-CRL5	A3G, VifCon, CBFβ, EloB, EloC, Cul5, Rbx2	1.5	6.8	6.25-500*	Chymotrypsin	2-B	PA.SwissProt.PN.RMK.A3GVifCRL5.fasta.random.concat	SwissProt.Human.2016.01.11.fasta.random.concat
VE20160226-14	RMK_299-304_6	C:\Xcalibur\methods\Robyn\Robyn_FTMS1_2FTMS2-4ITMS3_CE22_120min	A3G-Vif-CRL5	A3G, VifCon, CBFβ, EloB, EloC, Cul5, Rbx2	1.5	6.8	6.25-500*	Chymotrypsin	2-B	PA.SwissProt.PN.RMK.A3GVifCRL5.fasta.random.concat	SwissProt.Human.2016.01.11.fasta.random.concat
VE20160226-16	RMK_299-304_7	C:\Xcalibur\methods\Robyn\Robyn_FTMS1_2FTMS2-3ITMS3_CE22_120min	A3G-Vif-CRL5	A3G, VifCon, CBFβ, EloB, EloC, Cul5, Rbx2	1.5	6.8	6.25-500*	Chymotrypsin	2-B	PA.SwissProt.PN.RMK.A3GVifCRL5.fasta.random.concat	SwissProt.Human.2016.01.11.fasta.random.concat
VE20160226-17	RMK_299-304_7	C:\Xcalibur\methods\Robyn\Robyn_FTMS1_2FTMS2-4ITMS3_CE22_120min	A3G-Vif-CRL5	A3G, VifCon, CBFβ, EloB, EloC, Cul5, Rbx2	1.5	6.8	6.25-500*	Chymotrypsin	2-B	PA.SwissProt.PN.RMK.A3GVifCRL5.fasta.random.concat	SwissProt.Human.2016.01.11.fasta.random.concat
VE20160226-19	RMK_299-304_8	C:\Xcalibur\methods\Robyn\Robyn_FTMS1_2FTMS2-3ITMS3_CE22_120min	A3G-Vif-CRL5	A3G, VifCon, CBFβ, EloB, EloC, Cul5, Rbx2	1.5	6.8	6.25-500*	Chymotrypsin	2-B	PA.SwissProt.PN.RMK.A3GVifCRL5.fasta.random.concat	SwissProt.Human.2016.01.11.fasta.random.concat
VE20160226-20	RMK_299-304_8	C:\Xcalibur\methods\Robyn\Robyn_FTMS1_2FTMS2-4ITMS3_CE22_120min	A3G-Vif-CRL5	A3G, VifCon, CBFβ, EloB, EloC, Cul5, Rbx2	1.5	6.8	6.25-500*	Chymotrypsin	2-B	PA.SwissProt.PN.RMK.A3GVifCRL5.fasta.random.concat	SwissProt.Human.2016.01.11.fasta.random.concat
VE20160226-22	RMK_299-304_9	C:\Xcalibur\methods\Robyn\Robyn_FTMS1_2FTMS2-3ITMS3_CE22_120min	A3G-Vif-CRL5	A3G, VifCon, CBFβ, EloB, EloC, Cul5, Rbx2	1.5	6.8	6.25-500*	Chymotrypsin	2-B	PA.SwissProt.PN.RMK.A3GVifCRL5.fasta.random.concat	SwissProt.Human.2016.01.11.fasta.random.concat
VE20160226-23	RMK_299-304_9	C:\Xcalibur\methods\Robyn\Robyn_FTMS1_2FTMS2-4ITMS3_CE22_120min	A3G-Vif-CRL5	A3G, VifCon, CBFβ, EloB, EloC, Cul5, Rbx2	1.5	6.8	6.25-500*	Chymotrypsin	2-B	PA.SwissProt.PN.RMK.A3GVifCRL5.fasta.random.concat	SwissProt.Human.2016.01.11.fasta.random.concat
VE20160226-25	RMK_299-304_10	C:\Xcalibur\methods\Robyn\Robyn_FTMS1_2FTMS2-3ITMS3_CE22_120min	A3G-Vif-CRL5	A3G, VifCon, CBFβ, EloB, EloC, Cul5, Rbx2	1.5	6.8	6.25-500*	Chymotrypsin	2-B	PA.SwissProt.PN.RMK.A3GVifCRL5.fasta.random.concat	SwissProt.Human.2016.01.11.fasta.random.concat
VE20160226-29	RMK_299-304_10	C:\Xcalibur\methods\Robyn\Robyn_FTMS1_2FTMS2-4ITMS3_CE22_120min	A3G-Vif-CRL5	A3G, VifCon, CBFβ, EloB, EloC, Cul5, Rbx2	1.5	6.8	6.25-500*	Chymotrypsin	2-B	PA.SwissProt.PN.RMK.A3GVifCRL5.fasta.random.concat	SwissProt.Human.2016.01.11.fasta.random.concat
VE20160105-12	RMK271-275_02	C:\Xcalibur\methods\Robyn\Robyn_FTMS1_2FTMS2-3ITMS3_CE22_120min_lowres	A3G-Vif-CRL5	A3G, VifCon, CBFβ, EloB, EloC, Cul5, Rbx2	1.5	6.8	6.25-500*	Trypsin	3-A	PA.SwissProt.PN.RMK.A3GVifCRL5.fasta.random.concat	SwissProt.Human.2016.01.11.fasta.random.concat
VE20160105-13	RMK271-275_02	C:\Xcalibur\methods\Robyn\Robyn_FTMS1_2FTMS2-4ITMS3_CE22_120min_lowres	A3G-Vif-CRL5	A3G, VifCon, CBFβ, EloB, EloC, Cul5, Rbx2	1.5	6.8	6.25-500*	Trypsin	3-A	PA.SwissProt.PN.RMK.A3GVifCRL5.fasta.random.concat	SwissProt.Human.2016.01.11.fasta.random.concat
VE20160105-16	RMK271-275_03	C:\Xcalibur\methods\Robyn\Robyn_FTMS1_2FTMS2-4ITMS3_CE22_120min_lowres	A3G-Vif-CRL5	A3G, VifCon, CBFβ, EloB, EloC, Cul5, Rbx2	1.5	6.8	6.25-500*	Trypsin	3-A	PA.SwissProt.PN.RMK.A3GVifCRL5.fasta.random.concat	SwissProt.Human.2016.01.11.fasta.random.concat
VE20160105-18	RMK271-275_04	C:\Xcalibur\methods\Robyn\Robyn_FTMS1_2FTMS2-3ITMS3_CE22_120min_lowres	A3G-Vif-CRL5	A3G, VifCon, CBFβ, EloB, EloC, Cul5, Rbx2	1.5	6.8	6.25-500*	Trypsin	3-A	PA.SwissProt.PN.RMK.A3GVifCRL5.fasta.random.concat	SwissProt.Human.2016.01.11.fasta.random.concat
VE20160105-19	RMK271-275_04	C:\Xcalibur\methods\Robyn\Robyn_FTMS1_2FTMS2-4ITMS3_CE22_120min_lowres	A3G-Vif-CRL5	A3G, VifCon, CBFβ, EloB, EloC, Cul5, Rbx2	1.5	6.8	6.25-500*	Trypsin	3-A	PA.SwissProt.PN.RMK.A3GVifCRL5.fasta.random.concat	SwissProt.Human.2016.01.11.fasta.random.concat
VE20160105-21	RMK271-275_05	C:\Xcalibur\methods\Robyn\Robyn_FTMS1_2FTMS2-3ITMS3_CE22_120min_lowres	A3G-Vif-CRL5	A3G, VifCon, CBFβ, EloB, EloC, Cul5, Rbx2	1.5	6.8	6.25-500*	Trypsin	3-A	PA.SwissProt.PN.RMK.A3GVifCRL5.fasta.random.concat	SwissProt.Human.2016.01.11.fasta.random.concat
VE20160105-22	RMK271-275_05	C:\Xcalibur\methods\Robyn\Robyn_FTMS1_2FTMS2-4ITMS3_CE22_120min_lowres	A3G-Vif-CRL5	A3G, VifCon, CBFβ, EloB, EloC, Cul5, Rbx2	1.5	6.8	6.25-500*	Trypsin	3-A	PA.SwissProt.PN.RMK.A3GVifCRL5.fasta.random.concat	SwissProt.Human.2016.01.11.fasta.random.concat
VE20150103-03	RK_68.1	C:\Xcalibur\methods\Robyn\Robyn_FTMS1_2FTMS2-3ITMS3_CE22_25min	Vif-CRL5	VifCon, CBFβ, EloB, EloC, Cul5, Rbx2	1	5.7	50	Trypsin	1	PA.SwissProt.PN.RMK.A3GVifCRL5.fasta.random.concat	SwissProt.Human.2016.01.11.fasta.random.concat
VE20150103-04	RK_68.1	C:\Xcalibur\methods\Robyn\Robyn_FTMS1_2FTMS2-4ITMS3_CE22_25min	Vif-CRL5	VifCon, CBFβ, EloB, EloC, Cul5, Rbx2	1	5.7	50	Trypsin	1	PA.SwissProt.PN.RMK.A3GVifCRL5.fasta.random.concat	SwissProt.Human.2016.01.11.fasta.random.concat
VE20150103-05	RK_68.2	C:\Xcalibur\methods\Robyn\Robyn_FTMS1_2FTMS2-3ITMS3_CE22_25min	Vif-CRL5	VifCon, CBFβ, EloB, EloC, Cul5, Rbx2	1	5.7	50	Trypsin	1	PA.SwissProt.PN.RMK.A3GVifCRL5.fasta.random.concat	SwissProt.Human.2016.01.11.fasta.random.concat
VE20150103-06	RK_68.2	C:\Xcalibur\methods\Robyn\Robyn_FTMS1_2FTMS2-4ITMS3_CE22_25min	Vif-CRL5	VifCon, CBFβ, EloB, EloC, Cul5, Rbx2	1	5.7	50	Trypsin	1	PA.SwissProt.PN.RMK.A3GVifCRL5.fasta.random.concat	SwissProt.Human.2016.01.11.fasta.random.concat
VE20150103-07	RK_68.3	C:\Xcalibur\methods\Robyn\Robyn_FTMS1_2FTMS2-3ITMS3_CE22_25min	Vif-CRL5	VifCon, CBFβ, EloB, EloC, Cul5, Rbx2	1	5.7	50	Trypsin	1	PA.SwissProt.PN.RMK.A3GVifCRL5.fasta.random.concat	SwissProt.Human.2016.01.11.fasta.random.concat
VE20150103-08	RK_68.3	C:\Xcalibur\methods\Robyn\Robyn_FTMS1_2FTMS2-4ITMS3_CE22_25min	Vif-CRL5	VifCon, CBFβ, EloB, EloC, Cul5, Rbx2	1	5.7	50	Trypsin	1	PA.SwissProt.PN.RMK.A3GVifCRL5.fasta.random.concat	SwissProt.Human.2016.01.11.fasta.random.concat
VE20150103-09	RK_68.4	C:\Xcalibur\methods\Robyn\Robyn_FTMS1_2FTMS2-3ITMS3_CE22_60min	Vif-CRL5	VifCon, CBFβ, EloB, EloC, Cul5, Rbx2	1	5.7	50	Trypsin	1	PA.SwissProt.PN.RMK.A3GVifCRL5.fasta.random.concat	SwissProt.Human.2016.01.11.fasta.random.concat
VE20150103-10	RK_68.4	C:\Xcalibur\methods\Robyn\Robyn_FTMS1_2FTMS2-4ITMS3_CE22_60min	Vif-CRL5	VifCon, CBFβ, EloB, EloC, Cul5, Rbx2	1	5.7	50	Trypsin	1	PA.SwissProt.PN.RMK.A3GVifCRL5.fasta.random.concat	SwissProt.Human.2016.01.11.fasta.random.concat
VE20150103-11	RK_68.5	C:\Xcalibur\methods\Robyn\Robyn_FTMS1_2FTMS2-3ITMS3_CE22_60min	Vif-CRL5	VifCon, CBFβ, EloB, EloC, Cul5, Rbx2	1	5.7	50	Trypsin	1	PA.SwissProt.PN.RMK.A3GVifCRL5.fasta.random.concat	SwissProt.Human.2016.01.11.fasta.random.concat
VE20150103-12	RK_68.5	C:\Xcalibur\methods\Robyn\Robyn_FTMS1_2FTMS2-4ITMS3_CE22_60min	Vif-CRL5	VifCon, CBFβ, EloB, EloC, Cul5, Rbx2	1	5.7	50	Trypsin	1	PA.SwissProt.PN.RMK.A3GVifCRL5.fasta.random.concat	SwissProt.Human.2016.01.11.fasta.random.concat
VE20150103-13	RK_68.6	C:\Xcalibur\methods\Robyn\Robyn_FTMS1_2FTMS2-3ITMS3_CE22_60min	Vif-CRL5	VifCon, CBFβ, EloB, EloC, Cul5, Rbx2	1	5.7	50	Trypsin	1	PA.SwissProt.PN.RMK.A3GVifCRL5.fasta.random.concat	SwissProt.Human.2016.01.11.fasta.random.concat
VE20150103-14	RK_68.6	C:\Xcalibur\methods\Robyn\Robyn_FTMS1_2FTMS2-4ITMS3_CE22_60min	Vif-CRL5	VifCon, CBFβ, EloB, EloC, Cul5, Rbx2	1	5.7	50	Trypsin	1	PA.SwissProt.PN.RMK.A3GVifCRL5.fasta.random.concat	SwissProt.Human.2016.01.11.fasta.random.concat
VE20150103-15	RK_68.7	C:\Xcalibur\methods\Robyn\Robyn_FTMS1_2FTMS2-3ITMS3_CE22_25min	Vif-CRL5	VifCon, CBFβ, EloB, EloC, Cul5, Rbx2	1	5.7	50	Trypsin	1	PA.SwissProt.PN.RMK.A3GVifCRL5.fasta.random.concat	SwissProt.Human.2016.01.11.fasta.random.concat
VE20150103-17	RK_69.1	C:\Xcalibur\methods\Robyn\Robyn_FTMS1_2FTMS2-3ITMS3_CE22_25min	Vif-CRL5	VifCon, CBFβ, EloB, EloC, Cul5, Rbx2	1	5.7	250	Trypsin	1	PA.SwissProt.PN.RMK.A3GVifCRL5.fasta.random.concat	SwissProt.Human.2016.01.11.fasta.random.concat
VE20150103-21	RK_69.3	C:\Xcalibur\methods\Robyn\Robyn_FTMS1_2FTMS2-3ITMS3_CE22_25min	Vif-CRL5	VifCon, CBFβ, EloB, EloC, Cul5, Rbx2	1	5.7	250	Trypsin	1	PA.SwissProt.PN.RMK.A3GVifCRL5.fasta.random.concat	SwissProt.Human.2016.01.11.fasta.random.concat
VE20150103-24	RK_69.4	C:\Xcalibur\methods\Robyn\Robyn_FTMS1_2FTMS2-4ITMS3_CE22_60min	Vif-CRL5	VifCon, CBFβ, EloB, EloC, Cul5, Rbx2	1	5.7	250	Trypsin	1	PA.SwissProt.PN.RMK.A3GVifCRL5.fasta.random.concat	SwissProt.Human.2016.01.11.fasta.random.concat
VE20150103-25	RK_69.5	C:\Xcalibur\methods\Robyn\Robyn_FTMS1_2FTMS2-3ITMS3_CE22_60min	Vif-CRL5	VifCon, CBFβ, EloB, EloC, Cul5, Rbx2	1	5.7	250	Trypsin	1	PA.SwissProt.PN.RMK.A3GVifCRL5.fasta.random.concat	SwissProt.Human.2016.01.11.fasta.random.concat
VE20150103-26	RK_69.5	C:\Xcalibur\methods\Robyn\Robyn_FTMS1_2FTMS2-4ITMS3_CE22_60min	Vif-CRL5	VifCon, CBFβ, EloB, EloC, Cul5, Rbx2	1	5.7	250	Trypsin	1	PA.SwissProt.PN.RMK.A3GVifCRL5.fasta.random.concat	SwissProt.Human.2016.01.11.fasta.random.concat
VE20150103-27	RK_69.6	C:\Xcalibur\methods\Robyn\Robyn_FTMS1_2FTMS2-3ITMS3_CE22_60min	Vif-CRL5	VifCon, CBFβ, EloB, EloC, Cul5, Rbx2	1	5.7	250	Trypsin	1	PA.SwissProt.PN.RMK.A3GVifCRL5.fasta.random.concat	SwissProt.Human.2016.01.11.fasta.random.concat
VE20150103-28	RK_69.6	C:\Xcalibur\methods\Robyn\Robyn_FTMS1_2FTMS2-4ITMS3_CE22_60min	Vif-CRL5	VifCon, CBFβ, EloB, EloC, Cul5, Rbx2	1	5.7	250	Trypsin	1	PA.SwissProt.PN.RMK.A3GVifCRL5.fasta.random.concat	SwissProt.Human.2016.01.11.fasta.random.concat
VE20150103-29	RK_70.1	C:\Xcalibur\methods\Robyn\Robyn_FTMS1_2FTMS2-3ITMS3_CE22_25min	Vif-CRL5	VifCon, CBFβ, EloB, EloC, Cul5, Rbx2	1	5.7	1250	Trypsin	1	PA.SwissProt.PN.RMK.A3GVifCRL5.fasta.random.concat	SwissProt.Human.2016.01.11.fasta.random.concat
VE20150103-30	RK_70.1	C:\Xcalibur\methods\Robyn\Robyn_FTMS1_2FTMS2-4ITMS3_CE22_25min	Vif-CRL5	VifCon, CBFβ, EloB, EloC, Cul5, Rbx2	1	5.7	1250	Trypsin	1	PA.SwissProt.PN.RMK.A3GVifCRL5.fasta.random.concat	SwissProt.Human.2016.01.11.fasta.random.concat
VE20150103-31	RK_70.2	C:\Xcalibur\methods\Robyn\Robyn_FTMS1_2FTMS2-3ITMS3_CE22_25min	Vif-CRL5	VifCon, CBFβ, EloB, EloC, Cul5, Rbx2	1	5.7	1250	Trypsin	1	PA.SwissProt.PN.RMK.A3GVifCRL5.fasta.random.concat	SwissProt.Human.2016.01.11.fasta.random.concat
VE20150103-32	RK_70.2	C:\Xcalibur\methods\Robyn\Robyn_FTMS1_2FTMS2-4ITMS3_CE22_25min	Vif-CRL5	VifCon, CBFβ, EloB, EloC, Cul5, Rbx2	1	5.7	1250	Trypsin	1	PA.SwissProt.PN.RMK.A3GVifCRL5.fasta.random.concat	SwissProt.Human.2016.01.11.fasta.random.concat
VE20150103-33	RK_70.3	C:\Xcalibur\methods\Robyn\Robyn_FTMS1_2FTMS2-3ITMS3_CE22_25min	Vif-CRL5	VifCon, CBFβ, EloB, EloC, Cul5, Rbx2	1	5.7	1250	Trypsin	1	PA.SwissProt.PN.RMK.A3GVifCRL5.fasta.random.concat	SwissProt.Human.2016.01.11.fasta.random.concat
VE20150103-34	RK_70.3	C:\Xcalibur\methods\Robyn\Robyn_FTMS1_2FTMS2-4ITMS3_CE22_25min	Vif-CRL5	VifCon, CBFβ, EloB, EloC, Cul5, Rbx2	1	5.7	1250	Trypsin	1	PA.SwissProt.PN.RMK.A3GVifCRL5.fasta.random.concat	SwissProt.Human.2016.01.11.fasta.random.concat
VE20150103-35	RK_70.4	C:\Xcalibur\methods\Robyn\Robyn_FTMS1_2FTMS2-3ITMS3_CE22_25min	Vif-CRL5	VifCon, CBFβ, EloB, EloC, Cul5, Rbx2	1	5.7	1250	Trypsin	1	PA.SwissProt.PN.RMK.A3GVifCRL5.fasta.random.concat	SwissProt.Human.2016.01.11.fasta.random.concat
VE20150103-36	RK_70.4	C:\Xcalibur\methods\Robyn\Robyn_FTMS1_2FTMS2-4ITMS3_CE22_25min	Vif-CRL5	VifCon, CBFβ, EloB, EloC, Cul5, Rbx2	1	5.7	1250	Trypsin	1	PA.SwissProt.PN.RMK.A3GVifCRL5.fasta.random.concat	SwissProt.Human.2016.01.11.fasta.random.concat
VE20150103-37	RK_70.5	C:\Xcalibur\methods\Robyn\Robyn_FTMS1_2FTMS2-3ITMS3_CE22_25min	Vif-CRL5	VifCon, CBFβ, EloB, EloC, Cul5, Rbx2	1	5.7	1250	Trypsin	1	PA.SwissProt.PN.RMK.A3GVifCRL5.fasta.random.concat	SwissProt.Human.2016.01.11.fasta.random.concat
VE20150103-38	RK_70.5	C:\Xcalibur\methods\Robyn\Robyn_FTMS1_2FTMS2-4ITMS3_CE22_25min	Vif-CRL5	VifCon, CBFβ, EloB, EloC, Cul5, Rbx2	1	5.7	1250	Trypsin	1	PA.SwissProt.PN.RMK.A3GVifCRL5.fasta.random.concat	SwissProt.Human.2016.01.11.fasta.random.concat
VE20150103-39	RK_70.6	C:\Xcalibur\methods\Robyn\Robyn_FTMS1_2FTMS2-3ITMS3_CE22_25min	Vif-CRL5	VifCon, CBFβ, EloB, EloC, Cul5, Rbx2	1	5.7	1250	Trypsin	1	PA.SwissProt.PN.RMK.A3GVifCRL5.fasta.random.concat	SwissProt.Human.2016.01.11.fasta.random.concat
VE20150103-40	RK_70.6	C:\Xcalibur\methods\Robyn\Robyn_FTMS1_2FTMS2-4ITMS3_CE22_25min	Vif-CRL5	VifCon, CBFβ, EloB, EloC, Cul5, Rbx2	1	5.7	1250	Trypsin	1	PA.SwissProt.PN.RMK.A3GVifCRL5.fasta.random.concat	SwissProt.Human.2016.01.11.fasta.random.concat
VE20160714-56	RMK393-7_1	C:\Xcalibur\methods\Robyn\Robyn_FTMS1_2FTMS2-3ITMS3_CE22_60min	Vif-CRL5	VifCon, CBFβ, EloB, EloC, Cul5, Rbx2	1	5.7	25-250*	Trypsin	2	PA.SwissProt.PN.RMK.A3GVifCRL5.fasta.random.concat	SwissProt.Human.2016.01.11.fasta.random.concat
VE20160714-57	RMK393-7_1	C:\Xcalibur\methods\Robyn\Robyn_FTMS1_2FTMS2-4ITMS3_CE22_60min	Vif-CRL5	VifCon, CBFβ, EloB, EloC, Cul5, Rbx2	1	5.7	25-250*	Trypsin	2	PA.SwissProt.PN.RMK.A3GVifCRL5.fasta.random.concat	SwissProt.Human.2016.01.11.fasta.random.concat
VE20160714-59	RMK393-7_2	C:\Xcalibur\methods\Robyn\Robyn_FTMS1_2FTMS2-3ITMS3_CE22_60min	Vif-CRL5	VifCon, CBFβ, EloB, EloC, Cul5, Rbx2	1	5.7	25-250*	Trypsin	2	PA.SwissProt.PN.RMK.A3GVifCRL5.fasta.random.concat	SwissProt.Human.2016.01.11.fasta.random.concat
VE20160714-60	RMK393-7_2	C:\Xcalibur\methods\Robyn\Robyn_FTMS1_2FTMS2-4ITMS3_CE22_60min	Vif-CRL5	VifCon, CBFβ, EloB, EloC, Cul5, Rbx2	1	5.7	25-250*	Trypsin	2	PA.SwissProt.PN.RMK.A3GVifCRL5.fasta.random.concat	SwissProt.Human.2016.01.11.fasta.random.concat
VE20160714-62	RMK393-7_3	C:\Xcalibur\methods\Robyn\Robyn_FTMS1_2FTMS2-3ITMS3_CE22_60min	Vif-CRL5	VifCon, CBFβ, EloB, EloC, Cul5, Rbx2	1	5.7	25-250*	Trypsin	2	PA.SwissProt.PN.RMK.A3GVifCRL5.fasta.random.concat	SwissProt.Human.2016.01.11.fasta.random.concat
VE20160714-63	RMK393-7_3	C:\Xcalibur\methods\Robyn\Robyn_FTMS1_2FTMS2-4ITMS3_CE22_60min	Vif-CRL5	VifCon, CBFβ, EloB, EloC, Cul5, Rbx2	1	5.7	25-250*	Trypsin	2	PA.SwissProt.PN.RMK.A3GVifCRL5.fasta.random.concat	SwissProt.Human.2016.01.11.fasta.random.concat
VE20160714-65	RMK393-7_4	C:\Xcalibur\methods\Robyn\Robyn_FTMS1_2FTMS2-3ITMS3_CE22_60min	Vif-CRL5	VifCon, CBFβ, EloB, EloC, Cul5, Rbx2	1	5.7	25-250*	Trypsin	2	PA.SwissProt.PN.RMK.A3GVifCRL5.fasta.random.concat	SwissProt.Human.2016.01.11.fasta.random.concat
VE20160714-66	RMK393-7_4	C:\Xcalibur\methods\Robyn\Robyn_FTMS1_2FTMS2-4ITMS3_CE22_60min	Vif-CRL5	VifCon, CBFβ, EloB, EloC, Cul5, Rbx2	1	5.7	25-250*	Trypsin	2	PA.SwissProt.PN.RMK.A3GVifCRL5.fasta.random.concat	SwissProt.Human.2016.01.11.fasta.random.concat
VE20160714-68	RMK393-7_5	C:\Xcalibur\methods\Robyn\Robyn_FTMS1_2FTMS2-3ITMS3_CE22_60min	Vif-CRL5	VifCon, CBFβ, EloB, EloC, Cul5, Rbx2	1	5.7	25-250*	Trypsin	2	PA.SwissProt.PN.RMK.A3GVifCRL5.fasta.random.concat	SwissProt.Human.2016.01.11.fasta.random.concat
VE20160714-69	RMK393-7_5	C:\Xcalibur\methods\Robyn\Robyn_FTMS1_2FTMS2-4ITMS3_CE22_60min	Vif-CRL5	VifCon, CBFβ, EloB, EloC, Cul5, Rbx2	1	5.7	25-250*	Trypsin	2	PA.SwissProt.PN.RMK.A3GVifCRL5.fasta.random.concat	SwissProt.Human.2016.01.11.fasta.random.concat
VE20160714-71	RMK393-7_6	C:\Xcalibur\methods\Robyn\Robyn_FTMS1_2FTMS2-3ITMS3_CE22_60min	Vif-CRL5	VifCon, CBFβ, EloB, EloC, Cul5, Rbx2	1	5.7	25-250*	Trypsin	2	PA.SwissProt.PN.RMK.A3GVifCRL5.fasta.random.concat	SwissProt.Human.2016.01.11.fasta.random.concat
VE20160714-72	RMK393-7_6	C:\Xcalibur\methods\Robyn\Robyn_FTMS1_2FTMS2-4ITMS3_CE22_60min	Vif-CRL5	VifCon, CBFβ, EloB, EloC, Cul5, Rbx2	1	5.7	25-250*	Trypsin	2	PA.SwissProt.PN.RMK.A3GVifCRL5.fasta.random.concat	SwissProt.Human.2016.01.11.fasta.random.concat
VE20160714-74	RMK393-7_7	C:\Xcalibur\methods\Robyn\Robyn_FTMS1_2FTMS2-3ITMS3_CE22_60min	Vif-CRL5	VifCon, CBFβ, EloB, EloC, Cul5, Rbx2	1	5.7	25-250*	Trypsin	2	PA.SwissProt.PN.RMK.A3GVifCRL5.fasta.random.concat	SwissProt.Human.2016.01.11.fasta.random.concat
VE20160714-75	RMK393-7_7	C:\Xcalibur\methods\Robyn\Robyn_FTMS1_2FTMS2-4ITMS3_CE22_60min	Vif-CRL5	VifCon, CBFβ, EloB, EloC, Cul5, Rbx2	1	5.7	25-250*	Trypsin	2	PA.SwissProt.PN.RMK.A3GVifCRL5.fasta.random.concat	SwissProt.Human.2016.01.11.fasta.random.concat
VE20160714-77	RMK393-7_8	C:\Xcalibur\methods\Robyn\Robyn_FTMS1_2FTMS2-3ITMS3_CE22_60min	Vif-CRL5	VifCon, CBFβ, EloB, EloC, Cul5, Rbx2	1	5.7	25-250*	Trypsin	2	PA.SwissProt.PN.RMK.A3GVifCRL5.fasta.random.concat	SwissProt.Human.2016.01.11.fasta.random.concat
VE20160714-78	RMK393-7_8	C:\Xcalibur\methods\Robyn\Robyn_FTMS1_2FTMS2-4ITMS3_CE22_60min	Vif-CRL5	VifCon, CBFβ, EloB, EloC, Cul5, Rbx2	1	5.7	25-250*	Trypsin	2	PA.SwissProt.PN.RMK.A3GVifCRL5.fasta.random.concat	SwissProt.Human.2016.01.11.fasta.random.concat
VE20160714-80	RMK393-7_9	C:\Xcalibur\methods\Robyn\Robyn_FTMS1_2FTMS2-3ITMS3_CE22_60min	Vif-CRL5	VifCon, CBFβ, EloB, EloC, Cul5, Rbx2	1	5.7	25-250*	Trypsin	2	PA.SwissProt.PN.RMK.A3GVifCRL5.fasta.random.concat	SwissProt.Human.2016.01.11.fasta.random.concat
VE20160714-81	RMK393-7_9	C:\Xcalibur\methods\Robyn\Robyn_FTMS1_2FTMS2-4ITMS3_CE22_60min	Vif-CRL5	VifCon, CBFβ, EloB, EloC, Cul5, Rbx2	1	5.7	25-250*	Trypsin	2	PA.SwissProt.PN.RMK.A3GVifCRL5.fasta.random.concat	SwissProt.Human.2016.01.11.fasta.random.concat
VE20160714-83	RMK393-7_10	C:\Xcalibur\methods\Robyn\Robyn_FTMS1_2FTMS2-3ITMS3_CE22_60min	Vif-CRL5	VifCon, CBFβ, EloB, EloC, Cul5, Rbx2	1	5.7	25-250*	Trypsin	2	PA.SwissProt.PN.RMK.A3GVifCRL5.fasta.random.concat	SwissProt.Human.2016.01.11.fasta.random.concat
VE20160714-84	RMK393-7_10	C:\Xcalibur\methods\Robyn\Robyn_FTMS1_2FTMS2-4ITMS3_CE22_60min	Vif-CRL5	VifCon, CBFβ, EloB, EloC, Cul5, Rbx2	1	5.7	25-250*	Trypsin	2	PA.SwissProt.PN.RMK.A3GVifCRL5.fasta.random.concat	SwissProt.Human.2016.01.11.fasta.random.concat
VE20160714-86	RMK393-7_11	C:\Xcalibur\methods\Robyn\Robyn_FTMS1_2FTMS2-3ITMS3_CE22_60min	Vif-CRL5	VifCon, CBFβ, EloB, EloC, Cul5, Rbx2	1	5.7	25-250*	Trypsin	2	PA.SwissProt.PN.RMK.A3GVifCRL5.fasta.random.concat	SwissProt.Human.2016.01.11.fasta.random.concat
VE20160714-88	RMK393-7_11	C:\Xcalibur\methods\Robyn\Robyn_FTMS1_2FTMS2-3ITMS3_CE22_60min	Vif-CRL5	VifCon, CBFβ, EloB, EloC, Cul5, Rbx2	1	5.7	25-250*	Trypsin	2	PA.SwissProt.PN.RMK.A3GVifCRL5.fasta.random.concat	SwissProt.Human.2016.01.11.fasta.random.concat
VE20160714-89	RMK393-7_11	C:\Xcalibur\methods\Robyn\Robyn_FTMS1_2FTMS2-4ITMS3_CE22_60min	Vif-CRL5	VifCon, CBFβ, EloB, EloC, Cul5, Rbx2	1	5.7	25-250*	Trypsin	2	PA.SwissProt.PN.RMK.A3GVifCRL5.fasta.random.concat	SwissProt.Human.2016.01.11.fasta.random.concat
VE20160714-91	RMK393-7_12	C:\Xcalibur\methods\Robyn\Robyn_FTMS1_2FTMS2-3ITMS3_CE22_60min	Vif-CRL5	VifCon, CBFβ, EloB, EloC, Cul5, Rbx2	1	5.7	25-250*	Trypsin	2	PA.SwissProt.PN.RMK.A3GVifCRL5.fasta.random.concat	SwissProt.Human.2016.01.11.fasta.random.concat
VE20160714-92	RMK393-7_12	C:\Xcalibur\methods\Robyn\Robyn_FTMS1_2FTMS2-4ITMS3_CE22_60min	Vif-CRL5	VifCon, CBFβ, EloB, EloC, Cul5, Rbx2	1	5.7	25-250*	Trypsin	2	PA.SwissProt.PN.RMK.A3GVifCRL5.fasta.random.concat	SwissProt.Human.2016.01.11.fasta.random.concat
VE20160714-94	RMK393-7_13	C:\Xcalibur\methods\Robyn\Robyn_FTMS1_2FTMS2-3ITMS3_CE22_60min	Vif-CRL5	VifCon, CBFβ, EloB, EloC, Cul5, Rbx2	1	5.7	25-250*	Trypsin	2	PA.SwissProt.PN.RMK.A3GVifCRL5.fasta.random.concat	SwissProt.Human.2016.01.11.fasta.random.concat
VE20160714-95	RMK393-7_13	C:\Xcalibur\methods\Robyn\Robyn_FTMS1_2FTMS2-4ITMS3_CE22_60min	Vif-CRL5	VifCon, CBFβ, EloB, EloC, Cul5, Rbx2	1	5.7	25-250*	Trypsin	2	PA.SwissProt.PN.RMK.A3GVifCRL5.fasta.random.concat	SwissProt.Human.2016.01.11.fasta.random.concat
VE20160714-01	RMK403-7_1	C:\Xcalibur\methods\Robyn\Robyn_FTMS1_2FTMS2-3ITMS3_CE22_90min	Vif-CRL5	VifCon, CBFβ, EloB, EloC, Cul5, Rbx2	1	5.7	25-250*	Trypsin	3	PA.SwissProt.PN.RMK.A3GVifCRL5.fasta.random.concat	SwissProt.Human.2016.01.11.fasta.random.concat
VE20160714-02	RMK403-7_1	C:\Xcalibur\methods\Robyn\Robyn_FTMS1_2FTMS2-4ITMS3_CE22_90min	Vif-CRL5	VifCon, CBFβ, EloB, EloC, Cul5, Rbx2	1	5.7	25-250*	Trypsin	3	PA.SwissProt.PN.RMK.A3GVifCRL5.fasta.random.concat	SwissProt.Human.2016.01.11.fasta.random.concat
VE20160714-04	RMK403-7_2	C:\Xcalibur\methods\Robyn\Robyn_FTMS1_2FTMS2-3ITMS3_CE22_90min	Vif-CRL5	VifCon, CBFβ, EloB, EloC, Cul5, Rbx2	1	5.7	25-250*	Trypsin	3	PA.SwissProt.PN.RMK.A3GVifCRL5.fasta.random.concat	SwissProt.Human.2016.01.11.fasta.random.concat
VE20160714-05	RMK403-7_2	C:\Xcalibur\methods\Robyn\Robyn_FTMS1_2FTMS2-4ITMS3_CE22_90min	Vif-CRL5	VifCon, CBFβ, EloB, EloC, Cul5, Rbx2	1	5.7	25-250*	Trypsin	3	PA.SwissProt.PN.RMK.A3GVifCRL5.fasta.random.concat	SwissProt.Human.2016.01.11.fasta.random.concat
VE20160714-07	RMK403-7_3	C:\Xcalibur\methods\Robyn\Robyn_FTMS1_2FTMS2-3ITMS3_CE22_60min	Vif-CRL5	VifCon, CBFβ, EloB, EloC, Cul5, Rbx2	1	5.7	25-250*	Trypsin	3	PA.SwissProt.PN.RMK.A3GVifCRL5.fasta.random.concat	SwissProt.Human.2016.01.11.fasta.random.concat
VE20160714-08	RMK403-7_3	C:\Xcalibur\methods\Robyn\Robyn_FTMS1_2FTMS2-4ITMS3_CE22_60min	Vif-CRL5	VifCon, CBFβ, EloB, EloC, Cul5, Rbx2	1	5.7	25-250*	Trypsin	3	PA.SwissProt.PN.RMK.A3GVifCRL5.fasta.random.concat	SwissProt.Human.2016.01.11.fasta.random.concat
VE20160714-10	RMK403-7_4	C:\Xcalibur\methods\Robyn\Robyn_FTMS1_2FTMS2-3ITMS3_CE22_60min	Vif-CRL5	VifCon, CBFβ, EloB, EloC, Cul5, Rbx2	1	5.7	25-250*	Trypsin	3	PA.SwissProt.PN.RMK.A3GVifCRL5.fasta.random.concat	SwissProt.Human.2016.01.11.fasta.random.concat
VE20160714-13	RMK403-7_5	C:\Xcalibur\methods\Robyn\Robyn_FTMS1_2FTMS2-3ITMS3_CE22_60min	Vif-CRL5	VifCon, CBFβ, EloB, EloC, Cul5, Rbx2	1	5.7	25-250*	Trypsin	3	PA.SwissProt.PN.RMK.A3GVifCRL5.fasta.random.concat	SwissProt.Human.2016.01.11.fasta.random.concat
VE20160714-14	RMK403-7_5	C:\Xcalibur\methods\Robyn\Robyn_FTMS1_2FTMS2-4ITMS3_CE22_60min	Vif-CRL5	VifCon, CBFβ, EloB, EloC, Cul5, Rbx2	1	5.7	25-250*	Trypsin	3	PA.SwissProt.PN.RMK.A3GVifCRL5.fasta.random.concat	SwissProt.Human.2016.01.11.fasta.random.concat
VE20160714-16	RMK403-7_6	C:\Xcalibur\methods\Robyn\Robyn_FTMS1_2FTMS2-3ITMS3_CE22_60min	Vif-CRL5	VifCon, CBFβ, EloB, EloC, Cul5, Rbx2	1	5.7	25-250*	Trypsin	3	PA.SwissProt.PN.RMK.A3GVifCRL5.fasta.random.concat	SwissProt.Human.2016.01.11.fasta.random.concat
VE20160714-17	RMK403-7_6	C:\Xcalibur\methods\Robyn\Robyn_FTMS1_2FTMS2-4ITMS3_CE22_60min	Vif-CRL5	VifCon, CBFβ, EloB, EloC, Cul5, Rbx2	1	5.7	25-250*	Trypsin	3	PA.SwissProt.PN.RMK.A3GVifCRL5.fasta.random.concat	SwissProt.Human.2016.01.11.fasta.random.concat
VE20160714-19	RMK403-7_7	C:\Xcalibur\methods\Robyn\Robyn_FTMS1_2FTMS2-3ITMS3_CE22_60min	Vif-CRL5	VifCon, CBFβ, EloB, EloC, Cul5, Rbx2	1	5.7	25-250*	Trypsin	3	PA.SwissProt.PN.RMK.A3GVifCRL5.fasta.random.concat	SwissProt.Human.2016.01.11.fasta.random.concat
VE20160714-20	RMK403-7_7	C:\Xcalibur\methods\Robyn\Robyn_FTMS1_2FTMS2-4ITMS3_CE22_60min	Vif-CRL5	VifCon, CBFβ, EloB, EloC, Cul5, Rbx2	1	5.7	25-250*	Trypsin	3	PA.SwissProt.PN.RMK.A3GVifCRL5.fasta.random.concat	SwissProt.Human.2016.01.11.fasta.random.concat
VE20160714-22	RMK403-7_8	C:\Xcalibur\methods\Robyn\Robyn_FTMS1_2FTMS2-3ITMS3_CE22_60min	Vif-CRL5	VifCon, CBFβ, EloB, EloC, Cul5, Rbx2	1	5.7	25-250*	Trypsin	3	PA.SwissProt.PN.RMK.A3GVifCRL5.fasta.random.concat	SwissProt.Human.2016.01.11.fasta.random.concat
VE20160714-23	RMK403-7_8	C:\Xcalibur\methods\Robyn\Robyn_FTMS1_2FTMS2-4ITMS3_CE22_60min	Vif-CRL5	VifCon, CBFβ, EloB, EloC, Cul5, Rbx2	1	5.7	25-250*	Trypsin	3	PA.SwissProt.PN.RMK.A3GVifCRL5.fasta.random.concat	SwissProt.Human.2016.01.11.fasta.random.concat
VE20160714-25	RMK403-7_9	C:\Xcalibur\methods\Robyn\Robyn_FTMS1_2FTMS2-3ITMS3_CE22_60min	Vif-CRL5	VifCon, CBFβ, EloB, EloC, Cul5, Rbx2	1	5.7	25-250*	Trypsin	3	PA.SwissProt.PN.RMK.A3GVifCRL5.fasta.random.concat	SwissProt.Human.2016.01.11.fasta.random.concat
VE20160714-26	RMK403-7_9	C:\Xcalibur\methods\Robyn\Robyn_FTMS1_2FTMS2-4ITMS3_CE22_60min	Vif-CRL5	VifCon, CBFβ, EloB, EloC, Cul5, Rbx2	1	5.7	25-250*	Trypsin	3	PA.SwissProt.PN.RMK.A3GVifCRL5.fasta.random.concat	SwissProt.Human.2016.01.11.fasta.random.concat
VE20160714-28	RMK403-7_10	C:\Xcalibur\methods\Robyn\Robyn_FTMS1_2FTMS2-3ITMS3_CE22_60min	Vif-CRL5	VifCon, CBFβ, EloB, EloC, Cul5, Rbx2	1	5.7	25-250*	Trypsin	3	PA.SwissProt.PN.RMK.A3GVifCRL5.fasta.random.concat	SwissProt.Human.2016.01.11.fasta.random.concat
VE20160714-29	RMK403-7_10	C:\Xcalibur\methods\Robyn\Robyn_FTMS1_2FTMS2-4ITMS3_CE22_60min	Vif-CRL5	VifCon, CBFβ, EloB, EloC, Cul5, Rbx2	1	5.7	25-250*	Trypsin	3	PA.SwissProt.PN.RMK.A3GVifCRL5.fasta.random.concat	SwissProt.Human.2016.01.11.fasta.random.concat
VE20160714-31	RMK403-7_11	C:\Xcalibur\methods\Robyn\Robyn_FTMS1_2FTMS2-3ITMS3_CE22_60min	Vif-CRL5	VifCon, CBFβ, EloB, EloC, Cul5, Rbx2	1	5.7	25-250*	Trypsin	3	PA.SwissProt.PN.RMK.A3GVifCRL5.fasta.random.concat	SwissProt.Human.2016.01.11.fasta.random.concat
VE20160714-32	RMK403-7_11	C:\Xcalibur\methods\Robyn\Robyn_FTMS1_2FTMS2-4ITMS3_CE22_60min	Vif-CRL5	VifCon, CBFβ, EloB, EloC, Cul5, Rbx2	1	5.7	25-250*	Trypsin	3	PA.SwissProt.PN.RMK.A3GVifCRL5.fasta.random.concat	SwissProt.Human.2016.01.11.fasta.random.concat
VE20160714-34	RMK403-7_12	C:\Xcalibur\methods\Robyn\Robyn_FTMS1_2FTMS2-3ITMS3_CE22_60min	Vif-CRL5	VifCon, CBFβ, EloB, EloC, Cul5, Rbx2	1	5.7	25-250*	Trypsin	3	PA.SwissProt.PN.RMK.A3GVifCRL5.fasta.random.concat	SwissProt.Human.2016.01.11.fasta.random.concat
VE20160714-35	RMK403-7_12	C:\Xcalibur\methods\Robyn\Robyn_FTMS1_2FTMS2-4ITMS3_CE22_60min	Vif-CRL5	VifCon, CBFβ, EloB, EloC, Cul5, Rbx2	1	5.7	25-250*	Trypsin	3	PA.SwissProt.PN.RMK.A3GVifCRL5.fasta.random.concat	SwissProt.Human.2016.01.11.fasta.random.concat
QE20150425-03	RMK_NTD_2	C:\Xcalibur\methods\robyn\Robyn_FTMS1_2FTMS2-3ITMS3_CE21_120min	Vif-CRL5NTD	VifCon, CBFβ, EloB, EloC, Cul5(NTD)	1.15	10	10-250*	Trypsin	1	PA.SwissProt.PN.RMK.A3GVifCRL5.fasta.random.concat	SwissProt.Human.2016.01.11.fasta.random.concat
QE20150425-07	RMK_NTD_3	C:\Xcalibur\methods\robyn\Robyn_FTMS1_2FTMS2-3ITMS3_CE21_120min	Vif-CRL5NTD	VifCon, CBFβ, EloB, EloC, Cul5(NTD)	1.15	10	10-250*	Trypsin	1	PA.SwissProt.PN.RMK.A3GVifCRL5.fasta.random.concat	SwissProt.Human.2016.01.11.fasta.random.concat
QE20150425-08	RMK_NTD_3	C:\Xcalibur\methods\robyn\Robyn_FTMS1_2FTMS2-4ITMS3_CE21_120min	Vif-CRL5NTD	VifCon, CBFβ, EloB, EloC, Cul5(NTD)	1.15	10	10-250*	Trypsin	1	PA.SwissProt.PN.RMK.A3GVifCRL5.fasta.random.concat	SwissProt.Human.2016.01.11.fasta.random.concat
QE20150425-09	RMK_NTD_4	C:\Xcalibur\methods\robyn\Robyn_FTMS1_2FTMS2-3ITMS3_CE21_120min	Vif-CRL5NTD	VifCon, CBFβ, EloB, EloC, Cul5(NTD)	1.15	10	10-250*	Trypsin	1	PA.SwissProt.PN.RMK.A3GVifCRL5.fasta.random.concat	SwissProt.Human.2016.01.11.fasta.random.concat
QE20150425-10	RMK_NTD_4	C:\Xcalibur\methods\robyn\Robyn_FTMS1_2FTMS2-4ITMS3_CE21_120min	Vif-CRL5NTD	VifCon, CBFβ, EloB, EloC, Cul5(NTD)	1.15	10	10-250*	Trypsin	1	PA.SwissProt.PN.RMK.A3GVifCRL5.fasta.random.concat	SwissProt.Human.2016.01.11.fasta.random.concat
QE20150425-11	RMK_NTD_5	C:\Xcalibur\methods\robyn\Robyn_FTMS1_2FTMS2-3ITMS3_CE21_120min	Vif-CRL5NTD	VifCon, CBFβ, EloB, EloC, Cul5(NTD)	1.15	10	10-250*	Trypsin	1	PA.SwissProt.PN.RMK.A3GVifCRL5.fasta.random.concat	SwissProt.Human.2016.01.11.fasta.random.concat
QE20150425-12	RMK_NTD_5	C:\Xcalibur\methods\robyn\Robyn_FTMS1_2FTMS2-4ITMS3_CE21_120min	Vif-CRL5NTD	VifCon, CBFβ, EloB, EloC, Cul5(NTD)	1.15	10	10-250*	Trypsin	1	PA.SwissProt.PN.RMK.A3GVifCRL5.fasta.random.concat	SwissProt.Human.2016.01.11.fasta.random.concat
QE20150425-13	RMK_NTD_6	C:\Xcalibur\methods\robyn\Robyn_FTMS1_2FTMS2-3ITMS3_CE21_120min	Vif-CRL5NTD	VifCon, CBFβ, EloB, EloC, Cul5(NTD)	1.15	10	10-250*	Trypsin	1	PA.SwissProt.PN.RMK.A3GVifCRL5.fasta.random.concat	SwissProt.Human.2016.01.11.fasta.random.concat
QE20150425-14	RMK_NTD_6	C:\Xcalibur\methods\robyn\Robyn_FTMS1_2FTMS2-4ITMS3_CE21_120min	Vif-CRL5NTD	VifCon, CBFβ, EloB, EloC, Cul5(NTD)	1.15	10	10-250*	Trypsin	1	PA.SwissProt.PN.RMK.A3GVifCRL5.fasta.random.concat	SwissProt.Human.2016.01.11.fasta.random.concat
QE20150425-15	RMK_NTD_7	C:\Xcalibur\methods\robyn\Robyn_FTMS1_2FTMS2-3ITMS3_CE21_120min	Vif-CRL5NTD	VifCon, CBFβ, EloB, EloC, Cul5(NTD)	1.15	10	10-250*	Trypsin	1	PA.SwissProt.PN.RMK.A3GVifCRL5.fasta.random.concat	SwissProt.Human.2016.01.11.fasta.random.concat
QE20150425-16	RMK_NTD_7	C:\Xcalibur\methods\robyn\Robyn_FTMS1_2FTMS2-4ITMS3_CE21_120min	Vif-CRL5NTD	VifCon, CBFβ, EloB, EloC, Cul5(NTD)	1.15	10	10-250*	Trypsin	1	PA.SwissProt.PN.RMK.A3GVifCRL5.fasta.random.concat	SwissProt.Human.2016.01.11.fasta.random.concat
QE20150425-17	RMK_NTD_8	C:\Xcalibur\methods\robyn\Robyn_FTMS1_2FTMS2-3ITMS3_CE21_120min	Vif-CRL5NTD	VifCon, CBFβ, EloB, EloC, Cul5(NTD)	1.15	10	10-250*	Trypsin	1	PA.SwissProt.PN.RMK.A3GVifCRL5.fasta.random.concat	SwissProt.Human.2016.01.11.fasta.random.concat
QE20150425-18	RMK_NTD_8	C:\Xcalibur\methods\robyn\Robyn_FTMS1_2FTMS2-4ITMS3_CE21_120min	Vif-CRL5NTD	VifCon, CBFβ, EloB, EloC, Cul5(NTD)	1.15	10	10-250*	Trypsin	1	PA.SwissProt.PN.RMK.A3GVifCRL5.fasta.random.concat	SwissProt.Human.2016.01.11.fasta.random.concat
QE20150425-19	RMK_NTD_9	C:\Xcalibur\methods\robyn\Robyn_FTMS1_2FTMS2-3ITMS3_CE21_120min	Vif-CRL5NTD	VifCon, CBFβ, EloB, EloC, Cul5(NTD)	1.15	10	10-250*	Trypsin	1	PA.SwissProt.PN.RMK.A3GVifCRL5.fasta.random.concat	SwissProt.Human.2016.01.11.fasta.random.concat
QE20150425-23	RMK_NTD_9	C:\Xcalibur\methods\robyn\Robyn_FTMS1_2FTMS2-4ITMS3_CE21_120min	Vif-CRL5NTD	VifCon, CBFβ, EloB, EloC, Cul5(NTD)	1.15	10	10-250*	Trypsin	1	PA.SwissProt.PN.RMK.A3GVifCRL5.fasta.random.concat	SwissProt.Human.2016.01.11.fasta.random.concat
QE20150425-24	RMK_NTD_10	C:\Xcalibur\methods\robyn\Robyn_FTMS1_2FTMS2-3ITMS3_CE21_120min	Vif-CRL5NTD	VifCon, CBFβ, EloB, EloC, Cul5(NTD)	1.15	10	10-250*	Trypsin	1	PA.SwissProt.PN.RMK.A3GVifCRL5.fasta.random.concat	SwissProt.Human.2016.01.11.fasta.random.concat
QE20150425-25	RMK_NTD_10	C:\Xcalibur\methods\robyn\Robyn_FTMS1_2FTMS2-4ITMS3_CE21_120min	Vif-CRL5NTD	VifCon, CBFβ, EloB, EloC, Cul5(NTD)	1.15	10	10-250*	Trypsin	1	PA.SwissProt.PN.RMK.A3GVifCRL5.fasta.random.concat	SwissProt.Human.2016.01.11.fasta.random.concat
VE20160714-126	RMK142-5_1	C:\Xcalibur\methods\Robyn\Robyn_FTMS1_2FTMS2-3ITMS3_CE22_60min	Vif-CRL5NTD	VifCon, CBFβ, EloB, EloC, Cul5(NTD)	1.15	10	10-250*	Trypsin	2	PA.SwissProt.PN.RMK.A3GVifCRL5.fasta.random.concat	SwissProt.Human.2016.01.11.fasta.random.concat
VE20160714-127	RMK142-5_1	C:\Xcalibur\methods\Robyn\Robyn_FTMS1_2FTMS2-4ITMS3_CE22_60min	Vif-CRL5NTD	VifCon, CBFβ, EloB, EloC, Cul5(NTD)	1.15	10	10-250*	Trypsin	2	PA.SwissProt.PN.RMK.A3GVifCRL5.fasta.random.concat	SwissProt.Human.2016.01.11.fasta.random.concat
VE20160714-129	RMK142-5_2	C:\Xcalibur\methods\Robyn\Robyn_FTMS1_2FTMS2-3ITMS3_CE22_60min	Vif-CRL5NTD	VifCon, CBFβ, EloB, EloC, Cul5(NTD)	1.15	10	10-250*	Trypsin	2	PA.SwissProt.PN.RMK.A3GVifCRL5.fasta.random.concat	SwissProt.Human.2016.01.11.fasta.random.concat
VE20160714-130	RMK142-5_2	C:\Xcalibur\methods\Robyn\Robyn_FTMS1_2FTMS2-4ITMS3_CE22_60min	Vif-CRL5NTD	VifCon, CBFβ, EloB, EloC, Cul5(NTD)	1.15	10	10-250*	Trypsin	2	PA.SwissProt.PN.RMK.A3GVifCRL5.fasta.random.concat	SwissProt.Human.2016.01.11.fasta.random.concat
VE20160714-132	RMK142-5_3	C:\Xcalibur\methods\Robyn\Robyn_FTMS1_2FTMS2-3ITMS3_CE22_60min	Vif-CRL5NTD	VifCon, CBFβ, EloB, EloC, Cul5(NTD)	1.15	10	10-250*	Trypsin	2	PA.SwissProt.PN.RMK.A3GVifCRL5.fasta.random.concat	SwissProt.Human.2016.01.11.fasta.random.concat
VE20160714-133	RMK142-5_3	C:\Xcalibur\methods\Robyn\Robyn_FTMS1_2FTMS2-4ITMS3_CE22_60min	Vif-CRL5NTD	VifCon, CBFβ, EloB, EloC, Cul5(NTD)	1.15	10	10-250*	Trypsin	2	PA.SwissProt.PN.RMK.A3GVifCRL5.fasta.random.concat	SwissProt.Human.2016.01.11.fasta.random.concat
VE20160714-135	RMK142-5_4	C:\Xcalibur\methods\Robyn\Robyn_FTMS1_2FTMS2-3ITMS3_CE22_60min	Vif-CRL5NTD	VifCon, CBFβ, EloB, EloC, Cul5(NTD)	1.15	10	10-250*	Trypsin	2	PA.SwissProt.PN.RMK.A3GVifCRL5.fasta.random.concat	SwissProt.Human.2016.01.11.fasta.random.concat
VE20160714-136	RMK142-5_4	C:\Xcalibur\methods\Robyn\Robyn_FTMS1_2FTMS2-4ITMS3_CE22_60min	Vif-CRL5NTD	VifCon, CBFβ, EloB, EloC, Cul5(NTD)	1.15	10	10-250*	Trypsin	2	PA.SwissProt.PN.RMK.A3GVifCRL5.fasta.random.concat	SwissProt.Human.2016.01.11.fasta.random.concat
VE20160714-138	RMK142-5_5	C:\Xcalibur\methods\Robyn\Robyn_FTMS1_2FTMS2-3ITMS3_CE22_60min	Vif-CRL5NTD	VifCon, CBFβ, EloB, EloC, Cul5(NTD)	1.15	10	10-250*	Trypsin	2	PA.SwissProt.PN.RMK.A3GVifCRL5.fasta.random.concat	SwissProt.Human.2016.01.11.fasta.random.concat
VE20160714-139	RMK142-5_5	C:\Xcalibur\methods\Robyn\Robyn_FTMS1_2FTMS2-4ITMS3_CE22_60min	Vif-CRL5NTD	VifCon, CBFβ, EloB, EloC, Cul5(NTD)	1.15	10	10-250*	Trypsin	2	PA.SwissProt.PN.RMK.A3GVifCRL5.fasta.random.concat	SwissProt.Human.2016.01.11.fasta.random.concat
VE20160714-141	RMK142-5_6	C:\Xcalibur\methods\Robyn\Robyn_FTMS1_2FTMS2-3ITMS3_CE22_60min	Vif-CRL5NTD	VifCon, CBFβ, EloB, EloC, Cul5(NTD)	1.15	10	10-250*	Trypsin	2	PA.SwissProt.PN.RMK.A3GVifCRL5.fasta.random.concat	SwissProt.Human.2016.01.11.fasta.random.concat
VE20160714-142	RMK142-5_6	C:\Xcalibur\methods\Robyn\Robyn_FTMS1_2FTMS2-4ITMS3_CE22_60min	Vif-CRL5NTD	VifCon, CBFβ, EloB, EloC, Cul5(NTD)	1.15	10	10-250*	Trypsin	2	PA.SwissProt.PN.RMK.A3GVifCRL5.fasta.random.concat	SwissProt.Human.2016.01.11.fasta.random.concat
VE20160714-144	RMK142-5_7	C:\Xcalibur\methods\Robyn\Robyn_FTMS1_2FTMS2-3ITMS3_CE22_60min	Vif-CRL5NTD	VifCon, CBFβ, EloB, EloC, Cul5(NTD)	1.15	10	10-250*	Trypsin	2	PA.SwissProt.PN.RMK.A3GVifCRL5.fasta.random.concat	SwissProt.Human.2016.01.11.fasta.random.concat
VE20160714-145	RMK142-5_7	C:\Xcalibur\methods\Robyn\Robyn_FTMS1_2FTMS2-4ITMS3_CE22_60min	Vif-CRL5NTD	VifCon, CBFβ, EloB, EloC, Cul5(NTD)	1.15	10	10-250*	Trypsin	2	PA.SwissProt.PN.RMK.A3GVifCRL5.fasta.random.concat	SwissProt.Human.2016.01.11.fasta.random.concat
VE20160714-147	RMK142-5_8	C:\Xcalibur\methods\Robyn\Robyn_FTMS1_2FTMS2-3ITMS3_CE22_60min	Vif-CRL5NTD	VifCon, CBFβ, EloB, EloC, Cul5(NTD)	1.15	10	10-250*	Trypsin	2	PA.SwissProt.PN.RMK.A3GVifCRL5.fasta.random.concat	SwissProt.Human.2016.01.11.fasta.random.concat
VE20160714-148	RMK142-5_8	C:\Xcalibur\methods\Robyn\Robyn_FTMS1_2FTMS2-4ITMS3_CE22_60min	Vif-CRL5NTD	VifCon, CBFβ, EloB, EloC, Cul5(NTD)	1.15	10	10-250*	Trypsin	2	PA.SwissProt.PN.RMK.A3GVifCRL5.fasta.random.concat	SwissProt.Human.2016.01.11.fasta.random.concat
VE20160714-150	RMK142-5_9	C:\Xcalibur\methods\Robyn\Robyn_FTMS1_2FTMS2-3ITMS3_CE22_60min	Vif-CRL5NTD	VifCon, CBFβ, EloB, EloC, Cul5(NTD)	1.15	10	10-250*	Trypsin	2	PA.SwissProt.PN.RMK.A3GVifCRL5.fasta.random.concat	SwissProt.Human.2016.01.11.fasta.random.concat
VE20160714-151	RMK142-5_9	C:\Xcalibur\methods\Robyn\Robyn_FTMS1_2FTMS2-4ITMS3_CE22_60min	Vif-CRL5NTD	VifCon, CBFβ, EloB, EloC, Cul5(NTD)	1.15	10	10-250*	Trypsin	2	PA.SwissProt.PN.RMK.A3GVifCRL5.fasta.random.concat	SwissProt.Human.2016.01.11.fasta.random.concat
VE20160714-153	RMK142-5_10	C:\Xcalibur\methods\Robyn\Robyn_FTMS1_2FTMS2-3ITMS3_CE22_60min	Vif-CRL5NTD	VifCon, CBFβ, EloB, EloC, Cul5(NTD)	1.15	10	10-250*	Trypsin	2	PA.SwissProt.PN.RMK.A3GVifCRL5.fasta.random.concat	SwissProt.Human.2016.01.11.fasta.random.concat
VE20160714-154	RMK142-5_10	C:\Xcalibur\methods\Robyn\Robyn_FTMS1_2FTMS2-4ITMS3_CE22_60min	Vif-CRL5NTD	VifCon, CBFβ, EloB, EloC, Cul5(NTD)	1.15	10	10-250*	Trypsin	2	PA.SwissProt.PN.RMK.A3GVifCRL5.fasta.random.concat	SwissProt.Human.2016.01.11.fasta.random.concat
VE20160603-01	RMK367-72_01	C:\Xcalibur\methods\Robyn\Robyn_FTMS1_2FTMS2-3ITMS3_CE22_60min	VLAICBC+A3G	A3G, VifLAI, CBFβ, EloB, EloC	1	10.4	2-1000*	Trypsin	1	PN.RMK_LAIVif_HisCBFB.fasta	SwissProt.Human.2016.01.11.fasta.random.concat
VE20160603-02	RMK367-72_01	C:\Xcalibur\methods\Robyn\Robyn_FTMS1_2FTMS2-4ITMS3_CE22_60min	VLAICBC+A3G	A3G, VifLAI, CBFβ, EloB, EloC	1	10.4	2-1000*	Trypsin	1	PN.RMK_LAIVif_HisCBFB.fasta	SwissProt.Human.2016.01.11.fasta.random.concat
VE20160603-05	RMK367-72_02	C:\Xcalibur\methods\Robyn\Robyn_FTMS1_2FTMS2-4ITMS3_CE22_60min	VLAICBC+A3G	A3G, VifLAI, CBFβ, EloB, EloC	1	10.4	2-1000*	Trypsin	1	PN.RMK_LAIVif_HisCBFB.fasta	SwissProt.Human.2016.01.11.fasta.random.concat
VE20160603-07	RMK367-72_03	C:\Xcalibur\methods\Robyn\Robyn_FTMS1_2FTMS2-3ITMS3_CE22_60min	VLAICBC+A3G	A3G, VifLAI, CBFβ, EloB, EloC	1	10.4	2-1000*	Trypsin	1	PN.RMK_LAIVif_HisCBFB.fasta	SwissProt.Human.2016.01.11.fasta.random.concat
VE20160603-08	RMK367-72_03	C:\Xcalibur\methods\Robyn\Robyn_FTMS1_2FTMS2-4ITMS3_CE22_60min	VLAICBC+A3G	A3G, VifLAI, CBFβ, EloB, EloC	1	10.4	2-1000*	Trypsin	1	PN.RMK_LAIVif_HisCBFB.fasta	SwissProt.Human.2016.01.11.fasta.random.concat
VE20160603-10	RMK367-72_04	C:\Xcalibur\methods\Robyn\Robyn_FTMS1_2FTMS2-3ITMS3_CE22_60min	VLAICBC+A3G	A3G, VifLAI, CBFβ, EloB, EloC	1	10.4	2-1000*	Trypsin	1	PN.RMK_LAIVif_HisCBFB.fasta	SwissProt.Human.2016.01.11.fasta.random.concat
VE20160603-11	RMK367-72_04	C:\Xcalibur\methods\Robyn\Robyn_FTMS1_2FTMS2-4ITMS3_CE22_60min	VLAICBC+A3G	A3G, VifLAI, CBFβ, EloB, EloC	1	10.4	2-1000*	Trypsin	1	PN.RMK_LAIVif_HisCBFB.fasta	SwissProt.Human.2016.01.11.fasta.random.concat
VE20160603-13	RMK367-72_05	C:\Xcalibur\methods\Robyn\Robyn_FTMS1_2FTMS2-3ITMS3_CE22_60min	VLAICBC+A3G	A3G, VifLAI, CBFβ, EloB, EloC	1	10.4	2-1000*	Trypsin	1	PN.RMK_LAIVif_HisCBFB.fasta	SwissProt.Human.2016.01.11.fasta.random.concat
VE20160603-14	RMK367-72_05	C:\Xcalibur\methods\Robyn\Robyn_FTMS1_2FTMS2-4ITMS3_CE22_60min	VLAICBC+A3G	A3G, VifLAI, CBFβ, EloB, EloC	1	10.4	2-1000*	Trypsin	1	PN.RMK_LAIVif_HisCBFB.fasta	SwissProt.Human.2016.01.11.fasta.random.concat
VE20160603-16	RMK367-72_06	C:\Xcalibur\methods\Robyn\Robyn_FTMS1_2FTMS2-3ITMS3_CE22_60min	VLAICBC+A3G	A3G, VifLAI, CBFβ, EloB, EloC	1	10.4	2-1000*	Trypsin	1	PN.RMK_LAIVif_HisCBFB.fasta	SwissProt.Human.2016.01.11.fasta.random.concat
VE20160603-17	RMK367-72_06	C:\Xcalibur\methods\Robyn\Robyn_FTMS1_2FTMS2-4ITMS3_CE22_60min	VLAICBC+A3G	A3G, VifLAI, CBFβ, EloB, EloC	1	10.4	2-1000*	Trypsin	1	PN.RMK_LAIVif_HisCBFB.fasta	SwissProt.Human.2016.01.11.fasta.random.concat
VE20160603-19	RMK367-72_07	C:\Xcalibur\methods\Robyn\Robyn_FTMS1_2FTMS2-3ITMS3_CE22_60min	VLAICBC+A3G	A3G, VifLAI, CBFβ, EloB, EloC	1	10.4	2-1000*	Trypsin	1	PN.RMK_LAIVif_HisCBFB.fasta	SwissProt.Human.2016.01.11.fasta.random.concat
VE20160603-20	RMK367-72_07	C:\Xcalibur\methods\Robyn\Robyn_FTMS1_2FTMS2-4ITMS3_CE22_60min	VLAICBC+A3G	A3G, VifLAI, CBFβ, EloB, EloC	1	10.4	2-1000*	Trypsin	1	PN.RMK_LAIVif_HisCBFB.fasta	SwissProt.Human.2016.01.11.fasta.random.concat
VE20160603-22	RMK367-72_08	C:\Xcalibur\methods\Robyn\Robyn_FTMS1_2FTMS2-3ITMS3_CE22_60min	VLAICBC+A3G	A3G, VifLAI, CBFβ, EloB, EloC	1	10.4	2-1000*	Trypsin	1	PN.RMK_LAIVif_HisCBFB.fasta	SwissProt.Human.2016.01.11.fasta.random.concat
VE20160603-23	RMK367-72_08	C:\Xcalibur\methods\Robyn\Robyn_FTMS1_2FTMS2-4ITMS3_CE22_60min	VLAICBC+A3G	A3G, VifLAI, CBFβ, EloB, EloC	1	10.4	2-1000*	Trypsin	1	PN.RMK_LAIVif_HisCBFB.fasta	SwissProt.Human.2016.01.11.fasta.random.concat
VE20160603-25	RMK367-72_09	C:\Xcalibur\methods\Robyn\Robyn_FTMS1_2FTMS2-3ITMS3_CE22_60min	VLAICBC+A3G	A3G, VifLAI, CBFβ, EloB, EloC	1	10.4	2-1000*	Trypsin	1	PN.RMK_LAIVif_HisCBFB.fasta	SwissProt.Human.2016.01.11.fasta.random.concat
VE20160603-26	RMK367-72_09	C:\Xcalibur\methods\Robyn\Robyn_FTMS1_2FTMS2-4ITMS3_CE22_60min	VLAICBC+A3G	A3G, VifLAI, CBFβ, EloB, EloC	1	10.4	2-1000*	Trypsin	1	PN.RMK_LAIVif_HisCBFB.fasta	SwissProt.Human.2016.01.11.fasta.random.concat
VE20160603-28	RMK367-72_10	C:\Xcalibur\methods\Robyn\Robyn_FTMS1_2FTMS2-3ITMS3_CE22_60min	VLAICBC+A3G	A3G, VifLAI, CBFβ, EloB, EloC	1	10.4	2-1000*	Trypsin	1	PN.RMK_LAIVif_HisCBFB.fasta	SwissProt.Human.2016.01.11.fasta.random.concat
VE20160603-29	RMK367-72_10	C:\Xcalibur\methods\Robyn\Robyn_FTMS1_2FTMS2-4ITMS3_CE22_60min	VLAICBC+A3G	A3G, VifLAI, CBFβ, EloB, EloC	1	10.4	2-1000*	Trypsin	1	PN.RMK_LAIVif_HisCBFB.fasta	SwissProt.Human.2016.01.11.fasta.random.concat
VE20160714-99	RMK373-7_1	C:\Xcalibur\methods\Robyn\Robyn_FTMS1_2FTMS2-3ITMS3_CE22_60min	VConCBC	VifCon, CBFβ, EloB, EloC	0.8	11.7	5-625*	Trypsin	1	PA.SwissProt.PN.RMK.A3GVifCRL5.fasta.random.concat	SwissProt.Human.2016.01.11.fasta.random.concat
