# Supplementary material for: Characterization of an A3G-VifHIV-1-CRL5-CBFβ Structure Using a Cross-linking Mass Spectrometry Pipeline for Integrative Modeling of Host–Pathogen Complexes
Source: Mol Cell Proteomics. 2021 Aug 11;20:100132. doi: 10.1016/j.mcpro.2021.100132 (PMC8459920; doi:10.1016/j.mcpro.2021.100132)
Supplement: Supplemental Table S2 [file mmc9.xlsx]

## Sheet: Table_SI_6
Protein_name1	Protein_name2	Residue1	Residue2	N_count	Redundant_count	Unique_count	Best_Av_score	Best_Min_score	full_name1	full_name2	Category	Confidence score
CUL5	EloC	K127	K80	560	560	4	41.6	40.6	rk_1	rk_6	High	0.01
CUL5	CUL5	K152	K204	511	511	12	48.5	46.7	rk_1	rk_1	High	0.01
CUL5	CBFB	K127	K11	402	402	8	42.7	41	rk_1	rk_9	High	0.01
EloB	EloC	K19	K32	302	302	12	48.2	47.4	rk_5	rk_6	High	0.01
CUL5	CUL5	K91	K161	204	204	4	55.2	50.3	rk_1	rk_1	High	0.01
CUL5	EloC	K127	K43	202	202	4	40.6	38.9	rk_1	rk_6	High	0.01
Vif	Vif	K160	K168	167	167	4	31.1	28.6	rk_2	rk_2	High	0.01
Vif	Vif	K158	K168	158	158	1	34	33.2	rk_2	rk_2	High	0.01
Vif	Vif	K33	K36	154	154	1	26.4	25.8	rk_2	rk_2	High	0.01
EloB	CBFB	K19	K11	148	148	6	43	42.6	rk_5	rk_9	High	0.01
CUL5	CUL5	K232	K243	131	131	3	33.5	27	rk_1	rk_1	High	0.01
CUL5	CUL5	K423	K685	127	127	6	28.2	27.7	rk_1	rk_1	High	0.01
CUL5	CBFB	K126	K11	121	121	5	38.7	37.2	rk_1	rk_9	High	0.01
CUL5	CUL5	K515	K564	116	116	4	26.9	24.3	rk_1	rk_1	High	0.01
EloC	CBFB	K80	K11	116	116	2	37.4	36.4	rk_6	rk_9	High	0.01
CUL5	CUL5	K237	K243	108	108	5	35.3	29.9	rk_1	rk_1	High	0.01
CUL5	CUL5	K127	K194	107	107	4	43.7	41	rk_1	rk_1	High	0.01
EloC	CBFB	K32	K11	101	101	4	44.3	41.7	rk_6	rk_9	High	0.01
CUL5	Rbx2	K764	K94	95	95	1	23.1	21.3	rk_1	rk_8	High	0.01
CUL5	CUL5	K384	K403	91	91	7	38.5	35.4	rk_1	rk_1	High	0.01
EloC	CBFB	K43	K11	89	89	2	36.6	36	rk_6	rk_9	High	0.01
EloB	EloB	MN-Term	K19	84	84	7	37	33.3	rk_5	rk_5	High	0.01
A3G	A3G	K141	K150	72	72	1	27	24.2	rk_10	rk_10	High	0.01
CUL5	CUL5	K750	K754	71	71	2	33.4	26.7	rk_1	rk_1	High	0.01
CUL5	EloC	K126	K43	68	68	2	26.7	24.8	rk_1	rk_6	High	0.01
CUL5	CUL5	K423	K642	67	67	9	34.2	30	rk_1	rk_1	High	0.01
A3G	A3G	K63	K76	65	65	5	36.4	33.2	rk_10	rk_10	High	0.01
CUL5	Vif	K56	K122	65	65	3	44.8	41.8	rk_1	rk_2	High	0.01
CUL5	CUL5	K455	K492	57	57	5	31.8	30.9	rk_1	rk_1	High	0.01
EloB	EloC	K36	K20	55	55	3	27.1	26.7	rk_5	rk_6	High	0.01
CUL5	CUL5	K356	K442	50	50	4	48.1	40.8	rk_1	rk_1	High	0.01
CUL5	Rbx2	K685	K33	41	41	2	32.9	30	rk_1	rk_8	High	0.01
CUL5	CUL5	K194	K204	40	40	1	43.6	43	rk_1	rk_1	High	0.01
CUL5	CUL5	K518	K564	33	33	4	29.8	23.4	rk_1	rk_1	High	0.01
Vif	Vif	K157	K160	32	32	1	27.8	20	rk_2	rk_2	High	0.01
CUL5	CUL5	K374	K447	30	30	4	43.1	39.2	rk_1	rk_1	High	0.01
CUL5	CUL5	K91	K99	29	29	2	48.7	40.9	rk_1	rk_1	High	0.01
A3G	A3G	K2	K76	28	28	1	24.4	20.6	rk_10	rk_10	High	0.01
CUL5	EloC	K126	K80	27	27	3	29.9	28.5	rk_1	rk_6	High	0.01
CUL5	CUL5	K423	K644	26	26	4	27.2	23.7	rk_1	rk_1	High	0.01
EloC	EloC	K43	K80	26	26	2	35.2	35.1	rk_6	rk_6	High	0.01
CUL5	CUL5	K390	K397	24	24	2	35.8	34.8	rk_1	rk_1	High	0.01
A3G	A3G	K2	K63	24	24	1	30.7	21.9	rk_10	rk_10	High	0.01
A3G	A3G	K42	K141	23	23	1	29.2	23.2	rk_10	rk_10	High	0.01
A3G	A3G	K52	K76	22	22	1	31.8	28.8	rk_10	rk_10	High	0.01
CUL5	CUL5	K542	K570	22	22	2	23.8	22.5	rk_1	rk_1	High	0.01
EloB	EloC	MN-Term	K32	25	25	2	40.7	34.8	rk_5	rk_6	High	0.01
CUL5	CUL5	K418	K685	20	20	4	25.7	23.1	rk_1	rk_1	High	0.01
CUL5	CUL5	K384	K397	19	19	3	36.6	33.2	rk_1	rk_1	High	0.01
A3G	A3G	K42	K150	17	17	1	29.5	28.8	rk_10	rk_10	High	0.01
CUL5	CUL5	K397	K751	17	17	1	36.9	33.3	rk_1	rk_1	High	0.01
EloB	EloC	K28	K32	17	17	2	35.7	21.7	rk_5	rk_6	High	0.01
CUL5	Rbx2	K455	K94	16	16	1	20	17.7	rk_1	rk_8	High	0.01
A3G	Vif	K52	K36	15	15	2	30.3	27.2	rk_10	rk_2	High	0.01
A3G	Vif	K2	K160	15	15	2	25.6	22.5	rk_10	rk_2	High	0.01
CUL5	CUL5	K397	K750	14	14	1	31.8	28.6	rk_1	rk_1	High	0.01
CUL5	CUL5	K397	K754	14	14	2	34.8	32.4	rk_1	rk_1	High	0.01
CUL5	CUL5	K137	K194	12	12	1	42	38.5	rk_1	rk_1	High	0.01
A3G	Vif	MN-Term	K158	11	11	1	24.5	24.1	rk_10	rk_2	Medium	0.1
A3G	A3G	K76	K79	11	11	1	20.8	14.1	rk_10	rk_10	Low	0.5
CUL5	CUL5	K374	K442	11	11	3	41.1	32.1	rk_1	rk_1	High	0.01
A3G	Vif	K76	K36	10	10	1	24.4	21.7	rk_10	rk_2	Medium	0.1
CUL5	Rbx2	K518	K23	9	9	1	30.2	29.4	rk_1	rk_8	High	0.01
CUL5	Rbx2	K542	K94	8	8	1	22.2	20.1	rk_1	rk_8	Medium	0.1
EloB	EloB	MN-Term	K28	8	8	2	25.2	21.1	rk_5	rk_5	Medium	0.1
CUL5	CUL5	K232	K292	8	8	2	33.3	31.4	rk_1	rk_1	High	0.01
A3G	Vif	K2	K158	7	7	1	25.4	22.8	rk_10	rk_2	Medium	0.1
A3G	A3G	K42	K113	7	7	3	36.9	31.6	rk_10	rk_10	High	0.01
A3G	Vif	MN-Term	K160	7	7	1	23.6	20.4	rk_10	rk_2	Medium	0.1
A3G	A3G	K63	K249	7	7	1	36.2	32.3	rk_10	rk_10	High	0.01
A3G	Vif	K52	K33	7	7	1	29.6	21.2	rk_10	rk_2	Medium	0.1
CBFB	CBFB	K11	K28	7	7	1	35.1	34.2	rk_9	rk_9	High	0.01
CUL5	CUL5	K374	K743	6	6	5	32.2	21.2	rk_1	rk_1	Medium	0.1
CUL5	Vif	K10	K122	6	6	1	32.3	29.9	rk_1	rk_2	High	0.01
CUL5	CBFB	K356	K28	6	6	1	35.2	34.1	rk_1	rk_9	High	0.01
Vif	CBFB	K36	K28	6	6	1	25.9	22.3	rk_2	rk_9	Medium	0.1
CUL5	CUL5	K353	K435	6	6	1	25.4	20.3	rk_1	rk_1	Medium	0.1
CUL5	Rbx2	K392	K94	6	6	2	24	21.5	rk_1	rk_8	Medium	0.1
A3G	A3G	K249	K301	6	6	1	23	18.8	rk_10	rk_10	Medium	0.1
A3G	Vif	K63	K36	6	6	1	32.3	28.7	rk_10	rk_2	High	0.01
CUL5	CUL5	K353	K371	6	6	1	20	19.1	rk_1	rk_1	Medium	0.1
CUL5	CUL5	K126	K194	5	5	2	25	11.6	rk_1	rk_1	Low	0.5
CUL5	Vif	K564	K36	5	5	1	22.3	21.6	rk_1	rk_2	Medium	0.1
A3G	Vif	K2	K36	5	5	1	20.4	19.8	rk_10	rk_2	Medium	0.1
CUL5	CUL5	K66	K127	5	5	1	28.6	26.1	rk_1	rk_1	High	0.01
CUL5	Vif	K371	K33	5	5	1	19	18.9	rk_1	rk_2	Medium	0.1
A3G	A3G	K249	K303	5	5	1	35.6	30.4	rk_10	rk_10	High	0.01
CUL5	CUL5	K152	K194	5	5	2	34.7	32.2	rk_1	rk_1	High	0.01
CUL5	CUL5	K424	K642	3	3	1	28.1	25.4	rk_1	rk_1	High	0.01
CUL5	CUL5	K424	K644	3	3	1	28.1	25.4	rk_1	rk_1	High	0.01
CUL5	CUL5	K161	K194	4	4	1	32.9	27.7	rk_1	rk_1	High	0.01
Vif	Vif	K36	K50	4	4	1	24.1	20.2	rk_2	rk_2	Medium	0.1
Vif	Vif	MN-Term	K50	4	4	1	14.7	2.1	rk_2	rk_2	Low	0.5
A3G	A3G	K141	K249	4	4	1	25	21.7	rk_10	rk_10	Medium	0.1
A3G	A3G	K42	K249	4	4	1	25.8	23.8	rk_10	rk_10	Medium	0.1
CUL5	CUL5	K356	K435	4	4	1	30	25.8	rk_1	rk_1	High	0.01
CUL5	Rbx2	K418	K34	4	4	1	12.3	10.8	rk_1	rk_8	Low	0.5
CUL5	CUL5	K161	K243	4	4	1	27.7	19.9	rk_1	rk_1	Medium	0.1
CUL5	CUL5	K374	K750	4	4	1	29.3	16.9	rk_1	rk_1	Medium	0.1
CUL5	CUL5	K424	K685	4	4	1	31.5	28.5	rk_1	rk_1	High	0.01
CUL5	Vif	K371	K36	4	4	2	22.6	17.3	rk_1	rk_2	Medium	0.1
CUL5	CUL5	K356	K371	4	4	1	25.3	16.9	rk_1	rk_1	Medium	0.1
A3G	A3G	K52	K249	3	3	1	33.1	29.3	rk_10	rk_10	High	0.01
CUL5	CUL5	K152	K161	3	3	1	35.4	33.7	rk_1	rk_1	High	0.01
CUL5	Vif	K161	MN-Term	3	3	1	15.2	5.7	rk_1	rk_2	Low	0.5
CUL5	CUL5	K243	K353	3	3	1	23.1	20	rk_1	rk_1	Medium	0.1
CUL5	CUL5	K127	K243	3	3	1	23.9	19.5	rk_1	rk_1	Medium	0.1
A3G	A3G	K2	K79	3	3	1	16.3	12.4	rk_10	rk_10	Low	0.5
CUL5	Rbx2	K518	K28	3	3	1	32.2	26.4	rk_1	rk_8	High	0.01
CUL5	Vif	K286	K157	3	3	1	37.9	33	rk_1	rk_2	High	0.01
A3G	A3G	K301	K303	3	3	1	23.2	12.6	rk_10	rk_10	Low	0.5
CUL5	CUL5	K243	K371	3	3	1	18.9	16.6	rk_1	rk_1	Medium	0.1
EloB	EloC	K28	K20	3	3	1	23.7	21.8	rk_5	rk_6	Medium	0.1
CUL5	CUL5	K392	K754	3	3	1	25.4	20.2	rk_1	rk_1	Medium	0.1
A3G	Vif	K63	K157	2	2	1	27.9	18.9	rk_10	rk_2	Medium	0.1
CUL5	CUL5	K724	K727	2	2	1	34.8	34.3	rk_1	rk_1	High	0.01
CUL5	CUL5	K371	K442	2	2	2	20.4	18.5	rk_1	rk_1	Medium	0.1
CUL5	EloC	K109	K43	2	2	2	27.3	27.2	rk_1	rk_6	High	0.01
A3G	Vif	K301	K33	2	2	1	15.7	12	rk_10	rk_2	Low	0.5
Vif	CBFB	K141	K20	2	2	1	21.1	20.5	rk_2	rk_9	Medium	0.1
A3G	Vif	K249	K36	2	2	1	24	22.8	rk_10	rk_2	Medium	0.1
A3G	A3G	K63	K99	2	2	1	21.3	17.8	rk_10	rk_10	Medium	0.1
CUL5	CUL5	K239	K243	3	3	2	26.3	22.8	rk_1	rk_1	Medium	0.1
CUL5	CUL5	K126	K127	2	2	2	20	18.6	rk_1	rk_1	Medium	0.1
CUL5	Rbx2	K515	K28	2	2	1	26.7	19.9	rk_1	rk_8	Medium	0.1
EloB	CBFB	K28	K11	2	2	2	18.8	17.6	rk_5	rk_9	Medium	0.1
CUL5	CUL5	K66	K74	2	2	1	22.5	18.2	rk_1	rk_1	Medium	0.1
Vif	Vif	K36	K157	2	2	1	21	16.4	rk_2	rk_2	Medium	0.1
A3G	A3G	K63	K79	2	2	1	19.8	11.1	rk_10	rk_10	Low	0.5
CUL5	Rbx2	K390	K94	2	2	1	16.4	15.5	rk_1	rk_8	Medium	0.1
A3G	A3G	K2	K52	2	2	1	25.6	18.2	rk_10	rk_10	Medium	0.1
CUL5	CUL5	K237	K239	2	2	2	20.1	20	rk_1	rk_1	Medium	0.1
CUL5	CUL5	K564	K764	1	1	1	18.1	17.9	rk_1	rk_1	Removed, N_count=1	NA
CUL5	Vif	K243	MN-Term	1	1	1	20.6	10.5	rk_1	rk_2	Removed, N_count=1	NA
CUL5	CUL5	K743	K754	1	1	1	19.4	14.9	rk_1	rk_1	Removed, N_count=1	NA
Vif	CBFB	K168	K20	1	1	1	15.5	11.7	rk_2	rk_9	Removed, N_count=1	NA
CUL5	CUL5	K424	K564	1	1	1	19.2	14.2	rk_1	rk_1	Removed, N_count=1	NA
CUL5	CUL5	K418	K424	1	1	1	23.2	16.9	rk_1	rk_1	Removed, N_count=1	NA
A3G	Vif	K249	K122	1	1	1	11.7	8.9	rk_10	rk_2	Removed, N_count=1	NA
A3G	Vif	MN-Term;K2	K157	1	1	1	27.2	16.9	rk_10	rk_2	Removed, N_count=1	NA
CUL5	EloC	K127	K32	1	1	1	25.6	18.5	rk_1	rk_6	Removed, N_count=1	NA
CBFB	CBFB	K11	K94	1	1	1	23	15.8	rk_9	rk_9	Removed, N_count=1	NA
Vif	CBFB	K168	K11	1	1	1	22.1	16.5	rk_2	rk_9	Removed, N_count=1	NA
Vif	CBFB	K36	K11	1	1	1	25.6	21.9	rk_2	rk_9	Removed, N_count=1	NA
CUL5	CUL5	K127	K161	1	1	1	30.3	30.3	rk_1	rk_1	Removed, N_count=1	NA
CUL5	Rbx2	K492	K94	1	1	1	24.8	23.3	rk_1	rk_8	Removed, N_count=1	NA
CUL5	CUL5	K353	K356	1	1	1	26.2	20.1	rk_1	rk_1	Removed, N_count=1	NA
Vif	Vif	K50	K50	1	1	1	23.3	22.8	rk_2	rk_2	Removed, N_count=1	NA
A3G	Vif	K63	K181	1	1	1	22.7	17.4	rk_10	rk_11	Removed, N_count=1	NA
CBFB	CBFB	K94	K111	1	1	1	23.9	23.1	rk_9	rk_9	Removed, N_count=1	NA
CUL5	CUL5	K109	K127	1	1	1	24.8	24.7	rk_1	rk_1	Removed, N_count=1	NA
Rbx2	Rbx2	K23	K34	1	1	1	14.2	13.8	rk_8	rk_8	Removed, N_count=1	NA
CUL5	CUL5	K392	K751	1	1	1	24.5	19.5	rk_1	rk_1	Removed, N_count=1	NA
CUL5	CUL5	K239	K353	1	1	1	14.7	13.8	rk_1	rk_1	Removed, N_count=1	NA
CUL5	CUL5	K286	K353	1	1	1	26.1	20.2	rk_1	rk_1	Removed, N_count=1	NA
CUL5	CUL5	K418	K642	1	1	1	12.7	9.7	rk_1	rk_1	Removed, N_count=1	NA
CUL5	Vif	K239;K243	K50	1	1	1	23.4	15.1	rk_1	rk_2	Removed, N_count=1	NA
A3G	A3G	K42	K79	1	1	1	14.9	11.4	rk_10	rk_10	Removed, N_count=1	NA
CUL5	CUL5	K239	K239	1	1	1	17.1	15.6	rk_1	rk_1	Removed, N_count=1	NA
CUL5	CUL5	K424	K676	1	1	1	21.9	16.4	rk_1	rk_1	Removed, N_count=1	NA
Vif	Rbx2	K36	K33	1	1	1	10.6	6.8	rk_2	rk_8	Removed, N_count=1	NA
A3G	Vif	MN-Term	K36	1	1	1	14.2	12.4	rk_10	rk_2	Removed, N_count=1	NA
CUL5	CUL5	K237	K237	1	1	1	16.9	13.7	rk_1	rk_1	Removed, N_count=1	NA
Vif	Vif	K157	K168	1	1	1	31.6	22.5	rk_2	rk_2	Removed, N_count=1	NA
CUL5	CUL5	K542	K564	1	1	1	21.4	21.4	rk_1	rk_1	Removed, N_count=1	NA
Vif	Vif	K36	K168	1	1	1	20.2	19.9	rk_2	rk_2	Removed, N_count=1	NA
A3G	Vif	K301	K36	1	1	1	14.7	12.3	rk_10	rk_2	Removed, N_count=1	NA
EloB	CBFB	K11	K11	1	1	1	20.5	19	rk_5	rk_9	Removed, N_count=1	NA
A3G	A3G	K79	K249	1	1	1	13.4	10.3	rk_10	rk_10	Removed, N_count=1	NA
A3G	Vif	K76	K33	1	1	1	15.3	12.1	rk_10	rk_2	Removed, N_count=1	NA
CUL5	CBFB	K353	K28	1	1	1	15.8	12.6	rk_1	rk_9	Removed, N_count=1	NA
A3G	Vif	K79	K36	1	1	1	16.7	13.5	rk_10	rk_2	Removed, N_count=1	NA
A3G	A3G	MN-Term	K63	1	1	1	19.1	17.6	rk_10	rk_10	Removed, N_count=1	NA
Vif	CBFB	K141	K11	1	1	1	16.9	13.5	rk_2	rk_9	Removed, N_count=1	NA
CUL5	CUL5	K243	K243	64	64	3	31.7	28.4	rk_1	rk_1	Removed, Dimer	NA
Vif	Vif	K168	K168	21	21	1	26.8	26.5	rk_2	rk_2	Removed, Dimer	NA
CUL5	CUL5	K127	K127	13	13	3	39.5	39.2	rk_1	rk_1	Removed, Dimer	NA
Vif	Vif	K36	K36	12	12	2	23.7	21.6	rk_2	rk_2	Removed, Dimer	NA
Rbx2	Rbx2	K94	K94	10	10	1	24.7	24	rk_8	rk_8	Removed, Dimer	NA
CUL5	CUL5	K353	K353	7	7	1	20.2	20.1	rk_1	rk_1	Removed, Dimer	NA
A3G	A3G	K249	K249	4	4	1	35.6	31.9	rk_10	rk_10	Removed, Dimer	NA
Vif	Vif	K33	K33	3	3	1	22.4	19.1	rk_2	rk_2	Removed, Dimer	NA
CUL5	CUL5	K764	K764	2	2	1	18.2	18	rk_1	rk_1	Removed, Dimer	NA
CUL5	CUL5	K161	K161	2	2	1	30.3	24.8	rk_1	rk_1	Removed, Dimer	NA
