# Supplementary material for: Characterization of an A3G-VifHIV-1-CRL5-CBFβ Structure Using a Cross-linking Mass Spectrometry Pipeline for Integrative Modeling of Host–Pathogen Complexes
Source: Mol Cell Proteomics. 2021 Aug 11;20:100132. doi: 10.1016/j.mcpro.2021.100132 (PMC8459920; doi:10.1016/j.mcpro.2021.100132)
Supplement: Supplemental Table S3 [file mmc10.xlsx]

## Sheet: S2-Inter-Links
Type	Search Filename	Search Name	Subunit A	XL A	Subunit B	XL B	Subunit Name A	Subunit Name B	Common/Gene Name A	Common/Gene Name B	XL Scan	XL RT	XL m/z	XL Charge	XL PPM	Corr. XL PPM	Corr. XL Isotope	m/z A	Charge A	Sequence A	Protein Mods A	PPM A	Score A	EV A	m/z B	Charge B	Sequence B	Protein Mods B	PPM B	Score B	EV B	Ambiguous	Redundant	Subunit Names	Linkage Info	Redundant Count	Unique Count	CLMS-CSV	Crosslinker Number	Crosslinker	Average Score	Min Score
Intra-Subunit	VE20160226-08_MS3-results_cleaned	VE20160226-08_MS3-results	rk_10	K42	rk_10	K113	A3G_HUMAN APOBEC3G OS=Homo sapiens GN=A3G	A3G_HUMAN APOBEC3G OS=Homo sapiens GN=A3G	rk_10	rk_10	12385	62.9421	757.162	4	-0.0831086	-0.0831086	0	646.367	3	EVKTKGPSRPPLDAKIF	XL:A-Alkene@42	0.117031	19.9	0.43	1039.57	1	LAEDPKVTL	XL:A-Alkene@113	0.964927	15.7	0.5	FALSE	FALSE	rk_10	rk_10:K42-rk_10:K113	6	2	17.80,sp|rk_10|rk_10,sp|rk_10|rk_10,42,113	1	DSSO 14N - 14N	17.8	15.7
Intra-Subunit	VE20150618-03_A_MS3-results_cleaned	VE20150618-03_A_MS3-results	rk_10	K76	rk_10	K79	A3G_HUMAN APOBEC3G OS=Homo sapiens GN=A3G	A3G_HUMAN APOBEC3G OS=Homo sapiens GN=A3G	rk_10	rk_10	13677	54.1541	411.006	5	-9.34873	-9.34873	0	465.56	3	FFHWFSKWR	XL:A-Alkene@76	9.26543	27.5	0.0026	304.185	2	KLHR	XL:A-Alkene@79	9.42232	14.1	0.31	FALSE	FALSE	rk_10	rk_10:K76-rk_10:K79	9	1	20.80,sp|rk_10|rk_10,sp|rk_10|rk_10,76,79	1	DSSO 14N - 14N	20.8	14.1
Intra-Subunit	VE20150618-06_A_MS3-results_cleaned	VE20150618-06_A_MS3-results	rk_10	K76	rk_10	K79	A3G_HUMAN APOBEC3G OS=Homo sapiens GN=A3G	A3G_HUMAN APOBEC3G OS=Homo sapiens GN=A3G	rk_10	rk_10	13870	53.5411	513.508	4	-4.99539	-4.99539	0	697.836	2	FFHWFSKWR	XL:A-Alkene@76	10.4354	11.9	0.052	304.184	2	KLHR	XL:A-Alkene@79	10.7373	11.4	0.0043	FALSE	FALSE	rk_10	rk_10:K76-rk_10:K79	9	1	11.65,sp|rk_10|rk_10,sp|rk_10|rk_10,76,79	1	DSSO 14N - 14N	11.65	11.4
Intra-Subunit	VE20150618-06_MS3-results_cleaned	VE20150618-06_MS3-results	rk_10	K76	rk_10	K79	A3G_HUMAN APOBEC3G OS=Homo sapiens GN=A3G	A3G_HUMAN APOBEC3G OS=Homo sapiens GN=A3G	rk_10	rk_10	13284	54.1668	411.009	5	-3.98959	-3.98959	0	465.561	3	FFHWFSKWR	XL:A-Alkene@76	7.11747	24.4	0.018	304.185	2	KLHR	XL:A-Alkene@79	7.44982	11.1	0.022	FALSE	FALSE	rk_10	rk_10:K76-rk_10:K79	9	1	17.75,sp|rk_10|rk_10,sp|rk_10|rk_10,76,79	1	DSSO 14N - 14N	17.75	11.1
Intra-Subunit	VE20150618-07_MS3-results_cleaned	VE20150618-07_MS3-results	rk_10	K76	rk_10	K79	A3G_HUMAN APOBEC3G OS=Homo sapiens GN=A3G	A3G_HUMAN APOBEC3G OS=Homo sapiens GN=A3G	rk_10	rk_10	14305	53.7944	411.006	5	-10.2419	-10.2419	0	465.559	3	FFHWFSKWR	XL:A-Alkene@76	11.6282	29	0.0052	304.184	2	KLHR	XL:A-Alkene@79	12.0523	12	0.32	FALSE	FALSE	rk_10	rk_10:K76-rk_10:K79	9	1	20.50,sp|rk_10|rk_10,sp|rk_10|rk_10,76,79	1	DSSO 14N - 14N	20.5	12
Intra-Subunit	VE20150618-07_MS3-results_cleaned	VE20150618-07_MS3-results	rk_10	K76	rk_10	K79	A3G_HUMAN APOBEC3G OS=Homo sapiens GN=A3G	A3G_HUMAN APOBEC3G OS=Homo sapiens GN=A3G	rk_10	rk_10	14333	53.8877	513.507	4	-7.25814	-7.25814	0	697.835	2	FFHWFSKWR	XL:A-Alkene@76	11.5818	30.1	0.00023	304.184	2	KLHR	XL:A-Alkene@79	11.7236	11	0.14	FALSE	FALSE	rk_10	rk_10:K76-rk_10:K79	9	1	20.55,sp|rk_10|rk_10,sp|rk_10|rk_10,76,79	1	DSSO 14N - 14N	20.55	11
Intra-Subunit	VE20150618-11_MS3-results_cleaned	VE20150618-11_MS3-results	rk_10	K76	rk_10	K79	A3G_HUMAN APOBEC3G OS=Homo sapiens GN=A3G	A3G_HUMAN APOBEC3G OS=Homo sapiens GN=A3G	rk_10	rk_10	14108	54.0312	411.006	5	-11.5073	-11.5073	0	465.561	3	FFHWFSKWR	XL:A-Alkene@76	8.40624	30.1	0.00016	304.185	2	KLHR	XL:A-Alkene@79	9.42232	10.4	0.25	FALSE	FALSE	rk_10	rk_10:K76-rk_10:K79	9	1	20.25,sp|rk_10|rk_10,sp|rk_10|rk_10,76,79	1	DSSO 14N - 14N	20.25	10.4
Intra-Subunit	VE20150618-11_MS3-results_cleaned	VE20150618-11_MS3-results	rk_10	K76	rk_10	K79	A3G_HUMAN APOBEC3G OS=Homo sapiens GN=A3G	A3G_HUMAN APOBEC3G OS=Homo sapiens GN=A3G	rk_10	rk_10	14130	54.0982	411.011	5	0.848532	0.848532	0	465.561	3	FFHWFSKWR	XL:A-Alkene@76	7.97665	29.7	0.001	304.185	2	KLHR	XL:A-Alkene@79	9.09357	10.3	0.46	FALSE	FALSE	rk_10	rk_10:K76-rk_10:K79	9	1	20.00,sp|rk_10|rk_10,sp|rk_10|rk_10,76,79	1	DSSO 14N - 14N	20	10.3
Intra-Subunit	VE20150618-12_MS3-results_cleaned	VE20150618-12_MS3-results	rk_10	K76	rk_10	K79	A3G_HUMAN APOBEC3G OS=Homo sapiens GN=A3G	A3G_HUMAN APOBEC3G OS=Homo sapiens GN=A3G	rk_10	rk_10	14467	53.9089	411.011	5	2.18832	2.18832	0	465.562	3	FFHWFSKWR	XL:A-Alkene@76	4.96951	26.6	0.0027	304.185	2	KLHR	XL:A-Alkene@79	6.46357	10.1	0.022	FALSE	FALSE	rk_10	rk_10:K76-rk_10:K79	9	1	18.35,sp|rk_10|rk_10,sp|rk_10|rk_10,76,79	1	DSSO 14N - 14N	18.35	10.1
Intra-Subunit	VE20150618-12_MS3-results_cleaned	VE20150618-12_MS3-results	rk_10	K76	rk_10	K79	A3G_HUMAN APOBEC3G OS=Homo sapiens GN=A3G	A3G_HUMAN APOBEC3G OS=Homo sapiens GN=A3G	rk_10	rk_10	14550	54.1889	411.005	5	-11.5817	-11.5817	0	465.56	3	FFHWFSKWR	XL:A-Alkene@76	10.769	23.7	0.056	304.184	2	KLHR	XL:A-Alkene@79	11.3948	11.1	0.031	FALSE	FALSE	rk_10	rk_10:K76-rk_10:K79	9	1	17.40,sp|rk_10|rk_10,sp|rk_10|rk_10,76,79	1	DSSO 14N - 14N	17.4	11.1
Intra-Subunit	VE20160603-17-results_cleaned	VE20160603-17-results	rk_10	K76	rk_10	K79	A3G_HUMAN APOBEC3G OS=Homo sapiens GN=A3G	A3G_HUMAN APOBEC3G OS=Homo sapiens GN=A3G	rk_10	rk_10	6486	36.6622	411.01	5	0.401937	0.401937	0	465.563	3	FFHWFSKWR	XL:A-Alkene@76	2.39198	15.9	0.5	304.187	2	KLHR	XL:A-Alkene@79	1.86111	12.3	0.017	FALSE	FALSE	rk_10	rk_10:K76-rk_10:K79	2	0	14.10,sp|rk_10|rk_10,sp|rk_10|rk_10,76,79	1	DSSO 14N - 14N	14.1	12.3
Intra-Subunit	VE20160603-29-results_cleaned	VE20160603-29-results	rk_10	K76	rk_10	K79	A3G_HUMAN APOBEC3G OS=Homo sapiens GN=A3G	A3G_HUMAN APOBEC3G OS=Homo sapiens GN=A3G	rk_10	rk_10	6901	36.7387	411.01	5	-1.08671	-1.08671	0	465.564	3	FFHWFSKWR	XL:A-Alkene@76	1.5328	23.9	0.022	304.187	2	KLHR	XL:A-Alkene@79	1.20362	8.7	0.45	FALSE	FALSE	rk_10	rk_10:K76-rk_10:K79	2	0	16.30,sp|rk_10|rk_10,sp|rk_10|rk_10,76,79	1	DSSO 14N - 14N	16.3	8.7
Intra-Subunit	VE20160603-07-results_cleaned	VE20160603-07-results	rk_10	K301	rk_10	K303	A3G_HUMAN APOBEC3G OS=Homo sapiens GN=A3G	A3G_HUMAN APOBEC3G OS=Homo sapiens GN=A3G	rk_10	rk_10	5409	32.9732	585.556	4	1.1407	1.1407	0	395.726	2	FISKNK	XL:A-Alkene@301	1.5695	9.7	0.44	500.597	3	NKHVSLCIFTAR	XL:A-Alkene@303;Carbamidomethyl@308	1.32972	21.9	0.011	FALSE	FALSE	rk_10	rk_10:K301-rk_10:K303	3	1	15.80,sp|rk_10|rk_10,sp|rk_10|rk_10,301,303	1	DSSO 14N - 14N	15.8	9.7
Intra-Subunit	VE20160603-16-results_cleaned	VE20160603-16-results	rk_10	K301	rk_10	K303	A3G_HUMAN APOBEC3G OS=Homo sapiens GN=A3G	A3G_HUMAN APOBEC3G OS=Homo sapiens GN=A3G	rk_10	rk_10	5345	32.8968	585.555	4	-0.843172	-0.843172	0	395.726	2	FISKNK	XL:A-Alkene@301	2.0749	12.6	0.15	766.377	2	NKHVSLCIFTAR	XL:A-Thiol(Unsaturated)@303;Carbamidomethyl@308	2.66917	31.8	3.7e-05	FALSE	FALSE	rk_10	rk_10:K301-rk_10:K303	3	1	22.20,sp|rk_10|rk_10,sp|rk_10|rk_10,301,303	1	DSSO 14N - 14N	22.2	12.6
Intra-Subunit	VE20160603-17-results_cleaned	VE20160603-17-results	rk_10	K301	rk_10	K303	A3G_HUMAN APOBEC3G OS=Homo sapiens GN=A3G	A3G_HUMAN APOBEC3G OS=Homo sapiens GN=A3G	rk_10	rk_10	5615	32.7204	585.556	4	0.305384	0.305384	0	395.726	2	FISKNK	XL:A-Alkene@301	2.5803	12.2	0.21	766.377	2	NKHVSLCIFTAR	XL:A-Thiol(Unsaturated)@303;Carbamidomethyl@308	2.66917	34.1	1.2e-05	FALSE	FALSE	rk_10	rk_10:K301-rk_10:K303	3	1	23.15,sp|rk_10|rk_10,sp|rk_10|rk_10,301,303	1	DSSO 14N - 14N	23.15	12.2
Intra-Subunit	VE20160603-07-results_cleaned	VE20160603-07-results	rk_10	K249	rk_10	K301	A3G_HUMAN APOBEC3G OS=Homo sapiens GN=A3G	A3G_HUMAN APOBEC3G OS=Homo sapiens GN=A3G	rk_10	rk_10	4669	29.8084	573.085	5	-0.167738	-0.167738	0	685.319	3	GFLCNQAPHKHGFLEGR	Carbamidomethyl@243;XL:A-Thiol(Unsaturated)@249	2.72297	27.2	0.0047	395.726	2	FISKNK	XL:A-Alkene@301	1.8222	18.8	0.32	FALSE	FALSE	rk_10	rk_10:K249-rk_10:K301	6	1	23.00,sp|rk_10|rk_10,sp|rk_10|rk_10,249,301	1	DSSO 14N - 14N	23	18.8
Intra-Subunit	VE20160603-10-results_cleaned	VE20160603-10-results	rk_10	K249	rk_10	K301	A3G_HUMAN APOBEC3G OS=Homo sapiens GN=A3G	A3G_HUMAN APOBEC3G OS=Homo sapiens GN=A3G	rk_10	rk_10	4629	29.6942	573.085	5	-0.91457	-0.91457	0	685.319	3	GFLCNQAPHKHGFLEGR	Carbamidomethyl@243;XL:A-Thiol(Unsaturated)@249	2.86889	27.6	0.0015	395.726	2	FISKNK	XL:A-Alkene@301	2.3276	12.2	0.46	FALSE	FALSE	rk_10	rk_10:K249-rk_10:K301	6	1	19.90,sp|rk_10|rk_10,sp|rk_10|rk_10,249,301	1	DSSO 14N - 14N	19.9	12.2
Intra-Subunit	VE20160603-11-results_cleaned	VE20160603-11-results	rk_10	K249	rk_10	K301	A3G_HUMAN APOBEC3G OS=Homo sapiens GN=A3G	A3G_HUMAN APOBEC3G OS=Homo sapiens GN=A3G	rk_10	rk_10	4826	29.5286	573.084	5	-1.44802	-1.44802	0	685.319	3	GFLCNQAPHKHGFLEGR	Carbamidomethyl@243;XL:A-Thiol(Unsaturated)@249	3.01481	25.4	0.011	395.726	2	FISKNK	XL:A-Alkene@301	1.8222	15.1	0.27	FALSE	FALSE	rk_10	rk_10:K249-rk_10:K301	6	1	20.25,sp|rk_10|rk_10,sp|rk_10|rk_10,249,301	1	DSSO 14N - 14N	20.25	15.1
Intra-Subunit	VE20160603-13-results_cleaned	VE20160603-13-results	rk_10	K249	rk_10	K249	A3G_HUMAN APOBEC3G OS=Homo sapiens GN=A3G	A3G_HUMAN APOBEC3G OS=Homo sapiens GN=A3G	rk_10	rk_10	5445	34.1926	682.993	6	-242.164	2.98197	-1	674.997	3	GFLCNQAPHKHGFLEGR	Carbamidomethyl@243;Deamidated@244;XL:A-Alkene@249	-7.38611	24.5	0.016	674.662	3	GFLCNQAPHKHGFLEGR	Carbamidomethyl@243;XL:A-Alkene@249	1.79231	22.8	0.031	FALSE	FALSE	rk_10	rk_10:K249-rk_10:K249	4	2	23.65,sp|rk_10|rk_10,sp|rk_10|rk_10,249,249	1	DSSO 14N - 14N	23.65	22.8
Intra-Subunit	VE20160603-13-results_cleaned	VE20160603-13-results	rk_10	K249	rk_10	K303	A3G_HUMAN APOBEC3G OS=Homo sapiens GN=A3G	A3G_HUMAN APOBEC3G OS=Homo sapiens GN=A3G	rk_10	rk_10	5864	36.2593	714.952	5	0.609073	0.609073	0	674.66	3	GFLCNQAPHKHGFLEGR	Carbamidomethyl@243;XL:A-Alkene@249	5.64611	24.1	0.013	766.377	2	NKHVSLCIFTAR	XL:A-Thiol(Unsaturated)@303;Carbamidomethyl@308	2.14724	25.1	0.0012	FALSE	FALSE	rk_10	rk_10:K249-rk_10:K303	4	2	24.60,sp|rk_10|rk_10,sp|rk_10|rk_10,249,303	1	DSSO 14N - 14N	24.6	24.1
Intra-Subunit	VE20160603-14-results_cleaned	VE20160603-14-results	rk_10	K249	rk_10	K301	A3G_HUMAN APOBEC3G OS=Homo sapiens GN=A3G	A3G_HUMAN APOBEC3G OS=Homo sapiens GN=A3G	rk_10	rk_10	4699	29.6241	573.085	5	-0.274429	-0.274429	0	506.248	4	GFLCNQAPHKHGFLEGR	Carbamidomethyl@243;XL:A-Alkene@249	2.02671	29.6	0.064	395.726	2	FISKNK	XL:A-Alkene@301	2.0749	14.9	0.081	FALSE	FALSE	rk_10	rk_10:K249-rk_10:K301	6	1	22.25,sp|rk_10|rk_10,sp|rk_10|rk_10,249,301	1	DSSO 14N - 14N	22.25	14.9
Intra-Subunit	VE20160603-14-results_cleaned	VE20160603-14-results	rk_10	K249	rk_10	K303	A3G_HUMAN APOBEC3G OS=Homo sapiens GN=A3G	A3G_HUMAN APOBEC3G OS=Homo sapiens GN=A3G	rk_10	rk_10	6173	36.1556	714.951	5	-0.587788	-0.587788	0	674.661	3	GFLCNQAPHKHGFLEGR	Carbamidomethyl@243;XL:A-Alkene@249	3.71921	19	0.49	766.378	2	NKHVSLCIFTAR	XL:A-Thiol(Unsaturated)@303;Carbamidomethyl@308	1.75578	28.3	7.1e-05	FALSE	FALSE	rk_10	rk_10:K249-rk_10:K303	4	2	23.65,sp|rk_10|rk_10,sp|rk_10|rk_10,249,303	1	DSSO 14N - 14N	23.65	19
Intra-Subunit	VE20160603-16-results_cleaned	VE20160603-16-results	rk_10	K249	rk_10	K303	A3G_HUMAN APOBEC3G OS=Homo sapiens GN=A3G	A3G_HUMAN APOBEC3G OS=Homo sapiens GN=A3G	rk_10	rk_10	6025	36.0398	714.951	5	-1.61367	-1.61367	0	674.662	3	GFLCNQAPHKHGFLEGR	Carbamidomethyl@243;XL:A-Alkene@249	2.68165	30.4	0.0017	766.378	2	NKHVSLCIFTAR	XL:A-Thiol(Unsaturated)@303;Carbamidomethyl@308	1.88627	40.7	5.3e-06	FALSE	FALSE	rk_10	rk_10:K249-rk_10:K303	4	2	35.55,sp|rk_10|rk_10,sp|rk_10|rk_10,249,303	1	DSSO 14N - 14N	35.55	30.4
Intra-Subunit	VE20160603-20-results_cleaned	VE20160603-20-results	rk_10	K249	rk_10	K301	A3G_HUMAN APOBEC3G OS=Homo sapiens GN=A3G	A3G_HUMAN APOBEC3G OS=Homo sapiens GN=A3G	rk_10	rk_10	4838	29.5423	573.086	5	1.11254	1.11254	0	685.319	3	GFLCNQAPHKHGFLEGR	Carbamidomethyl@243;XL:A-Thiol(Unsaturated)@249	3.30664	27.8	0.0056	395.726	2	FISKNK	XL:A-Alkene@301	2.5803	14.6	0.46	FALSE	FALSE	rk_10	rk_10:K249-rk_10:K301	6	1	21.20,sp|rk_10|rk_10,sp|rk_10|rk_10,249,301	1	DSSO 14N - 14N	21.2	14.6
Intra-Subunit	VE20160603-23-results_cleaned	VE20160603-23-results	rk_10	K249	rk_10	K301	A3G_HUMAN APOBEC3G OS=Homo sapiens GN=A3G	A3G_HUMAN APOBEC3G OS=Homo sapiens GN=A3G	rk_10	rk_10	4849	29.5512	573.086	5	0.579093	0.579093	0	685.32	3	GFLCNQAPHKHGFLEGR	Carbamidomethyl@243;XL:A-Thiol(Unsaturated)@249	1.55563	26.3	0.0061	395.726	2	FISKNK	XL:A-Alkene@301	0.811395	15.1	0.28	FALSE	FALSE	rk_10	rk_10:K249-rk_10:K301	6	1	20.70,sp|rk_10|rk_10,sp|rk_10|rk_10,249,301	1	DSSO 14N - 14N	20.7	15.1
Intra-Subunit	VE20160603-28-results_cleaned	VE20160603-28-results	rk_10	K249	rk_10	K249	A3G_HUMAN APOBEC3G OS=Homo sapiens GN=A3G	A3G_HUMAN APOBEC3G OS=Homo sapiens GN=A3G	rk_10	rk_10	5739	33.7556	819.392	5	0.988636	0.988636	0	674.664	3	GFLCNQAPHKHGFLEGR	Carbamidomethyl@243;XL:A-Alkene@249	-0.282801	24.4	0.024	1027.48	2	GFLCNQAPHKHGFLEGR	Carbamidomethyl@243;XL:A-Thiol(Unsaturated)@249	0.69191	25.1	0.0011	FALSE	FALSE	rk_10	rk_10:K249-rk_10:K249	4	2	24.75,sp|rk_10|rk_10,sp|rk_10|rk_10,249,249	1	DSSO 14N - 14N	24.75	24.4
Intra-Subunit	VE20160603-29-results_cleaned	VE20160603-29-results	rk_10	K249	rk_10	K249	A3G_HUMAN APOBEC3G OS=Homo sapiens GN=A3G	A3G_HUMAN APOBEC3G OS=Homo sapiens GN=A3G	rk_10	rk_10	6186	33.8351	682.993	6	-241.269	3.87694	-1	674.662	3	GFLCNQAPHKHGFLEGR	Carbamidomethyl@243;XL:A-Alkene@249	2.23698	26.8	0.0037	685.654	3	GFLCNQAPHKHGFLEGR	Carbamidomethyl@243;Deamidated@244;XL:A-Thiol(Unsaturated)@249	-6.89663	17.9	0.21	FALSE	FALSE	rk_10	rk_10:K249-rk_10:K249	4	2	22.35,sp|rk_10|rk_10,sp|rk_10|rk_10,249,249	1	DSSO 14N - 14N	22.35	17.9
Intra-Subunit	VE20160603-29-results_cleaned	VE20160603-29-results	rk_10	K249	rk_10	K249	A3G_HUMAN APOBEC3G OS=Homo sapiens GN=A3G	A3G_HUMAN APOBEC3G OS=Homo sapiens GN=A3G	rk_10	rk_10	6191	33.8509	819.39	5	-2.06915	-2.06915	0	1027.48	2	GFLCNQAPHKHGFLEGR	Carbamidomethyl@243;XL:A-Thiol(Unsaturated)@249	1.47052	39.2	1.1e-05	1011.49	2	GFLCNQAPHKHGFLEGR	Carbamidomethyl@243;XL:A-Alkene@249	1.55767	31.9	1.5e-05	FALSE	FALSE	rk_10	rk_10:K249-rk_10:K249	4	2	35.55,sp|rk_10|rk_10,sp|rk_10|rk_10,249,249	1	DSSO 14N - 14N	35.55	31.9
Intra-Subunit	VE20160603-29-results_cleaned	VE20160603-29-results	rk_10	K249	rk_10	K303	A3G_HUMAN APOBEC3G OS=Homo sapiens GN=A3G	A3G_HUMAN APOBEC3G OS=Homo sapiens GN=A3G	rk_10	rk_10	6706	35.9641	714.952	5	-0.0748477	-0.0748477	0	674.662	3	GFLCNQAPHKHGFLEGR	Carbamidomethyl@243;XL:A-Alkene@249	2.97809	25	0.012	766.378	2	NKHVSLCIFTAR	XL:A-Thiol(Unsaturated)@303;Carbamidomethyl@308	1.75578	26.4	0.011	FALSE	FALSE	rk_10	rk_10:K249-rk_10:K303	4	2	25.70,sp|rk_10|rk_10,sp|rk_10|rk_10,249,303	1	DSSO 14N - 14N	25.7	25
Intra-Subunit	VE20160603-29-results_cleaned	VE20160603-29-results	rk_10	K249	rk_10	K303	A3G_HUMAN APOBEC3G OS=Homo sapiens GN=A3G	A3G_HUMAN APOBEC3G OS=Homo sapiens GN=A3G	rk_10	rk_10	6706	35.9641	714.952	5	-275.655	5.34276	-1	685.652	3	GFLCNQAPHKHGFLEGR	Carbamidomethyl@243;Deamidated@244;XL:A-Thiol(Unsaturated)@249	-5.00064	21	0.03	766.378	2	NKHVSLCIFTAR	XL:A-Thiol(Unsaturated)@303;Carbamidomethyl@308	1.75578	26.4	0.011	FALSE	FALSE	rk_10	rk_10:K249-rk_10:K303	4	2	23.70,sp|rk_10|rk_10,sp|rk_10|rk_10,249,303	1	DSSO 14N - 14N	23.7	21
Intra-Subunit	VE20150618-02_A_MS3-results_cleaned	VE20150618-02_A_MS3-results	rk_10	K52	rk_10	K76	A3G_HUMAN APOBEC3G OS=Homo sapiens GN=A3G	A3G_HUMAN APOBEC3G OS=Homo sapiens GN=A3G	rk_10	rk_10	17392	70.0496	591.102	5	-4.81915	-4.81915	0	503.279	3	GPSRPPLDAKIFR	XL:A-Alkene@52	10.4822	30.7	0.00098	713.822	2	FFHWFSKWR	XL:A-Thiol(Unsaturated)@76	10.6715	21.6	0.004	FALSE	FALSE	rk_10	rk_10:K52-rk_10:K76	22	1	26.15,sp|rk_10|rk_10,sp|rk_10|rk_10,52,76	1	DSSO 14N - 14N	26.15	21.6
Intra-Subunit	VE20150618-02_A_MS3-results_cleaned	VE20150618-02_A_MS3-results	rk_10	K52	rk_10	K76	A3G_HUMAN APOBEC3G OS=Homo sapiens GN=A3G	A3G_HUMAN APOBEC3G OS=Homo sapiens GN=A3G	rk_10	rk_10	17412	70.1325	492.753	6	-4.12031	-4.12031	0	513.937	3	GPSRPPLDAKIFR	XL:A-Thiol(Unsaturated)@52	9.7918	30.1	0.0014	465.56	3	FFHWFSKWR	XL:A-Alkene@76	9.48023	20	0.062	FALSE	FALSE	rk_10	rk_10:K52-rk_10:K76	22	1	25.05,sp|rk_10|rk_10,sp|rk_10|rk_10,52,76	1	DSSO 14N - 14N	25.05	20
Intra-Subunit	VE20150618-03_A_MS3-results_cleaned	VE20150618-03_A_MS3-results	rk_10	K52	rk_10	K76	A3G_HUMAN APOBEC3G OS=Homo sapiens GN=A3G	A3G_HUMAN APOBEC3G OS=Homo sapiens GN=A3G	rk_10	rk_10	17919	70.0909	492.754	6	-2.25853	-2.25853	0	513.937	3	GPSRPPLDAKIFR	XL:A-Thiol(Unsaturated)@52	9.59722	31.8	0.0012	465.56	3	FFHWFSKWR	XL:A-Alkene@76	9.26543	18.7	0.25	FALSE	FALSE	rk_10	rk_10:K52-rk_10:K76	22	1	25.25,sp|rk_10|rk_10,sp|rk_10|rk_10,52,76	1	DSSO 14N - 14N	25.25	18.7
Intra-Subunit	VE20150618-03_A_MS3-results_cleaned	VE20150618-03_A_MS3-results	rk_10	K52	rk_10	K76	A3G_HUMAN APOBEC3G OS=Homo sapiens GN=A3G	A3G_HUMAN APOBEC3G OS=Homo sapiens GN=A3G	rk_10	rk_10	17936	70.1525	591.103	5	-2.95737	-2.95737	0	503.279	3	GPSRPPLDAKIFR	XL:A-Alkene@52	9.28999	34.4	0.00051	697.836	2	FFHWFSKWR	XL:A-Alkene@76	10.2921	25.5	0.0028	FALSE	FALSE	rk_10	rk_10:K52-rk_10:K76	22	1	29.95,sp|rk_10|rk_10,sp|rk_10|rk_10,52,76	1	DSSO 14N - 14N	29.95	25.5
Intra-Subunit	VE20150618-06_A_MS3-results_cleaned	VE20150618-06_A_MS3-results	rk_10	K52	rk_10	K76	A3G_HUMAN APOBEC3G OS=Homo sapiens GN=A3G	A3G_HUMAN APOBEC3G OS=Homo sapiens GN=A3G	rk_10	rk_10	18348	69.8135	591.1	5	-7.30153	-7.30153	0	503.279	3	GPSRPPLDAKIFR	XL:A-Alkene@52	10.6809	32.5	0.0019	713.822	2	FFHWFSKWR	XL:A-Thiol(Unsaturated)@76	10.8116	21.3	0.0019	FALSE	FALSE	rk_10	rk_10:K52-rk_10:K76	22	1	26.90,sp|rk_10|rk_10,sp|rk_10|rk_10,52,76	1	DSSO 14N - 14N	26.9	21.3
Intra-Subunit	VE20150618-06_A_MS3-results_cleaned	VE20150618-06_A_MS3-results	rk_10	K52	rk_10	K76	A3G_HUMAN APOBEC3G OS=Homo sapiens GN=A3G	A3G_HUMAN APOBEC3G OS=Homo sapiens GN=A3G	rk_10	rk_10	18403	70.0083	492.752	6	-5.54768	-5.54768	0	513.936	3	GPSRPPLDAKIFR	XL:A-Thiol(Unsaturated)@52	10.7647	31.8	0.0025	465.56	3	FFHWFSKWR	XL:A-Alkene@76	10.9838	27	0.0053	FALSE	FALSE	rk_10	rk_10:K52-rk_10:K76	22	1	29.40,sp|rk_10|rk_10,sp|rk_10|rk_10,52,76	1	DSSO 14N - 14N	29.4	27
Intra-Subunit	VE20150618-06_A_MS3-results_cleaned	VE20150618-06_A_MS3-results	rk_10	K52	rk_10	K76	A3G_HUMAN APOBEC3G OS=Homo sapiens GN=A3G	A3G_HUMAN APOBEC3G OS=Homo sapiens GN=A3G	rk_10	rk_10	18442	70.1523	591.103	5	-1.81961	-1.81961	0	503.279	3	GPSRPPLDAKIFR	XL:A-Alkene@52	10.0848	32.4	0.0001	713.822	2	FFHWFSKWR	XL:A-Thiol(Unsaturated)@76	10.3913	28.5	0.0018	FALSE	FALSE	rk_10	rk_10:K52-rk_10:K76	22	1	30.45,sp|rk_10|rk_10,sp|rk_10|rk_10,52,76	1	DSSO 14N - 14N	30.45	28.5
Intra-Subunit	VE20150618-07_MS3-results_cleaned	VE20150618-07_MS3-results	rk_10	K52	rk_10	K76	A3G_HUMAN APOBEC3G OS=Homo sapiens GN=A3G	A3G_HUMAN APOBEC3G OS=Homo sapiens GN=A3G	rk_10	rk_10	19081	70.0339	591.1	5	-7.92212	-7.92212	0	503.279	3	GPSRPPLDAKIFR	XL:A-Alkene@52	11.0783	34.7	0.00039	713.821	2	FFHWFSKWR	XL:A-Thiol(Unsaturated)@76	11.372	28.8	0.00021	FALSE	FALSE	rk_10	rk_10:K52-rk_10:K76	22	1	31.75,sp|rk_10|rk_10,sp|rk_10|rk_10,52,76	1	DSSO 14N - 14N	31.75	28.8
Intra-Subunit	VE20150618-07_MS3-results_cleaned	VE20150618-07_MS3-results	rk_10	K52	rk_10	K76	A3G_HUMAN APOBEC3G OS=Homo sapiens GN=A3G	A3G_HUMAN APOBEC3G OS=Homo sapiens GN=A3G	rk_10	rk_10	19088	70.0581	492.749	6	-12.188	-12.188	0	513.936	3	GPSRPPLDAKIFR	XL:A-Thiol(Unsaturated)@52	11.543	30.2	0.00099	465.56	3	FFHWFSKWR	XL:A-Alkene@76	10.9838	23.4	0.011	FALSE	FALSE	rk_10	rk_10:K52-rk_10:K76	22	1	26.80,sp|rk_10|rk_10,sp|rk_10|rk_10,52,76	1	DSSO 14N - 14N	26.8	23.4
Intra-Subunit	VE20150618-07_MS3-results_cleaned	VE20150618-07_MS3-results	rk_10	K52	rk_10	K76	A3G_HUMAN APOBEC3G OS=Homo sapiens GN=A3G	A3G_HUMAN APOBEC3G OS=Homo sapiens GN=A3G	rk_10	rk_10	19106	70.1204	738.62	4	-11.0206	-11.0206	0	754.413	2	GPSRPPLDAKIFR	XL:A-Alkene@52	12.228	22.8	0.016	697.835	2	FFHWFSKWR	XL:A-Alkene@76	12.155	21.9	0.004	FALSE	FALSE	rk_10	rk_10:K52-rk_10:K76	22	1	22.35,sp|rk_10|rk_10,sp|rk_10|rk_10,52,76	1	DSSO 14N - 14N	22.35	21.9
Intra-Subunit	VE20150618-07_MS3-results_cleaned	VE20150618-07_MS3-results	rk_10	K52	rk_10	K76	A3G_HUMAN APOBEC3G OS=Homo sapiens GN=A3G	A3G_HUMAN APOBEC3G OS=Homo sapiens GN=A3G	rk_10	rk_10	19177	70.3599	591.102	5	-4.81915	-4.81915	0	503.279	3	GPSRPPLDAKIFR	XL:A-Alkene@52	9.68739	32.5	0.00079	713.822	2	FFHWFSKWR	XL:A-Thiol(Unsaturated)@76	10.2512	25.4	0.003	FALSE	FALSE	rk_10	rk_10:K52-rk_10:K76	22	1	28.95,sp|rk_10|rk_10,sp|rk_10|rk_10,52,76	1	DSSO 14N - 14N	28.95	25.4
Intra-Subunit	VE20150618-08_MS3-results_cleaned	VE20150618-08_MS3-results	rk_10	K52	rk_10	K76	A3G_HUMAN APOBEC3G OS=Homo sapiens GN=A3G	A3G_HUMAN APOBEC3G OS=Homo sapiens GN=A3G	rk_10	rk_10	17651	70.2057	591.103	5	-2.33677	-2.33677	0	503.278	3	GPSRPPLDAKIFR	XL:A-Alkene@52	11.6744	35.9	0.00016	713.821	2	FFHWFSKWR	XL:A-Thiol(Unsaturated)@76	12.0724	25.7	0.00027	FALSE	FALSE	rk_10	rk_10:K52-rk_10:K76	22	1	30.80,sp|rk_10|rk_10,sp|rk_10|rk_10,52,76	1	DSSO 14N - 14N	30.8	25.7
Intra-Subunit	VE20150618-08_MS3-results_cleaned	VE20150618-08_MS3-results	rk_10	K52	rk_10	K76	A3G_HUMAN APOBEC3G OS=Homo sapiens GN=A3G	A3G_HUMAN APOBEC3G OS=Homo sapiens GN=A3G	rk_10	rk_10	17662	70.2429	492.752	6	-6.41651	-6.41651	0	513.936	3	GPSRPPLDAKIFR	XL:A-Thiol(Unsaturated)@52	11.7376	34.2	0.00073	465.559	3	FFHWFSKWR	XL:A-Alkene@76	11.4134	24	0.024	FALSE	FALSE	rk_10	rk_10:K52-rk_10:K76	22	1	29.10,sp|rk_10|rk_10,sp|rk_10|rk_10,52,76	1	DSSO 14N - 14N	29.1	24
Intra-Subunit	VE20150618-09_MS3-results_cleaned	VE20150618-09_MS3-results	rk_10	K52	rk_10	K76	A3G_HUMAN APOBEC3G OS=Homo sapiens GN=A3G	A3G_HUMAN APOBEC3G OS=Homo sapiens GN=A3G	rk_10	rk_10	18489	70.2939	591.103	5	-1.81961	-1.81961	0	503.279	3	GPSRPPLDAKIFR	XL:A-Alkene@52	11.277	31.9	0.00029	713.821	2	FFHWFSKWR	XL:A-Thiol(Unsaturated)@76	11.6521	24.2	0.016	FALSE	FALSE	rk_10	rk_10:K52-rk_10:K76	22	1	28.05,sp|rk_10|rk_10,sp|rk_10|rk_10,52,76	1	DSSO 14N - 14N	28.05	24.2
Intra-Subunit	VE20150618-09_MS3-results_cleaned	VE20150618-09_MS3-results	rk_10	K52	rk_10	K76	A3G_HUMAN APOBEC3G OS=Homo sapiens GN=A3G	A3G_HUMAN APOBEC3G OS=Homo sapiens GN=A3G	rk_10	rk_10	18500	70.3317	738.62	4	-12.179	-12.179	0	754.414	2	GPSRPPLDAKIFR	XL:A-Alkene@52	11.6978	15.7	0.24	697.836	2	FFHWFSKWR	XL:A-Alkene@76	11.0086	17.4	0.072	FALSE	FALSE	rk_10	rk_10:K52-rk_10:K76	22	1	16.55,sp|rk_10|rk_10,sp|rk_10|rk_10,52,76	1	DSSO 14N - 14N	16.55	15.7
Intra-Subunit	VE20150618-10_MS3-results_cleaned	VE20150618-10_MS3-results	rk_10	K52	rk_10	K76	A3G_HUMAN APOBEC3G OS=Homo sapiens GN=A3G	A3G_HUMAN APOBEC3G OS=Homo sapiens GN=A3G	rk_10	rk_10	18412	70.1886	591.098	5	-10.6114	-10.6114	0	503.279	3	GPSRPPLDAKIFR	XL:A-Alkene@52	9.68739	23.4	0.013	713.822	2	FFHWFSKWR	XL:A-Thiol(Unsaturated)@76	10.1111	22.5	0.0014	FALSE	FALSE	rk_10	rk_10:K52-rk_10:K76	22	1	22.95,sp|rk_10|rk_10,sp|rk_10|rk_10,52,76	1	DSSO 14N - 14N	22.95	22.5
Intra-Subunit	VE20150618-10_MS3-results_cleaned	VE20150618-10_MS3-results	rk_10	K52	rk_10	K76	A3G_HUMAN APOBEC3G OS=Homo sapiens GN=A3G	A3G_HUMAN APOBEC3G OS=Homo sapiens GN=A3G	rk_10	rk_10	18457	70.3495	492.752	6	-6.04416	-6.04416	0	513.937	3	GPSRPPLDAKIFR	XL:A-Thiol(Unsaturated)@52	9.59722	28.1	0.0022	465.56	3	FFHWFSKWR	XL:A-Alkene@76	9.26543	25.3	0.023	FALSE	FALSE	rk_10	rk_10:K52-rk_10:K76	22	1	26.70,sp|rk_10|rk_10,sp|rk_10|rk_10,52,76	1	DSSO 14N - 14N	26.7	25.3
Intra-Subunit	VE20150618-10_MS3-results_cleaned	VE20150618-10_MS3-results	rk_10	K52	rk_10	K76	A3G_HUMAN APOBEC3G OS=Homo sapiens GN=A3G	A3G_HUMAN APOBEC3G OS=Homo sapiens GN=A3G	rk_10	rk_10	18507	70.5371	591.102	5	-3.78483	-3.78483	0	503.279	3	GPSRPPLDAKIFR	XL:A-Alkene@52	9.88609	21.8	0.01	713.822	2	FFHWFSKWR	XL:A-Thiol(Unsaturated)@76	10.9517	19.8	0.0022	FALSE	FALSE	rk_10	rk_10:K52-rk_10:K76	22	1	20.80,sp|rk_10|rk_10,sp|rk_10|rk_10,52,76	1	DSSO 14N - 14N	20.8	19.8
Intra-Subunit	VE20150618-11_MS3-results_cleaned	VE20150618-11_MS3-results	rk_10	K52	rk_10	K76	A3G_HUMAN APOBEC3G OS=Homo sapiens GN=A3G	A3G_HUMAN APOBEC3G OS=Homo sapiens GN=A3G	rk_10	rk_10	18589	70.3017	591.101	5	-5.75004	-5.75004	0	503.279	3	GPSRPPLDAKIFR	XL:A-Alkene@52	10.4822	36	0.00011	697.836	2	FFHWFSKWR	XL:A-Alkene@76	11.0086	25.9	0.0015	FALSE	FALSE	rk_10	rk_10:K52-rk_10:K76	22	1	30.95,sp|rk_10|rk_10,sp|rk_10|rk_10,52,76	1	DSSO 14N - 14N	30.95	25.9
Intra-Subunit	VE20150618-11_MS3-results_cleaned	VE20150618-11_MS3-results	rk_10	K52	rk_10	K76	A3G_HUMAN APOBEC3G OS=Homo sapiens GN=A3G	A3G_HUMAN APOBEC3G OS=Homo sapiens GN=A3G	rk_10	rk_10	18604	70.3516	492.752	6	-5.29944	-5.29944	0	513.936	3	GPSRPPLDAKIFR	XL:A-Thiol(Unsaturated)@52	9.98638	32.1	0.0064	465.56	3	FFHWFSKWR	XL:A-Alkene@76	9.69503	28.8	0.0013	FALSE	FALSE	rk_10	rk_10:K52-rk_10:K76	22	1	30.45,sp|rk_10|rk_10,sp|rk_10|rk_10,52,76	1	DSSO 14N - 14N	30.45	28.8
Intra-Subunit	VE20150618-12_MS3-results_cleaned	VE20150618-12_MS3-results	rk_10	K52	rk_10	K76	A3G_HUMAN APOBEC3G OS=Homo sapiens GN=A3G	A3G_HUMAN APOBEC3G OS=Homo sapiens GN=A3G	rk_10	rk_10	18948	69.9091	591.1	5	-7.40496	-7.40496	0	503.279	3	GPSRPPLDAKIFR	XL:A-Alkene@52	10.8796	29.1	0.0025	697.835	2	FFHWFSKWR	XL:A-Alkene@76	11.4385	23.5	0.0012	FALSE	FALSE	rk_10	rk_10:K52-rk_10:K76	22	1	26.30,sp|rk_10|rk_10,sp|rk_10|rk_10,52,76	1	DSSO 14N - 14N	26.3	23.5
Intra-Subunit	VE20150618-12_MS3-results_cleaned	VE20150618-12_MS3-results	rk_10	K52	rk_10	K76	A3G_HUMAN APOBEC3G OS=Homo sapiens GN=A3G	A3G_HUMAN APOBEC3G OS=Homo sapiens GN=A3G	rk_10	rk_10	18968	69.9856	492.752	6	-5.79592	-5.79592	0	513.937	3	GPSRPPLDAKIFR	XL:A-Thiol(Unsaturated)@52	9.7918	33.3	0.00045	465.56	3	FFHWFSKWR	XL:A-Alkene@76	9.90982	21.7	0.072	FALSE	FALSE	rk_10	rk_10:K52-rk_10:K76	22	1	27.50,sp|rk_10|rk_10,sp|rk_10|rk_10,52,76	1	DSSO 14N - 14N	27.5	21.7
Intra-Subunit	VE20160603-28-results_cleaned	VE20160603-28-results	rk_10	K52	rk_10	K249	A3G_HUMAN APOBEC3G OS=Homo sapiens GN=A3G	A3G_HUMAN APOBEC3G OS=Homo sapiens GN=A3G	rk_10	rk_10	6012	35.0277	597.305	6	1.82519	1.82519	0	503.283	3	GPSRPPLDAKIFR	XL:A-Alkene@52	1.9382	33.2	0.0018	685.318	3	GFLCNQAPHKHGFLEGR	Carbamidomethyl@243;XL:A-Thiol(Unsaturated)@249	4.18215	23.4	0.05	FALSE	FALSE	rk_10	rk_10:K52-rk_10:K249	3	1	28.30,sp|rk_10|rk_10,sp|rk_10|rk_10,52,249	1	DSSO 14N - 14N	28.3	23.4
Intra-Subunit	VE20160603-28-results_cleaned	VE20160603-28-results	rk_10	K52	rk_10	K249	A3G_HUMAN APOBEC3G OS=Homo sapiens GN=A3G	A3G_HUMAN APOBEC3G OS=Homo sapiens GN=A3G	rk_10	rk_10	6030	35.0971	895.454	4	0.911406	0.911406	0	754.421	2	GPSRPPLDAKIFR	XL:A-Alkene@52	1.75626	29.3	0.00025	1027.47	2	GFLCNQAPHKHGFLEGR	Carbamidomethyl@243;XL:A-Thiol(Unsaturated)@249	2.73576	36.9	1.6e-06	FALSE	FALSE	rk_10	rk_10:K52-rk_10:K249	3	1	33.10,sp|rk_10|rk_10,sp|rk_10|rk_10,52,249	1	DSSO 14N - 14N	33.1	29.3
Intra-Subunit	VE20160603-29-results_cleaned	VE20160603-29-results	rk_10	K52	rk_10	K249	A3G_HUMAN APOBEC3G OS=Homo sapiens GN=A3G	A3G_HUMAN APOBEC3G OS=Homo sapiens GN=A3G	rk_10	rk_10	6475	35.0574	597.305	6	0.494551	0.494551	0	503.283	3	GPSRPPLDAKIFR	XL:A-Alkene@52	2.33559	36.7	7.8e-05	685.319	3	GFLCNQAPHKHGFLEGR	Carbamidomethyl@243;XL:A-Thiol(Unsaturated)@249	2.43114	23	0.029	FALSE	FALSE	rk_10	rk_10:K52-rk_10:K249	3	1	29.85,sp|rk_10|rk_10,sp|rk_10|rk_10,52,249	1	DSSO 14N - 14N	29.85	23
Intra-Subunit	QE20150613-11_MS3-results_cleaned	QE20150613-11_MS3-results	rk_10	K63	rk_10	K76	A3G_HUMAN APOBEC3G OS=Homo sapiens GN=A3G	A3G_HUMAN APOBEC3G OS=Homo sapiens GN=A3G	rk_10	rk_10	14322	68.8239	651.112	5	316.073	7.2984	1	602.96	3	GQVYSELKYHPEMR	XL:A-Alkene@63;Oxidation@68	-10.0069	22.4	0.0016	713.837	2	FFHWFSKWR	XL:A-Thiol(Unsaturated)@76	-10.0618	24.7	0.0014	FALSE	FALSE	rk_10	rk_10:K63-rk_10:K76	59	6	23.55,sp|rk_10|rk_10,sp|rk_10|rk_10,63,76	1	DSSO 14N - 14N	23.55	22.4
Intra-Subunit	QE20150613-11_MS3-results_cleaned	QE20150613-11_MS3-results	rk_10	K63	rk_10	K76	A3G_HUMAN APOBEC3G OS=Homo sapiens GN=A3G	A3G_HUMAN APOBEC3G OS=Homo sapiens GN=A3G	rk_10	rk_10	14331	68.8658	650.913	5	9.6291	9.6291	0	602.96	3	GQVYSELKYHPEMR	XL:A-Alkene@63;Oxidation@68	-10.1727	22.1	0.0036	713.836	2	FFHWFSKWR	XL:A-Thiol(Unsaturated)@76	-9.92168	22.4	0.00055	FALSE	FALSE	rk_10	rk_10:K63-rk_10:K76	59	6	22.25,sp|rk_10|rk_10,sp|rk_10|rk_10,63,76	1	DSSO 14N - 14N	22.25	22.1
Intra-Subunit	QE20150613-11_MS3-results_cleaned	QE20150613-11_MS3-results	rk_10	K63	rk_10	K76	A3G_HUMAN APOBEC3G OS=Homo sapiens GN=A3G	A3G_HUMAN APOBEC3G OS=Homo sapiens GN=A3G	rk_10	rk_10	14657	70.3273	647.914	5	320.103	9.80045	1	597.629	3	GQVYSELKYHPEMR	XL:A-Alkene@63	-10.662	15.7	0.45	713.837	2	FFHWFSKWR	XL:A-Thiol(Unsaturated)@76	-10.7622	26.8	0.00013	FALSE	FALSE	rk_10	rk_10:K63-rk_10:K76	59	6	21.25,sp|rk_10|rk_10,sp|rk_10|rk_10,63,76	1	DSSO 14N - 14N	21.25	15.7
Intra-Subunit	QE20150613-11_MS3-results_cleaned	QE20150613-11_MS3-results	rk_10	K63	rk_10	K76	A3G_HUMAN APOBEC3G OS=Homo sapiens GN=A3G	A3G_HUMAN APOBEC3G OS=Homo sapiens GN=A3G	rk_10	rk_10	14662	70.3516	647.716	5	13.276	13.276	0	597.629	3	GQVYSELKYHPEMR	XL:A-Alkene@63	-10.3274	21.6	0.084	713.837	2	FFHWFSKWR	XL:A-Thiol(Unsaturated)@76	-10.2019	28.7	0.00058	FALSE	FALSE	rk_10	rk_10:K63-rk_10:K76	59	6	25.15,sp|rk_10|rk_10,sp|rk_10|rk_10,63,76	1	DSSO 14N - 14N	25.15	21.6
Intra-Subunit	QE20150613-12_MS3-results_cleaned	QE20150613-12_MS3-results	rk_10	K63	rk_10	K76	A3G_HUMAN APOBEC3G OS=Homo sapiens GN=A3G	A3G_HUMAN APOBEC3G OS=Homo sapiens GN=A3G	rk_10	rk_10	14844	70.2051	647.716	5	13.9367	13.9367	0	597.63	3	GQVYSELKYHPEMR	XL:A-Alkene@63	-11.8333	24.4	0.011	713.838	2	FFHWFSKWR	XL:A-Thiol(Unsaturated)@76	-11.7428	30.3	0.00048	FALSE	FALSE	rk_10	rk_10:K63-rk_10:K76	59	6	27.35,sp|rk_10|rk_10,sp|rk_10|rk_10,63,76	1	DSSO 14N - 14N	27.35	24.4
Intra-Subunit	QE20150802-33_MS3-results_cleaned	QE20150802-33_MS3-results	rk_10	K63	rk_10	K76	A3G_HUMAN APOBEC3G OS=Homo sapiens GN=A3G	A3G_HUMAN APOBEC3G OS=Homo sapiens GN=A3G	rk_10	rk_10	21234	73.8108	809.629	4	305.045	-5.25372	1	895.934	2	GQVYSELKYHPEMR	XL:A-Alkene@63	-3.95806	20.9	0.0093	697.846	2	FFHWFSKWR	XL:A-Alkene@76	-3.60797	27.5	0.00081	FALSE	FALSE	rk_10	rk_10:K63-rk_10:K76	59	6	24.20,sp|rk_10|rk_10,sp|rk_10|rk_10,63,76	1	DSSO 14N - 14N	24.2	20.9
Intra-Subunit	QE20150802-33_MS3-results_cleaned	QE20150802-33_MS3-results	rk_10	K63	rk_10	K76	A3G_HUMAN APOBEC3G OS=Homo sapiens GN=A3G	A3G_HUMAN APOBEC3G OS=Homo sapiens GN=A3G	rk_10	rk_10	21257	73.8831	809.392	4	11.6379	11.6379	0	895.933	2	GQVYSELKYHPEMR	XL:A-Alkene@63	-3.39998	41.4	9.4e-06	697.846	2	FFHWFSKWR	XL:A-Alkene@76	-3.89457	31.4	0.0045	FALSE	FALSE	rk_10	rk_10:K63-rk_10:K76	59	6	36.40,sp|rk_10|rk_10,sp|rk_10|rk_10,63,76	1	DSSO 14N - 14N	36.4	31.4
Intra-Subunit	QE20150802-34_MS3-results_cleaned	QE20150802-34_MS3-results	rk_10	K63	rk_10	K76	A3G_HUMAN APOBEC3G OS=Homo sapiens GN=A3G	A3G_HUMAN APOBEC3G OS=Homo sapiens GN=A3G	rk_10	rk_10	21843	73.6901	647.711	5	4.97062	4.97062	0	597.625	3	GQVYSELKYHPEMR	XL:A-Alkene@63	-3.6343	22.1	0.062	713.832	2	FFHWFSKWR	XL:A-Thiol(Unsaturated)@76	-4.03801	26.2	0.00049	FALSE	FALSE	rk_10	rk_10:K63-rk_10:K76	59	6	24.15,sp|rk_10|rk_10,sp|rk_10|rk_10,63,76	1	DSSO 14N - 14N	24.15	22.1
Intra-Subunit	QE20150802-35_MS3-results_cleaned	QE20150802-35_MS3-results	rk_10	K63	rk_10	K76	A3G_HUMAN APOBEC3G OS=Homo sapiens GN=A3G	A3G_HUMAN APOBEC3G OS=Homo sapiens GN=A3G	rk_10	rk_10	21343	73.6725	809.387	4	6.20166	6.20166	0	911.92	2	GQVYSELKYHPEMR	XL:A-Thiol(Unsaturated)@63	-4.50786	45.5	3.8e-07	697.846	2	FFHWFSKWR	XL:A-Alkene@76	-4.32446	26.6	0.0017	FALSE	FALSE	rk_10	rk_10:K63-rk_10:K76	59	6	36.05,sp|rk_10|rk_10,sp|rk_10|rk_10,63,76	1	DSSO 14N - 14N	36.05	26.6
Intra-Subunit	QE20150802-35_MS3-results_cleaned	QE20150802-35_MS3-results	rk_10	K63	rk_10	K76	A3G_HUMAN APOBEC3G OS=Homo sapiens GN=A3G	A3G_HUMAN APOBEC3G OS=Homo sapiens GN=A3G	rk_10	rk_10	21460	74.0071	809.639	4	317.201	6.89858	1	911.919	2	GQVYSELKYHPEMR	XL:A-Thiol(Unsaturated)@63	-3.52093	35.1	2e-06	697.846	2	FFHWFSKWR	XL:A-Alkene@76	-3.60797	21.8	0.017	FALSE	FALSE	rk_10	rk_10:K63-rk_10:K76	59	6	28.45,sp|rk_10|rk_10,sp|rk_10|rk_10,63,76	1	DSSO 14N - 14N	28.45	21.8
Intra-Subunit	QE20150802-36_MS3-results_cleaned	QE20150802-36_MS3-results	rk_10	K63	rk_10	K76	A3G_HUMAN APOBEC3G OS=Homo sapiens GN=A3G	A3G_HUMAN APOBEC3G OS=Homo sapiens GN=A3G	rk_10	rk_10	21699	74.3084	809.39	4	9.90134	9.90134	0	911.919	2	GQVYSELKYHPEMR	XL:A-Thiol(Unsaturated)@63	-3.19196	39.7	7.9e-08	697.846	2	FFHWFSKWR	XL:A-Alkene@76	-3.32138	32.6	0.0016	FALSE	FALSE	rk_10	rk_10:K63-rk_10:K76	59	6	36.15,sp|rk_10|rk_10,sp|rk_10|rk_10,63,76	1	DSSO 14N - 14N	36.15	32.6
Intra-Subunit	QE20150802-36_MS3-results_cleaned	QE20150802-36_MS3-results	rk_10	K63	rk_10	K76	A3G_HUMAN APOBEC3G OS=Homo sapiens GN=A3G	A3G_HUMAN APOBEC3G OS=Homo sapiens GN=A3G	rk_10	rk_10	21737	74.4242	809.889	4	626.841	6.23684	2	911.92	2	GQVYSELKYHPEMR	XL:A-Thiol(Unsaturated)@63	-3.74025	30.4	1.4e-05	697.846	2	FFHWFSKWR	XL:A-Alkene@76	-4.32446	24.3	0.0028	FALSE	FALSE	rk_10	rk_10:K63-rk_10:K76	59	6	27.35,sp|rk_10|rk_10,sp|rk_10|rk_10,63,76	1	DSSO 14N - 14N	27.35	24.3
Intra-Subunit	VE20150618-02_A_MS3-results_cleaned	VE20150618-02_A_MS3-results	rk_10	K63	rk_10	K76	A3G_HUMAN APOBEC3G OS=Homo sapiens GN=A3G	A3G_HUMAN APOBEC3G OS=Homo sapiens GN=A3G	rk_10	rk_10	15525	62.8355	650.903	5	-5.67902	-5.67902	0	602.948	3	GQVYSELKYHPEMR	XL:A-Alkene@63;Oxidation@68	9.89515	20.4	0.044	713.822	2	FFHWFSKWR	XL:A-Thiol(Unsaturated)@76	9.97103	27.4	0.002	FALSE	FALSE	rk_10	rk_10:K63-rk_10:K76	59	6	23.90,sp|rk_10|rk_10,sp|rk_10|rk_10,63,76	1	DSSO 14N - 14N	23.9	20.4
Intra-Subunit	VE20150618-02_A_MS3-results_cleaned	VE20150618-02_A_MS3-results	rk_10	K63	rk_10	K76	A3G_HUMAN APOBEC3G OS=Homo sapiens GN=A3G	A3G_HUMAN APOBEC3G OS=Homo sapiens GN=A3G	rk_10	rk_10	16158	65.341	647.704	5	-4.84483	-4.84483	0	597.617	3	GQVYSELKYHPEMR	XL:A-Alkene@63	9.08283	28.6	0.0013	713.823	2	FFHWFSKWR	XL:A-Thiol(Unsaturated)@76	9.27057	31	4.2e-05	FALSE	FALSE	rk_10	rk_10:K63-rk_10:K76	59	6	29.80,sp|rk_10|rk_10,sp|rk_10|rk_10,63,76	1	DSSO 14N - 14N	29.8	28.6
Intra-Subunit	VE20150618-03_A_MS3-results_cleaned	VE20150618-03_A_MS3-results	rk_10	K63	rk_10	K76	A3G_HUMAN APOBEC3G OS=Homo sapiens GN=A3G	A3G_HUMAN APOBEC3G OS=Homo sapiens GN=A3G	rk_10	rk_10	16039	63.1146	650.9	5	-9.43561	-9.43561	0	602.948	3	GQVYSELKYHPEMR	XL:A-Alkene@63;Oxidation@68	9.56344	22.4	0.04	713.822	2	FFHWFSKWR	XL:A-Thiol(Unsaturated)@76	9.55075	27.1	0.0017	FALSE	FALSE	rk_10	rk_10:K63-rk_10:K76	59	6	24.75,sp|rk_10|rk_10,sp|rk_10|rk_10,63,76	1	DSSO 14N - 14N	24.75	22.4
Intra-Subunit	VE20150618-03_A_MS3-results_cleaned	VE20150618-03_A_MS3-results	rk_10	K63	rk_10	K76	A3G_HUMAN APOBEC3G OS=Homo sapiens GN=A3G	A3G_HUMAN APOBEC3G OS=Homo sapiens GN=A3G	rk_10	rk_10	16589	65.2052	647.704	5	-5.12797	-5.12797	0	597.616	3	GQVYSELKYHPEMR	XL:A-Alkene@63	10.0868	25.9	0.017	713.822	2	FFHWFSKWR	XL:A-Thiol(Unsaturated)@76	10.5314	30.2	0.00026	FALSE	FALSE	rk_10	rk_10:K63-rk_10:K76	59	6	28.05,sp|rk_10|rk_10,sp|rk_10|rk_10,63,76	1	DSSO 14N - 14N	28.05	25.9
Intra-Subunit	VE20150618-03_MS3-results_cleaned	VE20150618-03_MS3-results	rk_10	K63	rk_10	K76	A3G_HUMAN APOBEC3G OS=Homo sapiens GN=A3G	A3G_HUMAN APOBEC3G OS=Homo sapiens GN=A3G	rk_10	rk_10	15613	62.318	650.902	5	-6.71208	-6.71208	0	602.949	3	GQVYSELKYHPEMR	XL:A-Alkene@63;Oxidation@68	7.73906	23.9	0.021	713.824	2	FFHWFSKWR	XL:A-Thiol(Unsaturated)@76	7.44937	27.7	0.005	FALSE	FALSE	rk_10	rk_10:K63-rk_10:K76	59	6	25.80,sp|rk_10|rk_10,sp|rk_10|rk_10,63,76	1	DSSO 14N - 14N	25.8	23.9
Intra-Subunit	VE20150618-03_MS3-results_cleaned	VE20150618-03_MS3-results	rk_10	K63	rk_10	K76	A3G_HUMAN APOBEC3G OS=Homo sapiens GN=A3G	A3G_HUMAN APOBEC3G OS=Homo sapiens GN=A3G	rk_10	rk_10	16290	64.9324	647.705	5	-3.52352	-3.52352	0	597.618	3	GQVYSELKYHPEMR	XL:A-Alkene@63	7.57684	23.4	0.014	713.824	2	FFHWFSKWR	XL:A-Thiol(Unsaturated)@76	7.86965	30.2	0.00022	FALSE	FALSE	rk_10	rk_10:K63-rk_10:K76	59	6	26.80,sp|rk_10|rk_10,sp|rk_10|rk_10,63,76	1	DSSO 14N - 14N	26.8	23.4
Intra-Subunit	VE20150618-04_MS3-results_cleaned	VE20150618-04_MS3-results	rk_10	K63	rk_10	K76	A3G_HUMAN APOBEC3G OS=Homo sapiens GN=A3G	A3G_HUMAN APOBEC3G OS=Homo sapiens GN=A3G	rk_10	rk_10	15813	62.297	650.897	5	-14.2253	-14.2253	0	602.949	3	GQVYSELKYHPEMR	XL:A-Alkene@63;Oxidation@68	8.56833	26.5	0.0022	713.823	2	FFHWFSKWR	XL:A-Thiol(Unsaturated)@76	8.28992	24.3	0.0079	FALSE	FALSE	rk_10	rk_10:K63-rk_10:K76	59	6	25.40,sp|rk_10|rk_10,sp|rk_10|rk_10,63,76	1	DSSO 14N - 14N	25.4	24.3
Intra-Subunit	VE20150618-04_MS3-results_cleaned	VE20150618-04_MS3-results	rk_10	K63	rk_10	K76	A3G_HUMAN APOBEC3G OS=Homo sapiens GN=A3G	A3G_HUMAN APOBEC3G OS=Homo sapiens GN=A3G	rk_10	rk_10	15830	62.3585	813.37	4	-13.6765	-13.6765	0	903.92	2	GQVYSELKYHPEMR	XL:A-Alkene@63;Oxidation@68	7.86702	24.2	0.00015	697.838	2	FFHWFSKWR	XL:A-Alkene@76	7.42606	29.8	0.00022	FALSE	FALSE	rk_10	rk_10:K63-rk_10:K76	59	6	27.00,sp|rk_10|rk_10,sp|rk_10|rk_10,63,76	1	DSSO 14N - 14N	27	24.2
Intra-Subunit	VE20150618-04_MS3-results_cleaned	VE20150618-04_MS3-results	rk_10	K63	rk_10	K76	A3G_HUMAN APOBEC3G OS=Homo sapiens GN=A3G	A3G_HUMAN APOBEC3G OS=Homo sapiens GN=A3G	rk_10	rk_10	16464	64.7752	647.706	5	-1.82469	-1.82469	0	597.617	3	GQVYSELKYHPEMR	XL:A-Alkene@63	8.91549	22.5	0.021	713.823	2	FFHWFSKWR	XL:A-Thiol(Unsaturated)@76	8.7102	32.3	0.0013	FALSE	FALSE	rk_10	rk_10:K63-rk_10:K76	59	6	27.40,sp|rk_10|rk_10,sp|rk_10|rk_10,63,76	1	DSSO 14N - 14N	27.4	22.5
Intra-Subunit	VE20150618-05_MS3-results_cleaned	VE20150618-05_MS3-results	rk_10	K63	rk_10	K76	A3G_HUMAN APOBEC3G OS=Homo sapiens GN=A3G	A3G_HUMAN APOBEC3G OS=Homo sapiens GN=A3G	rk_10	rk_10	14739	62.5851	650.902	5	-7.27557	-7.27557	0	602.949	3	GQVYSELKYHPEMR	XL:A-Alkene@63;Oxidation@68	8.23662	25.4	0.0057	713.823	2	FFHWFSKWR	XL:A-Thiol(Unsaturated)@76	8.57011	22.2	0.006	FALSE	FALSE	rk_10	rk_10:K63-rk_10:K76	59	6	23.80,sp|rk_10|rk_10,sp|rk_10|rk_10,63,76	1	DSSO 14N - 14N	23.8	22.2
Intra-Subunit	VE20150618-05_MS3-results_cleaned	VE20150618-05_MS3-results	rk_10	K63	rk_10	K76	A3G_HUMAN APOBEC3G OS=Homo sapiens GN=A3G	A3G_HUMAN APOBEC3G OS=Homo sapiens GN=A3G	rk_10	rk_10	15365	65.1269	647.704	5	-4.5617	-4.5617	0	597.617	3	GQVYSELKYHPEMR	XL:A-Alkene@63	8.58083	26.4	0.0082	713.823	2	FFHWFSKWR	XL:A-Thiol(Unsaturated)@76	8.85029	29.8	0.00059	FALSE	FALSE	rk_10	rk_10:K63-rk_10:K76	59	6	28.10,sp|rk_10|rk_10,sp|rk_10|rk_10,63,76	1	DSSO 14N - 14N	28.1	26.4
Intra-Subunit	VE20150618-06_A_MS3-results_cleaned	VE20150618-06_A_MS3-results	rk_10	K63	rk_10	K76	A3G_HUMAN APOBEC3G OS=Homo sapiens GN=A3G	A3G_HUMAN APOBEC3G OS=Homo sapiens GN=A3G	rk_10	rk_10	16376	62.6435	650.9	5	-9.81127	-9.81127	0	602.947	3	GQVYSELKYHPEMR	XL:A-Alkene@63;Oxidation@68	11.5537	24.8	0.0024	713.821	2	FFHWFSKWR	XL:A-Thiol(Unsaturated)@76	11.0918	25.3	0.00098	FALSE	FALSE	rk_10	rk_10:K63-rk_10:K76	59	6	25.05,sp|rk_10|rk_10,sp|rk_10|rk_10,63,76	1	DSSO 14N - 14N	25.05	24.8
Intra-Subunit	VE20150618-06_A_MS3-results_cleaned	VE20150618-06_A_MS3-results	rk_10	K63	rk_10	K76	A3G_HUMAN APOBEC3G OS=Homo sapiens GN=A3G	A3G_HUMAN APOBEC3G OS=Homo sapiens GN=A3G	rk_10	rk_10	16396	62.7103	813.374	4	-9.16856	-9.16856	0	919.904	2	GQVYSELKYHPEMR	XL:A-Thiol(Unsaturated)@63;Oxidation@68	10.5951	27.9	5.7e-05	697.836	2	FFHWFSKWR	XL:A-Alkene@76	10.5787	23.1	0.0045	FALSE	FALSE	rk_10	rk_10:K63-rk_10:K76	59	6	25.50,sp|rk_10|rk_10,sp|rk_10|rk_10,63,76	1	DSSO 14N - 14N	25.5	23.1
Intra-Subunit	VE20150618-06_A_MS3-results_cleaned	VE20150618-06_A_MS3-results	rk_10	K63	rk_10	K76	A3G_HUMAN APOBEC3G OS=Homo sapiens GN=A3G	A3G_HUMAN APOBEC3G OS=Homo sapiens GN=A3G	rk_10	rk_10	16477	62.9996	650.901	5	-8.96603	-8.96603	0	602.948	3	GQVYSELKYHPEMR	XL:A-Alkene@63;Oxidation@68	10.061	17.6	0.053	713.822	2	FFHWFSKWR	XL:A-Thiol(Unsaturated)@76	9.83093	17.4	0.077	FALSE	FALSE	rk_10	rk_10:K63-rk_10:K76	59	6	17.50,sp|rk_10|rk_10,sp|rk_10|rk_10,63,76	1	DSSO 14N - 14N	17.5	17.4
Intra-Subunit	VE20150618-06_A_MS3-results_cleaned	VE20150618-06_A_MS3-results	rk_10	K63	rk_10	K76	A3G_HUMAN APOBEC3G OS=Homo sapiens GN=A3G	A3G_HUMAN APOBEC3G OS=Homo sapiens GN=A3G	rk_10	rk_10	17026	65.0963	647.703	5	-6.73242	-6.73242	0	597.616	3	GQVYSELKYHPEMR	XL:A-Alkene@63	10.4215	23.4	0.015	713.821	2	FFHWFSKWR	XL:A-Thiol(Unsaturated)@76	11.372	32.1	8.8e-05	FALSE	FALSE	rk_10	rk_10:K63-rk_10:K76	59	6	27.75,sp|rk_10|rk_10,sp|rk_10|rk_10,63,76	1	DSSO 14N - 14N	27.75	23.4
Intra-Subunit	VE20150618-06_A_MS3-results_cleaned	VE20150618-06_A_MS3-results	rk_10	K63	rk_10	K76	A3G_HUMAN APOBEC3G OS=Homo sapiens GN=A3G	A3G_HUMAN APOBEC3G OS=Homo sapiens GN=A3G	rk_10	rk_10	17129	65.4441	647.705	5	-3.80666	-3.80666	0	597.617	3	GQVYSELKYHPEMR	XL:A-Alkene@63	9.58483	19.4	0.071	713.822	2	FFHWFSKWR	XL:A-Thiol(Unsaturated)@76	9.83093	24.9	0.00081	FALSE	FALSE	rk_10	rk_10:K63-rk_10:K76	59	6	22.15,sp|rk_10|rk_10,sp|rk_10|rk_10,63,76	1	DSSO 14N - 14N	22.15	19.4
Intra-Subunit	VE20150618-06_MS3-results_cleaned	VE20150618-06_MS3-results	rk_10	K63	rk_10	K76	A3G_HUMAN APOBEC3G OS=Homo sapiens GN=A3G	A3G_HUMAN APOBEC3G OS=Homo sapiens GN=A3G	rk_10	rk_10	16249	65.4712	647.707	5	-0.69214	-0.69214	0	597.618	3	GQVYSELKYHPEMR	XL:A-Alkene@63	7.24217	20.2	0.046	713.823	2	FFHWFSKWR	XL:A-Thiol(Unsaturated)@76	8.14983	23.1	0.0016	FALSE	FALSE	rk_10	rk_10:K63-rk_10:K76	59	6	21.65,sp|rk_10|rk_10,sp|rk_10|rk_10,63,76	1	DSSO 14N - 14N	21.65	20.2
Intra-Subunit	VE20150618-07_MS3-results_cleaned	VE20150618-07_MS3-results	rk_10	K63	rk_10	K79	A3G_HUMAN APOBEC3G OS=Homo sapiens GN=A3G	A3G_HUMAN APOBEC3G OS=Homo sapiens GN=A3G	rk_10	rk_10	8952	35.9332	612.549	4	-8.9423	-8.9423	0	911.904	2	GQVYSELKYHPEMR	XL:A-Thiol(Unsaturated)@63	13.2571	28.1	3.2e-05	304.184	2	KLHR	XL:A-Alkene@79	11.0661	8.9	0.17	FALSE	FALSE	rk_10	rk_10:K63-rk_10:K79	1	1	18.50,sp|rk_10|rk_10,sp|rk_10|rk_10,63,79	1	DSSO 14N - 14N	18.5	8.9
Intra-Subunit	VE20150618-07_MS3-results_cleaned	VE20150618-07_MS3-results	rk_10	K63	rk_10	K76	A3G_HUMAN APOBEC3G OS=Homo sapiens GN=A3G	A3G_HUMAN APOBEC3G OS=Homo sapiens GN=A3G	rk_10	rk_10	16928	62.6876	650.896	5	-16.3853	-16.3853	0	602.948	3	GQVYSELKYHPEMR	XL:A-Alkene@63;Oxidation@68	10.5586	22.4	0.012	713.822	2	FFHWFSKWR	XL:A-Thiol(Unsaturated)@76	10.6715	17.8	0.053	FALSE	FALSE	rk_10	rk_10:K63-rk_10:K76	59	6	20.10,sp|rk_10|rk_10,sp|rk_10|rk_10,63,76	1	DSSO 14N - 14N	20.1	17.8
Intra-Subunit	VE20150618-07_MS3-results_cleaned	VE20150618-07_MS3-results	rk_10	K63	rk_10	K76	A3G_HUMAN APOBEC3G OS=Homo sapiens GN=A3G	A3G_HUMAN APOBEC3G OS=Homo sapiens GN=A3G	rk_10	rk_10	16988	62.8928	813.374	4	-8.49237	-8.49237	0	919.903	2	GQVYSELKYHPEMR	XL:A-Thiol(Unsaturated)@63;Oxidation@68	11.6822	34.1	4e-06	697.836	2	FFHWFSKWR	XL:A-Alkene@76	11.0086	25.2	0.00032	FALSE	FALSE	rk_10	rk_10:K63-rk_10:K76	59	6	29.65,sp|rk_10|rk_10,sp|rk_10|rk_10,63,76	1	DSSO 14N - 14N	29.65	25.2
Intra-Subunit	VE20150618-07_MS3-results_cleaned	VE20150618-07_MS3-results	rk_10	K63	rk_10	K76	A3G_HUMAN APOBEC3G OS=Homo sapiens GN=A3G	A3G_HUMAN APOBEC3G OS=Homo sapiens GN=A3G	rk_10	rk_10	17037	63.0581	650.901	5	-7.65123	-7.65123	0	602.948	3	GQVYSELKYHPEMR	XL:A-Alkene@63;Oxidation@68	10.7244	23.7	0.015	713.821	2	FFHWFSKWR	XL:A-Thiol(Unsaturated)@76	11.372	29.8	0.00019	FALSE	FALSE	rk_10	rk_10:K63-rk_10:K76	59	6	26.75,sp|rk_10|rk_10,sp|rk_10|rk_10,63,76	1	DSSO 14N - 14N	26.75	23.7
Intra-Subunit	VE20150618-07_MS3-results_cleaned	VE20150618-07_MS3-results	rk_10	K63	rk_10	K76	A3G_HUMAN APOBEC3G OS=Homo sapiens GN=A3G	A3G_HUMAN APOBEC3G OS=Homo sapiens GN=A3G	rk_10	rk_10	17614	65.0577	647.703	5	-6.44928	-6.44928	0	597.615	3	GQVYSELKYHPEMR	XL:A-Alkene@63	11.9275	25.6	0.0037	713.821	2	FFHWFSKWR	XL:A-Thiol(Unsaturated)@76	11.2319	27.7	0.00032	FALSE	FALSE	rk_10	rk_10:K63-rk_10:K76	59	6	26.65,sp|rk_10|rk_10,sp|rk_10|rk_10,63,76	1	DSSO 14N - 14N	26.65	25.6
Intra-Subunit	VE20150618-07_MS3-results_cleaned	VE20150618-07_MS3-results	rk_10	K63	rk_10	K76	A3G_HUMAN APOBEC3G OS=Homo sapiens GN=A3G	A3G_HUMAN APOBEC3G OS=Homo sapiens GN=A3G	rk_10	rk_10	17721	65.3954	647.703	5	-6.73242	-6.73242	0	597.616	3	GQVYSELKYHPEMR	XL:A-Alkene@63	11.2582	26.6	0.0034	713.821	2	FFHWFSKWR	XL:A-Thiol(Unsaturated)@76	11.6521	29.8	6.2e-05	FALSE	FALSE	rk_10	rk_10:K63-rk_10:K76	59	6	28.20,sp|rk_10|rk_10,sp|rk_10|rk_10,63,76	1	DSSO 14N - 14N	28.2	26.6
Intra-Subunit	VE20150618-08_MS3-results_cleaned	VE20150618-08_MS3-results	rk_10	K63	rk_10	K76	A3G_HUMAN APOBEC3G OS=Homo sapiens GN=A3G	A3G_HUMAN APOBEC3G OS=Homo sapiens GN=A3G	rk_10	rk_10	15644	62.7552	813.378	4	-4.36012	-4.36012	0	919.902	2	GQVYSELKYHPEMR	XL:A-Thiol(Unsaturated)@63;Oxidation@68	12.7693	38	4.4e-07	697.835	2	FFHWFSKWR	XL:A-Alkene@76	11.8684	30.7	0.00016	FALSE	FALSE	rk_10	rk_10:K63-rk_10:K76	59	6	34.35,sp|rk_10|rk_10,sp|rk_10|rk_10,63,76	1	DSSO 14N - 14N	34.35	30.7
Intra-Subunit	VE20150618-08_MS3-results_cleaned	VE20150618-08_MS3-results	rk_10	K63	rk_10	K76	A3G_HUMAN APOBEC3G OS=Homo sapiens GN=A3G	A3G_HUMAN APOBEC3G OS=Homo sapiens GN=A3G	rk_10	rk_10	15649	62.77	650.902	5	-6.14859	-6.14859	0	602.947	3	GQVYSELKYHPEMR	XL:A-Alkene@63;Oxidation@68	12.7147	25.6	0.0037	713.821	2	FFHWFSKWR	XL:A-Thiol(Unsaturated)@76	12.2125	24.8	0.00065	FALSE	FALSE	rk_10	rk_10:K63-rk_10:K76	59	6	25.20,sp|rk_10|rk_10,sp|rk_10|rk_10,63,76	1	DSSO 14N - 14N	25.2	24.8
Intra-Subunit	VE20150618-08_MS3-results_cleaned	VE20150618-08_MS3-results	rk_10	K63	rk_10	K76	A3G_HUMAN APOBEC3G OS=Homo sapiens GN=A3G	A3G_HUMAN APOBEC3G OS=Homo sapiens GN=A3G	rk_10	rk_10	16380	65.5112	647.703	5	-6.73242	-6.73242	0	597.615	3	GQVYSELKYHPEMR	XL:A-Alkene@63	11.9275	18.3	0.38	713.821	2	FFHWFSKWR	XL:A-Thiol(Unsaturated)@76	12.0724	29.7	0.00078	FALSE	FALSE	rk_10	rk_10:K63-rk_10:K76	59	6	24.00,sp|rk_10|rk_10,sp|rk_10|rk_10,63,76	1	DSSO 14N - 14N	24	18.3
Intra-Subunit	VE20150618-09_MS3-results_cleaned	VE20150618-09_MS3-results	rk_10	K63	rk_10	K76	A3G_HUMAN APOBEC3G OS=Homo sapiens GN=A3G	A3G_HUMAN APOBEC3G OS=Homo sapiens GN=A3G	rk_10	rk_10	16410	62.8181	650.901	5	-8.1208	-8.1208	0	602.947	3	GQVYSELKYHPEMR	XL:A-Alkene@63;Oxidation@68	12.0512	21.2	0.07	713.82	2	FFHWFSKWR	XL:A-Thiol(Unsaturated)@76	12.4927	31	0.00015	FALSE	FALSE	rk_10	rk_10:K63-rk_10:K76	59	6	26.10,sp|rk_10|rk_10,sp|rk_10|rk_10,63,76	1	DSSO 14N - 14N	26.1	21.2
Intra-Subunit	VE20150618-09_MS3-results_cleaned	VE20150618-09_MS3-results	rk_10	K63	rk_10	K76	A3G_HUMAN APOBEC3G OS=Homo sapiens GN=A3G	A3G_HUMAN APOBEC3G OS=Homo sapiens GN=A3G	rk_10	rk_10	16427	62.8737	813.38	4	-1.05432	-1.05432	0	919.903	2	GQVYSELKYHPEMR	XL:A-Thiol(Unsaturated)@63;Oxidation@68	11.7909	33.2	1.1e-06	697.835	2	FFHWFSKWR	XL:A-Alkene@76	11.8684	33.7	5.4e-05	FALSE	FALSE	rk_10	rk_10:K63-rk_10:K76	59	6	33.45,sp|rk_10|rk_10,sp|rk_10|rk_10,63,76	1	DSSO 14N - 14N	33.45	33.2
Intra-Subunit	VE20150618-09_MS3-results_cleaned	VE20150618-09_MS3-results	rk_10	K63	rk_10	K76	A3G_HUMAN APOBEC3G OS=Homo sapiens GN=A3G	A3G_HUMAN APOBEC3G OS=Homo sapiens GN=A3G	rk_10	rk_10	17046	65.1876	647.705	5	-3.33476	-3.33476	0	597.616	3	GQVYSELKYHPEMR	XL:A-Alkene@63	10.9235	22.6	0.11	713.821	2	FFHWFSKWR	XL:A-Thiol(Unsaturated)@76	11.0918	32.7	0.00015	FALSE	FALSE	rk_10	rk_10:K63-rk_10:K76	59	6	27.65,sp|rk_10|rk_10,sp|rk_10|rk_10,63,76	1	DSSO 14N - 14N	27.65	22.6
Intra-Subunit	VE20150618-09_MS3-results_cleaned	VE20150618-09_MS3-results	rk_10	K63	rk_10	K76	A3G_HUMAN APOBEC3G OS=Homo sapiens GN=A3G	A3G_HUMAN APOBEC3G OS=Homo sapiens GN=A3G	rk_10	rk_10	17144	65.5323	647.703	5	-7.20432	-7.20432	0	597.615	3	GQVYSELKYHPEMR	XL:A-Alkene@63	12.2622	21.1	0.092	713.821	2	FFHWFSKWR	XL:A-Thiol(Unsaturated)@76	12.0724	28.2	0.00047	FALSE	FALSE	rk_10	rk_10:K63-rk_10:K76	59	6	24.65,sp|rk_10|rk_10,sp|rk_10|rk_10,63,76	1	DSSO 14N - 14N	24.65	21.1
Intra-Subunit	VE20150618-10_MS3-results_cleaned	VE20150618-10_MS3-results	rk_10	K63	rk_10	K76	A3G_HUMAN APOBEC3G OS=Homo sapiens GN=A3G	A3G_HUMAN APOBEC3G OS=Homo sapiens GN=A3G	rk_10	rk_10	16490	63.0108	650.901	5	-8.68429	-8.68429	0	602.948	3	GQVYSELKYHPEMR	XL:A-Alkene@63;Oxidation@68	10.7244	14.1	0.12	713.821	2	FFHWFSKWR	XL:A-Thiol(Unsaturated)@76	11.2319	27.7	0.0031	FALSE	FALSE	rk_10	rk_10:K63-rk_10:K76	59	6	20.90,sp|rk_10|rk_10,sp|rk_10|rk_10,63,76	1	DSSO 14N - 14N	20.9	14.1
Intra-Subunit	VE20150618-10_MS3-results_cleaned	VE20150618-10_MS3-results	rk_10	K63	rk_10	K76	A3G_HUMAN APOBEC3G OS=Homo sapiens GN=A3G	A3G_HUMAN APOBEC3G OS=Homo sapiens GN=A3G	rk_10	rk_10	16499	63.0394	813.375	4	-8.04158	-8.04158	0	903.917	2	GQVYSELKYHPEMR	XL:A-Alkene@63;Oxidation@68	11.5178	30.4	4.2e-05	697.835	2	FFHWFSKWR	XL:A-Alkene@76	11.2952	25.3	0.0026	FALSE	FALSE	rk_10	rk_10:K63-rk_10:K76	59	6	27.85,sp|rk_10|rk_10,sp|rk_10|rk_10,63,76	1	DSSO 14N - 14N	27.85	25.3
Intra-Subunit	VE20150618-10_MS3-results_cleaned	VE20150618-10_MS3-results	rk_10	K63	rk_10	K76	A3G_HUMAN APOBEC3G OS=Homo sapiens GN=A3G	A3G_HUMAN APOBEC3G OS=Homo sapiens GN=A3G	rk_10	rk_10	17080	65.3034	647.704	5	-5.31673	-5.31673	0	597.616	3	GQVYSELKYHPEMR	XL:A-Alkene@63	10.9235	26.6	0.0016	713.821	2	FFHWFSKWR	XL:A-Thiol(Unsaturated)@76	11.372	27.6	0.0002	FALSE	FALSE	rk_10	rk_10:K63-rk_10:K76	59	6	27.10,sp|rk_10|rk_10,sp|rk_10|rk_10,63,76	1	DSSO 14N - 14N	27.1	26.6
Intra-Subunit	VE20150618-10_MS3-results_cleaned	VE20150618-10_MS3-results	rk_10	K63	rk_10	K76	A3G_HUMAN APOBEC3G OS=Homo sapiens GN=A3G	A3G_HUMAN APOBEC3G OS=Homo sapiens GN=A3G	rk_10	rk_10	17179	65.6421	647.702	5	-7.77059	-7.77059	0	597.617	3	GQVYSELKYHPEMR	XL:A-Alkene@63	9.58483	28	0.0013	713.822	2	FFHWFSKWR	XL:A-Thiol(Unsaturated)@76	9.83093	22.6	0.011	FALSE	FALSE	rk_10	rk_10:K63-rk_10:K76	59	6	25.30,sp|rk_10|rk_10,sp|rk_10|rk_10,63,76	1	DSSO 14N - 14N	25.3	22.6
Intra-Subunit	VE20150618-11_MS3-results_cleaned	VE20150618-11_MS3-results	rk_10	K63	rk_10	K76	A3G_HUMAN APOBEC3G OS=Homo sapiens GN=A3G	A3G_HUMAN APOBEC3G OS=Homo sapiens GN=A3G	rk_10	rk_10	16561	62.9586	650.902	5	-6.05468	-6.05468	0	602.948	3	GQVYSELKYHPEMR	XL:A-Alkene@63;Oxidation@68	9.56344	19	0.37	713.822	2	FFHWFSKWR	XL:A-Thiol(Unsaturated)@76	9.83093	32.5	0.00013	FALSE	FALSE	rk_10	rk_10:K63-rk_10:K76	59	6	25.75,sp|rk_10|rk_10,sp|rk_10|rk_10,63,76	1	DSSO 14N - 14N	25.75	19
Intra-Subunit	VE20150618-11_MS3-results_cleaned	VE20150618-11_MS3-results	rk_10	K63	rk_10	K76	A3G_HUMAN APOBEC3G OS=Homo sapiens GN=A3G	A3G_HUMAN APOBEC3G OS=Homo sapiens GN=A3G	rk_10	rk_10	16581	63.023	813.376	4	-5.86276	-5.86276	0	919.904	2	GQVYSELKYHPEMR	XL:A-Thiol(Unsaturated)@63;Oxidation@68	11.03	37	2.6e-06	697.837	2	FFHWFSKWR	XL:A-Alkene@76	9.71888	26.8	0.00092	FALSE	FALSE	rk_10	rk_10:K63-rk_10:K76	59	6	31.90,sp|rk_10|rk_10,sp|rk_10|rk_10,63,76	1	DSSO 14N - 14N	31.9	26.8
Intra-Subunit	VE20150618-11_MS3-results_cleaned	VE20150618-11_MS3-results	rk_10	K63	rk_10	K76	A3G_HUMAN APOBEC3G OS=Homo sapiens GN=A3G	A3G_HUMAN APOBEC3G OS=Homo sapiens GN=A3G	rk_10	rk_10	16600	63.0934	813.385	4	4.58057	4.58057	0	919.905	2	GQVYSELKYHPEMR	XL:A-Thiol(Unsaturated)@63;Oxidation@68	9.07323	36.5	1.2e-07	697.837	2	FFHWFSKWR	XL:A-Alkene@76	8.42917	30.9	2.4e-05	FALSE	FALSE	rk_10	rk_10:K63-rk_10:K76	59	6	33.70,sp|rk_10|rk_10,sp|rk_10|rk_10,63,76	1	DSSO 14N - 14N	33.7	30.9
Intra-Subunit	VE20150618-11_MS3-results_cleaned	VE20150618-11_MS3-results	rk_10	K63	rk_10	K76	A3G_HUMAN APOBEC3G OS=Homo sapiens GN=A3G	A3G_HUMAN APOBEC3G OS=Homo sapiens GN=A3G	rk_10	rk_10	17319	65.731	647.704	5	-5.31673	-5.31673	0	597.616	3	GQVYSELKYHPEMR	XL:A-Alkene@63	10.7562	22.3	0.098	713.822	2	FFHWFSKWR	XL:A-Thiol(Unsaturated)@76	10.3913	24.2	0.0036	FALSE	FALSE	rk_10	rk_10:K63-rk_10:K76	59	6	23.25,sp|rk_10|rk_10,sp|rk_10|rk_10,63,76	1	DSSO 14N - 14N	23.25	22.3
Intra-Subunit	VE20150618-12_MS3-results_cleaned	VE20150618-12_MS3-results	rk_10	K63	rk_10	K76	A3G_HUMAN APOBEC3G OS=Homo sapiens GN=A3G	A3G_HUMAN APOBEC3G OS=Homo sapiens GN=A3G	rk_10	rk_10	16856	62.412	650.901	5	-7.55731	-7.55731	0	602.948	3	GQVYSELKYHPEMR	XL:A-Alkene@63;Oxidation@68	9.89515	23.3	0.0072	713.822	2	FFHWFSKWR	XL:A-Thiol(Unsaturated)@76	10.1111	19.1	0.0036	FALSE	FALSE	rk_10	rk_10:K63-rk_10:K76	59	6	21.20,sp|rk_10|rk_10,sp|rk_10|rk_10,63,76	1	DSSO 14N - 14N	21.2	19.1
Intra-Subunit	VE20150618-12_MS3-results_cleaned	VE20150618-12_MS3-results	rk_10	K63	rk_10	K76	A3G_HUMAN APOBEC3G OS=Homo sapiens GN=A3G	A3G_HUMAN APOBEC3G OS=Homo sapiens GN=A3G	rk_10	rk_10	16866	62.445	813.377	4	-4.58552	-4.58552	0	903.917	2	GQVYSELKYHPEMR	XL:A-Alkene@63;Oxidation@68	12.071	27.3	0.00012	697.835	2	FFHWFSKWR	XL:A-Alkene@76	11.7251	26.7	0.0009	FALSE	FALSE	rk_10	rk_10:K63-rk_10:K76	59	6	27.00,sp|rk_10|rk_10,sp|rk_10|rk_10,63,76	1	DSSO 14N - 14N	27	26.7
Intra-Subunit	VE20150618-12_MS3-results_cleaned	VE20150618-12_MS3-results	rk_10	K63	rk_10	K76	A3G_HUMAN APOBEC3G OS=Homo sapiens GN=A3G	A3G_HUMAN APOBEC3G OS=Homo sapiens GN=A3G	rk_10	rk_10	17505	64.75	647.703	5	-6.92118	-6.92118	0	597.616	3	GQVYSELKYHPEMR	XL:A-Alkene@63	10.9235	25.2	0.0014	713.822	2	FFHWFSKWR	XL:A-Thiol(Unsaturated)@76	10.6715	27.8	0.00045	FALSE	FALSE	rk_10	rk_10:K63-rk_10:K76	59	6	26.50,sp|rk_10|rk_10,sp|rk_10|rk_10,63,76	1	DSSO 14N - 14N	26.5	25.2
Intra-Subunit	VE20160603-13-results_cleaned	VE20160603-13-results	rk_10	K63	rk_10	K249	A3G_HUMAN APOBEC3G OS=Homo sapiens GN=A3G	A3G_HUMAN APOBEC3G OS=Homo sapiens GN=A3G	rk_10	rk_10	5322	33.6092	644.474	6	0.478746	0.478746	0	597.621	3	GQVYSELKYHPEMR	XL:A-Alkene@63	1.72024	22.7	0.028	685.32	3	GFLCNQAPHKHGFLEGR	Carbamidomethyl@243;XL:A-Thiol(Unsaturated)@249	0.971961	24.3	0.015	FALSE	FALSE	rk_10	rk_10:K63-rk_10:K249	7	2	23.50,sp|rk_10|rk_10,sp|rk_10|rk_10,63,249	1	DSSO 14N - 14N	23.5	22.7
Intra-Subunit	VE20160603-13-results_cleaned	VE20160603-13-results	rk_10	K63	rk_10	K249	A3G_HUMAN APOBEC3G OS=Homo sapiens GN=A3G	A3G_HUMAN APOBEC3G OS=Homo sapiens GN=A3G	rk_10	rk_10	5326	33.6293	773.167	5	-0.324069	-0.324069	0	911.914	2	GQVYSELKYHPEMR	XL:A-Thiol(Unsaturated)@63	2.8393	35.5	3e-05	674.662	3	GFLCNQAPHKHGFLEGR	Carbamidomethyl@243;XL:A-Alkene@249	2.08876	29.7	9.9e-05	FALSE	FALSE	rk_10	rk_10:K63-rk_10:K249	7	2	32.60,sp|rk_10|rk_10,sp|rk_10|rk_10,63,249	1	DSSO 14N - 14N	32.6	29.7
Intra-Subunit	VE20160603-14-results_cleaned	VE20160603-14-results	rk_10	K63	rk_10	K249	A3G_HUMAN APOBEC3G OS=Homo sapiens GN=A3G	A3G_HUMAN APOBEC3G OS=Homo sapiens GN=A3G	rk_10	rk_10	5598	33.5493	773.167	5	-0.0869349	-0.0869349	0	911.914	2	GQVYSELKYHPEMR	XL:A-Thiol(Unsaturated)@63	2.51032	33.3	4.4e-05	674.663	3	GFLCNQAPHKHGFLEGR	Carbamidomethyl@243;XL:A-Alkene@249	1.64409	28	0.0016	FALSE	FALSE	rk_10	rk_10:K63-rk_10:K249	7	2	30.65,sp|rk_10|rk_10,sp|rk_10|rk_10,63,249	1	DSSO 14N - 14N	30.65	28
Intra-Subunit	VE20160603-14-results_cleaned	VE20160603-14-results	rk_10	K63	rk_10	K76	A3G_HUMAN APOBEC3G OS=Homo sapiens GN=A3G	A3G_HUMAN APOBEC3G OS=Homo sapiens GN=A3G	rk_10	rk_10	6919	39.6868	650.905	5	-1.64068	-1.64068	0	602.953	3	GQVYSELKYHPEMR	XL:A-Alkene@63;Oxidation@68	1.7684	19.3	0.08	713.828	2	FFHWFSKWR	XL:A-Thiol(Unsaturated)@76	1.98583	26	0.00082	FALSE	FALSE	rk_10	rk_10:K63-rk_10:K76	6	1	22.65,sp|rk_10|rk_10,sp|rk_10|rk_10,63,76	1	DSSO 14N - 14N	22.65	19.3
Intra-Subunit	VE20160603-14-results_cleaned	VE20160603-14-results	rk_10	K63	rk_10	K76	A3G_HUMAN APOBEC3G OS=Homo sapiens GN=A3G	A3G_HUMAN APOBEC3G OS=Homo sapiens GN=A3G	rk_10	rk_10	7159	40.8103	647.707	5	-1.25842	-1.25842	0	597.621	3	GQVYSELKYHPEMR	XL:A-Alkene@63	2.0549	18.5	0.047	713.828	2	FFHWFSKWR	XL:A-Thiol(Unsaturated)@76	1.56556	23	0.002	FALSE	FALSE	rk_10	rk_10:K63-rk_10:K76	6	1	20.75,sp|rk_10|rk_10,sp|rk_10|rk_10,63,76	1	DSSO 14N - 14N	20.75	18.5
Intra-Subunit	VE20160603-16-results_cleaned	VE20160603-16-results	rk_10	K63	rk_10	K249	A3G_HUMAN APOBEC3G OS=Homo sapiens GN=A3G	A3G_HUMAN APOBEC3G OS=Homo sapiens GN=A3G	rk_10	rk_10	5501	33.6234	773.167	5	0.545423	0.545423	0	911.915	2	GQVYSELKYHPEMR	XL:A-Thiol(Unsaturated)@63	1.08474	40.1	1.3e-07	674.663	3	GFLCNQAPHKHGFLEGR	Carbamidomethyl@243;XL:A-Alkene@249	0.458309	32.3	0.00049	FALSE	FALSE	rk_10	rk_10:K63-rk_10:K249	7	2	36.20,sp|rk_10|rk_10,sp|rk_10|rk_10,63,249	1	DSSO 14N - 14N	36.2	32.3
Intra-Subunit	VE20160603-16-results_cleaned	VE20160603-16-results	rk_10	K63	rk_10	K76	A3G_HUMAN APOBEC3G OS=Homo sapiens GN=A3G	A3G_HUMAN APOBEC3G OS=Homo sapiens GN=A3G	rk_10	rk_10	6812	39.6467	650.906	5	-0.231956	-0.231956	0	602.954	3	GQVYSELKYHPEMR	XL:A-Alkene@63;Oxidation@68	0.441598	26.1	0.0038	713.829	2	FFHWFSKWR	XL:A-Thiol(Unsaturated)@76	1.0052	32.9	0.00042	FALSE	FALSE	rk_10	rk_10:K63-rk_10:K76	6	1	29.50,sp|rk_10|rk_10,sp|rk_10|rk_10,63,76	1	DSSO 14N - 14N	29.5	26.1
Intra-Subunit	VE20160603-16-results_cleaned	VE20160603-16-results	rk_10	K63	rk_10	K76	A3G_HUMAN APOBEC3G OS=Homo sapiens GN=A3G	A3G_HUMAN APOBEC3G OS=Homo sapiens GN=A3G	rk_10	rk_10	6816	39.6602	813.383	4	2.85254	2.85254	0	919.912	2	GQVYSELKYHPEMR	XL:A-Thiol(Unsaturated)@63;Oxidation@68	1.89856	27.8	0.00047	697.842	2	FFHWFSKWR	XL:A-Alkene@76	1.26417	28.6	0.0014	FALSE	FALSE	rk_10	rk_10:K63-rk_10:K76	6	1	28.20,sp|rk_10|rk_10,sp|rk_10|rk_10,63,76	1	DSSO 14N - 14N	28.2	27.8
Intra-Subunit	VE20160603-16-results_cleaned	VE20160603-16-results	rk_10	K63	rk_10	K76	A3G_HUMAN APOBEC3G OS=Homo sapiens GN=A3G	A3G_HUMAN APOBEC3G OS=Homo sapiens GN=A3G	rk_10	rk_10	7057	40.7274	647.708	5	0.440412	0.440412	0	597.622	3	GQVYSELKYHPEMR	XL:A-Alkene@63	1.55291	29.1	0.0018	713.828	2	FFHWFSKWR	XL:A-Thiol(Unsaturated)@76	1.28538	30.6	0.00011	FALSE	FALSE	rk_10	rk_10:K63-rk_10:K76	6	1	29.85,sp|rk_10|rk_10,sp|rk_10|rk_10,63,76	1	DSSO 14N - 14N	29.85	29.1
Intra-Subunit	VE20160603-17-results_cleaned	VE20160603-17-results	rk_10	K63	rk_10	K249	A3G_HUMAN APOBEC3G OS=Homo sapiens GN=A3G	A3G_HUMAN APOBEC3G OS=Homo sapiens GN=A3G	rk_10	rk_10	5769	33.4397	773.165	5	-2.69541	-2.69541	0	911.915	2	GQVYSELKYHPEMR	XL:A-Thiol(Unsaturated)@63	1.7427	36.6	1.1e-05	674.663	3	GFLCNQAPHKHGFLEGR	Carbamidomethyl@243;XL:A-Alkene@249	1.19942	24	0.029	FALSE	FALSE	rk_10	rk_10:K63-rk_10:K249	7	2	30.30,sp|rk_10|rk_10,sp|rk_10|rk_10,63,249	1	DSSO 14N - 14N	30.3	24
Intra-Subunit	VE20160603-17-results_cleaned	VE20160603-17-results	rk_10	K63	rk_10	K76	A3G_HUMAN APOBEC3G OS=Homo sapiens GN=A3G	A3G_HUMAN APOBEC3G OS=Homo sapiens GN=A3G	rk_10	rk_10	7146	39.6497	813.38	4	-0.828922	-0.828922	0	919.913	2	GQVYSELKYHPEMR	XL:A-Thiol(Unsaturated)@63;Oxidation@68	1.24632	34.4	9.1e-06	697.843	2	FFHWFSKWR	XL:A-Alkene@76	0.690973	31.1	0.0015	FALSE	FALSE	rk_10	rk_10:K63-rk_10:K76	6	1	32.75,sp|rk_10|rk_10,sp|rk_10|rk_10,63,76	1	DSSO 14N - 14N	32.75	31.1
Intra-Subunit	VE20160603-28-results_cleaned	VE20160603-28-results	rk_10	K63	rk_10	K249	A3G_HUMAN APOBEC3G OS=Homo sapiens GN=A3G	A3G_HUMAN APOBEC3G OS=Homo sapiens GN=A3G	rk_10	rk_10	5379	32.1972	776.366	5	-0.176021	-0.176021	0	919.913	2	GQVYSELKYHPEMR	XL:A-Thiol(Unsaturated)@63;Oxidation@68	0.8115	36.9	3.7e-06	674.663	3	GFLCNQAPHKHGFLEGR	Carbamidomethyl@243;XL:A-Alkene@249	0.754753	26.6	0.015	FALSE	FALSE	rk_10	rk_10:K63-rk_10:K249	7	2	31.75,sp|rk_10|rk_10,sp|rk_10|rk_10,63,249	1	DSSO 14N - 14N	31.75	26.6
Intra-Subunit	VE20160603-29-results_cleaned	VE20160603-29-results	rk_10	K63	rk_10	K79	A3G_HUMAN APOBEC3G OS=Homo sapiens GN=A3G	A3G_HUMAN APOBEC3G OS=Homo sapiens GN=A3G	rk_10	rk_10	3729	23.9354	616.552	4	-1.26607	-1.26607	0	919.912	2	GQVYSELKYHPEMR	XL:A-Thiol(Unsaturated)@63;Oxidation@68	2.22468	28.5	6e-05	304.187	2	KLHR	XL:A-Alkene@79	1.53236	11.1	0.17	FALSE	FALSE	rk_10	rk_10:K63-rk_10:K79	1	1	19.80,sp|rk_10|rk_10,sp|rk_10|rk_10,63,79	1	DSSO 14N - 14N	19.8	11.1
Intra-Subunit	VE20160603-29-results_cleaned	VE20160603-29-results	rk_10	K63	rk_10	K249	A3G_HUMAN APOBEC3G OS=Homo sapiens GN=A3G	A3G_HUMAN APOBEC3G OS=Homo sapiens GN=A3G	rk_10	rk_10	5808	32.2792	776.366	5	0.532447	0.532447	0	919.913	2	GQVYSELKYHPEMR	XL:A-Thiol(Unsaturated)@63;Oxidation@68	0.702794	22.2	0.0062	674.663	3	GFLCNQAPHKHGFLEGR	Carbamidomethyl@243;XL:A-Alkene@249	1.34764	24.1	0.015	FALSE	FALSE	rk_10	rk_10:K63-rk_10:K249	7	2	23.15,sp|rk_10|rk_10,sp|rk_10|rk_10,63,249	1	DSSO 14N - 14N	23.15	22.2
Intra-Subunit	VE20160603-28-results_cleaned	VE20160603-28-results	rk_10	K79	rk_10	K249	A3G_HUMAN APOBEC3G OS=Homo sapiens GN=A3G	A3G_HUMAN APOBEC3G OS=Homo sapiens GN=A3G	rk_10	rk_10	4067	26.6336	536.47	5	-0.178526	-0.178526	0	304.187	2	KLHR	XL:A-Alkene@79	1.20362	10.3	0.25	685.32	3	GFLCNQAPHKHGFLEGR	Carbamidomethyl@243;XL:A-Thiol(Unsaturated)@249	1.99338	16.4	0.091	FALSE	FALSE	rk_10	rk_10:K79-rk_10:K249	1	1	13.35,sp|rk_10|rk_10,sp|rk_10|rk_10,79,249	1	DSSO 14N - 14N	13.35	10.3
Intra-Subunit	VE20150903-14_MS3-results_cleaned	VE20150903-14_MS3-results	rk_10	K63	rk_10	K76	A3G_HUMAN APOBEC3G OS=Homo sapiens GN=A3G	A3G_HUMAN APOBEC3G OS=Homo sapiens GN=A3G	rk_10	rk_10	17013	80.475	576.265	4	1.1385	1.1385	0	670.801	2	KYHPEMRFF	XL:A-Thiol(Unsaturated)@63	-2.13404	18.8	0.028	472.725	2	HWFSKW	XL:A-Alkene@76	-2.08843	12.2	0.23	FALSE	FALSE	rk_10	rk_10:K63-rk_10:K76	59	6	15.50,sp|rk_10|rk_10,sp|rk_10|rk_10,63,76	1	DSSO 14N - 14N	15.5	12.2
Intra-Subunit	VE20150903-15_MS3-results_cleaned	VE20150903-15_MS3-results	rk_10	K40|K42	rk_10	K113	A3G_HUMAN APOBEC3G OS=Homo sapiens GN=A3G	A3G_HUMAN APOBEC3G OS=Homo sapiens GN=A3G	rk_10	rk_10	15512	70.1874	866.213	4	7.17547	7.17547	0	791.761	3	LCYEVKTKGPSRPPLDAKIF	Carbamidomethyl@36;XL:A-Alkene@40|XL:A-Alkene@42	-2.20281	22.2	0.39	1071.54	1	LAEDPKVTL	XL:A-Thiol(Unsaturated)@113	-1.89092	14.4	0.29	FALSE	FALSE	rk_10	rk_10:K40|K42-rk_10:K113	1	1	18.30,sp|rk_10|rk_10,sp|rk_10|rk_10,;40|42,113	1	DSSO 14N - 14N	18.3	14.4
Intra-Subunit	VE20150907-13_MS3-results_cleaned	VE20150907-13_MS3-results	rk_10	K42	rk_10	K113	A3G_HUMAN APOBEC3G OS=Homo sapiens GN=A3G	A3G_HUMAN APOBEC3G OS=Homo sapiens GN=A3G	rk_10	rk_10	14703	66.8781	866.203	4	-5.02874	-5.02874	0	802.414	3	LCYEVKTKGPSRPPLDAKIF	Carbamidomethyl@36;XL:A-Thiol(Unsaturated)@42	3.8793	22.9	0.19	1071.53	1	LAEDPKVTL	XL:A-Thiol(Unsaturated)@113	3.89517	13.8	0.24	FALSE	FALSE	rk_10	rk_10:K42-rk_10:K113	6	2	18.35,sp|rk_10|rk_10,sp|rk_10|rk_10,42,113	1	DSSO 14N - 14N	18.35	13.8
Intra-Subunit	QE20150613-12_MS3-results_cleaned	QE20150613-12_MS3-results	rk_10	K2	rk_10	K63	A3G_HUMAN APOBEC3G OS=Homo sapiens GN=A3G	A3G_HUMAN APOBEC3G OS=Homo sapiens GN=A3G	rk_10	rk_10	11908	57.5906	692.836	4	376.864	14.1489	1	464.234	2	MKPHFR	XL:A-Alkene@2;Acetyl@N-Term&Oxidation@1	-10.7597	11.7	0.01	911.926	2	GQVYSELKYHPEMR	XL:A-Thiol(Unsaturated)@63	-10.2101	16.6	0.0046	FALSE	FALSE	rk_10	rk_10:K2-rk_10:K63	24	2	14.15,sp|rk_10|rk_10,sp|rk_10|rk_10,2;,63	1	DSSO 14N - 14N	14.15	11.7
Intra-Subunit	QE20150802-20_MS3-results_cleaned	QE20150802-20_MS3-results	rk_10	K2	rk_10	K63	A3G_HUMAN APOBEC3G OS=Homo sapiens GN=A3G	A3G_HUMAN APOBEC3G OS=Homo sapiens GN=A3G	rk_10	rk_10	16563	61.0899	688.826	4	363.536	-1.28276	1	456.233	2	MKPHFR	Acetyl@N-Term;XL:A-Alkene@2	-3.62165	9.9	0.083	911.919	2	GQVYSELKYHPEMR	XL:A-Thiol(Unsaturated)@63	-2.75332	29.2	0.0005	FALSE	FALSE	rk_10	rk_10:K2-rk_10:K63	24	2	19.55,sp|rk_10|rk_10,sp|rk_10|rk_10,2,63	1	DSSO 14N - 14N	19.55	9.9
Intra-Subunit	QE20150802-33_MS3-results_cleaned	QE20150802-33_MS3-results	rk_10	K2	rk_10	K63	A3G_HUMAN APOBEC3G OS=Homo sapiens GN=A3G	A3G_HUMAN APOBEC3G OS=Homo sapiens GN=A3G	rk_10	rk_10	16090	58.2436	692.83	4	368.568	5.85579	1	464.23	2	MKPHFR	Acetyl@N-Term;Oxidation@1;XL:A-Alkene@2	-3.22039	14.8	0.017	911.918	2	GQVYSELKYHPEMR	XL:A-Thiol(Unsaturated)@63	-2.31469	30.7	0.00011	FALSE	FALSE	rk_10	rk_10:K2-rk_10:K63	24	2	22.75,sp|rk_10|rk_10,sp|rk_10|rk_10,2,63	1	DSSO 14N - 14N	22.75	14.8
Intra-Subunit	QE20150802-33_MS3-results_cleaned	QE20150802-33_MS3-results	rk_10	MN-Term;K2	rk_10	K63	A3G_HUMAN APOBEC3G OS=Homo sapiens GN=A3G	A3G_HUMAN APOBEC3G OS=Homo sapiens GN=A3G	rk_10	rk_10	17013	61.0645	577.863	5	-1.43383	-1.43383	0	478.22	2	MKPHFR	XL:A-Alkene@N-Term;XL:A-Thiol(Unsaturated)@2	-4.42677	16.8	0.072	597.625	3	GQVYSELKYHPEMR	XL:A-Alkene@63	-3.80163	31.1	0.0016	FALSE	FALSE	rk_10	rk_10:MN-Term;K2-rk_10:K63	3	1	23.95,sp|rk_10|rk_10,sp|rk_10|rk_10,N-Term;2,63	2	DSSO 14N - 14N	23.95	16.8
Intra-Subunit	QE20150802-33_MS3-results_cleaned	QE20150802-33_MS3-results	rk_10	K2	rk_10	K63	A3G_HUMAN APOBEC3G OS=Homo sapiens GN=A3G	A3G_HUMAN APOBEC3G OS=Homo sapiens GN=A3G	rk_10	rk_10	17072	61.2333	688.581	4	6.06169	6.06169	0	456.233	2	MKPHFR	Acetyl@N-Term;XL:A-Alkene@2	-3.62165	14.5	0.1	911.919	2	GQVYSELKYHPEMR	XL:A-Thiol(Unsaturated)@63	-2.86298	42.6	1.5e-07	FALSE	FALSE	rk_10	rk_10:K2-rk_10:K63	24	2	28.55,sp|rk_10|rk_10,sp|rk_10|rk_10,2,63	1	DSSO 14N - 14N	28.55	14.5
Intra-Subunit	QE20150802-33_MS3-results_cleaned	QE20150802-33_MS3-results	rk_10	K2	rk_10	K63	A3G_HUMAN APOBEC3G OS=Homo sapiens GN=A3G	A3G_HUMAN APOBEC3G OS=Homo sapiens GN=A3G	rk_10	rk_10	17081	61.2591	551.064	5	3.3272	3.3272	0	472.219	2	MKPHFR	Acetyl@N-Term;XL:A-Thiol(Unsaturated)@2	-4.27125	20.7	0.029	597.624	3	GQVYSELKYHPEMR	XL:A-Alkene@63	-2.96498	25.5	0.029	FALSE	FALSE	rk_10	rk_10:K2-rk_10:K63	24	2	23.10,sp|rk_10|rk_10,sp|rk_10|rk_10,2,63	1	DSSO 14N - 14N	23.1	20.7
Intra-Subunit	QE20150802-34_MS3-results_cleaned	QE20150802-34_MS3-results	rk_10	K2	rk_10	K63	A3G_HUMAN APOBEC3G OS=Homo sapiens GN=A3G	A3G_HUMAN APOBEC3G OS=Homo sapiens GN=A3G	rk_10	rk_10	16485	57.9966	692.578	4	3.98171	3.98171	0	464.23	2	MKPHFR	XL:A-Alkene@2;Acetyl@N-Term&Oxidation@1	-3.00498	15.1	0.017	911.919	2	GQVYSELKYHPEMR	XL:A-Thiol(Unsaturated)@63	-2.64366	30.2	6.7e-05	FALSE	FALSE	rk_10	rk_10:K2-rk_10:K63	24	2	22.65,sp|rk_10|rk_10,sp|rk_10|rk_10,2;,63	1	DSSO 14N - 14N	22.65	15.1
Intra-Subunit	QE20150802-34_MS3-results_cleaned	QE20150802-34_MS3-results	rk_10	K2	rk_10	K63	A3G_HUMAN APOBEC3G OS=Homo sapiens GN=A3G	A3G_HUMAN APOBEC3G OS=Homo sapiens GN=A3G	rk_10	rk_10	16496	58.0276	692.827	4	363.979	1.26813	1	464.231	2	MKPHFR	XL:A-Alkene@2;Acetyl@N-Term&Oxidation@1	-3.4358	14	0.21	911.919	2	GQVYSELKYHPEMR	XL:A-Thiol(Unsaturated)@63	-3.0823	32	2.2e-05	FALSE	FALSE	rk_10	rk_10:K2-rk_10:K63	24	2	23.00,sp|rk_10|rk_10,sp|rk_10|rk_10,2;,63	1	DSSO 14N - 14N	23	14
Intra-Subunit	QE20150802-34_MS3-results_cleaned	QE20150802-34_MS3-results	rk_10	K2	rk_10	K63	A3G_HUMAN APOBEC3G OS=Homo sapiens GN=A3G	A3G_HUMAN APOBEC3G OS=Homo sapiens GN=A3G	rk_10	rk_10	17494	60.951	688.576	4	-0.240945	-0.240945	0	456.233	2	MKPHFR	Acetyl@N-Term;XL:A-Alkene@2	-2.52573	18.7	0.01	911.918	2	GQVYSELKYHPEMR	XL:A-Thiol(Unsaturated)@63	-1.98571	38.8	6.3e-06	FALSE	FALSE	rk_10	rk_10:K2-rk_10:K63	24	2	28.75,sp|rk_10|rk_10,sp|rk_10|rk_10,2,63	1	DSSO 14N - 14N	28.75	18.7
Intra-Subunit	QE20150802-34_MS3-results_cleaned	QE20150802-34_MS3-results	rk_10	K2	rk_10	K63	A3G_HUMAN APOBEC3G OS=Homo sapiens GN=A3G	A3G_HUMAN APOBEC3G OS=Homo sapiens GN=A3G	rk_10	rk_10	17521	61.0274	551.066	5	6.54509	6.54509	0	472.219	2	MKPHFR	Acetyl@N-Term;XL:A-Thiol(Unsaturated)@2	-2.7889	19.8	0.022	597.624	3	GQVYSELKYHPEMR	XL:A-Alkene@63	-1.96101	26.9	0.0019	FALSE	FALSE	rk_10	rk_10:K2-rk_10:K63	24	2	23.35,sp|rk_10|rk_10,sp|rk_10|rk_10,2,63	1	DSSO 14N - 14N	23.35	19.8
Intra-Subunit	QE20150802-35_MS3-results_cleaned	QE20150802-35_MS3-results	rk_10	K2	rk_10	K63	A3G_HUMAN APOBEC3G OS=Homo sapiens GN=A3G	A3G_HUMAN APOBEC3G OS=Homo sapiens GN=A3G	rk_10	rk_10	16235	58.2564	692.83	4	367.95	5.23822	1	464.231	2	MKPHFR	XL:A-Alkene@2;Acetyl@N-Term&Oxidation@1	-4.08203	11.8	0.029	911.92	2	GQVYSELKYHPEMR	XL:A-Thiol(Unsaturated)@63	-3.84991	17.1	0.036	FALSE	FALSE	rk_10	rk_10:K2-rk_10:K63	24	2	14.45,sp|rk_10|rk_10,sp|rk_10|rk_10,2;,63	1	DSSO 14N - 14N	14.45	11.8
Intra-Subunit	QE20150802-35_MS3-results_cleaned	QE20150802-35_MS3-results	rk_10	K2	rk_10	K63	A3G_HUMAN APOBEC3G OS=Homo sapiens GN=A3G	A3G_HUMAN APOBEC3G OS=Homo sapiens GN=A3G	rk_10	rk_10	16285	58.4072	692.572	4	-5.02042	-5.02042	0	464.231	2	MKPHFR	Acetyl@N-Term;Oxidation@1;XL:A-Alkene@2	-3.65121	21.7	0.0047	911.919	2	GQVYSELKYHPEMR	XL:A-Thiol(Unsaturated)@63	-2.86298	34.5	1.5e-06	FALSE	FALSE	rk_10	rk_10:K2-rk_10:K63	24	2	28.10,sp|rk_10|rk_10,sp|rk_10|rk_10,2,63	1	DSSO 14N - 14N	28.1	21.7
Intra-Subunit	QE20150802-35_MS3-results_cleaned	QE20150802-35_MS3-results	rk_10	K2	rk_10	K63	A3G_HUMAN APOBEC3G OS=Homo sapiens GN=A3G	A3G_HUMAN APOBEC3G OS=Homo sapiens GN=A3G	rk_10	rk_10	17226	61.3112	688.576	4	-0.507253	-0.507253	0	456.233	2	MKPHFR	Acetyl@N-Term;XL:A-Alkene@2	-3.62165	20.6	0.0018	911.918	2	GQVYSELKYHPEMR	XL:A-Thiol(Unsaturated)@63	-2.534	40.8	3.3e-06	FALSE	FALSE	rk_10	rk_10:K2-rk_10:K63	24	2	30.70,sp|rk_10|rk_10,sp|rk_10|rk_10,2,63	1	DSSO 14N - 14N	30.7	20.6
Intra-Subunit	QE20150802-36_MS3-results_cleaned	QE20150802-36_MS3-results	rk_10	MN-Term;K2	rk_10	K63	A3G_HUMAN APOBEC3G OS=Homo sapiens GN=A3G	A3G_HUMAN APOBEC3G OS=Homo sapiens GN=A3G	rk_10	rk_10	17384	61.4011	577.865	5	2.05779	2.05779	0	478.219	2	MKPHFR	XL:A-Alkene@N-Term;XL:A-Thiol(Unsaturated)@2	-3.59034	21	0.059	597.625	3	GQVYSELKYHPEMR	XL:A-Alkene@63	-3.96896	27.3	0.0039	FALSE	FALSE	rk_10	rk_10:MN-Term;K2-rk_10:K63	3	1	24.15,sp|rk_10|rk_10,sp|rk_10|rk_10,N-Term;2,63	2	DSSO 14N - 14N	24.15	21
Intra-Subunit	QE20150802-36_MS3-results_cleaned	QE20150802-36_MS3-results	rk_10	K2	rk_10	K63	A3G_HUMAN APOBEC3G OS=Homo sapiens GN=A3G	A3G_HUMAN APOBEC3G OS=Homo sapiens GN=A3G	rk_10	rk_10	17434	61.5525	688.581	4	7.30446	7.30446	0	456.233	2	MKPHFR	Acetyl@N-Term;XL:A-Alkene@2	-3.62165	20.2	0.036	911.919	2	GQVYSELKYHPEMR	XL:A-Thiol(Unsaturated)@63	-2.75332	37.8	3.8e-06	FALSE	FALSE	rk_10	rk_10:K2-rk_10:K63	24	2	29.00,sp|rk_10|rk_10,sp|rk_10|rk_10,2,63	1	DSSO 14N - 14N	29	20.2
Intra-Subunit	QE20150802-36_MS3-results_cleaned	QE20150802-36_MS3-results	rk_10	K2	rk_10	K63	A3G_HUMAN APOBEC3G OS=Homo sapiens GN=A3G	A3G_HUMAN APOBEC3G OS=Homo sapiens GN=A3G	rk_10	rk_10	17472	61.6665	551.065	5	4.43681	4.43681	0	472.219	2	MKPHFR	Acetyl@N-Term;XL:A-Thiol(Unsaturated)@2	-3.21243	14.6	0.13	597.624	3	GQVYSELKYHPEMR	XL:A-Alkene@63	-2.79766	23.2	0.038	FALSE	FALSE	rk_10	rk_10:K2-rk_10:K63	24	2	18.90,sp|rk_10|rk_10,sp|rk_10|rk_10,2,63	1	DSSO 14N - 14N	18.9	14.6
Intra-Subunit	VE20150618-02_A_MS3-results_cleaned	VE20150618-02_A_MS3-results	rk_10	K2	rk_10	K76	A3G_HUMAN APOBEC3G OS=Homo sapiens GN=A3G	A3G_HUMAN APOBEC3G OS=Homo sapiens GN=A3G	rk_10	rk_10	15789	63.8623	475.029	5	5.0823	5.0823	0	480.21	2	MKPHFR	XL:A-Thiol(Unsaturated)@2;Acetyl@N-Term&Oxidation@1	9.45491	16.5	0.026	713.822	2	FFHWFSKWR	XL:A-Thiol(Unsaturated)@76	9.55075	21.8	0.0014	FALSE	FALSE	rk_10	rk_10:K2-rk_10:K76	28	2	19.15,sp|rk_10|rk_10,sp|rk_10|rk_10,2;,76	1	DSSO 14N - 14N	19.15	16.5
Intra-Subunit	VE20150618-02_A_MS3-results_cleaned	VE20150618-02_A_MS3-results	rk_10	K2	rk_10	K76	A3G_HUMAN APOBEC3G OS=Homo sapiens GN=A3G	A3G_HUMAN APOBEC3G OS=Homo sapiens GN=A3G	rk_10	rk_10	15818	63.9876	593.779	4	417.882	-5.45441	1	464.225	2	MKPHFR	Acetyl@N-Term;Oxidation@1;XL:A-Alkene@2	8.19645	15	0.015	697.837	2	FFHWFSKWR	XL:A-Alkene@76	8.28587	23.8	0.0013	FALSE	FALSE	rk_10	rk_10:K2-rk_10:K76	28	2	19.40,sp|rk_10|rk_10,sp|rk_10|rk_10,2,76	1	DSSO 14N - 14N	19.4	15
Intra-Subunit	VE20150618-02_A_MS3-results_cleaned	VE20150618-02_A_MS3-results	rk_10	K2	rk_10	K76	A3G_HUMAN APOBEC3G OS=Homo sapiens GN=A3G	A3G_HUMAN APOBEC3G OS=Homo sapiens GN=A3G	rk_10	rk_10	15884	64.2617	475.025	5	-4.38162	-4.38162	0	480.21	2	MKPHFR	XL:A-Thiol(Unsaturated)@2;Acetyl@N-Term&Oxidation@1	9.8714	9.9	0.094	713.822	2	FFHWFSKWR	XL:A-Thiol(Unsaturated)@76	9.55075	16.7	0.011	FALSE	FALSE	rk_10	rk_10:K2-rk_10:K76	28	2	13.30,sp|rk_10|rk_10,sp|rk_10|rk_10,2;,76	1	DSSO 14N - 14N	13.3	9.9
Intra-Subunit	VE20150618-03_A_MS3-results_cleaned	VE20150618-03_A_MS3-results	rk_10	K2	rk_10	K76	A3G_HUMAN APOBEC3G OS=Homo sapiens GN=A3G	A3G_HUMAN APOBEC3G OS=Homo sapiens GN=A3G	rk_10	rk_10	16321	64.1925	475.023	5	-7.34312	-7.34312	0	480.21	2	MKPHFR	XL:A-Thiol(Unsaturated)@2;Acetyl@N-Term&Oxidation@1	9.66315	14.4	0.016	713.822	2	FFHWFSKWR	XL:A-Thiol(Unsaturated)@76	9.69084	14.6	0.21	FALSE	FALSE	rk_10	rk_10:K2-rk_10:K76	28	2	14.50,sp|rk_10|rk_10,sp|rk_10|rk_10,2;,76	1	DSSO 14N - 14N	14.5	14.4
Intra-Subunit	VE20150618-03_A_MS3-results_cleaned	VE20150618-03_A_MS3-results	rk_10	K2	rk_10	K76	A3G_HUMAN APOBEC3G OS=Homo sapiens GN=A3G	A3G_HUMAN APOBEC3G OS=Homo sapiens GN=A3G	rk_10	rk_10	16373	64.3991	593.529	4	-4.04124	-4.04124	0	480.211	2	MKPHFR	Acetyl@N-Term;Oxidation@1;XL:A-Thiol(Unsaturated)@2	9.24667	14.5	0.0054	697.837	2	FFHWFSKWR	XL:A-Alkene@76	9.57558	19.2	0.026	FALSE	FALSE	rk_10	rk_10:K2-rk_10:K76	28	2	16.85,sp|rk_10|rk_10,sp|rk_10|rk_10,2,76	1	DSSO 14N - 14N	16.85	14.5
Intra-Subunit	VE20150618-03_A_MS3-results_cleaned	VE20150618-03_A_MS3-results	rk_10	K2	rk_10	K76	A3G_HUMAN APOBEC3G OS=Homo sapiens GN=A3G	A3G_HUMAN APOBEC3G OS=Homo sapiens GN=A3G	rk_10	rk_10	17269	67.694	589.53	4	-4.67328	-4.67328	0	472.213	2	MKPHFR	Acetyl@N-Term;XL:A-Thiol(Unsaturated)@2	10.3407	16.8	0.0089	713.822	2	FFHWFSKWR	XL:A-Thiol(Unsaturated)@76	10.6715	15.4	0.07	FALSE	FALSE	rk_10	rk_10:K2-rk_10:K76	28	2	16.10,sp|rk_10|rk_10,sp|rk_10|rk_10,2,76	1	DSSO 14N - 14N	16.1	15.4
Intra-Subunit	VE20150618-03_A_MS3-results_cleaned	VE20150618-03_A_MS3-results	rk_10	MN-Term;K2	rk_10	K76	A3G_HUMAN APOBEC3G OS=Homo sapiens GN=A3G	A3G_HUMAN APOBEC3G OS=Homo sapiens GN=A3G	rk_10	rk_10	17286	67.76	623.028	4	-10.154	-10.154	0	478.213	2	MKPHFR	XL:A-Alkene@N-Term;XL:A-Thiol(Unsaturated)@2	10.0019	11.5	0.26	697.836	2	FFHWFSKWR	XL:A-Alkene@76	10.4354	22.2	0.0012	FALSE	FALSE	rk_10	rk_10:MN-Term;K2-rk_10:K76	6	2	16.85,sp|rk_10|rk_10,sp|rk_10|rk_10,N-Term;2,76	2	DSSO 14N - 14N	16.85	11.5
Intra-Subunit	VE20150618-05_A_MS3-results_cleaned	VE20150618-05_A_MS3-results	rk_10	MN-Term	rk_10	K63	A3G_HUMAN APOBEC3G OS=Homo sapiens GN=A3G	A3G_HUMAN APOBEC3G OS=Homo sapiens GN=A3G	rk_10	rk_10	10641	43.9161	678.07	4	-5.35842	-5.35842	0	435.222	2	MKPHFR	XL:A-Alkene@N-Term	10.4897	17.6	0.05	911.906	2	GQVYSELKYHPEMR	XL:A-Thiol(Unsaturated)@63	11.0639	20.6	0.004	FALSE	FALSE	rk_10	rk_10:MN-Term-rk_10:K63	1	1	19.10,sp|rk_10|rk_10,sp|rk_10|rk_10,N-Term,63	1	DSSO 14N - 14N	19.1	17.6
Intra-Subunit	VE20150618-06_A_MS3-results_cleaned	VE20150618-06_A_MS3-results	rk_10	K2	rk_10	K63	A3G_HUMAN APOBEC3G OS=Homo sapiens GN=A3G	A3G_HUMAN APOBEC3G OS=Homo sapiens GN=A3G	rk_10	rk_10	12317	48.0083	554.258	5	-7.29782	-7.29782	0	480.21	2	MKPHFR	XL:A-Thiol(Unsaturated)@2;Acetyl@N-Term&Oxidation@1	10.2879	19.9	0.0016	597.615	3	GQVYSELKYHPEMR	XL:A-Alkene@63	12.5968	17.8	0.17	FALSE	FALSE	rk_10	rk_10:K2-rk_10:K63	24	2	18.85,sp|rk_10|rk_10,sp|rk_10|rk_10,2;,63	1	DSSO 14N - 14N	18.85	17.8
Intra-Subunit	VE20150618-06_A_MS3-results_cleaned	VE20150618-06_A_MS3-results	rk_10	K2	rk_10	K63	A3G_HUMAN APOBEC3G OS=Homo sapiens GN=A3G	A3G_HUMAN APOBEC3G OS=Homo sapiens GN=A3G	rk_10	rk_10	13217	51.1653	688.574	4	-4.1468	-4.1468	0	456.226	2	MKPHFR	Acetyl@N-Term;XL:A-Alkene@2	11.5024	19.9	0.017	911.904	2	GQVYSELKYHPEMR	XL:A-Thiol(Unsaturated)@63	13.2571	33.5	1.1e-05	FALSE	FALSE	rk_10	rk_10:K2-rk_10:K63	24	2	26.70,sp|rk_10|rk_10,sp|rk_10|rk_10,2,63	1	DSSO 14N - 14N	26.7	19.9
Intra-Subunit	VE20150618-06_A_MS3-results_cleaned	VE20150618-06_A_MS3-results	rk_10	K2	rk_10	K63	A3G_HUMAN APOBEC3G OS=Homo sapiens GN=A3G	A3G_HUMAN APOBEC3G OS=Homo sapiens GN=A3G	rk_10	rk_10	13255	51.318	551.059	5	-5.77168	-5.77168	0	472.212	2	MKPHFR	Acetyl@N-Term;XL:A-Thiol(Unsaturated)@2	11.3996	17.6	0.18	597.616	3	GQVYSELKYHPEMR	XL:A-Alkene@63	11.0908	23.7	0.018	FALSE	FALSE	rk_10	rk_10:K2-rk_10:K63	24	2	20.65,sp|rk_10|rk_10,sp|rk_10|rk_10,2,63	1	DSSO 14N - 14N	20.65	17.6
Intra-Subunit	VE20150618-06_A_MS3-results_cleaned	VE20150618-06_A_MS3-results	rk_10	MN-Term;K2	rk_10	K63	A3G_HUMAN APOBEC3G OS=Homo sapiens GN=A3G	A3G_HUMAN APOBEC3G OS=Homo sapiens GN=A3G	rk_10	rk_10	13288	51.4333	577.858	5	-10.0042	-10.0042	0	478.212	2	MKPHFR	XL:A-Alkene@N-Term;XL:A-Thiol(Unsaturated)@2	10.8383	19.1	0.038	597.616	3	GQVYSELKYHPEMR	XL:A-Alkene@63	10.0868	24.8	0.0079	FALSE	FALSE	rk_10	rk_10:MN-Term;K2-rk_10:K63	3	1	21.95,sp|rk_10|rk_10,sp|rk_10|rk_10,N-Term;2,63	2	DSSO 14N - 14N	21.95	19.1
Intra-Subunit	VE20150618-06_A_MS3-results_cleaned	VE20150618-06_A_MS3-results	rk_10	K2	rk_10	K52	A3G_HUMAN APOBEC3G OS=Homo sapiens GN=A3G	A3G_HUMAN APOBEC3G OS=Homo sapiens GN=A3G	rk_10	rk_10	14196	54.6499	494.455	5	-9.80536	-9.80536	0	472.212	2	MKPHFR	Acetyl@N-Term;XL:A-Thiol(Unsaturated)@2	11.1878	16.1	0.17	503.279	3	GPSRPPLDAKIFR	XL:A-Alkene@52	11.0783	22.9	0.0081	FALSE	FALSE	rk_10	rk_10:K2-rk_10:K52	1	1	19.50,sp|rk_10|rk_10,sp|rk_10|rk_10,2,52	1	DSSO 14N - 14N	19.5	16.1
Intra-Subunit	VE20150618-06_A_MS3-results_cleaned	VE20150618-06_A_MS3-results	rk_10	K2	rk_10	K76	A3G_HUMAN APOBEC3G OS=Homo sapiens GN=A3G	A3G_HUMAN APOBEC3G OS=Homo sapiens GN=A3G	rk_10	rk_10	16655	63.6771	475.024	5	-5.54047	-5.54047	0	480.21	2	MKPHFR	XL:A-Thiol(Unsaturated)@2;Acetyl@N-Term&Oxidation@1	10.2879	17.5	0.022	465.56	3	FFHWFSKWR	XL:A-Alkene@76	9.26543	20.6	0.12	FALSE	FALSE	rk_10	rk_10:K2-rk_10:K76	28	2	19.05,sp|rk_10|rk_10,sp|rk_10|rk_10,2;,76	1	DSSO 14N - 14N	19.05	17.5
Intra-Subunit	VE20150618-06_A_MS3-results_cleaned	VE20150618-06_A_MS3-results	rk_10	K2	rk_10	K76	A3G_HUMAN APOBEC3G OS=Homo sapiens GN=A3G	A3G_HUMAN APOBEC3G OS=Homo sapiens GN=A3G	rk_10	rk_10	16720	63.9263	593.528	4	-5.68938	-5.68938	0	480.21	2	MKPHFR	XL:A-Thiol(Unsaturated)@2;Acetyl@N-Term&Oxidation@1	10.7044	18.5	0.0058	697.835	2	FFHWFSKWR	XL:A-Alkene@76	11.4385	21.5	0.0084	FALSE	FALSE	rk_10	rk_10:K2-rk_10:K76	28	2	20.00,sp|rk_10|rk_10,sp|rk_10|rk_10,2;,76	1	DSSO 14N - 14N	20	18.5
Intra-Subunit	VE20150618-06_A_MS3-results_cleaned	VE20150618-06_A_MS3-results	rk_10	K2	rk_10	K76	A3G_HUMAN APOBEC3G OS=Homo sapiens GN=A3G	A3G_HUMAN APOBEC3G OS=Homo sapiens GN=A3G	rk_10	rk_10	16740	64.0025	475.022	5	-10.3046	-10.3046	0	480.209	2	MKPHFR	XL:A-Thiol(Unsaturated)@2;Acetyl@N-Term&Oxidation@1	11.9538	12.2	0.047	465.559	3	FFHWFSKWR	XL:A-Alkene@76	11.6282	23.6	0.046	FALSE	FALSE	rk_10	rk_10:K2-rk_10:K76	28	2	17.90,sp|rk_10|rk_10,sp|rk_10|rk_10,2;,76	1	DSSO 14N - 14N	17.9	12.2
Intra-Subunit	VE20150618-06_A_MS3-results_cleaned	VE20150618-06_A_MS3-results	rk_10	K2	rk_10	K76	A3G_HUMAN APOBEC3G OS=Homo sapiens GN=A3G	A3G_HUMAN APOBEC3G OS=Homo sapiens GN=A3G	rk_10	rk_10	17639	67.2866	589.529	4	-6.43633	-6.43633	0	456.227	2	MKPHFR	Acetyl@N-Term;XL:A-Alkene@2	10.4064	17.3	0.016	713.822	2	FFHWFSKWR	XL:A-Thiol(Unsaturated)@76	10.5314	25.9	0.0032	FALSE	FALSE	rk_10	rk_10:K2-rk_10:K76	28	2	21.60,sp|rk_10|rk_10,sp|rk_10|rk_10,2,76	1	DSSO 14N - 14N	21.6	17.3
Intra-Subunit	VE20150618-07_MS3-results_cleaned	VE20150618-07_MS3-results	rk_10	K2	rk_10	K79	A3G_HUMAN APOBEC3G OS=Homo sapiens GN=A3G	A3G_HUMAN APOBEC3G OS=Homo sapiens GN=A3G	rk_10	rk_10	6740	27.9252	392.7	4	-12.3563	-12.3563	0	472.212	2	MKPHFR	Acetyl@N-Term;XL:A-Thiol(Unsaturated)@2	11.3996	15.3	0.11	304.184	2	KLHR	XL:A-Alkene@79	11.3948	9.2	0.5	FALSE	FALSE	rk_10	rk_10:K2-rk_10:K79	3	2	12.25,sp|rk_10|rk_10,sp|rk_10|rk_10,2,79	1	DSSO 14N - 14N	12.25	9.2
Intra-Subunit	VE20150618-07_MS3-results_cleaned	VE20150618-07_MS3-results	rk_10	K2	rk_10	K63	A3G_HUMAN APOBEC3G OS=Homo sapiens GN=A3G	A3G_HUMAN APOBEC3G OS=Homo sapiens GN=A3G	rk_10	rk_10	13549	51.2376	688.573	4	-5.47834	-5.47834	0	456.226	2	MKPHFR	Acetyl@N-Term;XL:A-Alkene@2	11.9408	19.8	0.033	911.905	2	GQVYSELKYHPEMR	XL:A-Thiol(Unsaturated)@63	12.2701	40.7	4.6e-07	FALSE	FALSE	rk_10	rk_10:K2-rk_10:K63	24	2	30.25,sp|rk_10|rk_10,sp|rk_10|rk_10,2,63	1	DSSO 14N - 14N	30.25	19.8
Intra-Subunit	VE20150618-07_MS3-results_cleaned	VE20150618-07_MS3-results	rk_10	K2	rk_10	K63	A3G_HUMAN APOBEC3G OS=Homo sapiens GN=A3G	A3G_HUMAN APOBEC3G OS=Homo sapiens GN=A3G	rk_10	rk_10	13600	51.4019	551.061	5	-3.77436	-3.77436	0	456.227	2	MKPHFR	Acetyl@N-Term;XL:A-Alkene@2	10.4064	21.9	0.0062	597.616	3	GQVYSELKYHPEMR	XL:A-Alkene@63	11.0908	23.3	0.077	FALSE	FALSE	rk_10	rk_10:K2-rk_10:K63	24	2	22.60,sp|rk_10|rk_10,sp|rk_10|rk_10,2,63	1	DSSO 14N - 14N	22.6	21.9
Intra-Subunit	VE20150618-07_MS3-results_cleaned	VE20150618-07_MS3-results	rk_10	MN-Term;K2	rk_10	K52	A3G_HUMAN APOBEC3G OS=Homo sapiens GN=A3G	A3G_HUMAN APOBEC3G OS=Homo sapiens GN=A3G	rk_10	rk_10	14759	55.2748	521.257	5	-5.84363	-5.84363	0	478.212	2	MKPHFR	XL:A-Alkene@N-Term;XL:A-Thiol(Unsaturated)@2	11.0475	18.2	0.027	503.283	3	GPSRPPLDAKIFR	XL:A-Alkene@52	2.93168	33	0.00014	FALSE	FALSE	rk_10	rk_10:MN-Term;K2-rk_10:K52	1	1	25.60,sp|rk_10|rk_10,sp|rk_10|rk_10,N-Term;2,52	2	DSSO 14N - 14N	25.6	18.2
Intra-Subunit	VE20150618-07_MS3-results_cleaned	VE20150618-07_MS3-results	rk_10	K2	rk_10	K76	A3G_HUMAN APOBEC3G OS=Homo sapiens GN=A3G	A3G_HUMAN APOBEC3G OS=Homo sapiens GN=A3G	rk_10	rk_10	17348	64.1171	593.528	4	-5.9984	-5.9984	0	464.224	2	MKPHFR	Acetyl@N-Term;Oxidation@1;XL:A-Alkene@2	11.2123	18	0.011	713.821	2	FFHWFSKWR	XL:A-Thiol(Unsaturated)@76	11.7922	24.2	0.0008	FALSE	FALSE	rk_10	rk_10:K2-rk_10:K76	28	2	21.10,sp|rk_10|rk_10,sp|rk_10|rk_10,2,76	1	DSSO 14N - 14N	21.1	18
Intra-Subunit	VE20150618-07_MS3-results_cleaned	VE20150618-07_MS3-results	rk_10	MN-Term;K2	rk_10	K76	A3G_HUMAN APOBEC3G OS=Homo sapiens GN=A3G	A3G_HUMAN APOBEC3G OS=Homo sapiens GN=A3G	rk_10	rk_10	18305	67.4176	623.029	4	-7.30842	-7.30842	0	478.212	2	MKPHFR	XL:A-Alkene@N-Term;XL:A-Thiol(Unsaturated)@2	11.2566	15.2	0.12	713.821	2	FFHWFSKWR	XL:A-Thiol(Unsaturated)@76	11.6521	23.5	0.0025	FALSE	FALSE	rk_10	rk_10:MN-Term;K2-rk_10:K76	6	2	19.35,sp|rk_10|rk_10,sp|rk_10|rk_10,N-Term;2,76	2	DSSO 14N - 14N	19.35	15.2
Intra-Subunit	VE20150618-07_MS3-results_cleaned	VE20150618-07_MS3-results	rk_10	K2	rk_10	K76	A3G_HUMAN APOBEC3G OS=Homo sapiens GN=A3G	A3G_HUMAN APOBEC3G OS=Homo sapiens GN=A3G	rk_10	rk_10	18396	67.7324	589.525	4	-13.0737	-13.0737	0	472.213	2	MKPHFR	Acetyl@N-Term;XL:A-Thiol(Unsaturated)@2	10.3407	17.1	0.029	713.822	2	FFHWFSKWR	XL:A-Thiol(Unsaturated)@76	10.5314	28.2	0.0014	FALSE	FALSE	rk_10	rk_10:K2-rk_10:K76	28	2	22.65,sp|rk_10|rk_10,sp|rk_10|rk_10,2,76	1	DSSO 14N - 14N	22.65	17.1
Intra-Subunit	VE20150618-07_MS3-results_cleaned	VE20150618-07_MS3-results	rk_10	MN-Term;K2	rk_10	K76	A3G_HUMAN APOBEC3G OS=Homo sapiens GN=A3G	A3G_HUMAN APOBEC3G OS=Homo sapiens GN=A3G	rk_10	rk_10	18403	67.7547	623.027	4	-11.724	-11.724	0	478.213	2	MKPHFR	XL:A-Alkene@N-Term;XL:A-Thiol(Unsaturated)@2	10.0019	17.7	0.048	697.836	2	FFHWFSKWR	XL:A-Alkene@76	10.4354	27.8	0.001	FALSE	FALSE	rk_10	rk_10:MN-Term;K2-rk_10:K76	6	2	22.75,sp|rk_10|rk_10,sp|rk_10|rk_10,N-Term;2,76	2	DSSO 14N - 14N	22.75	17.7
Intra-Subunit	VE20150618-07_MS3-results_cleaned	VE20150618-07_MS3-results	rk_10	K2	rk_10	K76	A3G_HUMAN APOBEC3G OS=Homo sapiens GN=A3G	A3G_HUMAN APOBEC3G OS=Homo sapiens GN=A3G	rk_10	rk_10	18461	67.9542	589.533	4	-0.52494	-0.52494	0	456.227	2	MKPHFR	Acetyl@N-Term;XL:A-Alkene@2	9.74883	18.6	0.0078	713.822	2	FFHWFSKWR	XL:A-Thiol(Unsaturated)@76	10.1111	28.3	0.0003	FALSE	FALSE	rk_10	rk_10:K2-rk_10:K76	28	2	23.45,sp|rk_10|rk_10,sp|rk_10|rk_10,2,76	1	DSSO 14N - 14N	23.45	18.6
Intra-Subunit	VE20150618-08_MS3-results_cleaned	VE20150618-08_MS3-results	rk_10	K2	rk_10	K79	A3G_HUMAN APOBEC3G OS=Homo sapiens GN=A3G	A3G_HUMAN APOBEC3G OS=Homo sapiens GN=A3G	rk_10	rk_10	6333	28.3323	392.701	4	-9.70729	-9.70729	0	472.212	2	MKPHFR	Acetyl@N-Term;XL:A-Thiol(Unsaturated)@2	10.9761	13.6	0.19	304.184	2	KLHR	XL:A-Alkene@79	11.0661	12.4	0.17	FALSE	FALSE	rk_10	rk_10:K2-rk_10:K79	3	2	13.00,sp|rk_10|rk_10,sp|rk_10|rk_10,2,79	1	DSSO 14N - 14N	13	12.4
Intra-Subunit	VE20150618-08_MS3-results_cleaned	VE20150618-08_MS3-results	rk_10	K2	rk_10	K76	A3G_HUMAN APOBEC3G OS=Homo sapiens GN=A3G	A3G_HUMAN APOBEC3G OS=Homo sapiens GN=A3G	rk_10	rk_10	16959	67.612	589.531	4	-3.11765	-3.11765	0	456.226	2	MKPHFR	Acetyl@N-Term;XL:A-Alkene@2	11.2832	15.2	0.0032	713.821	2	FFHWFSKWR	XL:A-Thiol(Unsaturated)@76	11.0918	20.2	0.0051	FALSE	FALSE	rk_10	rk_10:K2-rk_10:K76	28	2	17.70,sp|rk_10|rk_10,sp|rk_10|rk_10,2,76	1	DSSO 14N - 14N	17.7	15.2
Intra-Subunit	VE20150618-09_MS3-results_cleaned	VE20150618-09_MS3-results	rk_10	K2	rk_10	K76	A3G_HUMAN APOBEC3G OS=Homo sapiens GN=A3G	A3G_HUMAN APOBEC3G OS=Homo sapiens GN=A3G	rk_10	rk_10	16746	64.0707	475.026	5	-1.93517	-1.93517	0	480.209	2	MKPHFR	XL:A-Thiol(Unsaturated)@2;Acetyl@N-Term&Oxidation@1	11.5374	17.4	0.00014	713.821	2	FFHWFSKWR	XL:A-Thiol(Unsaturated)@76	11.512	23.2	0.0042	FALSE	FALSE	rk_10	rk_10:K2-rk_10:K76	28	2	20.30,sp|rk_10|rk_10,sp|rk_10|rk_10,2;,76	1	DSSO 14N - 14N	20.3	17.4
Intra-Subunit	VE20150618-09_MS3-results_cleaned	VE20150618-09_MS3-results	rk_10	MN-Term;K2	rk_10	K76	A3G_HUMAN APOBEC3G OS=Homo sapiens GN=A3G	A3G_HUMAN APOBEC3G OS=Homo sapiens GN=A3G	rk_10	rk_10	16771	64.1626	627.031	4	-3.08601	-3.08601	0	486.21	2	MKPHFR	XL:A-Alkene@N-Term;Oxidation@1;XL:A-Thiol(Unsaturated)@2	10.778	18.9	0.027	713.822	2	FFHWFSKWR	XL:A-Thiol(Unsaturated)@76	10.6715	20.2	0.014	FALSE	FALSE	rk_10	rk_10:MN-Term;K2-rk_10:K76	6	2	19.55,sp|rk_10|rk_10,sp|rk_10|rk_10,N-Term;2,76	2	DSSO 14N - 14N	19.55	18.9
Intra-Subunit	VE20150618-09_MS3-results_cleaned	VE20150618-09_MS3-results	rk_10	K2	rk_10	K76	A3G_HUMAN APOBEC3G OS=Homo sapiens GN=A3G	A3G_HUMAN APOBEC3G OS=Homo sapiens GN=A3G	rk_10	rk_10	16807	64.2964	593.531	4	-0.847968	-0.847968	0	464.224	2	MKPHFR	Acetyl@N-Term;Oxidation@1;XL:A-Alkene@2	11.2123	17.1	0.012	713.821	2	FFHWFSKWR	XL:A-Thiol(Unsaturated)@76	11.7922	21.6	0.0033	FALSE	FALSE	rk_10	rk_10:K2-rk_10:K76	28	2	19.35,sp|rk_10|rk_10,sp|rk_10|rk_10,2,76	1	DSSO 14N - 14N	19.35	17.1
Intra-Subunit	VE20150618-09_MS3-results_cleaned	VE20150618-09_MS3-results	rk_10	K2	rk_10	K76	A3G_HUMAN APOBEC3G OS=Homo sapiens GN=A3G	A3G_HUMAN APOBEC3G OS=Homo sapiens GN=A3G	rk_10	rk_10	17716	67.5546	589.528	4	-9.02904	-9.02904	0	456.226	2	MKPHFR	Acetyl@N-Term;XL:A-Alkene@2	11.064	12	0.093	713.821	2	FFHWFSKWR	XL:A-Thiol(Unsaturated)@76	11.372	20.8	0.029	FALSE	FALSE	rk_10	rk_10:K2-rk_10:K76	28	2	16.40,sp|rk_10|rk_10,sp|rk_10|rk_10,2,76	1	DSSO 14N - 14N	16.4	12
Intra-Subunit	VE20150618-10_MS3-results_cleaned	VE20150618-10_MS3-results	rk_10	K2	rk_10	K63	A3G_HUMAN APOBEC3G OS=Homo sapiens GN=A3G	A3G_HUMAN APOBEC3G OS=Homo sapiens GN=A3G	rk_10	rk_10	13439	51.4843	688.571	4	-7.25373	-7.25373	0	456.227	2	MKPHFR	Acetyl@N-Term;XL:A-Alkene@2	9.74883	16.6	0.015	911.906	2	GQVYSELKYHPEMR	XL:A-Thiol(Unsaturated)@63	10.8445	29.8	0.00011	FALSE	FALSE	rk_10	rk_10:K2-rk_10:K63	24	2	23.20,sp|rk_10|rk_10,sp|rk_10|rk_10,2,63	1	DSSO 14N - 14N	23.2	16.6
Intra-Subunit	VE20150618-10_MS3-results_cleaned	VE20150618-10_MS3-results	rk_10	K2	rk_10	K63	A3G_HUMAN APOBEC3G OS=Homo sapiens GN=A3G	A3G_HUMAN APOBEC3G OS=Homo sapiens GN=A3G	rk_10	rk_10	13467	51.5761	551.061	5	-2.10993	-2.10993	0	472.212	2	MKPHFR	Acetyl@N-Term;XL:A-Thiol(Unsaturated)@2	10.9761	17.5	0.033	597.616	3	GQVYSELKYHPEMR	XL:A-Alkene@63	10.9235	23.3	0.031	FALSE	FALSE	rk_10	rk_10:K2-rk_10:K63	24	2	20.40,sp|rk_10|rk_10,sp|rk_10|rk_10,2,63	1	DSSO 14N - 14N	20.4	17.5
Intra-Subunit	VE20150618-10_MS3-results_cleaned	VE20150618-10_MS3-results	rk_10	K2	rk_10	K76	A3G_HUMAN APOBEC3G OS=Homo sapiens GN=A3G	A3G_HUMAN APOBEC3G OS=Homo sapiens GN=A3G	rk_10	rk_10	16772	64.0868	475.023	5	-8.11569	-8.11569	0	480.21	2	MKPHFR	Acetyl@N-Term;Oxidation@1;XL:A-Thiol(Unsaturated)@2	11.1209	17.4	0.0081	713.821	2	FFHWFSKWR	XL:A-Thiol(Unsaturated)@76	11.2319	22.1	0.0064	FALSE	FALSE	rk_10	rk_10:K2-rk_10:K76	28	2	19.75,sp|rk_10|rk_10,sp|rk_10|rk_10,2,76	1	DSSO 14N - 14N	19.75	17.4
Intra-Subunit	VE20150618-10_MS3-results_cleaned	VE20150618-10_MS3-results	rk_10	K2	rk_10	K76	A3G_HUMAN APOBEC3G OS=Homo sapiens GN=A3G	A3G_HUMAN APOBEC3G OS=Homo sapiens GN=A3G	rk_10	rk_10	16854	64.4218	593.528	4	-5.79238	-5.79238	0	464.224	2	MKPHFR	Acetyl@N-Term;Oxidation@1;XL:A-Alkene@2	10.3506	19.8	0.0031	697.836	2	FFHWFSKWR	XL:A-Alkene@76	10.722	29	0.00051	FALSE	FALSE	rk_10	rk_10:K2-rk_10:K76	28	2	24.40,sp|rk_10|rk_10,sp|rk_10|rk_10,2,76	1	DSSO 14N - 14N	24.4	19.8
Intra-Subunit	VE20150618-10_MS3-results_cleaned	VE20150618-10_MS3-results	rk_10	MN-Term;K2	rk_10	K76	A3G_HUMAN APOBEC3G OS=Homo sapiens GN=A3G	A3G_HUMAN APOBEC3G OS=Homo sapiens GN=A3G	rk_10	rk_10	16912	64.6645	501.822	5	-10.2451	-10.2451	0	313.818	3	MKPHFR	XL:A-Alkene@N-Term;Oxidation@1;XL:A-Alkene@2	10.5013	6	0.41	713.822	2	FFHWFSKWR	XL:A-Thiol(Unsaturated)@76	10.6715	28.5	0.0026	FALSE	FALSE	rk_10	rk_10:MN-Term;K2-rk_10:K76	6	2	17.25,sp|rk_10|rk_10,sp|rk_10|rk_10,N-Term;2,76	2	DSSO 14N - 14N	17.25	6
Intra-Subunit	VE20150618-10_MS3-results_cleaned	VE20150618-10_MS3-results	rk_10	K2	rk_10	K76	A3G_HUMAN APOBEC3G OS=Homo sapiens GN=A3G	A3G_HUMAN APOBEC3G OS=Homo sapiens GN=A3G	rk_10	rk_10	17739	67.708	589.53	4	-4.8807	-4.8807	0	456.227	2	MKPHFR	Acetyl@N-Term;XL:A-Alkene@2	9.74883	19.3	0.0085	713.822	2	FFHWFSKWR	XL:A-Thiol(Unsaturated)@76	10.1111	23	0.0025	FALSE	FALSE	rk_10	rk_10:K2-rk_10:K76	28	2	21.15,sp|rk_10|rk_10,sp|rk_10|rk_10,2,76	1	DSSO 14N - 14N	21.15	19.3
Intra-Subunit	VE20150618-11_MS3-results_cleaned	VE20150618-11_MS3-results	rk_10	K2	rk_10	K63	A3G_HUMAN APOBEC3G OS=Homo sapiens GN=A3G	A3G_HUMAN APOBEC3G OS=Homo sapiens GN=A3G	rk_10	rk_10	13384	51.4459	688.572	4	-6.01096	-6.01096	0	472.212	2	MKPHFR	Acetyl@N-Term;XL:A-Thiol(Unsaturated)@2	11.3996	12.1	0.41	911.906	2	GQVYSELKYHPEMR	XL:A-Thiol(Unsaturated)@63	11.1735	33.3	8.4e-06	FALSE	FALSE	rk_10	rk_10:K2-rk_10:K63	24	2	22.70,sp|rk_10|rk_10,sp|rk_10|rk_10,2,63	1	DSSO 14N - 14N	22.7	12.1
Intra-Subunit	VE20150618-11_MS3-results_cleaned	VE20150618-11_MS3-results	rk_10	K2	rk_10	K63	A3G_HUMAN APOBEC3G OS=Homo sapiens GN=A3G	A3G_HUMAN APOBEC3G OS=Homo sapiens GN=A3G	rk_10	rk_10	13423	51.58	551.062	5	-1.22224	-1.22224	0	472.213	2	MKPHFR	Acetyl@N-Term;XL:A-Thiol(Unsaturated)@2	10.3407	19.6	0.0082	597.616	3	GQVYSELKYHPEMR	XL:A-Alkene@63	10.7562	27.4	0.0084	FALSE	FALSE	rk_10	rk_10:K2-rk_10:K63	24	2	23.50,sp|rk_10|rk_10,sp|rk_10|rk_10,2,63	1	DSSO 14N - 14N	23.5	19.6
Intra-Subunit	VE20150618-11_MS3-results_cleaned	VE20150618-11_MS3-results	rk_10	MN-Term;K2	rk_10	K76	A3G_HUMAN APOBEC3G OS=Homo sapiens GN=A3G	A3G_HUMAN APOBEC3G OS=Homo sapiens GN=A3G	rk_10	rk_10	16823	63.8897	627.029	4	-5.32842	-5.32842	0	486.21	2	MKPHFR	XL:A-Alkene@N-Term;Oxidation@1;XL:A-Thiol(Unsaturated)@2	9.95526	9.3	0.13	713.822	2	FFHWFSKWR	XL:A-Thiol(Unsaturated)@76	10.9517	20.7	0.0023	FALSE	FALSE	rk_10	rk_10:MN-Term;K2-rk_10:K76	6	2	15.00,sp|rk_10|rk_10,sp|rk_10|rk_10,N-Term;2,76	2	DSSO 14N - 14N	15	9.3
Intra-Subunit	VE20150618-11_MS3-results_cleaned	VE20150618-11_MS3-results	rk_10	K2	rk_10	K76	A3G_HUMAN APOBEC3G OS=Homo sapiens GN=A3G	A3G_HUMAN APOBEC3G OS=Homo sapiens GN=A3G	rk_10	rk_10	16858	64.0227	475.025	5	-4.25286	-4.25286	0	480.21	2	MKPHFR	Acetyl@N-Term;Oxidation@1;XL:A-Thiol(Unsaturated)@2	10.7044	18.5	0.0016	713.822	2	FFHWFSKWR	XL:A-Thiol(Unsaturated)@76	10.6715	21.1	0.045	FALSE	FALSE	rk_10	rk_10:K2-rk_10:K76	28	2	19.80,sp|rk_10|rk_10,sp|rk_10|rk_10,2,76	1	DSSO 14N - 14N	19.8	18.5
Intra-Subunit	VE20150618-11_MS3-results_cleaned	VE20150618-11_MS3-results	rk_10	K2	rk_10	K76	A3G_HUMAN APOBEC3G OS=Homo sapiens GN=A3G	A3G_HUMAN APOBEC3G OS=Homo sapiens GN=A3G	rk_10	rk_10	16927	64.29	593.53	4	-2.18708	-2.18708	0	480.211	2	MKPHFR	Acetyl@N-Term;Oxidation@1;XL:A-Thiol(Unsaturated)@2	9.03842	19.7	0.027	697.837	2	FFHWFSKWR	XL:A-Alkene@76	9.00238	22.4	0.0024	FALSE	FALSE	rk_10	rk_10:K2-rk_10:K76	28	2	21.05,sp|rk_10|rk_10,sp|rk_10|rk_10,2,76	1	DSSO 14N - 14N	21.05	19.7
Intra-Subunit	VE20150618-11_MS3-results_cleaned	VE20150618-11_MS3-results	rk_10	K2	rk_10	K76	A3G_HUMAN APOBEC3G OS=Homo sapiens GN=A3G	A3G_HUMAN APOBEC3G OS=Homo sapiens GN=A3G	rk_10	rk_10	17880	67.7511	589.528	4	-8.61421	-8.61421	0	456.227	2	MKPHFR	Acetyl@N-Term;XL:A-Alkene@2	9.96803	18.5	0.03	697.836	2	FFHWFSKWR	XL:A-Alkene@76	10.1488	21.6	0.0035	FALSE	FALSE	rk_10	rk_10:K2-rk_10:K76	28	2	20.05,sp|rk_10|rk_10,sp|rk_10|rk_10,2,76	1	DSSO 14N - 14N	20.05	18.5
Intra-Subunit	VE20150618-12_MS3-results_cleaned	VE20150618-12_MS3-results	rk_10	K2	rk_10	K79	A3G_HUMAN APOBEC3G OS=Homo sapiens GN=A3G	A3G_HUMAN APOBEC3G OS=Homo sapiens GN=A3G	rk_10	rk_10	6135	24.348	396.7	4	-9.63546	-9.63546	0	480.21	2	MKPHFR	XL:A-Thiol(Unsaturated)@2;Acetyl@N-Term&Oxidation@1	9.8714	21.7	0.00069	304.184	2	KLHR	XL:A-Alkene@79	9.75107	10.9	0.49	FALSE	FALSE	rk_10	rk_10:K2-rk_10:K79	3	2	16.30,sp|rk_10|rk_10,sp|rk_10|rk_10,2;,79	1	DSSO 14N - 14N	16.3	10.9
Intra-Subunit	VE20150618-12_MS3-results_cleaned	VE20150618-12_MS3-results	rk_10	K2	rk_10	K63	A3G_HUMAN APOBEC3G OS=Homo sapiens GN=A3G	A3G_HUMAN APOBEC3G OS=Homo sapiens GN=A3G	rk_10	rk_10	13706	51.0871	688.572	4	-6.36604	-6.36604	0	456.227	2	MKPHFR	Acetyl@N-Term;XL:A-Alkene@2	10.4064	16.2	0.026	911.906	2	GQVYSELKYHPEMR	XL:A-Thiol(Unsaturated)@63	11.3928	42.4	8e-07	FALSE	FALSE	rk_10	rk_10:K2-rk_10:K63	24	2	29.30,sp|rk_10|rk_10,sp|rk_10|rk_10,2,63	1	DSSO 14N - 14N	29.3	16.2
Intra-Subunit	VE20150618-12_MS3-results_cleaned	VE20150618-12_MS3-results	rk_10	K2	rk_10	K76	A3G_HUMAN APOBEC3G OS=Homo sapiens GN=A3G	A3G_HUMAN APOBEC3G OS=Homo sapiens GN=A3G	rk_10	rk_10	17121	63.3738	593.526	4	-9.91273	-9.91273	0	464.224	2	MKPHFR	XL:A-Alkene@2;Acetyl@N-Term&Oxidation@1	9.91977	14	0.05	697.836	2	FFHWFSKWR	XL:A-Alkene@76	10.5787	20	0.0027	FALSE	FALSE	rk_10	rk_10:K2-rk_10:K76	28	2	17.00,sp|rk_10|rk_10,sp|rk_10|rk_10,2;,76	1	DSSO 14N - 14N	17	14
Intra-Subunit	VE20150618-12_MS3-results_cleaned	VE20150618-12_MS3-results	rk_10	K2	rk_10	K76	A3G_HUMAN APOBEC3G OS=Homo sapiens GN=A3G	A3G_HUMAN APOBEC3G OS=Homo sapiens GN=A3G	rk_10	rk_10	17140	63.4448	475.022	5	-9.98272	-9.98272	0	480.21	2	MKPHFR	XL:A-Thiol(Unsaturated)@2;Acetyl@N-Term&Oxidation@1	10.2879	13.1	0.0049	713.822	2	FFHWFSKWR	XL:A-Thiol(Unsaturated)@76	10.2512	28.4	7.6e-05	FALSE	FALSE	rk_10	rk_10:K2-rk_10:K76	28	2	20.75,sp|rk_10|rk_10,sp|rk_10|rk_10,2;,76	1	DSSO 14N - 14N	20.75	13.1
Intra-Subunit	VE20150618-12_MS3-results_cleaned	VE20150618-12_MS3-results	rk_10	K2	rk_10	K76	A3G_HUMAN APOBEC3G OS=Homo sapiens GN=A3G	A3G_HUMAN APOBEC3G OS=Homo sapiens GN=A3G	rk_10	rk_10	17152	63.49	593.533	4	2.65433	2.65433	0	480.21	2	MKPHFR	Acetyl@N-Term;Oxidation@1;XL:A-Thiol(Unsaturated)@2	10.0796	20.6	0.0021	713.822	2	FFHWFSKWR	XL:A-Thiol(Unsaturated)@76	10.5314	24.7	0.0008	FALSE	FALSE	rk_10	rk_10:K2-rk_10:K76	28	2	22.65,sp|rk_10|rk_10,sp|rk_10|rk_10,2,76	1	DSSO 14N - 14N	22.65	20.6
Intra-Subunit	VE20150618-12_MS3-results_cleaned	VE20150618-12_MS3-results	rk_10	K2	rk_10	K76	A3G_HUMAN APOBEC3G OS=Homo sapiens GN=A3G	A3G_HUMAN APOBEC3G OS=Homo sapiens GN=A3G	rk_10	rk_10	17215	63.7363	593.526	4	-8.88264	-8.88264	0	464.224	2	MKPHFR	Acetyl@N-Term;Oxidation@1;XL:A-Alkene@2	10.7814	19.3	0.02	713.821	2	FFHWFSKWR	XL:A-Thiol(Unsaturated)@76	11.372	24.6	0.0013	FALSE	FALSE	rk_10	rk_10:K2-rk_10:K76	28	2	21.95,sp|rk_10|rk_10,sp|rk_10|rk_10,2,76	1	DSSO 14N - 14N	21.95	19.3
Intra-Subunit	VE20150618-12_MS3-results_cleaned	VE20150618-12_MS3-results	rk_10	K2	rk_10	K76	A3G_HUMAN APOBEC3G OS=Homo sapiens GN=A3G	A3G_HUMAN APOBEC3G OS=Homo sapiens GN=A3G	rk_10	rk_10	18179	67.1398	589.527	4	-10.1698	-10.1698	0	456.227	2	MKPHFR	Acetyl@N-Term;XL:A-Alkene@2	9.31045	15	0.025	713.822	2	FFHWFSKWR	XL:A-Thiol(Unsaturated)@76	9.69084	26	0.00012	FALSE	FALSE	rk_10	rk_10:K2-rk_10:K76	28	2	20.50,sp|rk_10|rk_10,sp|rk_10|rk_10,2,76	1	DSSO 14N - 14N	20.5	15
Intra-Subunit	VE20160226-25_MS3-results_cleaned	VE20160226-25_MS3-results	rk_10	K63	rk_10	K76	A3G_HUMAN APOBEC3G OS=Homo sapiens GN=A3G	A3G_HUMAN APOBEC3G OS=Homo sapiens GN=A3G	rk_10	rk_10	16425	76.0816	809.383	4	0.463397	0.463397	0	758.358	3	RGQVYSELKYHPEMRFF	XL:A-Thiol(Unsaturated)@63	1.18402	32.4	0.00026	976.411	1	HWFSKW	XL:A-Thiol(Unsaturated)@76	2.06852	11.2	0.3	FALSE	FALSE	rk_10	rk_10:K63-rk_10:K76	59	6	21.80,sp|rk_10|rk_10,sp|rk_10|rk_10,63,76	1	DSSO 14N - 14N	21.8	11.2
Intra-Subunit	VE20160226-29_MS3-results_cleaned	VE20160226-29_MS3-results	rk_10	K63	rk_10	K76	A3G_HUMAN APOBEC3G OS=Homo sapiens GN=A3G	A3G_HUMAN APOBEC3G OS=Homo sapiens GN=A3G	rk_10	rk_10	17509	68.4474	813.38	4	-1.65537	-1.65537	0	753.032	3	RGQVYSELKYHPEMRFF	XL:A-Alkene@63;Oxidation@68	1.69876	29.4	0.012	976.411	1	HWFSKW	XL:A-Thiol(Unsaturated)@76	2.06852	13.3	0.054	FALSE	FALSE	rk_10	rk_10:K63-rk_10:K76	59	6	21.35,sp|rk_10|rk_10,sp|rk_10|rk_10,63,76	1	DSSO 14N - 14N	21.35	13.3
Intra-Subunit	VE20160226-29_MS3-results_cleaned	VE20160226-29_MS3-results	rk_10	K63	rk_10	K76	A3G_HUMAN APOBEC3G OS=Homo sapiens GN=A3G	A3G_HUMAN APOBEC3G OS=Homo sapiens GN=A3G	rk_10	rk_10	19109	73.9694	809.379	4	-3.6893	-3.6893	0	747.701	3	RGQVYSELKYHPEMRFF	XL:A-Alkene@63	1.65977	30	0.0068	976.411	1	HWFSKW	XL:A-Thiol(Unsaturated)@76	2.68302	18.6	0.037	FALSE	FALSE	rk_10	rk_10:K63-rk_10:K76	59	6	24.30,sp|rk_10|rk_10,sp|rk_10|rk_10,63,76	1	DSSO 14N - 14N	24.3	18.6
Intra-Subunit	VE20160226-29_MS3-results_cleaned	VE20160226-29_MS3-results	rk_10	K63	rk_10	K76	A3G_HUMAN APOBEC3G OS=Homo sapiens GN=A3G	A3G_HUMAN APOBEC3G OS=Homo sapiens GN=A3G	rk_10	rk_10	19120	74.0049	647.706	5	-1.3528	-1.3528	0	758.358	3	RGQVYSELKYHPEMRFF	XL:A-Thiol(Unsaturated)@63	1.97521	29.3	0.0018	472.723	2	HWFSKW	XL:A-Alkene@76	2.35391	10.3	0.46	FALSE	FALSE	rk_10	rk_10:K63-rk_10:K76	59	6	19.80,sp|rk_10|rk_10,sp|rk_10|rk_10,63,76	1	DSSO 14N - 14N	19.8	10.3
Intra-Subunit	VE20160226-25_MS3-results_cleaned	VE20160226-25_MS3-results	rk_10	K63	rk_10	K76	A3G_HUMAN APOBEC3G OS=Homo sapiens GN=A3G	A3G_HUMAN APOBEC3G OS=Homo sapiens GN=A3G	rk_10	rk_10	16316	75.6258	658.554	4	-0.301263	-0.301263	0	761.845	2	SELKYHPEMRF	XL:A-Thiol(Unsaturated)@63	0.00562864	21.9	0.00085	546.258	2	FHWFSKW	XL:A-Alkene@76	0.585274	14.1	0.15	FALSE	FALSE	rk_10	rk_10:K63-rk_10:K76	59	6	18.00,sp|rk_10|rk_10,sp|rk_10|rk_10,63,76	1	DSSO 14N - 14N	18	14.1
Intra-Subunit	VE20150903-14_MS3-results_cleaned	VE20150903-14_MS3-results	rk_10	K63	rk_10	K99	A3G_HUMAN APOBEC3G OS=Homo sapiens GN=A3G	A3G_HUMAN APOBEC3G OS=Homo sapiens GN=A3G	rk_10	rk_10	14592	70.5238	829.619	4	4.52067	4.52067	0	835.381	2	SELKYHPEMRFF	XL:A-Thiol(Unsaturated)@63	-3.33829	25.2	0.00055	814.853	2	SPCTKCTRDMATF	Carbamidomethyl@97;XL:A-Alkene@99;Carbamidomethyl@100	-7.58664	17.3	0.04	FALSE	FALSE	rk_10	rk_10:K63-rk_10:K99	2	1	21.25,sp|rk_10|rk_10,sp|rk_10|rk_10,63,99	1	DSSO 14N - 14N	21.25	17.3
Intra-Subunit	VE20160226-08_MS3-results_cleaned	VE20160226-08_MS3-results	rk_10	K63	rk_10	K76	A3G_HUMAN APOBEC3G OS=Homo sapiens GN=A3G	A3G_HUMAN APOBEC3G OS=Homo sapiens GN=A3G	rk_10	rk_10	14398	71.2836	662.553	4	-0.407418	-0.407418	0	551.929	3	SELKYHPEMRFF	XL:A-Alkene@63;Oxidation@68	1.05261	21.3	0.045	976.413	1	HWFSKW	XL:A-Thiol(Unsaturated)@76	0.429866	15.8	0.052	FALSE	FALSE	rk_10	rk_10:K63-rk_10:K76	59	6	18.55,sp|rk_10|rk_10,sp|rk_10|rk_10,63,76	1	DSSO 14N - 14N	18.55	15.8
Intra-Subunit	VE20160226-25_MS3-results_cleaned	VE20160226-25_MS3-results	rk_10	K63	rk_10	K99	A3G_HUMAN APOBEC3G OS=Homo sapiens GN=A3G	A3G_HUMAN APOBEC3G OS=Homo sapiens GN=A3G	rk_10	rk_10	13934	66.2017	663.894	5	0.520611	0.520611	0	546.597	3	SELKYHPEMRFF	XL:A-Alkene@63	0.810024	20.8	0.27	830.833	2	SPCTKCTRDMATF	Carbamidomethyl@97;XL:A-Thiol(Unsaturated)@99;Carbamidomethyl@100	0.425296	17.8	0.014	FALSE	FALSE	rk_10	rk_10:K63-rk_10:K99	2	1	19.30,sp|rk_10|rk_10,sp|rk_10|rk_10,63,99	1	DSSO 14N - 14N	19.3	17.8
Intra-Subunit	QE20150802-05_MS3-results_cleaned	QE20150802-05_MS3-results	rk_10	K141	rk_10	K150	A3G_HUMAN APOBEC3G OS=Homo sapiens GN=A3G	A3G_HUMAN APOBEC3G OS=Homo sapiens GN=A3G	rk_10	rk_10	13359	55.3803	634.679	5	-0.365906	-0.365906	0	423.221	2	SLCQKR	Carbamidomethyl@139;XL:A-Alkene@141	-4.87387	18.8	0.25	769.653	3	ATMKIMNYDEFQHCWSK	Oxidation@149;XL:A-Thiol(Unsaturated)@150;Oxidation@152;Carbamidomethyl@160	-4.2463	27.5	0.00066	FALSE	FALSE	rk_10	rk_10:K141-rk_10:K150	41	4	23.15,sp|rk_10|rk_10,sp|rk_10|rk_10,141,150	1	DSSO 14N - 14N	23.15	18.8
Intra-Subunit	QE20150802-06_MS3-results_cleaned	QE20150802-06_MS3-results	rk_10	K141	rk_10	K150	A3G_HUMAN APOBEC3G OS=Homo sapiens GN=A3G	A3G_HUMAN APOBEC3G OS=Homo sapiens GN=A3G	rk_10	rk_10	13791	55.7478	634.676	5	-316.045	0.536694	-1	423.22	2	SLCQKR	Carbamidomethyl@139;XL:A-Alkene@141	-3.69245	22.1	0.42	759.328	3	ATMKIMNYDEFQHCWSK	Oxidation@149;XL:A-Alkene@150;Oxidation@152;Deamidated@153;Carbamidomethyl@160	-9.90334	21.1	0.046	FALSE	FALSE	rk_10	rk_10:K141-rk_10:K150	41	4	21.60,sp|rk_10|rk_10,sp|rk_10|rk_10,141,150	1	DSSO 14N - 14N	21.6	21.1
Intra-Subunit	QE20150802-06_MS3-results_cleaned	QE20150802-06_MS3-results	rk_10	K141	rk_10	K150	A3G_HUMAN APOBEC3G OS=Homo sapiens GN=A3G	A3G_HUMAN APOBEC3G OS=Homo sapiens GN=A3G	rk_10	rk_10	13791	55.7478	634.676	5	-5.56718	-5.56718	0	423.22	2	SLCQKR	Carbamidomethyl@139;XL:A-Alkene@141	-3.69245	22.1	0.42	769.652	3	ATMKIMNYDEFQHCWSK	Oxidation@149;XL:A-Thiol(Unsaturated)@150;Oxidation@152;Carbamidomethyl@160	-2.81709	20.6	0.018	FALSE	FALSE	rk_10	rk_10:K141-rk_10:K150	41	4	21.35,sp|rk_10|rk_10,sp|rk_10|rk_10,141,150	1	DSSO 14N - 14N	21.35	20.6
Intra-Subunit	QE20150802-09_MS3-results_cleaned	QE20150802-09_MS3-results	rk_10	K141	rk_10	K150	A3G_HUMAN APOBEC3G OS=Homo sapiens GN=A3G	A3G_HUMAN APOBEC3G OS=Homo sapiens GN=A3G	rk_10	rk_10	14724	59.8749	631.886	5	331.167	12.976	1	423.22	2	SLCQKR	Carbamidomethyl@139;XL:A-Alkene@141	-3.45617	17.7	0.38	764.652	3	ATMKIMNYDEFQHCWSK	XL:A-Thiol(Unsaturated)@150;Oxidation@152;Deamidated@153;Carbamidomethyl@160	-8.10982	18	0.13	FALSE	FALSE	rk_10	rk_10:K141-rk_10:K150	41	4	17.85,sp|rk_10|rk_10,sp|rk_10|rk_10,141,150	1	DSSO 14N - 14N	17.85	17.7
Intra-Subunit	QE20150802-15_MS3-results_cleaned	QE20150802-15_MS3-results	rk_10	K141	rk_10	K150	A3G_HUMAN APOBEC3G OS=Homo sapiens GN=A3G	A3G_HUMAN APOBEC3G OS=Homo sapiens GN=A3G	rk_10	rk_10	13785	56.1706	634.879	5	316.045	-0.634739	1	423.22	2	SLCQKR	Carbamidomethyl@139;XL:A-Alkene@141	-3.21989	17.8	0.37	769.652	3	ATMKIMNYDEFQHCWSK	Oxidation@149;XL:A-Thiol(Unsaturated)@150;Oxidation@152;Carbamidomethyl@160	-2.68716	24.9	0.0014	FALSE	FALSE	rk_10	rk_10:K141-rk_10:K150	41	4	21.35,sp|rk_10|rk_10,sp|rk_10|rk_10,141,150	1	DSSO 14N - 14N	21.35	17.8
Intra-Subunit	QE20150802-15_MS3-results_cleaned	QE20150802-15_MS3-results	rk_10	K141	rk_10	K150	A3G_HUMAN APOBEC3G OS=Homo sapiens GN=A3G	A3G_HUMAN APOBEC3G OS=Homo sapiens GN=A3G	rk_10	rk_10	15907	64.2211	628.28	5	-1.60805	-1.60805	0	423.221	2	SLCQKR	Carbamidomethyl@139;XL:A-Alkene@141	-4.63758	23.4	0.33	758.989	3	ATMKIMNYDEFQHCWSK	XL:A-Thiol(Unsaturated)@150;Carbamidomethyl@160	-3.22087	24.4	0.0068	FALSE	FALSE	rk_10	rk_10:K141-rk_10:K150	41	4	23.90,sp|rk_10|rk_10,sp|rk_10|rk_10,141,150	1	DSSO 14N - 14N	23.9	23.4
Intra-Subunit	QE20150802-17_MS3-results_cleaned	QE20150802-17_MS3-results	rk_10	K141	rk_10	K150	A3G_HUMAN APOBEC3G OS=Homo sapiens GN=A3G	A3G_HUMAN APOBEC3G OS=Homo sapiens GN=A3G	rk_10	rk_10	15508	60.3124	631.682	5	320.275	1.98823	1	423.22	2	SLCQKR	Carbamidomethyl@139;XL:A-Alkene@141	-3.45617	20.3	0.49	764.318	3	ATMKIMNYDEFQHCWSK	Oxidation@149;XL:A-Thiol(Unsaturated)@150;Carbamidomethyl@160	-0.531703	20.5	0.025	FALSE	FALSE	rk_10	rk_10:K141-rk_10:K150	41	4	20.40,sp|rk_10|rk_10,sp|rk_10|rk_10,141,150	1	DSSO 14N - 14N	20.4	20.3
Intra-Subunit	QE20150802-19_MS3-results_cleaned	QE20150802-19_MS3-results	rk_10	K141	rk_10	K150	A3G_HUMAN APOBEC3G OS=Homo sapiens GN=A3G	A3G_HUMAN APOBEC3G OS=Homo sapiens GN=A3G	rk_10	rk_10	15735	60.0244	631.482	5	3.22734	3.22734	0	423.221	2	SLCQKR	Carbamidomethyl@139;XL:A-Alkene@141	-4.63758	21.5	0.28	764.32	3	ATMKIMNYDEFQHCWSK	XL:A-Thiol(Unsaturated)@150;Oxidation@152;Carbamidomethyl@160	-3.27924	20.3	0.03	FALSE	FALSE	rk_10	rk_10:K141-rk_10:K150	41	4	20.90,sp|rk_10|rk_10,sp|rk_10|rk_10,141,150	1	DSSO 14N - 14N	20.9	20.3
Intra-Subunit	QE20150802-19_MS3-results_cleaned	QE20150802-19_MS3-results	rk_10	K141	rk_10	K150	A3G_HUMAN APOBEC3G OS=Homo sapiens GN=A3G	A3G_HUMAN APOBEC3G OS=Homo sapiens GN=A3G	rk_10	rk_10	15790	60.2135	631.678	5	313.595	-4.68944	1	423.221	2	SLCQKR	Carbamidomethyl@139;XL:A-Alkene@141	-4.87387	21.2	0.25	764.321	3	ATMKIMNYDEFQHCWSK	Oxidation@149;XL:A-Thiol(Unsaturated)@150;Carbamidomethyl@160	-3.54091	28.2	0.00044	FALSE	FALSE	rk_10	rk_10:K141-rk_10:K150	41	4	24.70,sp|rk_10|rk_10,sp|rk_10|rk_10,141,150	1	DSSO 14N - 14N	24.7	21.2
Intra-Subunit	QE20150802-19_MS3-results_cleaned	QE20150802-19_MS3-results	rk_10	K141	rk_10	K150	A3G_HUMAN APOBEC3G OS=Homo sapiens GN=A3G	A3G_HUMAN APOBEC3G OS=Homo sapiens GN=A3G	rk_10	rk_10	17029	64.3336	628.282	5	1.89483	1.89483	0	423.221	2	SLCQKR	Carbamidomethyl@139;XL:A-Alkene@141	-4.63758	17.5	0.25	758.989	3	ATMKIMNYDEFQHCWSK	XL:A-Thiol(Unsaturated)@150;Carbamidomethyl@160	-3.87963	22.5	0.0069	FALSE	FALSE	rk_10	rk_10:K141-rk_10:K150	41	4	20.00,sp|rk_10|rk_10,sp|rk_10|rk_10,141,150	1	DSSO 14N - 14N	20	17.5
Intra-Subunit	QE20150802-23_MS3-results_cleaned	QE20150802-23_MS3-results	rk_10	K141	rk_10	K150	A3G_HUMAN APOBEC3G OS=Homo sapiens GN=A3G	A3G_HUMAN APOBEC3G OS=Homo sapiens GN=A3G	rk_10	rk_10	15581	60.0343	631.484	5	5.74437	5.74437	0	423.22	2	SLCQKR	Carbamidomethyl@139;XL:A-Alkene@141	-3.69245	22.4	0.24	764.32	3	ATMKIMNYDEFQHCWSK	XL:A-Thiol(Unsaturated)@150;Oxidation@152;Carbamidomethyl@160	-2.49423	23.4	0.00072	FALSE	FALSE	rk_10	rk_10:K141-rk_10:K150	41	4	22.90,sp|rk_10|rk_10,sp|rk_10|rk_10,141,150	1	DSSO 14N - 14N	22.9	22.4
Intra-Subunit	QE20150802-23_MS3-results_cleaned	QE20150802-23_MS3-results	rk_10	K141	rk_10	K150	A3G_HUMAN APOBEC3G OS=Homo sapiens GN=A3G	A3G_HUMAN APOBEC3G OS=Homo sapiens GN=A3G	rk_10	rk_10	15680	60.4041	631.482	5	2.45288	2.45288	0	423.22	2	SLCQKR	Carbamidomethyl@139;XL:A-Alkene@141	-2.98361	22	0.3	753.662	3	ATMKIMNYDEFQHCWSK	Oxidation@149;XL:A-Alkene@150;Carbamidomethyl@160	-2.20694	26.5	0.0012	FALSE	FALSE	rk_10	rk_10:K141-rk_10:K150	41	4	24.25,sp|rk_10|rk_10,sp|rk_10|rk_10,141,150	1	DSSO 14N - 14N	24.25	22
Intra-Subunit	QE20150802-23_MS3-results_cleaned	QE20150802-23_MS3-results	rk_10	K141	rk_10	K150	A3G_HUMAN APOBEC3G OS=Homo sapiens GN=A3G	A3G_HUMAN APOBEC3G OS=Homo sapiens GN=A3G	rk_10	rk_10	16835	64.2833	628.283	5	2.08943	2.08943	0	423.22	2	SLCQKR	Carbamidomethyl@139;XL:A-Alkene@141	-3.69245	22.2	0.45	758.988	3	ATMKIMNYDEFQHCWSK	XL:A-Thiol(Unsaturated)@150;Carbamidomethyl@160	-2.69385	30.3	6.5e-05	FALSE	FALSE	rk_10	rk_10:K141-rk_10:K150	41	4	26.25,sp|rk_10|rk_10,sp|rk_10|rk_10,141,150	1	DSSO 14N - 14N	26.25	22.2
Intra-Subunit	QE20150802-23_MS3-results_cleaned	QE20150802-23_MS3-results	rk_10	K141	rk_10	K150	A3G_HUMAN APOBEC3G OS=Homo sapiens GN=A3G	A3G_HUMAN APOBEC3G OS=Homo sapiens GN=A3G	rk_10	rk_10	16893	64.476	628.481	5	319.197	-0.711974	1	423.22	2	SLCQKR	Carbamidomethyl@139;XL:A-Alkene@141	-3.92874	19.2	0.45	758.988	3	ATMKIMNYDEFQHCWSK	XL:A-Thiol(Unsaturated)@150;Carbamidomethyl@160	-2.43034	20.7	0.014	FALSE	FALSE	rk_10	rk_10:K141-rk_10:K150	41	4	19.95,sp|rk_10|rk_10,sp|rk_10|rk_10,141,150	1	DSSO 14N - 14N	19.95	19.2
Intra-Subunit	QE20150802-24_MS3-results_cleaned	QE20150802-24_MS3-results	rk_10	K141	rk_10	K150	A3G_HUMAN APOBEC3G OS=Homo sapiens GN=A3G	A3G_HUMAN APOBEC3G OS=Homo sapiens GN=A3G	rk_10	rk_10	15877	59.8796	631.488	5	12.2305	12.2305	0	423.22	2	SLCQKR	Carbamidomethyl@139;XL:A-Alkene@141	-3.69245	24.8	0.5	764.32	3	ATMKIMNYDEFQHCWSK	XL:A-Thiol(Unsaturated)@150;Oxidation@152;Carbamidomethyl@160	-3.01757	24.2	0.0029	FALSE	FALSE	rk_10	rk_10:K141-rk_10:K150	41	4	24.50,sp|rk_10|rk_10,sp|rk_10|rk_10,141,150	1	DSSO 14N - 14N	24.5	24.2
Intra-Subunit	QE20150802-25_MS3-results_cleaned	QE20150802-25_MS3-results	rk_10	K141	rk_10	K150	A3G_HUMAN APOBEC3G OS=Homo sapiens GN=A3G	A3G_HUMAN APOBEC3G OS=Homo sapiens GN=A3G	rk_10	rk_10	15116	60.083	631.679	5	314.757	-3.5281	1	423.22	2	SLCQKR	Carbamidomethyl@139;XL:A-Alkene@141	-3.92874	19.8	0.47	764.32	3	ATMKIMNYDEFQHCWSK	XL:A-Thiol(Unsaturated)@150;Oxidation@152;Carbamidomethyl@160	-3.14841	21.8	0.016	FALSE	FALSE	rk_10	rk_10:K141-rk_10:K150	41	4	20.80,sp|rk_10|rk_10,sp|rk_10|rk_10,141,150	1	DSSO 14N - 14N	20.8	19.8
Intra-Subunit	QE20150802-25_MS3-results_cleaned	QE20150802-25_MS3-results	rk_10	K141	rk_10	K150	A3G_HUMAN APOBEC3G OS=Homo sapiens GN=A3G	A3G_HUMAN APOBEC3G OS=Homo sapiens GN=A3G	rk_10	rk_10	16332	64.394	628.282	5	1.11641	1.11641	0	423.22	2	SLCQKR	Carbamidomethyl@139;XL:A-Alkene@141	-3.45617	20.5	0.22	758.988	3	ATMKIMNYDEFQHCWSK	XL:A-Thiol(Unsaturated)@150;Carbamidomethyl@160	-2.69385	28.1	0.00049	FALSE	FALSE	rk_10	rk_10:K141-rk_10:K150	41	4	24.30,sp|rk_10|rk_10,sp|rk_10|rk_10,141,150	1	DSSO 14N - 14N	24.3	20.5
Intra-Subunit	QE20150802-26_MS3-results_cleaned	QE20150802-26_MS3-results	rk_10	K141	rk_10	K150	A3G_HUMAN APOBEC3G OS=Homo sapiens GN=A3G	A3G_HUMAN APOBEC3G OS=Homo sapiens GN=A3G	rk_10	rk_10	16822	64.2824	628.279	5	-4.23521	-4.23521	0	423.22	2	SLCQKR	Carbamidomethyl@139;XL:A-Alkene@141	-4.16502	23.3	0.26	758.988	3	ATMKIMNYDEFQHCWSK	XL:A-Thiol(Unsaturated)@150;Carbamidomethyl@160	-2.5621	30.7	5.6e-05	FALSE	FALSE	rk_10	rk_10:K141-rk_10:K150	41	4	27.00,sp|rk_10|rk_10,sp|rk_10|rk_10,141,150	1	DSSO 14N - 14N	27	23.3
Intra-Subunit	QE20150802-26_MS3-results_cleaned	QE20150802-26_MS3-results	rk_10	K141	rk_10	K150	A3G_HUMAN APOBEC3G OS=Homo sapiens GN=A3G	A3G_HUMAN APOBEC3G OS=Homo sapiens GN=A3G	rk_10	rk_10	16822	64.2824	628.279	5	-317.879	1.93093	-1	423.22	2	SLCQKR	Carbamidomethyl@139;XL:A-Alkene@141	-4.16502	23.3	0.26	759.322	3	ATMKIMNYDEFQHCWSK	XL:A-Thiol(Unsaturated)@150;Deamidated@153;Carbamidomethyl@160	-10.4559	25.9	0.016	FALSE	FALSE	rk_10	rk_10:K141-rk_10:K150	41	4	24.60,sp|rk_10|rk_10,sp|rk_10|rk_10,141,150	1	DSSO 14N - 14N	24.6	23.3
Intra-Subunit	QE20150802-26_MS3-results_cleaned	QE20150802-26_MS3-results	rk_10	K141	rk_10	K150	A3G_HUMAN APOBEC3G OS=Homo sapiens GN=A3G	A3G_HUMAN APOBEC3G OS=Homo sapiens GN=A3G	rk_10	rk_10	16970	64.7874	628.477	5	311.9	-8.00731	1	423.22	2	SLCQKR	Carbamidomethyl@139;XL:A-Alkene@141	-2.51104	22	0.46	758.987	3	ATMKIMNYDEFQHCWSK	XL:A-Thiol(Unsaturated)@150;Carbamidomethyl@160	-1.77157	19.5	0.29	FALSE	FALSE	rk_10	rk_10:K141-rk_10:K150	41	4	20.75,sp|rk_10|rk_10,sp|rk_10|rk_10,141,150	1	DSSO 14N - 14N	20.75	19.5
Intra-Subunit	QE20150802-27_MS3-results_cleaned	QE20150802-27_MS3-results	rk_10	K141	rk_10	K150	A3G_HUMAN APOBEC3G OS=Homo sapiens GN=A3G	A3G_HUMAN APOBEC3G OS=Homo sapiens GN=A3G	rk_10	rk_10	15745	60.0356	631.687	5	328.117	9.82722	1	423.22	2	SLCQKR	Carbamidomethyl@139;XL:A-Alkene@141	-3.45617	16	0.37	764.32	3	ATMKIMNYDEFQHCWSK	XL:A-Thiol(Unsaturated)@150;Oxidation@152;Carbamidomethyl@160	-2.62507	23.1	0.0012	FALSE	FALSE	rk_10	rk_10:K141-rk_10:K150	41	4	19.55,sp|rk_10|rk_10,sp|rk_10|rk_10,141,150	1	DSSO 14N - 14N	19.55	16
Intra-Subunit	QE20150802-27_MS3-results_cleaned	QE20150802-27_MS3-results	rk_10	K141	rk_10	K150	A3G_HUMAN APOBEC3G OS=Homo sapiens GN=A3G	A3G_HUMAN APOBEC3G OS=Homo sapiens GN=A3G	rk_10	rk_10	15758	60.0826	631.481	5	0.516705	0.516705	0	423.221	2	SLCQKR	Carbamidomethyl@139;XL:A-Alkene@141	-4.63758	18.6	0.42	764.321	3	ATMKIMNYDEFQHCWSK	XL:A-Thiol(Unsaturated)@150;Oxidation@152;Carbamidomethyl@160	-3.67174	21.4	0.037	FALSE	FALSE	rk_10	rk_10:K141-rk_10:K150	41	4	20.00,sp|rk_10|rk_10,sp|rk_10|rk_10,141,150	1	DSSO 14N - 14N	20	18.6
Intra-Subunit	QE20150802-27_MS3-results_cleaned	QE20150802-27_MS3-results	rk_10	K141	rk_10	K150	A3G_HUMAN APOBEC3G OS=Homo sapiens GN=A3G	A3G_HUMAN APOBEC3G OS=Homo sapiens GN=A3G	rk_10	rk_10	15849	60.4259	631.482	5	2.25926	2.25926	0	423.221	2	SLCQKR	Carbamidomethyl@139;XL:A-Alkene@141	-5.11015	21	0.48	764.321	3	ATMKIMNYDEFQHCWSK	Oxidation@149;XL:A-Thiol(Unsaturated)@150;Carbamidomethyl@160	-3.80258	29.9	0.0002	FALSE	FALSE	rk_10	rk_10:K141-rk_10:K150	41	4	25.45,sp|rk_10|rk_10,sp|rk_10|rk_10,141,150	1	DSSO 14N - 14N	25.45	21
Intra-Subunit	QE20150802-27_MS3-results_cleaned	QE20150802-27_MS3-results	rk_10	K141	rk_10	K150	A3G_HUMAN APOBEC3G OS=Homo sapiens GN=A3G	A3G_HUMAN APOBEC3G OS=Homo sapiens GN=A3G	rk_10	rk_10	16968	64.4054	628.281	5	-0.245819	-0.245819	0	423.22	2	SLCQKR	Carbamidomethyl@139;XL:A-Alkene@141	-2.98361	19.8	0.41	758.988	3	ATMKIMNYDEFQHCWSK	XL:A-Thiol(Unsaturated)@150;Carbamidomethyl@160	-2.29859	26.2	0.0034	FALSE	FALSE	rk_10	rk_10:K141-rk_10:K150	41	4	23.00,sp|rk_10|rk_10,sp|rk_10|rk_10,141,150	1	DSSO 14N - 14N	23	19.8
Intra-Subunit	QE20150802-28_MS3-results_cleaned	QE20150802-28_MS3-results	rk_10	K141	rk_10	K150	A3G_HUMAN APOBEC3G OS=Homo sapiens GN=A3G	A3G_HUMAN APOBEC3G OS=Homo sapiens GN=A3G	rk_10	rk_10	15759	60.2313	631.478	5	-3.54925	-3.54925	0	423.221	2	SLCQKR	Carbamidomethyl@139;XL:A-Alkene@141	-4.87387	14.6	0.48	764.321	3	ATMKIMNYDEFQHCWSK	XL:A-Thiol(Unsaturated)@150;Oxidation@152;Carbamidomethyl@160	-3.67174	25.5	0.0013	FALSE	FALSE	rk_10	rk_10:K141-rk_10:K150	41	4	20.05,sp|rk_10|rk_10,sp|rk_10|rk_10,141,150	1	DSSO 14N - 14N	20.05	14.6
Intra-Subunit	QE20150802-28_MS3-results_cleaned	QE20150802-28_MS3-results	rk_10	K141	rk_10	K150	A3G_HUMAN APOBEC3G OS=Homo sapiens GN=A3G	A3G_HUMAN APOBEC3G OS=Homo sapiens GN=A3G	rk_10	rk_10	15833	60.5002	631.685	5	13.0569	13.0569	0	423.221	2	SLCQKR	Carbamidomethyl@139;XL:A-Alkene@141	-4.87387	15.5	0.34	764.654	3	ATMKIMNYDEFQHCWSK	Oxidation@149;XL:A-Thiol(Unsaturated)@150;Deamidated@153;Carbamidomethyl@160	-10.8561	23.5	0.0088	FALSE	FALSE	rk_10	rk_10:K141-rk_10:K150	41	4	19.50,sp|rk_10|rk_10,sp|rk_10|rk_10,141,150	1	DSSO 14N - 14N	19.5	15.5
Intra-Subunit	QE20150802-28_MS3-results_cleaned	QE20150802-28_MS3-results	rk_10	K141	rk_10	K150	A3G_HUMAN APOBEC3G OS=Homo sapiens GN=A3G	A3G_HUMAN APOBEC3G OS=Homo sapiens GN=A3G	rk_10	rk_10	15833	60.5002	631.685	5	325.213	6.92389	1	423.221	2	SLCQKR	Carbamidomethyl@139;XL:A-Alkene@141	-4.87387	15.5	0.34	764.32	3	ATMKIMNYDEFQHCWSK	Oxidation@149;XL:A-Thiol(Unsaturated)@150;Carbamidomethyl@160	-3.27924	21.9	0.023	FALSE	FALSE	rk_10	rk_10:K141-rk_10:K150	41	4	18.70,sp|rk_10|rk_10,sp|rk_10|rk_10,141,150	1	DSSO 14N - 14N	18.7	15.5
Intra-Subunit	QE20150802-29_MS3-results_cleaned	QE20150802-29_MS3-results	rk_10	K141	rk_10	K150	A3G_HUMAN APOBEC3G OS=Homo sapiens GN=A3G	A3G_HUMAN APOBEC3G OS=Homo sapiens GN=A3G	rk_10	rk_10	14198	56.2499	634.883	5	321.824	5.14262	1	423.22	2	SLCQKR	Carbamidomethyl@139;XL:A-Alkene@141	-4.4013	18.2	0.38	769.652	3	ATMKIMNYDEFQHCWSK	Oxidation@149;XL:A-Thiol(Unsaturated)@150;Oxidation@152;Carbamidomethyl@160	-3.46674	27.1	0.0016	FALSE	FALSE	rk_10	rk_10:K141-rk_10:K150	41	4	22.65,sp|rk_10|rk_10,sp|rk_10|rk_10,141,150	1	DSSO 14N - 14N	22.65	18.2
Intra-Subunit	QE20150802-29_MS3-results_cleaned	QE20150802-29_MS3-results	rk_10	K141	rk_10	K150	A3G_HUMAN APOBEC3G OS=Homo sapiens GN=A3G	A3G_HUMAN APOBEC3G OS=Homo sapiens GN=A3G	rk_10	rk_10	15248	60.1556	631.476	5	-7.42159	-7.42159	0	423.22	2	SLCQKR	Carbamidomethyl@139;XL:A-Alkene@141	-2.74732	20	0.34	764.319	3	ATMKIMNYDEFQHCWSK	XL:A-Thiol(Unsaturated)@150;Oxidation@152;Carbamidomethyl@160	-1.70922	17	0.35	FALSE	FALSE	rk_10	rk_10:K141-rk_10:K150	41	4	18.50,sp|rk_10|rk_10,sp|rk_10|rk_10,141,150	1	DSSO 14N - 14N	18.5	17
Intra-Subunit	QE20150802-29_MS3-results_cleaned	QE20150802-29_MS3-results	rk_10	K141	rk_10	K150	A3G_HUMAN APOBEC3G OS=Homo sapiens GN=A3G	A3G_HUMAN APOBEC3G OS=Homo sapiens GN=A3G	rk_10	rk_10	15334	60.4866	631.483	5	4.19543	4.19543	0	423.219	2	SLCQKR	Carbamidomethyl@139;XL:A-Alkene@141	-2.27476	18.1	0.39	764.318	3	ATMKIMNYDEFQHCWSK	Oxidation@149;XL:A-Thiol(Unsaturated)@150;Carbamidomethyl@160	-0.662538	24.2	0.0039	FALSE	FALSE	rk_10	rk_10:K141-rk_10:K150	41	4	21.15,sp|rk_10|rk_10,sp|rk_10|rk_10,141,150	1	DSSO 14N - 14N	21.15	18.1
Intra-Subunit	QE20150802-29_MS3-results_cleaned	QE20150802-29_MS3-results	rk_10	K141	rk_10	K150	A3G_HUMAN APOBEC3G OS=Homo sapiens GN=A3G	A3G_HUMAN APOBEC3G OS=Homo sapiens GN=A3G	rk_10	rk_10	16514	64.6949	628.28	5	-1.21884	-1.21884	0	423.22	2	SLCQKR	Carbamidomethyl@139;XL:A-Alkene@141	-3.21989	22.8	0.33	758.988	3	ATMKIMNYDEFQHCWSK	XL:A-Thiol(Unsaturated)@150;Carbamidomethyl@160	-2.43034	27.3	0.0003	FALSE	FALSE	rk_10	rk_10:K141-rk_10:K150	41	4	25.05,sp|rk_10|rk_10,sp|rk_10|rk_10,141,150	1	DSSO 14N - 14N	25.05	22.8
Intra-Subunit	QE20150802-30_MS3-results_cleaned	QE20150802-30_MS3-results	rk_10	K141	rk_10	K150	A3G_HUMAN APOBEC3G OS=Homo sapiens GN=A3G	A3G_HUMAN APOBEC3G OS=Homo sapiens GN=A3G	rk_10	rk_10	15847	60.2488	631.683	5	322.018	3.73023	1	423.22	2	SLCQKR	Carbamidomethyl@139;XL:A-Alkene@141	-4.4013	20	0.46	764.32	3	ATMKIMNYDEFQHCWSK	XL:A-Thiol(Unsaturated)@150;Oxidation@152;Carbamidomethyl@160	-3.01757	26.4	0.0021	FALSE	FALSE	rk_10	rk_10:K141-rk_10:K150	41	4	23.20,sp|rk_10|rk_10,sp|rk_10|rk_10,141,150	1	DSSO 14N - 14N	23.2	20
Intra-Subunit	QE20150802-31_MS3-results_cleaned	QE20150802-31_MS3-results	rk_10	K141	rk_10	K150	A3G_HUMAN APOBEC3G OS=Homo sapiens GN=A3G	A3G_HUMAN APOBEC3G OS=Homo sapiens GN=A3G	rk_10	rk_10	16939	60.3119	631.48	5	-0.548189	-0.548189	0	423.221	2	SLCQKR	Carbamidomethyl@139;XL:A-Alkene@141	-4.87387	18.9	0.47	764.32	3	ATMKIMNYDEFQHCWSK	Oxidation@149;XL:A-Thiol(Unsaturated)@150;Carbamidomethyl@160	-3.41008	27.2	0.00055	FALSE	FALSE	rk_10	rk_10:K141-rk_10:K150	41	4	23.05,sp|rk_10|rk_10,sp|rk_10|rk_10,141,150	1	DSSO 14N - 14N	23.05	18.9
Intra-Subunit	QE20150802-31_MS3-results_cleaned	QE20150802-31_MS3-results	rk_10	K141	rk_10	K150	A3G_HUMAN APOBEC3G OS=Homo sapiens GN=A3G	A3G_HUMAN APOBEC3G OS=Homo sapiens GN=A3G	rk_10	rk_10	16952	60.3489	631.487	5	11.0688	11.0688	0	423.22	2	SLCQKR	Carbamidomethyl@139;XL:A-Alkene@141	-3.21989	18	0.37	764.319	3	ATMKIMNYDEFQHCWSK	Oxidation@149;XL:A-Thiol(Unsaturated)@150;Carbamidomethyl@160	-2.23256	28.4	0.00086	FALSE	FALSE	rk_10	rk_10:K141-rk_10:K150	41	4	23.20,sp|rk_10|rk_10,sp|rk_10|rk_10,141,150	1	DSSO 14N - 14N	23.2	18
Intra-Subunit	QE20150802-32_MS3-results_cleaned	QE20150802-32_MS3-results	rk_10	K141	rk_10	K150	A3G_HUMAN APOBEC3G OS=Homo sapiens GN=A3G	A3G_HUMAN APOBEC3G OS=Homo sapiens GN=A3G	rk_10	rk_10	15505	56.0393	634.681	5	-308.149	8.43497	-1	423.22	2	SLCQKR	Carbamidomethyl@139;XL:A-Alkene@141	-2.98361	18.7	0.49	769.985	3	ATMKIMNYDEFQHCWSK	Oxidation@149;XL:A-Thiol(Unsaturated)@150;Oxidation@152;Deamidated@153;Carbamidomethyl@160	-10.2119	26.1	0.0012	FALSE	FALSE	rk_10	rk_10:K141-rk_10:K150	41	4	22.40,sp|rk_10|rk_10,sp|rk_10|rk_10,141,150	1	DSSO 14N - 14N	22.4	18.7
Intra-Subunit	QE20150802-32_MS3-results_cleaned	QE20150802-32_MS3-results	rk_10	K141	rk_10	K150	A3G_HUMAN APOBEC3G OS=Homo sapiens GN=A3G	A3G_HUMAN APOBEC3G OS=Homo sapiens GN=A3G	rk_10	rk_10	15505	56.0393	634.681	5	2.33105	2.33105	0	423.22	2	SLCQKR	Carbamidomethyl@139;XL:A-Alkene@141	-2.98361	18.7	0.49	769.651	3	ATMKIMNYDEFQHCWSK	Oxidation@149;XL:A-Thiol(Unsaturated)@150;Oxidation@152;Carbamidomethyl@160	-1.51781	18.2	0.16	FALSE	FALSE	rk_10	rk_10:K141-rk_10:K150	41	4	18.45,sp|rk_10|rk_10,sp|rk_10|rk_10,141,150	1	DSSO 14N - 14N	18.45	18.2
Intra-Subunit	QE20150802-32_MS3-results_cleaned	QE20150802-32_MS3-results	rk_10	K141	rk_10	K150	A3G_HUMAN APOBEC3G OS=Homo sapiens GN=A3G	A3G_HUMAN APOBEC3G OS=Homo sapiens GN=A3G	rk_10	rk_10	18391	64.6861	628.488	5	329.706	9.79331	1	423.22	2	SLCQKR	Carbamidomethyl@139;XL:A-Alkene@141	-3.45617	21.6	0.45	758.988	3	ATMKIMNYDEFQHCWSK	XL:A-Thiol(Unsaturated)@150;Carbamidomethyl@160	-2.43034	25.8	0.001	FALSE	FALSE	rk_10	rk_10:K141-rk_10:K150	41	4	23.70,sp|rk_10|rk_10,sp|rk_10|rk_10,141,150	1	DSSO 14N - 14N	23.7	21.6
Intra-Subunit	QE20150802-33_MS3-results_cleaned	QE20150802-33_MS3-results	rk_10	K141	rk_10	K150	A3G_HUMAN APOBEC3G OS=Homo sapiens GN=A3G	A3G_HUMAN APOBEC3G OS=Homo sapiens GN=A3G	rk_10	rk_10	16753	60.2716	631.482	5	2.7433	2.7433	0	423.22	2	SLCQKR	Carbamidomethyl@139;XL:A-Alkene@141	-3.92874	19	0.43	764.32	3	ATMKIMNYDEFQHCWSK	Oxidation@149;XL:A-Thiol(Unsaturated)@150;Carbamidomethyl@160	-3.01757	32.2	2.8e-05	FALSE	FALSE	rk_10	rk_10:K141-rk_10:K150	41	4	25.60,sp|rk_10|rk_10,sp|rk_10|rk_10,141,150	1	DSSO 14N - 14N	25.6	19
Intra-Subunit	QE20150802-34_MS3-results_cleaned	QE20150802-34_MS3-results	rk_10	K141	rk_10	K150	A3G_HUMAN APOBEC3G OS=Homo sapiens GN=A3G	A3G_HUMAN APOBEC3G OS=Homo sapiens GN=A3G	rk_10	rk_10	18634	64.3131	628.28	5	-1.70535	-1.70535	0	423.22	2	SLCQKR	Carbamidomethyl@139;XL:A-Alkene@141	-4.4013	20.8	0.32	758.989	3	ATMKIMNYDEFQHCWSK	XL:A-Thiol(Unsaturated)@150;Carbamidomethyl@160	-3.35262	27.3	0.00046	FALSE	FALSE	rk_10	rk_10:K141-rk_10:K150	41	4	24.05,sp|rk_10|rk_10,sp|rk_10|rk_10,141,150	1	DSSO 14N - 14N	24.05	20.8
Intra-Subunit	QE20150802-34_MS3-results_cleaned	QE20150802-34_MS3-results	rk_10	K141	rk_10	K150	A3G_HUMAN APOBEC3G OS=Homo sapiens GN=A3G	A3G_HUMAN APOBEC3G OS=Homo sapiens GN=A3G	rk_10	rk_10	18716	64.5418	628.487	5	327.274	7.36153	1	423.22	2	SLCQKR	Carbamidomethyl@139;XL:A-Alkene@141	-3.45617	22	0.43	758.988	3	ATMKIMNYDEFQHCWSK	XL:A-Thiol(Unsaturated)@150;Carbamidomethyl@160	-2.5621	25.6	0.004	FALSE	FALSE	rk_10	rk_10:K141-rk_10:K150	41	4	23.80,sp|rk_10|rk_10,sp|rk_10|rk_10,141,150	1	DSSO 14N - 14N	23.8	22
Intra-Subunit	QE20150802-35_MS3-results_cleaned	QE20150802-35_MS3-results	rk_10	K141	rk_10	K150	A3G_HUMAN APOBEC3G OS=Homo sapiens GN=A3G	A3G_HUMAN APOBEC3G OS=Homo sapiens GN=A3G	rk_10	rk_10	16957	60.4575	631.481	5	1.00075	1.00075	0	423.22	2	SLCQKR	Carbamidomethyl@139;XL:A-Alkene@141	-2.98361	16.1	0.32	764.319	3	ATMKIMNYDEFQHCWSK	Oxidation@149;XL:A-Thiol(Unsaturated)@150;Carbamidomethyl@160	-2.23256	25.7	0.0011	FALSE	FALSE	rk_10	rk_10:K141-rk_10:K150	41	4	20.90,sp|rk_10|rk_10,sp|rk_10|rk_10,141,150	1	DSSO 14N - 14N	20.9	16.1
Intra-Subunit	QE20150802-36_MS3-results_cleaned	QE20150802-36_MS3-results	rk_10	K141	rk_10	K150	A3G_HUMAN APOBEC3G OS=Homo sapiens GN=A3G	A3G_HUMAN APOBEC3G OS=Homo sapiens GN=A3G	rk_10	rk_10	15655	56.264	634.682	5	-305.645	10.9393	-1	423.221	2	SLCQKR	Carbamidomethyl@139;XL:A-Alkene@141	-4.87387	20.4	0.38	769.986	3	ATMKIMNYDEFQHCWSK	Oxidation@149;XL:A-Thiol(Unsaturated)@150;Oxidation@152;Deamidated@153;Carbamidomethyl@160	-11.5106	20.7	0.022	FALSE	FALSE	rk_10	rk_10:K141-rk_10:K150	41	4	20.55,sp|rk_10|rk_10,sp|rk_10|rk_10,141,150	1	DSSO 14N - 14N	20.55	20.4
Intra-Subunit	QE20150802-36_MS3-results_cleaned	QE20150802-36_MS3-results	rk_10	K141	rk_10	K150	A3G_HUMAN APOBEC3G OS=Homo sapiens GN=A3G	A3G_HUMAN APOBEC3G OS=Homo sapiens GN=A3G	rk_10	rk_10	15655	56.264	634.682	5	4.83536	4.83536	0	423.221	2	SLCQKR	Carbamidomethyl@139;XL:A-Alkene@141	-4.87387	20.4	0.38	769.652	3	ATMKIMNYDEFQHCWSK	Oxidation@149;XL:A-Thiol(Unsaturated)@150;Oxidation@152;Carbamidomethyl@160	-3.59666	31.2	0.00025	FALSE	FALSE	rk_10	rk_10:K141-rk_10:K150	41	4	25.80,sp|rk_10|rk_10,sp|rk_10|rk_10,141,150	1	DSSO 14N - 14N	25.8	20.4
Intra-Subunit	QE20150802-36_MS3-results_cleaned	QE20150802-36_MS3-results	rk_10	K141	rk_10	K150	A3G_HUMAN APOBEC3G OS=Homo sapiens GN=A3G	A3G_HUMAN APOBEC3G OS=Homo sapiens GN=A3G	rk_10	rk_10	17047	60.3905	631.48	5	-0.257763	-0.257763	0	423.22	2	SLCQKR	Carbamidomethyl@139;XL:A-Alkene@141	-4.16502	20.9	0.5	764.32	3	ATMKIMNYDEFQHCWSK	XL:A-Thiol(Unsaturated)@150;Oxidation@152;Carbamidomethyl@160	-2.62507	25.8	0.00088	FALSE	FALSE	rk_10	rk_10:K141-rk_10:K150	41	4	23.35,sp|rk_10|rk_10,sp|rk_10|rk_10,141,150	1	DSSO 14N - 14N	23.35	20.9
Intra-Subunit	QE20150802-36_MS3-results_cleaned	QE20150802-36_MS3-results	rk_10	K141	rk_10	K150	A3G_HUMAN APOBEC3G OS=Homo sapiens GN=A3G	A3G_HUMAN APOBEC3G OS=Homo sapiens GN=A3G	rk_10	rk_10	17151	60.6983	631.68	5	317.468	-0.818327	1	423.22	2	SLCQKR	Carbamidomethyl@139;XL:A-Alkene@141	-4.4013	19.5	0.37	764.32	3	ATMKIMNYDEFQHCWSK	Oxidation@149;XL:A-Thiol(Unsaturated)@150;Carbamidomethyl@160	-3.27924	27.6	0.00023	FALSE	FALSE	rk_10	rk_10:K141-rk_10:K150	41	4	23.55,sp|rk_10|rk_10,sp|rk_10|rk_10,141,150	1	DSSO 14N - 14N	23.55	19.5
Intra-Subunit	VE20150618-06_A_MS3-results_cleaned	VE20150618-06_A_MS3-results	rk_10	K141	rk_10	K150	A3G_HUMAN APOBEC3G OS=Homo sapiens GN=A3G	A3G_HUMAN APOBEC3G OS=Homo sapiens GN=A3G	rk_10	rk_10	14415	55.4171	628.276	5	-9.10032	-9.10032	0	423.214	2	SLCQKR	Carbamidomethyl@139;XL:A-Alkene@141	10.2484	22	0.5	758.978	3	ATMKIMNYDEFQHCWSK	XL:A-Thiol(Unsaturated)@150;Carbamidomethyl@160	10.35	18	0.13	FALSE	FALSE	rk_10	rk_10:K141-rk_10:K150	41	4	20.00,sp|rk_10|rk_10,sp|rk_10|rk_10,141,150	1	DSSO 14N - 14N	20	18
Intra-Subunit	VE20150618-06_A_MS3-results_cleaned	VE20150618-06_A_MS3-results	rk_10	K141	rk_10	K150	A3G_HUMAN APOBEC3G OS=Homo sapiens GN=A3G	A3G_HUMAN APOBEC3G OS=Homo sapiens GN=A3G	rk_10	rk_10	14415	55.4171	628.276	5	-322.743	-2.93422	-1	423.214	2	SLCQKR	Carbamidomethyl@139;XL:A-Alkene@141	10.2484	22	0.5	759.312	3	ATMKIMNYDEFQHCWSK	XL:A-Thiol(Unsaturated)@150;Deamidated@153;Carbamidomethyl@160	2.31867	17.8	0.14	FALSE	FALSE	rk_10	rk_10:K141-rk_10:K150	41	4	19.90,sp|rk_10|rk_10,sp|rk_10|rk_10,141,150	1	DSSO 14N - 14N	19.9	17.8
Intra-Subunit	VE20160603-05-results_cleaned	VE20160603-05-results	rk_10	K141	rk_10	K150	A3G_HUMAN APOBEC3G OS=Homo sapiens GN=A3G	A3G_HUMAN APOBEC3G OS=Homo sapiens GN=A3G	rk_10	rk_10	6223	35.7568	628.282	5	1.31102	1.31102	0	423.219	2	SLCQKR	Carbamidomethyl@139;XL:A-Alkene@141	-0.620768	20.5	0.25	758.986	3	ATMKIMNYDEFQHCWSK	XL:A-Thiol(Unsaturated)@150;Carbamidomethyl@160	-0.454026	28.9	0.00011	FALSE	FALSE	rk_10	rk_10:K141-rk_10:K150	17	4	24.70,sp|rk_10|rk_10,sp|rk_10|rk_10,141,150	1	DSSO 14N - 14N	24.7	20.5
Intra-Subunit	VE20160603-05-results_cleaned	VE20160603-05-results	rk_10	K141	rk_10	K150	A3G_HUMAN APOBEC3G OS=Homo sapiens GN=A3G	A3G_HUMAN APOBEC3G OS=Homo sapiens GN=A3G	rk_10	rk_10	6223	35.7568	628.282	5	-312.334	7.47719	-1	423.219	2	SLCQKR	Carbamidomethyl@139;XL:A-Alkene@141	-0.620768	20.5	0.25	759.32	3	ATMKIMNYDEFQHCWSK	XL:A-Thiol(Unsaturated)@150;Deamidated@153;Carbamidomethyl@160	-7.822	26.6	0.0027	FALSE	FALSE	rk_10	rk_10:K141-rk_10:K150	17	4	23.55,sp|rk_10|rk_10,sp|rk_10|rk_10,141,150	1	DSSO 14N - 14N	23.55	20.5
Intra-Subunit	VE20160603-07-results_cleaned	VE20160603-07-results	rk_10	K141	rk_10	K150	A3G_HUMAN APOBEC3G OS=Homo sapiens GN=A3G	A3G_HUMAN APOBEC3G OS=Homo sapiens GN=A3G	rk_10	rk_10	4854	30.5759	634.68	5	0.886251	0.886251	0	423.218	2	SLCQKR	Carbamidomethyl@139;XL:A-Alkene@141	1.26951	20.4	0.21	769.648	3	ATMKIMNYDEFQHCWSK	Oxidation@149;XL:A-Thiol(Unsaturated)@150;Oxidation@152;Carbamidomethyl@160	1.34064	31.5	0.00013	FALSE	FALSE	rk_10	rk_10:K141-rk_10:K150	17	4	25.95,sp|rk_10|rk_10,sp|rk_10|rk_10,141,150	1	DSSO 14N - 14N	25.95	20.4
Intra-Subunit	VE20160603-07-results_cleaned	VE20160603-07-results	rk_10	K141	rk_10	K150	A3G_HUMAN APOBEC3G OS=Homo sapiens GN=A3G	A3G_HUMAN APOBEC3G OS=Homo sapiens GN=A3G	rk_10	rk_10	6025	35.8626	628.282	5	0.824505	0.824505	0	423.217	2	SLCQKR	Carbamidomethyl@139;XL:A-Alkene@141	2.68722	19.9	0.27	758.984	3	ATMKIMNYDEFQHCWSK	XL:A-Thiol(Unsaturated)@150;Carbamidomethyl@160	2.83985	24.9	0.0026	FALSE	FALSE	rk_10	rk_10:K141-rk_10:K150	17	4	22.40,sp|rk_10|rk_10,sp|rk_10|rk_10,141,150	1	DSSO 14N - 14N	22.4	19.9
Intra-Subunit	VE20160603-07-results_cleaned	VE20160603-07-results	rk_10	K141	rk_10	K150	A3G_HUMAN APOBEC3G OS=Homo sapiens GN=A3G	A3G_HUMAN APOBEC3G OS=Homo sapiens GN=A3G	rk_10	rk_10	6025	35.8626	628.282	5	-312.821	6.99067	-1	423.217	2	SLCQKR	Carbamidomethyl@139;XL:A-Alkene@141	2.68722	19.9	0.27	759.318	3	ATMKIMNYDEFQHCWSK	XL:A-Thiol(Unsaturated)@150;Deamidated@153;Carbamidomethyl@160	-4.66129	24.5	0.0028	FALSE	FALSE	rk_10	rk_10:K141-rk_10:K150	17	4	22.20,sp|rk_10|rk_10,sp|rk_10|rk_10,141,150	1	DSSO 14N - 14N	22.2	19.9
Intra-Subunit	VE20160603-08-results_cleaned	VE20160603-08-results	rk_10	K141	rk_10	K150	A3G_HUMAN APOBEC3G OS=Homo sapiens GN=A3G	A3G_HUMAN APOBEC3G OS=Homo sapiens GN=A3G	rk_10	rk_10	6382	35.6173	628.283	5	3.54897	3.54897	0	423.218	2	SLCQKR	Carbamidomethyl@139;XL:A-Alkene@141	1.74208	22.3	0.36	758.984	3	ATMKIMNYDEFQHCWSK	XL:A-Thiol(Unsaturated)@150;Carbamidomethyl@160	2.31283	28.9	0.00028	FALSE	FALSE	rk_10	rk_10:K141-rk_10:K150	17	4	25.60,sp|rk_10|rk_10,sp|rk_10|rk_10,141,150	1	DSSO 14N - 14N	25.6	22.3
Intra-Subunit	VE20160603-08-results_cleaned	VE20160603-08-results	rk_10	K141	rk_10	K150	A3G_HUMAN APOBEC3G OS=Homo sapiens GN=A3G	A3G_HUMAN APOBEC3G OS=Homo sapiens GN=A3G	rk_10	rk_10	6382	35.6173	628.283	5	-310.097	9.71515	-1	423.218	2	SLCQKR	Carbamidomethyl@139;XL:A-Alkene@141	1.74208	22.3	0.36	759.318	3	ATMKIMNYDEFQHCWSK	XL:A-Thiol(Unsaturated)@150;Deamidated@153;Carbamidomethyl@160	-5.71486	22	0.036	FALSE	FALSE	rk_10	rk_10:K141-rk_10:K150	17	4	22.15,sp|rk_10|rk_10,sp|rk_10|rk_10,141,150	1	DSSO 14N - 14N	22.15	22
Intra-Subunit	VE20160603-10-results_cleaned	VE20160603-10-results	rk_10	K141	rk_10	K150	A3G_HUMAN APOBEC3G OS=Homo sapiens GN=A3G	A3G_HUMAN APOBEC3G OS=Homo sapiens GN=A3G	rk_10	rk_10	4839	30.6413	634.679	5	0.308332	0.308332	0	423.218	2	SLCQKR	Carbamidomethyl@139;XL:A-Alkene@141	1.74208	21	0.26	769.648	3	ATMKIMNYDEFQHCWSK	Oxidation@149;XL:A-Thiol(Unsaturated)@150;Oxidation@152;Carbamidomethyl@160	1.86036	28	0.00073	FALSE	FALSE	rk_10	rk_10:K141-rk_10:K150	17	4	24.50,sp|rk_10|rk_10,sp|rk_10|rk_10,141,150	1	DSSO 14N - 14N	24.5	21
Intra-Subunit	VE20160603-10-results_cleaned	VE20160603-10-results	rk_10	K141	rk_10	K150	A3G_HUMAN APOBEC3G OS=Homo sapiens GN=A3G	A3G_HUMAN APOBEC3G OS=Homo sapiens GN=A3G	rk_10	rk_10	5813	35.6263	628.28	5	-315.836	3.97428	-1	423.218	2	SLCQKR	Carbamidomethyl@139;XL:A-Alkene@141	1.97837	21.4	0.26	759.318	3	ATMKIMNYDEFQHCWSK	XL:A-Thiol(Unsaturated)@150;Deamidated@153;Carbamidomethyl@160	-5.31978	23.9	0.0032	FALSE	FALSE	rk_10	rk_10:K141-rk_10:K150	17	4	22.65,sp|rk_10|rk_10,sp|rk_10|rk_10,141,150	1	DSSO 14N - 14N	22.65	21.4
Intra-Subunit	VE20160603-11-results_cleaned	VE20160603-11-results	rk_10	K141	rk_10	K150	A3G_HUMAN APOBEC3G OS=Homo sapiens GN=A3G	A3G_HUMAN APOBEC3G OS=Homo sapiens GN=A3G	rk_10	rk_10	5067	30.5746	634.679	5	-0.0769469	-0.0769469	0	423.218	2	SLCQKR	Carbamidomethyl@139;XL:A-Alkene@141	0.796939	18.2	0.28	769.648	3	ATMKIMNYDEFQHCWSK	Oxidation@149;XL:A-Thiol(Unsaturated)@150;Oxidation@152;Carbamidomethyl@160	1.47057	24.4	0.0038	FALSE	FALSE	rk_10	rk_10:K141-rk_10:K150	17	4	21.30,sp|rk_10|rk_10,sp|rk_10|rk_10,141,150	1	DSSO 14N - 14N	21.3	18.2
Intra-Subunit	VE20160603-11-results_cleaned	VE20160603-11-results	rk_10	K141	rk_10	K150	A3G_HUMAN APOBEC3G OS=Homo sapiens GN=A3G	A3G_HUMAN APOBEC3G OS=Homo sapiens GN=A3G	rk_10	rk_10	6168	35.7524	628.28	5	-1.41345	-1.41345	0	423.218	2	SLCQKR	Carbamidomethyl@139;XL:A-Alkene@141	1.50579	23.3	0.3	758.984	3	ATMKIMNYDEFQHCWSK	XL:A-Thiol(Unsaturated)@150;Carbamidomethyl@160	2.31283	25.7	0.0044	FALSE	FALSE	rk_10	rk_10:K141-rk_10:K150	17	4	24.50,sp|rk_10|rk_10,sp|rk_10|rk_10,141,150	1	DSSO 14N - 14N	24.5	23.3
Intra-Subunit	VE20160603-13-results_cleaned	VE20160603-13-results	rk_10	K141	rk_10	K150	A3G_HUMAN APOBEC3G OS=Homo sapiens GN=A3G	A3G_HUMAN APOBEC3G OS=Homo sapiens GN=A3G	rk_10	rk_10	4728	30.7731	634.679	5	-310.845	5.738	-1	423.218	2	SLCQKR	Carbamidomethyl@139;XL:A-Alkene@141	0.796939	21.3	0.4	759.325	3	ATMKIMNYDEFQHCWSK	Oxidation@149;XL:A-Alkene@150;Oxidation@152;Deamidated@153;Carbamidomethyl@160	-6.87437	14.4	0.25	FALSE	FALSE	rk_10	rk_10:K141-rk_10:K150	17	4	17.85,sp|rk_10|rk_10,sp|rk_10|rk_10,141,150	1	DSSO 14N - 14N	17.85	14.4
Intra-Subunit	VE20160603-13-results_cleaned	VE20160603-13-results	rk_10	K141	rk_10	K150	A3G_HUMAN APOBEC3G OS=Homo sapiens GN=A3G	A3G_HUMAN APOBEC3G OS=Homo sapiens GN=A3G	rk_10	rk_10	4728	30.7731	634.679	5	-0.365906	-0.365906	0	423.218	2	SLCQKR	Carbamidomethyl@139;XL:A-Alkene@141	0.796939	21.3	0.4	769.649	3	ATMKIMNYDEFQHCWSK	Oxidation@149;XL:A-Thiol(Unsaturated)@150;Oxidation@152;Carbamidomethyl@160	1.21071	21.9	0.0054	FALSE	FALSE	rk_10	rk_10:K141-rk_10:K150	17	4	21.60,sp|rk_10|rk_10,sp|rk_10|rk_10,141,150	1	DSSO 14N - 14N	21.6	21.3
Intra-Subunit	VE20160603-16-results_cleaned	VE20160603-16-results	rk_10	K141	rk_10	K249	A3G_HUMAN APOBEC3G OS=Homo sapiens GN=A3G	A3G_HUMAN APOBEC3G OS=Homo sapiens GN=A3G	rk_10	rk_10	4424	28.7006	584.081	5	-1.28225	-1.28225	0	423.218	2	SLCQKR	Carbamidomethyl@139;XL:A-Alkene@141	1.97837	15.8	0.37	685.319	3	GFLCNQAPHKHGFLEGR	Carbamidomethyl@243;XL:A-Thiol(Unsaturated)@249	2.86889	29.4	0.00036	FALSE	FALSE	rk_10	rk_10:K141-rk_10:K249	4	1	22.60,sp|rk_10|rk_10,sp|rk_10|rk_10,141,249	1	DSSO 14N - 14N	22.6	15.8
Intra-Subunit	VE20160603-16-results_cleaned	VE20160603-16-results	rk_10	K141	rk_10	K150	A3G_HUMAN APOBEC3G OS=Homo sapiens GN=A3G	A3G_HUMAN APOBEC3G OS=Homo sapiens GN=A3G	rk_10	rk_10	5931	35.6264	628.281	5	-313.21	6.60146	-1	423.218	2	SLCQKR	Carbamidomethyl@139;XL:A-Alkene@141	1.74208	23.3	0.37	759.318	3	ATMKIMNYDEFQHCWSK	XL:A-Thiol(Unsaturated)@150;Deamidated@153;Carbamidomethyl@160	-5.71486	26.3	0.0018	FALSE	FALSE	rk_10	rk_10:K141-rk_10:K150	17	4	24.80,sp|rk_10|rk_10,sp|rk_10|rk_10,141,150	1	DSSO 14N - 14N	24.8	23.3
Intra-Subunit	VE20160603-17-results_cleaned	VE20160603-17-results	rk_10	K141	rk_10	K150	A3G_HUMAN APOBEC3G OS=Homo sapiens GN=A3G	A3G_HUMAN APOBEC3G OS=Homo sapiens GN=A3G	rk_10	rk_10	6247	35.6757	628.28	5	-1.31614	-1.31614	0	423.218	2	SLCQKR	Carbamidomethyl@139;XL:A-Alkene@141	1.97837	21.2	0.3	758.985	3	ATMKIMNYDEFQHCWSK	XL:A-Thiol(Unsaturated)@150;Carbamidomethyl@160	1.65405	24.9	0.0038	FALSE	FALSE	rk_10	rk_10:K141-rk_10:K150	17	4	23.05,sp|rk_10|rk_10,sp|rk_10|rk_10,141,150	1	DSSO 14N - 14N	23.05	21.2
Intra-Subunit	VE20160603-17-results_cleaned	VE20160603-17-results	rk_10	K141	rk_10	K150	A3G_HUMAN APOBEC3G OS=Homo sapiens GN=A3G	A3G_HUMAN APOBEC3G OS=Homo sapiens GN=A3G	rk_10	rk_10	6247	35.6757	628.28	5	-314.961	4.85001	-1	423.218	2	SLCQKR	Carbamidomethyl@139;XL:A-Alkene@141	1.97837	21.2	0.3	759.318	3	ATMKIMNYDEFQHCWSK	XL:A-Thiol(Unsaturated)@150;Deamidated@153;Carbamidomethyl@160	-5.58317	28.4	0.00018	FALSE	FALSE	rk_10	rk_10:K141-rk_10:K150	17	4	24.80,sp|rk_10|rk_10,sp|rk_10|rk_10,141,150	1	DSSO 14N - 14N	24.8	21.2
Intra-Subunit	VE20160603-22-results_cleaned	VE20160603-22-results	rk_10	K141	rk_10	K249	A3G_HUMAN APOBEC3G OS=Homo sapiens GN=A3G	A3G_HUMAN APOBEC3G OS=Homo sapiens GN=A3G	rk_10	rk_10	4347	28.6306	584.082	5	-0.549507	-0.549507	0	423.218	2	SLCQKR	Carbamidomethyl@139;XL:A-Alkene@141	1.26951	21.7	0.25	685.32	3	GFLCNQAPHKHGFLEGR	Carbamidomethyl@243;XL:A-Thiol(Unsaturated)@249	1.99338	25.7	0.0059	FALSE	FALSE	rk_10	rk_10:K141-rk_10:K249	4	1	23.70,sp|rk_10|rk_10,sp|rk_10|rk_10,141,249	1	DSSO 14N - 14N	23.7	21.7
Intra-Subunit	VE20160603-23-results_cleaned	VE20160603-23-results	rk_10	K141	rk_10	K150	A3G_HUMAN APOBEC3G OS=Homo sapiens GN=A3G	A3G_HUMAN APOBEC3G OS=Homo sapiens GN=A3G	rk_10	rk_10	5655	32.7807	631.481	5	-310.957	7.23244	-1	423.218	2	SLCQKR	Carbamidomethyl@139;XL:A-Alkene@141	0.32437	22.5	0.22	764.651	3	ATMKIMNYDEFQHCWSK	XL:A-Thiol(Unsaturated)@150;Oxidation@152;Deamidated@153;Carbamidomethyl@160	-7.32516	19.8	0.084	FALSE	FALSE	rk_10	rk_10:K141-rk_10:K150	17	4	21.15,sp|rk_10|rk_10,sp|rk_10|rk_10,141,150	1	DSSO 14N - 14N	21.15	19.8
Intra-Subunit	VE20160603-23-results_cleaned	VE20160603-23-results	rk_10	K141	rk_10	K150	A3G_HUMAN APOBEC3G OS=Homo sapiens GN=A3G	A3G_HUMAN APOBEC3G OS=Homo sapiens GN=A3G	rk_10	rk_10	5655	32.7807	631.481	5	1.09756	1.09756	0	423.218	2	SLCQKR	Carbamidomethyl@139;XL:A-Alkene@141	0.32437	22.5	0.22	764.317	3	ATMKIMNYDEFQHCWSK	XL:A-Thiol(Unsaturated)@150;Oxidation@152;Carbamidomethyl@160	1.16916	24.5	0.0013	FALSE	FALSE	rk_10	rk_10:K141-rk_10:K150	17	4	23.50,sp|rk_10|rk_10,sp|rk_10|rk_10,141,150	1	DSSO 14N - 14N	23.5	22.5
Intra-Subunit	VE20160603-23-results_cleaned	VE20160603-23-results	rk_10	K141	rk_10	K150	A3G_HUMAN APOBEC3G OS=Homo sapiens GN=A3G	A3G_HUMAN APOBEC3G OS=Homo sapiens GN=A3G	rk_10	rk_10	6284	35.6557	628.282	5	1.01911	1.01911	0	423.218	2	SLCQKR	Carbamidomethyl@139;XL:A-Alkene@141	0.32437	19.8	0.28	758.986	3	ATMKIMNYDEFQHCWSK	XL:A-Thiol(Unsaturated)@150;Carbamidomethyl@160	0.468257	28.5	0.00063	FALSE	FALSE	rk_10	rk_10:K141-rk_10:K150	17	4	24.15,sp|rk_10|rk_10,sp|rk_10|rk_10,141,150	1	DSSO 14N - 14N	24.15	19.8
Intra-Subunit	VE20160603-23-results_cleaned	VE20160603-23-results	rk_10	K141	rk_10	K150	A3G_HUMAN APOBEC3G OS=Homo sapiens GN=A3G	A3G_HUMAN APOBEC3G OS=Homo sapiens GN=A3G	rk_10	rk_10	6300	35.7172	631.278	5	-320.307	-2.02099	-1	423.218	2	SLCQKR	Carbamidomethyl@139;XL:A-Alkene@141	0.32437	19.9	0.4	764.315	3	ATMKIMNYDEFQHCWSK	XL:A-Thiol(Unsaturated)@150;Oxidation@152;Carbamidomethyl@160	3.78589	16.5	0.5	FALSE	FALSE	rk_10	rk_10:K141-rk_10:K150	17	4	18.20,sp|rk_10|rk_10,sp|rk_10|rk_10,141,150	1	DSSO 14N - 14N	18.2	16.5
Intra-Subunit	VE20160603-25-results_cleaned	VE20160603-25-results	rk_10	K141	rk_10	K249	A3G_HUMAN APOBEC3G OS=Homo sapiens GN=A3G	A3G_HUMAN APOBEC3G OS=Homo sapiens GN=A3G	rk_10	rk_10	4147	28.7199	584.083	5	0.915986	0.915986	0	423.218	2	SLCQKR	Carbamidomethyl@139;XL:A-Alkene@141	0.796939	20	0.49	685.32	3	GFLCNQAPHKHGFLEGR	Carbamidomethyl@243;XL:A-Thiol(Unsaturated)@249	1.11788	30	0.00017	FALSE	FALSE	rk_10	rk_10:K141-rk_10:K249	4	1	25.00,sp|rk_10|rk_10,sp|rk_10|rk_10,141,249	1	DSSO 14N - 14N	25	20
Intra-Subunit	VE20160603-26-results_cleaned	VE20160603-26-results	rk_10	K141	rk_10	K150	A3G_HUMAN APOBEC3G OS=Homo sapiens GN=A3G	A3G_HUMAN APOBEC3G OS=Homo sapiens GN=A3G	rk_10	rk_10	5394	32.9697	631.479	5	-1.12904	-1.12904	0	423.218	2	SLCQKR	Carbamidomethyl@139;XL:A-Alkene@141	2.21465	17.4	0.48	764.316	3	ATMKIMNYDEFQHCWSK	Oxidation@149;XL:A-Thiol(Unsaturated)@150;Carbamidomethyl@160	1.95418	20.1	0.1	FALSE	FALSE	rk_10	rk_10:K141-rk_10:K150	17	4	18.75,sp|rk_10|rk_10,sp|rk_10|rk_10,141,150	1	DSSO 14N - 14N	18.75	17.4
Intra-Subunit	VE20160603-26-results_cleaned	VE20160603-26-results	rk_10	K141	rk_10	K150	A3G_HUMAN APOBEC3G OS=Homo sapiens GN=A3G	A3G_HUMAN APOBEC3G OS=Homo sapiens GN=A3G	rk_10	rk_10	5961	35.6343	628.281	5	-0.051215	-0.051215	0	423.218	2	SLCQKR	Carbamidomethyl@139;XL:A-Alkene@141	1.50579	22.1	0.3	758.985	3	ATMKIMNYDEFQHCWSK	XL:A-Thiol(Unsaturated)@150;Carbamidomethyl@160	2.04932	20.1	0.056	FALSE	FALSE	rk_10	rk_10:K141-rk_10:K150	17	4	21.10,sp|rk_10|rk_10,sp|rk_10|rk_10,141,150	1	DSSO 14N - 14N	21.1	20.1
Intra-Subunit	VE20160603-26-results_cleaned	VE20160603-26-results	rk_10	K141	rk_10	K150	A3G_HUMAN APOBEC3G OS=Homo sapiens GN=A3G	A3G_HUMAN APOBEC3G OS=Homo sapiens GN=A3G	rk_10	rk_10	5961	35.6343	628.281	5	-313.696	6.11495	-1	423.218	2	SLCQKR	Carbamidomethyl@139;XL:A-Alkene@141	1.50579	22.1	0.3	759.319	3	ATMKIMNYDEFQHCWSK	XL:A-Thiol(Unsaturated)@150;Deamidated@153;Carbamidomethyl@160	-5.84656	26	0.0012	FALSE	FALSE	rk_10	rk_10:K141-rk_10:K150	17	4	24.05,sp|rk_10|rk_10,sp|rk_10|rk_10,141,150	1	DSSO 14N - 14N	24.05	22.1
Intra-Subunit	VE20160603-28-results_cleaned	VE20160603-28-results	rk_10	K141	rk_10	K150	A3G_HUMAN APOBEC3G OS=Homo sapiens GN=A3G	A3G_HUMAN APOBEC3G OS=Homo sapiens GN=A3G	rk_10	rk_10	4958	30.4853	634.68	5	-309.786	6.79752	-1	423.218	2	SLCQKR	Carbamidomethyl@139;XL:A-Alkene@141	0.796939	20.4	0.43	769.983	3	ATMKIMNYDEFQHCWSK	Oxidation@149;XL:A-Thiol(Unsaturated)@150;Oxidation@152;Deamidated@153;Carbamidomethyl@160	-6.8352	27.4	0.00013	FALSE	FALSE	rk_10	rk_10:K141-rk_10:K150	17	4	23.90,sp|rk_10|rk_10,sp|rk_10|rk_10,141,150	1	DSSO 14N - 14N	23.9	20.4
Intra-Subunit	VE20160603-28-results_cleaned	VE20160603-28-results	rk_10	K141	rk_10	K150	A3G_HUMAN APOBEC3G OS=Homo sapiens GN=A3G	A3G_HUMAN APOBEC3G OS=Homo sapiens GN=A3G	rk_10	rk_10	4958	30.4853	634.68	5	0.693612	0.693612	0	423.218	2	SLCQKR	Carbamidomethyl@139;XL:A-Alkene@141	0.796939	20.4	0.43	769.649	3	ATMKIMNYDEFQHCWSK	Oxidation@149;XL:A-Thiol(Unsaturated)@150;Oxidation@152;Carbamidomethyl@160	1.08078	27.7	0.00057	FALSE	FALSE	rk_10	rk_10:K141-rk_10:K150	17	4	24.05,sp|rk_10|rk_10,sp|rk_10|rk_10,141,150	1	DSSO 14N - 14N	24.05	20.4
Intra-Subunit	VE20160603-29-results_cleaned	VE20160603-29-results	rk_10	K141	rk_10	K249	A3G_HUMAN APOBEC3G OS=Homo sapiens GN=A3G	A3G_HUMAN APOBEC3G OS=Homo sapiens GN=A3G	rk_10	rk_10	4786	28.4013	584.082	5	0.601952	0.601952	0	423.218	2	SLCQKR	Carbamidomethyl@139;XL:A-Alkene@141	1.26951	20.6	0.31	685.32	3	GFLCNQAPHKHGFLEGR	Carbamidomethyl@243;XL:A-Thiol(Unsaturated)@249	1.70155	25.7	0.01	FALSE	FALSE	rk_10	rk_10:K141-rk_10:K249	4	1	23.15,sp|rk_10|rk_10,sp|rk_10|rk_10,141,249	1	DSSO 14N - 14N	23.15	20.6
Intra-Subunit	QE20150802-20_MS3-results_cleaned	QE20150802-20_MS3-results	rk_10	K42	rk_10	K141	A3G_HUMAN APOBEC3G OS=Homo sapiens GN=A3G	A3G_HUMAN APOBEC3G OS=Homo sapiens GN=A3G	rk_10	rk_10	9698	37.5626	554.54	4	2.99536	2.99536	0	676.856	2	TKGPSRPPLDAK	XL:A-Thiol(Unsaturated)@42	-3.41788	32.9	0.0014	423.22	2	SLCQKR	Carbamidomethyl@139;XL:A-Alkene@141	-4.16502	18.6	0.29	FALSE	FALSE	rk_10	rk_10:K42-rk_10:K141	13	1	25.75,sp|rk_10|rk_10,sp|rk_10|rk_10,42,141	1	DSSO 14N - 14N	25.75	18.6
Intra-Subunit	QE20150802-20_MS3-results_cleaned	QE20150802-20_MS3-results	rk_10	K42	rk_10	K150	A3G_HUMAN APOBEC3G OS=Homo sapiens GN=A3G	A3G_HUMAN APOBEC3G OS=Homo sapiens GN=A3G	rk_10	rk_10	17202	63.0973	723.341	5	1.14216	1.14216	0	676.855	2	TKGPSRPPLDAK	XL:A-Thiol(Unsaturated)@42	-2.97465	32.7	0.00042	748.331	3	ATMKIMNYDEFQHCWSK	XL:A-Alkene@150;Carbamidomethyl@160	-3.20914	17.6	0.26	FALSE	FALSE	rk_10	rk_10:K42-rk_10:K150	10	2	25.15,sp|rk_10|rk_10,sp|rk_10|rk_10,42,150	1	DSSO 14N - 14N	25.15	17.6
Intra-Subunit	QE20150802-20_MS3-results_cleaned	QE20150802-20_MS3-results	rk_10	K42	rk_10	K113	A3G_HUMAN APOBEC3G OS=Homo sapiens GN=A3G	A3G_HUMAN APOBEC3G OS=Homo sapiens GN=A3G	rk_10	rk_10	23055	81.0153	916.486	4	280.375	6.29921	1	660.87	2	TKGPSRPPLDAK	XL:A-Alkene@42	-3.85667	33.6	8.2e-05	1146.61	2	DMATFLAEDPKVTLTIFVAR	XL:A-Alkene@113	-6.7553	20.1	0.025	FALSE	FALSE	rk_10	rk_10:K42-rk_10:K113	6	2	26.85,sp|rk_10|rk_10,sp|rk_10|rk_10,42,113	1	DSSO 14N - 14N	26.85	20.1
Intra-Subunit	QE20150802-23_MS3-results_cleaned	QE20150802-23_MS3-results	rk_10	K42	rk_10	K150	A3G_HUMAN APOBEC3G OS=Homo sapiens GN=A3G	A3G_HUMAN APOBEC3G OS=Homo sapiens GN=A3G	rk_10	rk_10	16427	62.9433	723.538	5	272.801	-5.00726	1	676.856	2	TKGPSRPPLDAK	XL:A-Thiol(Unsaturated)@42	-4.15658	11.5	0.37	748.332	3	ATMKIMNYDEFQHCWSK	XL:A-Alkene@150;Carbamidomethyl@160	-4.54544	17.9	0.046	FALSE	FALSE	rk_10	rk_10:K42-rk_10:K150	10	2	14.70,sp|rk_10|rk_10,sp|rk_10|rk_10,42,150	1	DSSO 14N - 14N	14.7	11.5
Intra-Subunit	QE20150802-23_MS3-results_cleaned	QE20150802-23_MS3-results	rk_10	K42	rk_10	K150	A3G_HUMAN APOBEC3G OS=Homo sapiens GN=A3G	A3G_HUMAN APOBEC3G OS=Homo sapiens GN=A3G	rk_10	rk_10	16432	62.9625	723.342	5	2.07163	2.07163	0	676.856	2	TKGPSRPPLDAK	XL:A-Thiol(Unsaturated)@42	-3.56562	28.4	0.0069	748.331	3	ATMKIMNYDEFQHCWSK	XL:A-Alkene@150;Carbamidomethyl@160	-3.34277	27.3	0.0097	FALSE	FALSE	rk_10	rk_10:K42-rk_10:K150	10	2	27.85,sp|rk_10|rk_10,sp|rk_10|rk_10,42,150	1	DSSO 14N - 14N	27.85	27.3
Intra-Subunit	QE20150802-24_MS3-results_cleaned	QE20150802-24_MS3-results	rk_10	K42	rk_10	K150	A3G_HUMAN APOBEC3G OS=Homo sapiens GN=A3G	A3G_HUMAN APOBEC3G OS=Homo sapiens GN=A3G	rk_10	rk_10	16749	62.7726	602.952	6	-0.17967	-0.17967	0	440.916	3	TKGPSRPPLDAK	XL:A-Alkene@42	-3.94713	17	0.081	758.989	3	ATMKIMNYDEFQHCWSK	XL:A-Thiol(Unsaturated)@150;Carbamidomethyl@160	-3.48437	19.3	0.1	FALSE	FALSE	rk_10	rk_10:K42-rk_10:K150	10	2	18.15,sp|rk_10|rk_10,sp|rk_10|rk_10,42,150	1	DSSO 14N - 14N	18.15	17
Intra-Subunit	QE20150802-24_MS3-results_cleaned	QE20150802-24_MS3-results	rk_10	K42	rk_10	K150	A3G_HUMAN APOBEC3G OS=Homo sapiens GN=A3G	A3G_HUMAN APOBEC3G OS=Homo sapiens GN=A3G	rk_10	rk_10	16754	62.7888	723.338	5	-3.33619	-3.33619	0	676.856	2	TKGPSRPPLDAK	XL:A-Thiol(Unsaturated)@42	-3.71336	28.8	0.00094	748.331	3	ATMKIMNYDEFQHCWSK	XL:A-Alkene@150;Carbamidomethyl@160	-3.4764	28.8	0.0053	FALSE	FALSE	rk_10	rk_10:K42-rk_10:K150	10	2	28.80,sp|rk_10|rk_10,sp|rk_10|rk_10,42,150	1	DSSO 14N - 14N	28.8	28.8
Intra-Subunit	QE20150802-24_MS3-results_cleaned	QE20150802-24_MS3-results	rk_10	K42	rk_10	K150	A3G_HUMAN APOBEC3G OS=Homo sapiens GN=A3G	A3G_HUMAN APOBEC3G OS=Homo sapiens GN=A3G	rk_10	rk_10	16760	62.8083	723.349	5	10.9438	10.9438	0	676.855	2	TKGPSRPPLDAK	XL:A-Thiol(Unsaturated)@42	-2.67917	27.9	0.0017	748.331	3	ATMKIMNYDEFQHCWSK	XL:A-Alkene@150;Carbamidomethyl@160	-2.94188	27.2	0.0039	FALSE	FALSE	rk_10	rk_10:K42-rk_10:K150	10	2	27.55,sp|rk_10|rk_10,sp|rk_10|rk_10,42,150	1	DSSO 14N - 14N	27.55	27.2
Intra-Subunit	QE20150802-25_MS3-results_cleaned	QE20150802-25_MS3-results	rk_10	K42	rk_10	K150	A3G_HUMAN APOBEC3G OS=Homo sapiens GN=A3G	A3G_HUMAN APOBEC3G OS=Homo sapiens GN=A3G	rk_10	rk_10	14873	59.1663	726.952	5	568.462	15.285	2	676.856	2	TKGPSRPPLDAK	XL:A-Thiol(Unsaturated)@42	-3.41788	34.1	0.00089	753.663	3	ATMKIMNYDEFQHCWSK	Oxidation@149;XL:A-Alkene@150;Carbamidomethyl@160	-3.00305	24.8	0.0055	FALSE	FALSE	rk_10	rk_10:K42-rk_10:K150	10	2	29.45,sp|rk_10|rk_10,sp|rk_10|rk_10,42,150	1	DSSO 14N - 14N	29.45	24.8
Intra-Subunit	QE20150802-25_MS3-results_cleaned	QE20150802-25_MS3-results	rk_10	K42	rk_10	K150	A3G_HUMAN APOBEC3G OS=Homo sapiens GN=A3G	A3G_HUMAN APOBEC3G OS=Homo sapiens GN=A3G	rk_10	rk_10	15913	62.9377	723.344	5	5.11353	5.11353	0	676.855	2	TKGPSRPPLDAK	XL:A-Thiol(Unsaturated)@42	-3.27014	28.4	0.0057	748.332	3	ATMKIMNYDEFQHCWSK	XL:A-Alkene@150;Carbamidomethyl@160	-3.61003	26.7	0.00098	FALSE	FALSE	rk_10	rk_10:K42-rk_10:K150	10	2	27.55,sp|rk_10|rk_10,sp|rk_10|rk_10,42,150	1	DSSO 14N - 14N	27.55	26.7
Intra-Subunit	QE20150802-25_MS3-results_cleaned	QE20150802-25_MS3-results	rk_10	K42	rk_10	K150	A3G_HUMAN APOBEC3G OS=Homo sapiens GN=A3G	A3G_HUMAN APOBEC3G OS=Homo sapiens GN=A3G	rk_10	rk_10	15917	62.9497	602.954	6	3.06502	3.06502	0	440.916	3	TKGPSRPPLDAK	XL:A-Alkene@42	-3.94713	22.1	0.016	758.989	3	ATMKIMNYDEFQHCWSK	XL:A-Thiol(Unsaturated)@150;Carbamidomethyl@160	-3.08911	17.4	0.14	FALSE	FALSE	rk_10	rk_10:K42-rk_10:K150	10	2	19.75,sp|rk_10|rk_10,sp|rk_10|rk_10,42,150	1	DSSO 14N - 14N	19.75	17.4
Intra-Subunit	QE20150802-26_MS3-results_cleaned	QE20150802-26_MS3-results	rk_10	K42	rk_10	K150	A3G_HUMAN APOBEC3G OS=Homo sapiens GN=A3G	A3G_HUMAN APOBEC3G OS=Homo sapiens GN=A3G	rk_10	rk_10	15343	59.2533	726.94	5	551.133	-2.03514	2	676.855	2	TKGPSRPPLDAK	XL:A-Thiol(Unsaturated)@42	-2.67917	26	0.0061	753.663	3	ATMKIMNYDEFQHCWSK	Oxidation@149;XL:A-Alkene@150;Carbamidomethyl@160	-3.53379	22.9	0.02	FALSE	FALSE	rk_10	rk_10:K42-rk_10:K150	10	2	24.45,sp|rk_10|rk_10,sp|rk_10|rk_10,42,150	1	DSSO 14N - 14N	24.45	22.9
Intra-Subunit	QE20150802-27_MS3-results_cleaned	QE20150802-27_MS3-results	rk_10	K42	rk_10	K141	A3G_HUMAN APOBEC3G OS=Homo sapiens GN=A3G	A3G_HUMAN APOBEC3G OS=Homo sapiens GN=A3G	rk_10	rk_10	9896	37.8924	554.541	4	4.31854	4.31854	0	676.855	2	TKGPSRPPLDAK	XL:A-Thiol(Unsaturated)@42	-3.12239	32.5	0.0024	423.221	2	SLCQKR	Carbamidomethyl@139;XL:A-Alkene@141	-4.63758	20.9	0.43	FALSE	FALSE	rk_10	rk_10:K42-rk_10:K141	13	1	26.70,sp|rk_10|rk_10,sp|rk_10|rk_10,42,141	1	DSSO 14N - 14N	26.7	20.9
Intra-Subunit	QE20150802-31_MS3-results_cleaned	QE20150802-31_MS3-results	rk_10	K42	rk_10	K141	A3G_HUMAN APOBEC3G OS=Homo sapiens GN=A3G	A3G_HUMAN APOBEC3G OS=Homo sapiens GN=A3G	rk_10	rk_10	10342	38.0134	554.539	4	1.12085	1.12085	0	676.855	2	TKGPSRPPLDAK	XL:A-Thiol(Unsaturated)@42	-2.82691	36.4	0.00011	423.22	2	SLCQKR	Carbamidomethyl@139;XL:A-Alkene@141	-3.92874	21.9	0.41	FALSE	FALSE	rk_10	rk_10:K42-rk_10:K141	13	1	29.15,sp|rk_10|rk_10,sp|rk_10|rk_10,42,141	1	DSSO 14N - 14N	29.15	21.9
Intra-Subunit	QE20150802-32_MS3-results_cleaned	QE20150802-32_MS3-results	rk_10	K42	rk_10	K141	A3G_HUMAN APOBEC3G OS=Homo sapiens GN=A3G	A3G_HUMAN APOBEC3G OS=Homo sapiens GN=A3G	rk_10	rk_10	10052	38.0552	554.54	4	1.89271	1.89271	0	676.855	2	TKGPSRPPLDAK	XL:A-Thiol(Unsaturated)@42	-2.67917	29.3	0.00067	423.22	2	SLCQKR	Carbamidomethyl@139;XL:A-Alkene@141	-3.45617	20.6	0.39	FALSE	FALSE	rk_10	rk_10:K42-rk_10:K141	13	1	24.95,sp|rk_10|rk_10,sp|rk_10|rk_10,42,141	1	DSSO 14N - 14N	24.95	20.6
Intra-Subunit	QE20150802-33_MS3-results_cleaned	QE20150802-33_MS3-results	rk_10	K42	rk_10	K141	A3G_HUMAN APOBEC3G OS=Homo sapiens GN=A3G	A3G_HUMAN APOBEC3G OS=Homo sapiens GN=A3G	rk_10	rk_10	10045	37.8354	554.538	4	-1.74604	-1.74604	0	676.856	2	TKGPSRPPLDAK	XL:A-Thiol(Unsaturated)@42	-3.71336	34.1	0.0012	423.221	2	SLCQKR	Carbamidomethyl@139;XL:A-Alkene@141	-4.87387	19.7	0.44	FALSE	FALSE	rk_10	rk_10:K42-rk_10:K141	13	1	26.90,sp|rk_10|rk_10,sp|rk_10|rk_10,42,141	1	DSSO 14N - 14N	26.9	19.7
Intra-Subunit	QE20150802-33_MS3-results_cleaned	QE20150802-33_MS3-results	rk_10	K42	rk_10	K141	A3G_HUMAN APOBEC3G OS=Homo sapiens GN=A3G	A3G_HUMAN APOBEC3G OS=Homo sapiens GN=A3G	rk_10	rk_10	10141	38.1788	554.54	4	2.77483	2.77483	0	676.855	2	TKGPSRPPLDAK	XL:A-Thiol(Unsaturated)@42	-3.12239	29.5	0.0027	423.22	2	SLCQKR	Carbamidomethyl@139;XL:A-Alkene@141	-4.16502	22.1	0.42	FALSE	FALSE	rk_10	rk_10:K42-rk_10:K141	13	1	25.80,sp|rk_10|rk_10,sp|rk_10|rk_10,42,141	1	DSSO 14N - 14N	25.8	22.1
Intra-Subunit	QE20150802-33_MS3-results_cleaned	QE20150802-33_MS3-results	rk_10	K42	rk_10	K113	A3G_HUMAN APOBEC3G OS=Homo sapiens GN=A3G	A3G_HUMAN APOBEC3G OS=Homo sapiens GN=A3G	rk_10	rk_10	21733	75.3098	920.233	4	4.78427	4.78427	0	676.856	2	TKGPSRPPLDAK	XL:A-Thiol(Unsaturated)@42	-4.00884	22.3	0.0097	1154.6	2	DMATFLAEDPKVTLTIFVAR	Oxidation@104;XL:A-Alkene@113	-2.58823	19.1	0.064	FALSE	FALSE	rk_10	rk_10:K42-rk_10:K113	6	2	20.70,sp|rk_10|rk_10,sp|rk_10|rk_10,42,113	1	DSSO 14N - 14N	20.7	19.1
Intra-Subunit	QE20150802-34_MS3-results_cleaned	QE20150802-34_MS3-results	rk_10	K42	rk_10	K141	A3G_HUMAN APOBEC3G OS=Homo sapiens GN=A3G	A3G_HUMAN APOBEC3G OS=Homo sapiens GN=A3G	rk_10	rk_10	10183	37.5584	554.539	4	0.790056	0.790056	0	676.855	2	TKGPSRPPLDAK	XL:A-Thiol(Unsaturated)@42	-2.0882	28.5	0.0013	423.22	2	SLCQKR	Carbamidomethyl@139;XL:A-Alkene@141	-3.21989	20.8	0.21	FALSE	FALSE	rk_10	rk_10:K42-rk_10:K141	13	1	24.65,sp|rk_10|rk_10,sp|rk_10|rk_10,42,141	1	DSSO 14N - 14N	24.65	20.8
Intra-Subunit	QE20150802-36_MS3-results_cleaned	QE20150802-36_MS3-results	rk_10	K42	rk_10	K113	A3G_HUMAN APOBEC3G OS=Homo sapiens GN=A3G	A3G_HUMAN APOBEC3G OS=Homo sapiens GN=A3G	rk_10	rk_10	23936	80.8591	916.233	4	3.68282	3.68282	0	676.856	2	TKGPSRPPLDAK	XL:A-Thiol(Unsaturated)@42	-4.30433	31.6	0.00067	1146.61	2	DMATFLAEDPKVTLTIFVAR	XL:A-Alkene@113	-5.09825	42.1	8.6e-07	FALSE	FALSE	rk_10	rk_10:K42-rk_10:K113	6	2	36.85,sp|rk_10|rk_10,sp|rk_10|rk_10,42,113	1	DSSO 14N - 14N	36.85	31.6
Intra-Subunit	VE20150618-03_A_MS3-results_cleaned	VE20150618-03_A_MS3-results	rk_10	K42	rk_10	K141	A3G_HUMAN APOBEC3G OS=Homo sapiens GN=A3G	A3G_HUMAN APOBEC3G OS=Homo sapiens GN=A3G	rk_10	rk_10	6010	25.3879	554.534	4	-8.36194	-8.36194	0	676.846	2	TKGPSRPPLDAK	XL:A-Thiol(Unsaturated)@42	9.87904	23.5	0.0018	423.214	2	SLCQKR	Carbamidomethyl@139;XL:A-Alkene@141	9.53956	18.3	0.46	FALSE	FALSE	rk_10	rk_10:K42-rk_10:K141	13	1	20.90,sp|rk_10|rk_10,sp|rk_10|rk_10,42,141	1	DSSO 14N - 14N	20.9	18.3
Intra-Subunit	VE20150618-03_MS3-results_cleaned	VE20150618-03_MS3-results	rk_10	K42	rk_10	K141	A3G_HUMAN APOBEC3G OS=Homo sapiens GN=A3G	A3G_HUMAN APOBEC3G OS=Homo sapiens GN=A3G	rk_10	rk_10	5784	24.5435	554.536	4	-4.17187	-4.17187	0	676.848	2	TKGPSRPPLDAK	XL:A-Thiol(Unsaturated)@42	7.07188	28.6	0.0028	423.216	2	SLCQKR	Carbamidomethyl@139;XL:A-Alkene@141	6.46781	18.7	0.19	FALSE	FALSE	rk_10	rk_10:K42-rk_10:K141	13	1	23.65,sp|rk_10|rk_10,sp|rk_10|rk_10,42,141	1	DSSO 14N - 14N	23.65	18.7
Intra-Subunit	VE20150618-07_MS3-results_cleaned	VE20150618-07_MS3-results	rk_10	K42	rk_10	K141	A3G_HUMAN APOBEC3G OS=Homo sapiens GN=A3G	A3G_HUMAN APOBEC3G OS=Homo sapiens GN=A3G	rk_10	rk_10	6078	25.3331	554.533	4	-10.3467	-10.3467	0	676.845	2	TKGPSRPPLDAK	XL:A-Thiol(Unsaturated)@42	11.652	34.4	0.00015	423.214	2	SLCQKR	Carbamidomethyl@139;XL:A-Alkene@141	11.4299	18.6	0.3	FALSE	FALSE	rk_10	rk_10:K42-rk_10:K141	13	1	26.50,sp|rk_10|rk_10,sp|rk_10|rk_10,42,141	1	DSSO 14N - 14N	26.5	18.6
Intra-Subunit	VE20150618-07_MS3-results_cleaned	VE20150618-07_MS3-results	rk_10	K42	rk_10	K113	A3G_HUMAN APOBEC3G OS=Homo sapiens GN=A3G	A3G_HUMAN APOBEC3G OS=Homo sapiens GN=A3G	rk_10	rk_10	22595	81.9134	916.226	4	-3.85302	-3.85302	0	660.86	2	TKGPSRPPLDAK	XL:A-Alkene@42	10.2158	36.7	0.00023	1146.59	2	DMATFLAEDPKVTLTIFVAR	XL:A-Alkene@113	8.76888	26.3	0.0049	FALSE	FALSE	rk_10	rk_10:K42-rk_10:K113	6	2	31.50,sp|rk_10|rk_10,sp|rk_10|rk_10,42,113	1	DSSO 14N - 14N	31.5	26.3
Intra-Subunit	VE20150618-10_MS3-results_cleaned	VE20150618-10_MS3-results	rk_10	K42	rk_10	K141	A3G_HUMAN APOBEC3G OS=Homo sapiens GN=A3G	A3G_HUMAN APOBEC3G OS=Homo sapiens GN=A3G	rk_10	rk_10	6233	25.0808	554.534	4	-8.69274	-8.69274	0	676.845	2	TKGPSRPPLDAK	XL:A-Thiol(Unsaturated)@42	12.3907	27.3	0.0047	423.214	2	SLCQKR	Carbamidomethyl@139;XL:A-Alkene@141	11.9025	16.5	0.49	FALSE	FALSE	rk_10	rk_10:K42-rk_10:K141	13	1	21.90,sp|rk_10|rk_10,sp|rk_10|rk_10,42,141	1	DSSO 14N - 14N	21.9	16.5
Intra-Subunit	VE20150618-11_MS3-results_cleaned	VE20150618-11_MS3-results	rk_10	K42	rk_10	K79	A3G_HUMAN APOBEC3G OS=Homo sapiens GN=A3G	A3G_HUMAN APOBEC3G OS=Homo sapiens GN=A3G	rk_10	rk_10	4498	19.2932	396.215	5	-12.8998	-12.8998	0	440.91	3	TKGPSRPPLDAK	XL:A-Alkene@42	7.84661	18.4	0.31	304.185	2	KLHR	XL:A-Alkene@79	9.42232	11.4	0.048	FALSE	FALSE	rk_10	rk_10:K42-rk_10:K79	1	1	14.90,sp|rk_10|rk_10,sp|rk_10|rk_10,42,79	1	DSSO 14N - 14N	14.9	11.4
Intra-Subunit	VE20150618-11_MS3-results_cleaned	VE20150618-11_MS3-results	rk_10	K42	rk_10	K141	A3G_HUMAN APOBEC3G OS=Homo sapiens GN=A3G	A3G_HUMAN APOBEC3G OS=Homo sapiens GN=A3G	rk_10	rk_10	5952	25.0871	554.534	4	-7.47982	-7.47982	0	676.846	2	TKGPSRPPLDAK	XL:A-Thiol(Unsaturated)@42	10.9133	31.2	0.00091	423.214	2	SLCQKR	Carbamidomethyl@139;XL:A-Alkene@141	10.4847	20	0.19	FALSE	FALSE	rk_10	rk_10:K42-rk_10:K141	13	1	25.60,sp|rk_10|rk_10,sp|rk_10|rk_10,42,141	1	DSSO 14N - 14N	25.6	20
Intra-Subunit	VE20150618-12_MS3-results_cleaned	VE20150618-12_MS3-results	rk_10	K42	rk_10	K141	A3G_HUMAN APOBEC3G OS=Homo sapiens GN=A3G	A3G_HUMAN APOBEC3G OS=Homo sapiens GN=A3G	rk_10	rk_10	6331	25.119	554.534	4	-8.36194	-8.36194	0	676.846	2	TKGPSRPPLDAK	XL:A-Thiol(Unsaturated)@42	10.1745	33.4	0.0011	423.214	2	SLCQKR	Carbamidomethyl@139;XL:A-Alkene@141	9.53956	19	0.32	FALSE	FALSE	rk_10	rk_10:K42-rk_10:K141	13	1	26.20,sp|rk_10|rk_10,sp|rk_10|rk_10,42,141	1	DSSO 14N - 14N	26.2	19
Intra-Subunit	VE20160603-10-results_cleaned	VE20160603-10-results	rk_10	K42	rk_10	K141	A3G_HUMAN APOBEC3G OS=Homo sapiens GN=A3G	A3G_HUMAN APOBEC3G OS=Homo sapiens GN=A3G	rk_10	rk_10	2882	20.4898	554.538	4	-0.753654	-0.753654	0	676.851	2	TKGPSRPPLDAK	XL:A-Thiol(Unsaturated)@42	2.63956	32.1	0.00061	423.218	2	SLCQKR	Carbamidomethyl@139;XL:A-Alkene@141	1.74208	17.3	0.32	FALSE	FALSE	rk_10	rk_10:K42-rk_10:K141	10	0	24.70,sp|rk_10|rk_10,sp|rk_10|rk_10,42,141	1	DSSO 14N - 14N	24.7	17.3
Intra-Subunit	VE20160603-10-results_cleaned	VE20160603-10-results	rk_10	K42	rk_10	K150	A3G_HUMAN APOBEC3G OS=Homo sapiens GN=A3G	A3G_HUMAN APOBEC3G OS=Homo sapiens GN=A3G	rk_10	rk_10	4761	30.2895	729.736	5	-3.41348	-3.41348	0	676.852	2	TKGPSRPPLDAK	XL:A-Thiol(Unsaturated)@42	1.60536	23.7	0.006	758.99	3	ATMKIMNYDEFQHCWSK	Oxidation@149;XL:A-Alkene@150;Oxidation@152;Carbamidomethyl@160	2.07502	22.6	0.032	FALSE	FALSE	rk_10	rk_10:K42-rk_10:K150	7	1	23.15,sp|rk_10|rk_10,sp|rk_10|rk_10,42,150	1	DSSO 14N - 14N	23.15	22.6
Intra-Subunit	VE20160603-13-results_cleaned	VE20160603-13-results	rk_10	K42	rk_10	K150	A3G_HUMAN APOBEC3G OS=Homo sapiens GN=A3G	A3G_HUMAN APOBEC3G OS=Homo sapiens GN=A3G	rk_10	rk_10	4646	30.3885	729.74	5	1.61184	1.61184	0	676.852	2	TKGPSRPPLDAK	XL:A-Thiol(Unsaturated)@42	2.19633	32.6	0.00042	758.99	3	ATMKIMNYDEFQHCWSK	Oxidation@149;XL:A-Alkene@150;Oxidation@152;Carbamidomethyl@160	2.20677	22.3	0.023	FALSE	FALSE	rk_10	rk_10:K42-rk_10:K150	7	1	27.45,sp|rk_10|rk_10,sp|rk_10|rk_10,42,150	1	DSSO 14N - 14N	27.45	22.3
Intra-Subunit	VE20160603-13-results_cleaned	VE20160603-13-results	rk_10	K42	rk_10	K150	A3G_HUMAN APOBEC3G OS=Homo sapiens GN=A3G	A3G_HUMAN APOBEC3G OS=Homo sapiens GN=A3G	rk_10	rk_10	5539	34.6728	723.339	5	-1.98423	-1.98423	0	676.852	2	TKGPSRPPLDAK	XL:A-Thiol(Unsaturated)@42	1.90085	29.3	0.0029	748.327	3	ATMKIMNYDEFQHCWSK	XL:A-Alkene@150;Carbamidomethyl@160	2.26973	20	0.14	FALSE	FALSE	rk_10	rk_10:K42-rk_10:K150	7	1	24.65,sp|rk_10|rk_10,sp|rk_10|rk_10,42,150	1	DSSO 14N - 14N	24.65	20
Intra-Subunit	VE20160603-14-results_cleaned	VE20160603-14-results	rk_10	K42	rk_10	K141	A3G_HUMAN APOBEC3G OS=Homo sapiens GN=A3G	A3G_HUMAN APOBEC3G OS=Homo sapiens GN=A3G	rk_10	rk_10	2841	20.2591	554.537	4	-1.96657	-1.96657	0	676.852	2	TKGPSRPPLDAK	XL:A-Thiol(Unsaturated)@42	1.90085	25.3	0.0079	423.218	2	SLCQKR	Carbamidomethyl@139;XL:A-Alkene@141	1.26951	21.6	0.36	FALSE	FALSE	rk_10	rk_10:K42-rk_10:K141	10	0	23.45,sp|rk_10|rk_10,sp|rk_10|rk_10,42,141	1	DSSO 14N - 14N	23.45	21.6
Intra-Subunit	VE20160603-14-results_cleaned	VE20160603-14-results	rk_10	K42	rk_10	K150	A3G_HUMAN APOBEC3G OS=Homo sapiens GN=A3G	A3G_HUMAN APOBEC3G OS=Homo sapiens GN=A3G	rk_10	rk_10	4865	30.3401	729.737	5	-1.73837	-1.73837	0	676.852	2	TKGPSRPPLDAK	XL:A-Thiol(Unsaturated)@42	2.19633	28.7	0.00087	758.99	3	ATMKIMNYDEFQHCWSK	Oxidation@149;XL:A-Alkene@150;Oxidation@152;Carbamidomethyl@160	2.73379	23.5	0.0064	FALSE	FALSE	rk_10	rk_10:K42-rk_10:K150	7	1	26.10,sp|rk_10|rk_10,sp|rk_10|rk_10,42,150	1	DSSO 14N - 14N	26.1	23.5
Intra-Subunit	VE20160603-16-results_cleaned	VE20160603-16-results	rk_10	K42	rk_10	K150	A3G_HUMAN APOBEC3G OS=Homo sapiens GN=A3G	A3G_HUMAN APOBEC3G OS=Homo sapiens GN=A3G	rk_10	rk_10	4798	30.3978	729.739	5	1.10931	1.10931	0	676.852	2	TKGPSRPPLDAK	XL:A-Thiol(Unsaturated)@42	1.16213	28.1	0.0025	758.991	3	ATMKIMNYDEFQHCWSK	Oxidation@149;XL:A-Alkene@150;Oxidation@152;Carbamidomethyl@160	1.41625	25.2	0.0059	FALSE	FALSE	rk_10	rk_10:K42-rk_10:K150	7	1	26.65,sp|rk_10|rk_10,sp|rk_10|rk_10,42,150	1	DSSO 14N - 14N	26.65	25.2
Intra-Subunit	VE20160603-16-results_cleaned	VE20160603-16-results	rk_10	K42	rk_10	K150	A3G_HUMAN APOBEC3G OS=Homo sapiens GN=A3G	A3G_HUMAN APOBEC3G OS=Homo sapiens GN=A3G	rk_10	rk_10	5723	34.6661	723.342	5	1.73365	1.73365	0	676.852	2	TKGPSRPPLDAK	XL:A-Thiol(Unsaturated)@42	1.60536	19.6	0.13	748.328	3	ATMKIMNYDEFQHCWSK	XL:A-Alkene@150;Carbamidomethyl@160	0.933414	23.5	0.03	FALSE	FALSE	rk_10	rk_10:K42-rk_10:K150	7	1	21.55,sp|rk_10|rk_10,sp|rk_10|rk_10,42,150	1	DSSO 14N - 14N	21.55	19.6
Intra-Subunit	VE20160603-17-results_cleaned	VE20160603-17-results	rk_10	K42	rk_10	K249	A3G_HUMAN APOBEC3G OS=Homo sapiens GN=A3G	A3G_HUMAN APOBEC3G OS=Homo sapiens GN=A3G	rk_10	rk_10	4628	28.4804	566.119	6	-0.814495	-0.814495	0	440.913	3	TKGPSRPPLDAK	XL:A-Alkene@42	2.17651	23.4	0.0084	685.319	3	GFLCNQAPHKHGFLEGR	Carbamidomethyl@243;XL:A-Thiol(Unsaturated)@249	2.43114	24.5	0.021	FALSE	FALSE	rk_10	rk_10:K42-rk_10:K249	4	2	23.95,sp|rk_10|rk_10,sp|rk_10|rk_10,42,249	1	DSSO 14N - 14N	23.95	23.4
Intra-Subunit	VE20160603-20-results_cleaned	VE20160603-20-results	rk_10	K42	rk_10	K141	A3G_HUMAN APOBEC3G OS=Homo sapiens GN=A3G	A3G_HUMAN APOBEC3G OS=Homo sapiens GN=A3G	rk_10	rk_10	2811	19.9201	554.538	4	-0.422859	-0.422859	0	676.851	2	TKGPSRPPLDAK	XL:A-Thiol(Unsaturated)@42	2.78731	29.6	0.0021	423.218	2	SLCQKR	Carbamidomethyl@139;XL:A-Alkene@141	1.97837	19.9	0.25	FALSE	FALSE	rk_10	rk_10:K42-rk_10:K141	10	0	24.75,sp|rk_10|rk_10,sp|rk_10|rk_10,42,141	1	DSSO 14N - 14N	24.75	19.9
Intra-Subunit	VE20160603-22-results_cleaned	VE20160603-22-results	rk_10	K42	rk_10	K141	A3G_HUMAN APOBEC3G OS=Homo sapiens GN=A3G	A3G_HUMAN APOBEC3G OS=Homo sapiens GN=A3G	rk_10	rk_10	2829	20.4784	554.538	4	-0.312594	-0.312594	0	676.852	2	TKGPSRPPLDAK	XL:A-Thiol(Unsaturated)@42	1.60536	30.6	0.0017	423.218	2	SLCQKR	Carbamidomethyl@139;XL:A-Alkene@141	1.26951	17.3	0.43	FALSE	FALSE	rk_10	rk_10:K42-rk_10:K141	10	0	23.95,sp|rk_10|rk_10,sp|rk_10|rk_10,42,141	1	DSSO 14N - 14N	23.95	17.3
Intra-Subunit	VE20160603-22-results_cleaned	VE20160603-22-results	rk_10	K42	rk_10	K150	A3G_HUMAN APOBEC3G OS=Homo sapiens GN=A3G	A3G_HUMAN APOBEC3G OS=Homo sapiens GN=A3G	rk_10	rk_10	4708	30.2494	729.739	5	0.355514	0.355514	0	676.852	2	TKGPSRPPLDAK	XL:A-Thiol(Unsaturated)@42	1.01439	29.3	0.0037	758.991	3	ATMKIMNYDEFQHCWSK	Oxidation@149;XL:A-Alkene@150;Oxidation@152;Carbamidomethyl@160	1.02099	21.1	0.021	FALSE	FALSE	rk_10	rk_10:K42-rk_10:K150	7	1	25.20,sp|rk_10|rk_10,sp|rk_10|rk_10,42,150	1	DSSO 14N - 14N	25.2	21.1
Intra-Subunit	VE20160603-23-results_cleaned	VE20160603-23-results	rk_10	K42	rk_10	K113	A3G_HUMAN APOBEC3G OS=Homo sapiens GN=A3G	A3G_HUMAN APOBEC3G OS=Homo sapiens GN=A3G	rk_10	rk_10	8303	44.4996	920.228	4	-0.394833	-0.394833	0	660.867	2	TKGPSRPPLDAK	XL:A-Alkene@42	0.0775361	25.2	0.0029	1154.6	2	DMATFLAEDPKVTLTIFVAR	Oxidation@104;XL:A-Alkene@113	1.9155	28.9	0.00055	FALSE	FALSE	rk_10	rk_10:K42-rk_10:K113	1	1	27.05,sp|rk_10|rk_10,sp|rk_10|rk_10,42,113	1	DSSO 14N - 14N	27.05	25.2
Intra-Subunit	VE20160603-25-results_cleaned	VE20160603-25-results	rk_10	K42	rk_10	K141	A3G_HUMAN APOBEC3G OS=Homo sapiens GN=A3G	A3G_HUMAN APOBEC3G OS=Homo sapiens GN=A3G	rk_10	rk_10	2754	20.6612	554.539	4	0.018201	0.018201	0	676.852	2	TKGPSRPPLDAK	XL:A-Thiol(Unsaturated)@42	2.34408	34.8	0.0002	423.218	2	SLCQKR	Carbamidomethyl@139;XL:A-Alkene@141	1.74208	20.2	0.32	FALSE	FALSE	rk_10	rk_10:K42-rk_10:K141	10	0	27.50,sp|rk_10|rk_10,sp|rk_10|rk_10,42,141	1	DSSO 14N - 14N	27.5	20.2
Intra-Subunit	VE20160603-26-results_cleaned	VE20160603-26-results	rk_10	K42	rk_10	K141	A3G_HUMAN APOBEC3G OS=Homo sapiens GN=A3G	A3G_HUMAN APOBEC3G OS=Homo sapiens GN=A3G	rk_10	rk_10	2808	20.1822	554.538	4	-0.643389	-0.643389	0	676.851	2	TKGPSRPPLDAK	XL:A-Thiol(Unsaturated)@42	2.49182	31.8	0.00019	423.218	2	SLCQKR	Carbamidomethyl@139;XL:A-Alkene@141	1.97837	21.1	0.36	FALSE	FALSE	rk_10	rk_10:K42-rk_10:K141	10	0	26.45,sp|rk_10|rk_10,sp|rk_10|rk_10,42,141	1	DSSO 14N - 14N	26.45	21.1
Intra-Subunit	VE20160603-26-results_cleaned	VE20160603-26-results	rk_10	K42	rk_10	K141	A3G_HUMAN APOBEC3G OS=Homo sapiens GN=A3G	A3G_HUMAN APOBEC3G OS=Homo sapiens GN=A3G	rk_10	rk_10	2871	20.522	554.539	4	0.018201	0.018201	0	676.852	2	TKGPSRPPLDAK	XL:A-Thiol(Unsaturated)@42	1.60536	34.1	0.0024	423.218	2	SLCQKR	Carbamidomethyl@139;XL:A-Alkene@141	1.50579	19.8	0.35	FALSE	FALSE	rk_10	rk_10:K42-rk_10:K141	10	0	26.95,sp|rk_10|rk_10,sp|rk_10|rk_10,42,141	1	DSSO 14N - 14N	26.95	19.8
Intra-Subunit	VE20160603-26-results_cleaned	VE20160603-26-results	rk_10	K42	rk_10	K249	A3G_HUMAN APOBEC3G OS=Homo sapiens GN=A3G	A3G_HUMAN APOBEC3G OS=Homo sapiens GN=A3G	rk_10	rk_10	4405	28.7918	566.119	6	-0.274468	-0.274468	0	440.913	3	TKGPSRPPLDAK	XL:A-Alkene@42	1.4961	19.1	0.079	685.32	3	GFLCNQAPHKHGFLEGR	Carbamidomethyl@243;XL:A-Thiol(Unsaturated)@249	1.11788	26.6	0.0064	FALSE	FALSE	rk_10	rk_10:K42-rk_10:K249	4	2	22.85,sp|rk_10|rk_10,sp|rk_10|rk_10,42,249	1	DSSO 14N - 14N	22.85	19.1
Intra-Subunit	VE20160603-28-results_cleaned	VE20160603-28-results	rk_10	K42	rk_10	K141	A3G_HUMAN APOBEC3G OS=Homo sapiens GN=A3G	A3G_HUMAN APOBEC3G OS=Homo sapiens GN=A3G	rk_10	rk_10	2742	19.5351	554.538	4	-1.08445	-1.08445	0	676.852	2	TKGPSRPPLDAK	XL:A-Thiol(Unsaturated)@42	1.45762	20.1	0.084	423.218	2	SLCQKR	Carbamidomethyl@139;XL:A-Alkene@141	0.796939	21.5	0.48	FALSE	FALSE	rk_10	rk_10:K42-rk_10:K141	10	0	20.80,sp|rk_10|rk_10,sp|rk_10|rk_10,42,141	1	DSSO 14N - 14N	20.8	20.1
Intra-Subunit	VE20160603-28-results_cleaned	VE20160603-28-results	rk_10	K42	rk_10	K141	A3G_HUMAN APOBEC3G OS=Homo sapiens GN=A3G	A3G_HUMAN APOBEC3G OS=Homo sapiens GN=A3G	rk_10	rk_10	2813	19.8899	554.539	4	0.569526	0.569526	0	676.851	2	TKGPSRPPLDAK	XL:A-Thiol(Unsaturated)@42	2.78731	28.3	0.0046	423.218	2	SLCQKR	Carbamidomethyl@139;XL:A-Alkene@141	2.21465	23.2	0.25	FALSE	FALSE	rk_10	rk_10:K42-rk_10:K141	10	0	25.75,sp|rk_10|rk_10,sp|rk_10|rk_10,42,141	1	DSSO 14N - 14N	25.75	23.2
Intra-Subunit	VE20160603-29-results_cleaned	VE20160603-29-results	rk_10	K42	rk_10	K141	A3G_HUMAN APOBEC3G OS=Homo sapiens GN=A3G	A3G_HUMAN APOBEC3G OS=Homo sapiens GN=A3G	rk_10	rk_10	2917	19.6201	554.538	4	-0.422859	-0.422859	0	676.852	2	TKGPSRPPLDAK	XL:A-Thiol(Unsaturated)@42	2.34408	32.2	0.0014	423.218	2	SLCQKR	Carbamidomethyl@139;XL:A-Alkene@141	1.74208	17.1	0.47	FALSE	FALSE	rk_10	rk_10:K42-rk_10:K141	10	0	24.65,sp|rk_10|rk_10,sp|rk_10|rk_10,42,141	1	DSSO 14N - 14N	24.65	17.1
Intra-Subunit	VE20160603-29-results_cleaned	VE20160603-29-results	rk_10	K42	rk_10	K249	A3G_HUMAN APOBEC3G OS=Homo sapiens GN=A3G	A3G_HUMAN APOBEC3G OS=Homo sapiens GN=A3G	rk_10	rk_10	4808	28.4785	566.119	6	-0.922501	-0.922501	0	440.913	3	TKGPSRPPLDAK	XL:A-Alkene@42	1.94971	23.8	0.017	685.319	3	GFLCNQAPHKHGFLEGR	Carbamidomethyl@243;XL:A-Thiol(Unsaturated)@249	2.1393	27.7	0.0026	FALSE	FALSE	rk_10	rk_10:K42-rk_10:K249	4	2	25.75,sp|rk_10|rk_10,sp|rk_10|rk_10,42,249	1	DSSO 14N - 14N	25.75	23.8
Intra-Subunit	VE20160603-29-results_cleaned	VE20160603-29-results	rk_10	K42	rk_10	K249	A3G_HUMAN APOBEC3G OS=Homo sapiens GN=A3G	A3G_HUMAN APOBEC3G OS=Homo sapiens GN=A3G	rk_10	rk_10	4813	28.4951	679.143	5	-287.538	8.2953	-1	660.867	2	TKGPSRPPLDAK	XL:A-Alkene@42	-0.0737803	15.9	0.087	685.654	3	GFLCNQAPHKHGFLEGR	Carbamidomethyl@243;Deamidated@244;XL:A-Thiol(Unsaturated)@249	-7.62585	23.7	0.048	FALSE	FALSE	rk_10	rk_10:K42-rk_10:K249	4	2	19.80,sp|rk_10|rk_10,sp|rk_10|rk_10,42,249	1	DSSO 14N - 14N	19.8	15.9
Intra-Subunit	VE20160714-94-results_cleaned	VE20160714-94-results	rk_9	K94	rk_9	K111	CBFB_HUMAN Core-binding factor subunit beta OS=Homo sapiens GN=CBFB	CBFB_HUMAN Core-binding factor subunit beta OS=Homo sapiens GN=CBFB	rk_9	rk_9	11137	54.2519	1085.31	4	3.08373	3.08373	0	933.485	2	EYVDLEREAGKVYLK	XL:A-Alkene@94	0.981425	23.1	0.00084	1212.14	2	APMILNGVCVIWKGWIDLQR	Carbamidomethyl@107;XL:A-Alkene@111	1.03788	24.6	0.00036	FALSE	FALSE	rk_9	rk_9:K94-rk_9:K111	1	1	23.85,sp|rk_9|rk_9,sp|rk_9|rk_9,94,111	1	DSSO 14N - 14N	23.85	23.1
Intra-Subunit	QE20150425-07_MS3-results_cleaned	QE20150425-07_MS3-results	rk_9	K11	rk_9	K28	CBFB_HUMAN Core-binding factor subunit beta OS=Homo sapiens GN=CBFB	CBFB_HUMAN Core-binding factor subunit beta OS=Homo sapiens GN=CBFB	rk_9	rk_9	12174	65.0034	698.82	4	9.1749	9.1749	0	709.811	2	SKFENEEFFR	XL:A-Thiol(Unsaturated)@11	-7.323	21.7	0.00022	678.821	2	ECEIKYTGFR	Carbamidomethyl@25;XL:A-Alkene@28	-6.23173	16.5	0.013	FALSE	FALSE	rk_9	rk_9:K11-rk_9:K28	7	1	19.10,sp|rk_9|rk_9,sp|rk_9|rk_9,11,28	1	DSSO 14N - 14N	19.1	16.5
Intra-Subunit	QE20150425-18_MS3-results_cleaned	QE20150425-18_MS3-results	rk_9	K11	rk_9	K28	CBFB_HUMAN Core-binding factor subunit beta OS=Homo sapiens GN=CBFB	CBFB_HUMAN Core-binding factor subunit beta OS=Homo sapiens GN=CBFB	rk_9	rk_9	13665	65.6888	698.818	4	6.20102	6.20102	0	709.812	2	SKFENEEFFR	XL:A-Thiol(Unsaturated)@11	-7.88652	24.5	0.00042	678.821	2	ECEIKYTGFR	Carbamidomethyl@25;XL:A-Alkene@28	-6.82099	18.9	0.024	FALSE	FALSE	rk_9	rk_9:K11-rk_9:K28	7	1	21.70,sp|rk_9|rk_9,sp|rk_9|rk_9,11,28	1	DSSO 14N - 14N	21.7	18.9
Intra-Subunit	QE20150425-23_MS3-results_cleaned	QE20150425-23_MS3-results	rk_9	K11	rk_9	K28	CBFB_HUMAN Core-binding factor subunit beta OS=Homo sapiens GN=CBFB	CBFB_HUMAN Core-binding factor subunit beta OS=Homo sapiens GN=CBFB	rk_9	rk_9	14007	65.6358	698.817	4	5.32635	5.32635	0	709.811	2	SKFENEEFFR	XL:A-Thiol(Unsaturated)@11	-6.47771	34	1e-05	678.822	2	ECEIKYTGFR	Carbamidomethyl@25;XL:A-Alkene@28	-7.99949	19.8	0.042	FALSE	FALSE	rk_9	rk_9:K11-rk_9:K28	7	1	26.90,sp|rk_9|rk_9,sp|rk_9|rk_9,11,28	1	DSSO 14N - 14N	26.9	19.8
Intra-Subunit	QE20150425-25_MS3-results_cleaned	QE20150425-25_MS3-results	rk_9	K11	rk_9	K94	CBFB_HUMAN Core-binding factor subunit beta OS=Homo sapiens GN=CBFB	CBFB_HUMAN Core-binding factor subunit beta OS=Homo sapiens GN=CBFB	rk_9	rk_9	11295	62.3519	600.046	4	7.77896	7.77896	0	709.811	2	SKFENEEFFR	XL:A-Thiol(Unsaturated)@11	-7.04123	30.2	7.7e-06	481.275	2	EAGKVYLK	XL:A-Alkene@94	-6.87186	15.8	0.058	FALSE	FALSE	rk_9	rk_9:K11-rk_9:K94	1	1	23.00,sp|rk_9|rk_9,sp|rk_9|rk_9,11,94	1	DSSO 14N - 14N	23	15.8
Intra-Subunit	QE20150802-31_MS3-results_cleaned	QE20150802-31_MS3-results	rk_9	K11	rk_9	K28	CBFB_HUMAN Core-binding factor subunit beta OS=Homo sapiens GN=CBFB	CBFB_HUMAN Core-binding factor subunit beta OS=Homo sapiens GN=CBFB	rk_9	rk_9	19419	67.9609	698.817	4	4.01434	4.01434	0	709.808	2	SKFENEEFFR	XL:A-Thiol(Unsaturated)@11	-2.39212	32.2	1e-05	678.817	2	ECEIKYTGFR	Carbamidomethyl@25;XL:A-Alkene@28	-1.81231	25.2	0.0034	FALSE	FALSE	rk_9	rk_9:K11-rk_9:K28	7	1	28.70,sp|rk_9|rk_9,sp|rk_9|rk_9,11,28	1	DSSO 14N - 14N	28.7	25.2
Intra-Subunit	QE20150802-32_MS3-results_cleaned	QE20150802-32_MS3-results	rk_9	K11	rk_9	K28	CBFB_HUMAN Core-binding factor subunit beta OS=Homo sapiens GN=CBFB	CBFB_HUMAN Core-binding factor subunit beta OS=Homo sapiens GN=CBFB	rk_9	rk_9	19514	68.0515	698.817	4	4.53914	4.53914	0	709.808	2	SKFENEEFFR	XL:A-Thiol(Unsaturated)@11	-2.25124	36.5	2.4e-06	678.818	2	ECEIKYTGFR	Carbamidomethyl@25;XL:A-Alkene@28	-2.84351	28.4	0.0003	FALSE	FALSE	rk_9	rk_9:K11-rk_9:K28	7	1	32.45,sp|rk_9|rk_9,sp|rk_9|rk_9,11,28	1	DSSO 14N - 14N	32.45	28.4
Intra-Subunit	QE20150802-34_MS3-results_cleaned	QE20150802-34_MS3-results	rk_9	K11	rk_9	K28	CBFB_HUMAN Core-binding factor subunit beta OS=Homo sapiens GN=CBFB	CBFB_HUMAN Core-binding factor subunit beta OS=Homo sapiens GN=CBFB	rk_9	rk_9	19844	67.8746	698.818	4	5.50128	5.50128	0	709.809	2	SKFENEEFFR	XL:A-Thiol(Unsaturated)@11	-3.80095	34.5	1.8e-06	678.819	2	ECEIKYTGFR	Carbamidomethyl@25;XL:A-Alkene@28	-3.87471	22	0.036	FALSE	FALSE	rk_9	rk_9:K11-rk_9:K28	7	1	28.25,sp|rk_9|rk_9,sp|rk_9|rk_9,11,28	1	DSSO 14N - 14N	28.25	22
Intra-Subunit	QE20150802-36_MS3-results_cleaned	QE20150802-36_MS3-results	rk_9	K11	rk_9	K28	CBFB_HUMAN Core-binding factor subunit beta OS=Homo sapiens GN=CBFB	CBFB_HUMAN Core-binding factor subunit beta OS=Homo sapiens GN=CBFB	rk_9	rk_9	19650	68.2058	698.816	4	3.0522	3.0522	0	709.808	2	SKFENEEFFR	XL:A-Thiol(Unsaturated)@11	-3.23742	36	2.9e-06	678.819	2	ECEIKYTGFR	Carbamidomethyl@25;XL:A-Alkene@28	-3.7274	34.2	0.00022	FALSE	FALSE	rk_9	rk_9:K11-rk_9:K28	7	1	35.10,sp|rk_9|rk_9,sp|rk_9|rk_9,11,28	1	DSSO 14N - 14N	35.1	34.2
Intra-Subunit	VE20150903-12_MS3-results_cleaned	VE20150903-12_MS3-results	rk_1	K243	rk_1	K237	CUL5_HUMAN Cullin-5 OS=Homo sapiens GN=CUL5	CUL5_HUMAN Cullin-5 OS=Homo sapiens GN=CUL5	rk_1	rk_1	7720	43.8914	580.478	6	-2.34179	-2.34179	0	518.953	3	ADAKLKEEEKRAL	XL:A-Alkene@243	2.28067	21.2	0.023	635.999	3	ADAKLKEEEKRALRY	XL:A-Thiol(Unsaturated)@237	2.02358	28.1	0.016	FALSE	FALSE	rk_1	rk_1:K243-rk_1:K237	1	1	24.65,sp|rk_1|rk_1,sp|rk_1|rk_1,243,237	1	DSSO 14N - 14N	24.65	21.2
Intra-Subunit	VE20150907-07_MS3-results_cleaned	VE20150907-07_MS3-results	rk_1	K243	rk_1	K243	CUL5_HUMAN Cullin-5 OS=Homo sapiens GN=CUL5	CUL5_HUMAN Cullin-5 OS=Homo sapiens GN=CUL5	rk_1	rk_1	6428	35.7427	790.419	4	-5.96856	-5.96856	0	777.925	2	ADAKLKEEEKRAL	XL:A-Alkene@243	4.16121	18.5	0.0052	793.91	2	ADAKLKEEEKRAL	XL:A-Thiol(Unsaturated)@243	4.62579	23.2	0.0065	FALSE	FALSE	rk_1	rk_1:K243-rk_1:K243	64	2	20.85,sp|rk_1|rk_1,sp|rk_1|rk_1,243,243	1	DSSO 14N - 14N	20.85	18.5
Intra-Subunit	VE20150907-07_MS3-results_cleaned	VE20150907-07_MS3-results	rk_1	K239	rk_1	K239	CUL5_HUMAN Cullin-5 OS=Homo sapiens GN=CUL5	CUL5_HUMAN Cullin-5 OS=Homo sapiens GN=CUL5	rk_1	rk_1	6662	36.7852	790.422	4	-2.10272	-2.10272	0	777.924	2	ADAKLKEEEKRAL	XL:A-Alkene@239	4.6754	15.6	0.05	793.91	2	ADAKLKEEEKRAL	XL:A-Thiol(Unsaturated)@239	5.5075	18.6	0.067	FALSE	FALSE	rk_1	rk_1:K239-rk_1:K239	1	0	17.10,sp|rk_1|rk_1,sp|rk_1|rk_1,239,239	1	DSSO 14N - 14N	17.1	15.6
Intra-Subunit	VE20160226-19_MS3-results_cleaned	VE20160226-19_MS3-results	rk_1	K243	rk_1	K243	CUL5_HUMAN Cullin-5 OS=Homo sapiens GN=CUL5	CUL5_HUMAN Cullin-5 OS=Homo sapiens GN=CUL5	rk_1	rk_1	6794	37.1305	632.541	5	1.27568	1.27568	0	518.955	3	ADAKLKEEEKRAL	XL:A-Alkene@243	-0.224368	22.8	0.032	793.914	2	ADAKLKEEEKRAL	XL:A-Thiol(Unsaturated)@243	-0.412563	27.6	0.0019	FALSE	FALSE	rk_1	rk_1:K243-rk_1:K243	64	2	25.20,sp|rk_1|rk_1,sp|rk_1|rk_1,243,243	1	DSSO 14N - 14N	25.2	22.8
Intra-Subunit	VE20160226-20_MS3-results_cleaned	VE20160226-20_MS3-results	rk_1	K243	rk_1	K243	CUL5_HUMAN Cullin-5 OS=Homo sapiens GN=CUL5	CUL5_HUMAN Cullin-5 OS=Homo sapiens GN=CUL5	rk_1	rk_1	7244	37.4499	790.427	4	3.92799	3.92799	0	777.928	2	ADAKLKEEEKRAL	XL:A-Alkene@243	0.17625	25.8	0.008	793.913	2	ADAKLKEEEKRAL	XL:A-Thiol(Unsaturated)@243	0.595103	21.9	0.0087	FALSE	FALSE	rk_1	rk_1:K243-rk_1:K243	64	2	23.85,sp|rk_1|rk_1,sp|rk_1|rk_1,243,243	1	DSSO 14N - 14N	23.85	21.9
Intra-Subunit	VE20160226-20_MS3-results_cleaned	VE20160226-20_MS3-results	rk_1	K239	rk_1	K243	CUL5_HUMAN Cullin-5 OS=Homo sapiens GN=CUL5	CUL5_HUMAN Cullin-5 OS=Homo sapiens GN=CUL5	rk_1	rk_1	7410	38.0582	632.541	5	1.37233	1.37233	0	793.914	2	ADAKLKEEEKRAL	XL:A-Thiol(Unsaturated)@239	0.343186	20.4	0.075	777.928	2	ADAKLKEEEKRAL	XL:A-Alkene@243	0.433344	22.1	0.02	FALSE	FALSE	rk_1	rk_1:K239-rk_1:K243	2	0	21.25,sp|rk_1|rk_1,sp|rk_1|rk_1,239,243	1	DSSO 14N - 14N	21.25	20.4
Intra-Subunit	VE20160226-22_MS3-results_cleaned	VE20160226-22_MS3-results	rk_1	K243	rk_1	K243	CUL5_HUMAN Cullin-5 OS=Homo sapiens GN=CUL5	CUL5_HUMAN Cullin-5 OS=Homo sapiens GN=CUL5	rk_1	rk_1	7313	37.1003	632.542	5	3.2086	3.2086	0	518.954	3	ADAKLKEEEKRAL	XL:A-Alkene@243	0.353718	23.5	0.064	793.914	2	ADAKLKEEEKRAL	XL:A-Thiol(Unsaturated)@243	-0.160647	24.1	0.019	FALSE	FALSE	rk_1	rk_1:K243-rk_1:K243	64	2	23.80,sp|rk_1|rk_1,sp|rk_1|rk_1,243,243	1	DSSO 14N - 14N	23.8	23.5
Intra-Subunit	VE20160226-22_MS3-results_cleaned	VE20160226-22_MS3-results	rk_1	K243	rk_1	K243	CUL5_HUMAN Cullin-5 OS=Homo sapiens GN=CUL5	CUL5_HUMAN Cullin-5 OS=Homo sapiens GN=CUL5	rk_1	rk_1	7326	37.1442	790.426	4	3.0775	3.0775	0	777.928	2	ADAKLKEEEKRAL	XL:A-Alkene@243	-0.209389	22.7	0.0086	793.914	2	ADAKLKEEEKRAL	XL:A-Thiol(Unsaturated)@243	0.0912695	24.3	0.012	FALSE	FALSE	rk_1	rk_1:K243-rk_1:K243	64	2	23.50,sp|rk_1|rk_1,sp|rk_1|rk_1,243,243	1	DSSO 14N - 14N	23.5	22.7
Intra-Subunit	VE20160226-23_MS3-results_cleaned	VE20160226-23_MS3-results	rk_1	K243	rk_1	K243	CUL5_HUMAN Cullin-5 OS=Homo sapiens GN=CUL5	CUL5_HUMAN Cullin-5 OS=Homo sapiens GN=CUL5	rk_1	rk_1	7829	37.2328	632.541	5	0.599158	0.599158	0	518.954	3	ADAKLKEEEKRAL	XL:A-Alkene@243	0.739109	20.5	0.039	793.914	2	ADAKLKEEEKRAL	XL:A-Thiol(Unsaturated)@243	0.217228	20.9	0.023	FALSE	FALSE	rk_1	rk_1:K243-rk_1:K243	64	2	20.70,sp|rk_1|rk_1,sp|rk_1|rk_1,243,243	1	DSSO 14N - 14N	20.7	20.5
Intra-Subunit	VE20160226-23_MS3-results_cleaned	VE20160226-23_MS3-results	rk_1	K237	rk_1	K243	CUL5_HUMAN Cullin-5 OS=Homo sapiens GN=CUL5	CUL5_HUMAN Cullin-5 OS=Homo sapiens GN=CUL5	rk_1	rk_1	8033	37.9428	632.541	5	1.08239	1.08239	0	518.955	3	ADAKLKEEEKRAL	XL:A-Alkene@237	-0.417063	20.7	0.16	793.914	2	ADAKLKEEEKRAL	XL:A-Thiol(Unsaturated)@243	-0.538521	20.8	0.022	FALSE	FALSE	rk_1	rk_1:K237-rk_1:K243	107	2	20.75,sp|rk_1|rk_1,sp|rk_1|rk_1,237,243	1	DSSO 14N - 14N	20.75	20.7
Intra-Subunit	VE20160226-25_MS3-results_cleaned	VE20160226-25_MS3-results	rk_1	K239	rk_1	K243	CUL5_HUMAN Cullin-5 OS=Homo sapiens GN=CUL5	CUL5_HUMAN Cullin-5 OS=Homo sapiens GN=CUL5	rk_1	rk_1	7379	38.9268	632.541	5	1.17903	1.17903	0	518.954	3	ADAKLKEEEKRAL	XL:A-Alkene@239	1.1245	19.8	0.27	793.913	2	ADAKLKEEEKRAL	XL:A-Thiol(Unsaturated)@243	1.09894	20.6	0.065	FALSE	FALSE	rk_1	rk_1:K239-rk_1:K243	2	0	20.20,sp|rk_1|rk_1,sp|rk_1|rk_1,239,243	1	DSSO 14N - 14N	20.2	19.8
Intra-Subunit	VE20160226-29_MS3-results_cleaned	VE20160226-29_MS3-results	rk_1	K237	rk_1	K237	CUL5_HUMAN Cullin-5 OS=Homo sapiens GN=CUL5	CUL5_HUMAN Cullin-5 OS=Homo sapiens GN=CUL5	rk_1	rk_1	8380	37.0891	632.541	5	0.30922	0.30922	0	518.953	3	ADAKLKEEEKRAL	XL:A-Alkene@237	1.89528	20.1	0.27	777.926	2	ADAKLKEEEKRAL	XL:A-Alkene@237	2.36155	13.7	0.17	FALSE	FALSE	rk_1	rk_1:K237-rk_1:K237	1	0	16.90,sp|rk_1|rk_1,sp|rk_1|rk_1,237,237	1	DSSO 14N - 14N	16.9	13.7
Intra-Subunit	VE20160226-29_MS3-results_cleaned	VE20160226-29_MS3-results	rk_1	K237	rk_1	K239	CUL5_HUMAN Cullin-5 OS=Homo sapiens GN=CUL5	CUL5_HUMAN Cullin-5 OS=Homo sapiens GN=CUL5	rk_1	rk_1	8380	37.0891	632.541	5	0.30922	0.30922	0	518.953	3	ADAKLKEEEKRAL	XL:A-Alkene@237	1.89528	20.1	0.27	793.912	2	ADAKLKEEEKRAL	XL:A-Thiol(Unsaturated)@239	2.48448	20	0.11	FALSE	FALSE	rk_1	rk_1:K237-rk_1:K239	1	0	20.05,sp|rk_1|rk_1,sp|rk_1|rk_1,237,239	1	DSSO 14N - 14N	20.05	20
Intra-Subunit	VE20160226-29_MS3-results_cleaned	VE20160226-29_MS3-results	rk_1	K239	rk_1	K237	CUL5_HUMAN Cullin-5 OS=Homo sapiens GN=CUL5	CUL5_HUMAN Cullin-5 OS=Homo sapiens GN=CUL5	rk_1	rk_1	8380	37.0891	632.541	5	0.30922	0.30922	0	793.912	2	ADAKLKEEEKRAL	XL:A-Thiol(Unsaturated)@239	2.48448	20	0.11	777.926	2	ADAKLKEEEKRAL	XL:A-Alkene@237	2.36155	13.7	0.17	FALSE	FALSE	rk_1	rk_1:K239-rk_1:K237	1	0	16.85,sp|rk_1|rk_1,sp|rk_1|rk_1,239,237	1	DSSO 14N - 14N	16.85	13.7
Intra-Subunit	VE20150903-13_MS3-results_cleaned	VE20150903-13_MS3-results	rk_1	K237	rk_1	K243	CUL5_HUMAN Cullin-5 OS=Homo sapiens GN=CUL5	CUL5_HUMAN Cullin-5 OS=Homo sapiens GN=CUL5	rk_1	rk_1	8485	44.8324	696.376	5	3.7009	3.7009	0	625.342	3	ADAKLKEEEKRALRY	XL:A-Alkene@237	0.367948	18.4	0.35	793.913	2	ADAKLKEEEKRAL	XL:A-Thiol(Unsaturated)@243	0.972978	21.5	0.02	FALSE	FALSE	rk_1	rk_1:K237-rk_1:K243	107	2	19.95,sp|rk_1|rk_1,sp|rk_1|rk_1,237,243	1	DSSO 14N - 14N	19.95	18.4
Intra-Subunit	QE20150802-15_MS3-results_cleaned	QE20150802-15_MS3-results	rk_1	K384	rk_1	K403	CUL5_HUMAN Cullin-5 OS=Homo sapiens GN=CUL5	CUL5_HUMAN Cullin-5 OS=Homo sapiens GN=CUL5	rk_1	rk_1	21746	86.4454	1092.55	4	224.629	-5.22451	1	913.031	2	AVVNDATIFKLELPLK	XL:A-Alkene@384	-4.57833	25.6	0.00064	1246.59	2	TQPESKCPELLANYCDMLLR	XL:A-Alkene@403;Carbamidomethyl@404;Carbamidomethyl@412	-0.519542	26.1	8.4e-05	FALSE	FALSE	rk_1	rk_1:K384-rk_1:K403	87	11	25.85,sp|rk_1|rk_1,sp|rk_1|rk_1,384,403	1	DSSO 14N - 14N	25.85	25.6
Intra-Subunit	QE20150802-19_MS3-results_cleaned	QE20150802-19_MS3-results	rk_1	K384	rk_1	K403	CUL5_HUMAN Cullin-5 OS=Homo sapiens GN=CUL5	CUL5_HUMAN Cullin-5 OS=Homo sapiens GN=CUL5	rk_1	rk_1	23514	86.156	1092.55	4	226.195	-3.65886	1	913.032	2	AVVNDATIFKLELPLK	XL:A-Alkene@384	-5.345	41.5	2.2e-05	1262.58	2	TQPESKCPELLANYCDMLLR	XL:A-Thiol(Unsaturated)@403;Carbamidomethyl@404;Carbamidomethyl@412	-5.94997	35.4	8.7e-06	FALSE	FALSE	rk_1	rk_1:K384-rk_1:K403	87	11	38.45,sp|rk_1|rk_1,sp|rk_1|rk_1,384,403	1	DSSO 14N - 14N	38.45	35.4
Intra-Subunit	QE20150802-19_MS3-results_cleaned	QE20150802-19_MS3-results	rk_1	K384	rk_1	K403	CUL5_HUMAN Cullin-5 OS=Homo sapiens GN=CUL5	CUL5_HUMAN Cullin-5 OS=Homo sapiens GN=CUL5	rk_1	rk_1	23537	86.2429	1092.31	4	7.62353	7.62353	0	913.031	2	AVVNDATIFKLELPLK	XL:A-Alkene@384	-4.4688	26.2	0.0066	1262.58	2	TQPESKCPELLANYCDMLLR	XL:A-Thiol(Unsaturated)@403;Carbamidomethyl@404;Carbamidomethyl@412	-5.39555	27	0.00088	FALSE	FALSE	rk_1	rk_1:K384-rk_1:K403	87	11	26.60,sp|rk_1|rk_1,sp|rk_1|rk_1,384,403	1	DSSO 14N - 14N	26.6	26.2
Intra-Subunit	QE20150802-20_MS3-results_cleaned	QE20150802-20_MS3-results	rk_1	K384	rk_1	K403	CUL5_HUMAN Cullin-5 OS=Homo sapiens GN=CUL5	CUL5_HUMAN Cullin-5 OS=Homo sapiens GN=CUL5	rk_1	rk_1	24651	86.2659	1092.3	4	2.70176	2.70176	0	913.03	2	AVVNDATIFKLELPLK	XL:A-Alkene@384	-2.82593	31.9	0.00027	1246.58	2	TQPESKCPELLANYCDMLLR	XL:A-Alkene@403;Carbamidomethyl@404;Carbamidomethyl@412	1.80682	30.5	2.8e-05	FALSE	FALSE	rk_1	rk_1:K384-rk_1:K403	87	11	31.20,sp|rk_1|rk_1,sp|rk_1|rk_1,384,403	1	DSSO 14N - 14N	31.2	30.5
Intra-Subunit	QE20150802-20_MS3-results_cleaned	QE20150802-20_MS3-results	rk_1	K384	rk_1	K403	CUL5_HUMAN Cullin-5 OS=Homo sapiens GN=CUL5	CUL5_HUMAN Cullin-5 OS=Homo sapiens GN=CUL5	rk_1	rk_1	24684	86.3684	1092.79	4	450.694	-9.01029	2	913.032	2	AVVNDATIFKLELPLK	XL:A-Alkene@384	-5.345	26.8	0.00025	1262.58	2	TQPESKCPELLANYCDMLLR	XL:A-Thiol(Unsaturated)@403;Carbamidomethyl@404;Carbamidomethyl@412	-6.34598	40.6	1.7e-05	FALSE	FALSE	rk_1	rk_1:K384-rk_1:K403	87	11	33.70,sp|rk_1|rk_1,sp|rk_1|rk_1,384,403	1	DSSO 14N - 14N	33.7	26.8
Intra-Subunit	QE20150802-21_MS3-results_cleaned	QE20150802-21_MS3-results	rk_1	K384	rk_1	K403	CUL5_HUMAN Cullin-5 OS=Homo sapiens GN=CUL5	CUL5_HUMAN Cullin-5 OS=Homo sapiens GN=CUL5	rk_1	rk_1	23354	86.2567	1092.8	4	461.321	1.61136	2	913.03	2	AVVNDATIFKLELPLK	XL:A-Alkene@384	-2.7164	34.9	0.002	1262.58	2	TQPESKCPELLANYCDMLLR	XL:A-Thiol(Unsaturated)@403;Carbamidomethyl@404;Carbamidomethyl@412	-5.15795	34.5	3.3e-05	FALSE	FALSE	rk_1	rk_1:K384-rk_1:K403	87	11	34.70,sp|rk_1|rk_1,sp|rk_1|rk_1,384,403	1	DSSO 14N - 14N	34.7	34.5
Intra-Subunit	QE20150802-22_MS3-results_cleaned	QE20150802-22_MS3-results	rk_1	K384	rk_1	K403	CUL5_HUMAN Cullin-5 OS=Homo sapiens GN=CUL5	CUL5_HUMAN Cullin-5 OS=Homo sapiens GN=CUL5	rk_1	rk_1	24195	86.3701	1092.56	4	234.472	4.61675	1	913.03	2	AVVNDATIFKLELPLK	XL:A-Alkene@384	-2.93545	20	0.0016	1262.58	2	TQPESKCPELLANYCDMLLR	XL:A-Thiol(Unsaturated)@403;Carbamidomethyl@404;Carbamidomethyl@412	-3.49469	31.8	0.00029	FALSE	FALSE	rk_1	rk_1:K384-rk_1:K403	87	11	25.90,sp|rk_1|rk_1,sp|rk_1|rk_1,384,403	1	DSSO 14N - 14N	25.9	20
Intra-Subunit	VE20150618-04_MS3-results_cleaned	VE20150618-04_MS3-results	rk_1	K384	rk_1	K403	CUL5_HUMAN Cullin-5 OS=Homo sapiens GN=CUL5	CUL5_HUMAN Cullin-5 OS=Homo sapiens GN=CUL5	rk_1	rk_1	23211	89.034	1092.3	4	-5.79947	-5.79947	0	913.021	2	AVVNDATIFKLELPLK	XL:A-Alkene@384	6.81238	28.6	0.00044	1262.56	2	TQPESKCPELLANYCDMLLR	XL:A-Thiol(Unsaturated)@403;Carbamidomethyl@404;Carbamidomethyl@412	7.11862	19.9	0.0075	FALSE	FALSE	rk_1	rk_1:K384-rk_1:K403	87	11	24.25,sp|rk_1|rk_1,sp|rk_1|rk_1,384,403	1	DSSO 14N - 14N	24.25	19.9
Intra-Subunit	VE20150618-06_MS3-results_cleaned	VE20150618-06_MS3-results	rk_1	K384	rk_1	K403	CUL5_HUMAN Cullin-5 OS=Homo sapiens GN=CUL5	CUL5_HUMAN Cullin-5 OS=Homo sapiens GN=CUL5	rk_1	rk_1	22431	88.7331	1092.3	4	-230.165	-0.3624	-1	913.021	2	AVVNDATIFKLELPLK	XL:A-Alkene@384	6.81238	8.5	0.41	1247.07	2	TQPESKCPELLANYCDMLLR	XL:A-Alkene@403;Carbamidomethyl@404;Deamidated@410;Carbamidomethyl@412	7.82648	14.4	0.06	FALSE	FALSE	rk_1	rk_1:K384-rk_1:K403	87	11	11.45,sp|rk_1|rk_1,sp|rk_1|rk_1,384,403	1	DSSO 14N - 14N	11.45	8.5
Intra-Subunit	VE20160714-16-results_cleaned	VE20160714-16-results	rk_1	K384	rk_1	K403	CUL5_HUMAN Cullin-5 OS=Homo sapiens GN=CUL5	CUL5_HUMAN Cullin-5 OS=Homo sapiens GN=CUL5	rk_1	rk_1	11410	50.8933	1092.31	4	5.05079	5.05079	0	913.028	2	AVVNDATIFKLELPLK	XL:A-Alkene@384	-0.744947	37.1	8.1e-05	1246.58	2	TQPESKCPELLANYCDMLLR	XL:A-Alkene@403;Carbamidomethyl@404;Carbamidomethyl@412	1.16506	27.2	2.2e-05	FALSE	FALSE	rk_1	rk_1:K384-rk_1:K403	87	11	32.15,sp|rk_1|rk_1,sp|rk_1|rk_1,384,403	1	DSSO 14N - 14N	32.15	27.2
Intra-Subunit	VE20160714-19-results_cleaned	VE20160714-19-results	rk_1	K384	rk_1	K403	CUL5_HUMAN Cullin-5 OS=Homo sapiens GN=CUL5	CUL5_HUMAN Cullin-5 OS=Homo sapiens GN=CUL5	rk_1	rk_1	10014	48.9927	1096.3	4	1.62363	1.62363	0	913.027	2	AVVNDATIFKLELPLK	XL:A-Alkene@384	0.459836	29.7	0.00014	1270.57	2	TQPESKCPELLANYCDMLLR	XL:A-Thiol(Unsaturated)@403;Carbamidomethyl@404;Carbamidomethyl@412;Oxidation@414	1.92435	27.4	0.00049	FALSE	FALSE	rk_1	rk_1:K384-rk_1:K403	87	11	28.55,sp|rk_1|rk_1,sp|rk_1|rk_1,384,403	1	DSSO 14N - 14N	28.55	27.4
Intra-Subunit	VE20160714-19-results_cleaned	VE20160714-19-results	rk_1	K384	rk_1	K403	CUL5_HUMAN Cullin-5 OS=Homo sapiens GN=CUL5	CUL5_HUMAN Cullin-5 OS=Homo sapiens GN=CUL5	rk_1	rk_1	10014	48.9927	1096.3	4	-222.927	6.03783	-1	913.531	2	AVVNDATIFKLELPLK	Deamidated@378;XL:A-Alkene@384	-12.8867	18.1	0.05	1270.57	2	TQPESKCPELLANYCDMLLR	XL:A-Thiol(Unsaturated)@403;Carbamidomethyl@404;Carbamidomethyl@412;Oxidation@414	1.92435	27.4	0.00049	FALSE	FALSE	rk_1	rk_1:K384-rk_1:K403	87	11	22.75,sp|rk_1|rk_1,sp|rk_1|rk_1,384,403	1	DSSO 14N - 14N	22.75	18.1
Intra-Subunit	VE20160714-19-results_cleaned	VE20160714-19-results	rk_1	K384	rk_1	K403	CUL5_HUMAN Cullin-5 OS=Homo sapiens GN=CUL5	CUL5_HUMAN Cullin-5 OS=Homo sapiens GN=CUL5	rk_1	rk_1	10542	51.0005	1092.31	4	3.82034	3.82034	0	913.027	2	AVVNDATIFKLELPLK	XL:A-Alkene@384	0.240784	28.9	0.00045	1262.57	2	TQPESKCPELLANYCDMLLR	XL:A-Thiol(Unsaturated)@403;Carbamidomethyl@404;Carbamidomethyl@412	-1.75222	30	0.00019	FALSE	FALSE	rk_1	rk_1:K384-rk_1:K403	87	11	29.45,sp|rk_1|rk_1,sp|rk_1|rk_1,384,403	1	DSSO 14N - 14N	29.45	28.9
Intra-Subunit	VE20160714-19-results_cleaned	VE20160714-19-results	rk_1	K384	rk_1	K403	CUL5_HUMAN Cullin-5 OS=Homo sapiens GN=CUL5	CUL5_HUMAN Cullin-5 OS=Homo sapiens GN=CUL5	rk_1	rk_1	10542	51.0005	1092.31	4	-221.554	8.25073	-1	913.027	2	AVVNDATIFKLELPLK	XL:A-Alkene@384	0.240784	28.9	0.00045	1247.08	2	TQPESKCPELLANYCDMLLR	XL:A-Alkene@403;Carbamidomethyl@404;Deamidated@410;Carbamidomethyl@412	-6.52711	27	0.0017	FALSE	FALSE	rk_1	rk_1:K384-rk_1:K403	87	11	27.95,sp|rk_1|rk_1,sp|rk_1|rk_1,384,403	1	DSSO 14N - 14N	27.95	27
Intra-Subunit	VE20160714-20-results_cleaned	VE20160714-20-results	rk_1	K384	rk_1	K397	CUL5_HUMAN Cullin-5 OS=Homo sapiens GN=CUL5	CUL5_HUMAN Cullin-5 OS=Homo sapiens GN=CUL5	rk_1	rk_1	9111	43.9872	768.674	4	-319.044	7.60936	-1	929.512	2	AVVNDATIFKLELPLK	Deamidated@378;XL:A-Thiol(Unsaturated)@384	-7.2479	19.2	0.02	599.325	2	GVGLKTQPESK	XL:A-Alkene@397	3.88368	25.6	0.00056	FALSE	FALSE	rk_1	rk_1:K384-rk_1:K397	18	2	22.40,sp|rk_1|rk_1,sp|rk_1|rk_1,384,397	1	DSSO 14N - 14N	22.4	19.2
Intra-Subunit	VE20160714-20-results_cleaned	VE20160714-20-results	rk_1	K384	rk_1	K403	CUL5_HUMAN Cullin-5 OS=Homo sapiens GN=CUL5	CUL5_HUMAN Cullin-5 OS=Homo sapiens GN=CUL5	rk_1	rk_1	11097	50.9555	1092.31	4	6.16937	6.16937	0	913.025	2	AVVNDATIFKLELPLK	XL:A-Alkene@384	1.88367	24.3	0.031	1262.57	2	TQPESKCPELLANYCDMLLR	XL:A-Thiol(Unsaturated)@403;Carbamidomethyl@404;Carbamidomethyl@412	-1.51461	16.9	0.013	FALSE	FALSE	rk_1	rk_1:K384-rk_1:K403	87	11	20.60,sp|rk_1|rk_1,sp|rk_1|rk_1,384,403	1	DSSO 14N - 14N	20.6	16.9
Intra-Subunit	VE20160714-26-results_cleaned	VE20160714-26-results	rk_1	K384	rk_1	K403	CUL5_HUMAN Cullin-5 OS=Homo sapiens GN=CUL5	CUL5_HUMAN Cullin-5 OS=Homo sapiens GN=CUL5	rk_1	rk_1	11691	51.2208	1092.3	4	2.92548	2.92548	0	913.027	2	AVVNDATIFKLELPLK	XL:A-Alkene@384	0.240784	23.4	0.015	1262.57	2	TQPESKCPELLANYCDMLLR	XL:A-Thiol(Unsaturated)@403;Carbamidomethyl@404;Carbamidomethyl@412	-0.168152	23.7	0.0011	FALSE	FALSE	rk_1	rk_1:K384-rk_1:K403	87	11	23.55,sp|rk_1|rk_1,sp|rk_1|rk_1,384,403	1	DSSO 14N - 14N	23.55	23.4
Intra-Subunit	VE20160714-26-results_cleaned	VE20160714-26-results	rk_1	K384	rk_1	K403	CUL5_HUMAN Cullin-5 OS=Homo sapiens GN=CUL5	CUL5_HUMAN Cullin-5 OS=Homo sapiens GN=CUL5	rk_1	rk_1	11691	51.2208	1092.3	4	-222.448	7.35586	-1	913.027	2	AVVNDATIFKLELPLK	XL:A-Alkene@384	0.240784	23.4	0.015	1247.08	2	TQPESKCPELLANYCDMLLR	XL:A-Alkene@403;Carbamidomethyl@404;Deamidated@410;Carbamidomethyl@412	-6.52711	19	0.018	FALSE	FALSE	rk_1	rk_1:K384-rk_1:K403	87	11	21.20,sp|rk_1|rk_1,sp|rk_1|rk_1,384,403	1	DSSO 14N - 14N	21.2	19
Intra-Subunit	QE20150802-09_MS3-results_cleaned	QE20150802-09_MS3-results	rk_1	K384	rk_1	K403	CUL5_HUMAN Cullin-5 OS=Homo sapiens GN=CUL5	CUL5_HUMAN Cullin-5 OS=Homo sapiens GN=CUL5	rk_1	rk_1	19969	79.1239	1016.34	5	202.6	4.9178	1	1041.11	2	AVVNDATIFKLELPLKQK	XL:A-Alkene@384	-3.08314	27.2	0.00034	982.829	3	GVGLKTQPESKCPELLANYCDMLLR	XL:A-Alkene@403;Carbamidomethyl@404;Carbamidomethyl@412	-6.86808	19.9	0.36	FALSE	FALSE	rk_1	rk_1:K384-rk_1:K403	87	11	23.55,sp|rk_1|rk_1,sp|rk_1|rk_1,384,403	1	DSSO 14N - 14N	23.55	19.9
Intra-Subunit	QE20150802-15_MS3-results_cleaned	QE20150802-15_MS3-results	rk_1	K384	rk_1	K397	CUL5_HUMAN Cullin-5 OS=Homo sapiens GN=CUL5	CUL5_HUMAN Cullin-5 OS=Homo sapiens GN=CUL5	rk_1	rk_1	17522	70.1406	832.716	4	5.54722	5.54722	0	1057.09	2	AVVNDATIFKLELPLKQK	XL:A-Thiol(Unsaturated)@384	-4.04366	30	0.00043	599.33	2	GVGLKTQPESK	XL:A-Alkene@397	-4.29215	27.4	0.00054	FALSE	FALSE	rk_1	rk_1:K384-rk_1:K397	18	2	28.70,sp|rk_1|rk_1,sp|rk_1|rk_1,384,397	1	DSSO 14N - 14N	28.7	27.4
Intra-Subunit	QE20150802-18_MS3-results_cleaned	QE20150802-18_MS3-results	rk_1	K384|K390	rk_1	K397	CUL5_HUMAN Cullin-5 OS=Homo sapiens GN=CUL5	CUL5_HUMAN Cullin-5 OS=Homo sapiens GN=CUL5	rk_1	rk_1	18716	70.1886	666.368	5	-3.09794	-3.09794	0	694.407	3	AVVNDATIFKLELPLKQK	XL:A-Alkene@384|XL:A-Alkene@390	-2.85293	16.4	0.032	599.329	2	GVGLKTQPESK	XL:A-Alkene@397	-2.45677	18.1	0.013	FALSE	FALSE	rk_1	rk_1:K384|K390-rk_1:K397	5	0	17.25,sp|rk_1|rk_1,sp|rk_1|rk_1,;384|390,397	1	DSSO 14N - 14N	17.25	16.4
Intra-Subunit	QE20150802-20_MS3-results_cleaned	QE20150802-20_MS3-results	rk_1	K390	rk_1	K397	CUL5_HUMAN Cullin-5 OS=Homo sapiens GN=CUL5	CUL5_HUMAN Cullin-5 OS=Homo sapiens GN=CUL5	rk_1	rk_1	19562	70.2637	666.374	5	4.97449	4.97449	0	694.408	3	AVVNDATIFKLELPLKQK	XL:A-Alkene@390	-3.86098	18.3	0.072	599.329	2	GVGLKTQPESK	XL:A-Alkene@397	-2.79047	33.7	4.2e-05	FALSE	FALSE	rk_1	rk_1:K390-rk_1:K397	24	2	26.00,sp|rk_1|rk_1,sp|rk_1|rk_1,390,397	1	DSSO 14N - 14N	26	18.3
Intra-Subunit	QE20150802-22_MS3-results_cleaned	QE20150802-22_MS3-results	rk_1	K384	rk_1	K397	CUL5_HUMAN Cullin-5 OS=Homo sapiens GN=CUL5	CUL5_HUMAN Cullin-5 OS=Homo sapiens GN=CUL5	rk_1	rk_1	19283	70.1515	832.708	4	-3.47922	-3.47922	0	1057.09	2	AVVNDATIFKLELPLKQK	XL:A-Thiol(Unsaturated)@384	-3.00308	40	1.3e-05	599.329	2	GVGLKTQPESK	XL:A-Alkene@397	-2.95733	33.2	0.00025	FALSE	FALSE	rk_1	rk_1:K384-rk_1:K397	18	2	36.60,sp|rk_1|rk_1,sp|rk_1|rk_1,384,397	1	DSSO 14N - 14N	36.6	33.2
Intra-Subunit	QE20150802-24_MS3-results_cleaned	QE20150802-24_MS3-results	rk_1	K390	rk_1	K397	CUL5_HUMAN Cullin-5 OS=Homo sapiens GN=CUL5	CUL5_HUMAN Cullin-5 OS=Homo sapiens GN=CUL5	rk_1	rk_1	19086	70.201	666.371	5	1.21347	1.21347	0	705.063	3	AVVNDATIFKLELPLKQK	XL:A-Thiol(Unsaturated)@390	-1.02714	24.8	0.00033	599.329	2	GVGLKTQPESK	XL:A-Alkene@397	-2.12306	31.2	0.00021	FALSE	FALSE	rk_1	rk_1:K390-rk_1:K397	24	2	28.00,sp|rk_1|rk_1,sp|rk_1|rk_1,390,397	1	DSSO 14N - 14N	28	24.8
Intra-Subunit	QE20150802-26_MS3-results_cleaned	QE20150802-26_MS3-results	rk_1	K384|K390	rk_1	K397	CUL5_HUMAN Cullin-5 OS=Homo sapiens GN=CUL5	CUL5_HUMAN Cullin-5 OS=Homo sapiens GN=CUL5	rk_1	rk_1	18535	70.1089	666.57	5	299.434	-2.16099	1	694.407	3	AVVNDATIFKLELPLKQK	XL:A-Alkene@384|XL:A-Alkene@390	-2.70893	11.5	0.055	615.316	2	GVGLKTQPESK	XL:A-Thiol(Unsaturated)@397	-3.96067	21.3	0.0043	FALSE	FALSE	rk_1	rk_1:K384|K390-rk_1:K397	5	0	16.40,sp|rk_1|rk_1,sp|rk_1|rk_1,;384|390,397	1	DSSO 14N - 14N	16.4	11.5
Intra-Subunit	VE20160714-13-results_cleaned	VE20160714-13-results	rk_1	K390	rk_1	K397	CUL5_HUMAN Cullin-5 OS=Homo sapiens GN=CUL5	CUL5_HUMAN Cullin-5 OS=Homo sapiens GN=CUL5	rk_1	rk_1	7386	41.1986	832.713	4	2.53841	2.53841	0	1041.1	2	AVVNDATIFKLELPLKQK	XL:A-Alkene@390	1.14313	36.6	8e-06	599.327	2	GVGLKTQPESK	XL:A-Alkene@397	1.38086	30.5	0.00022	FALSE	FALSE	rk_1	rk_1:K390-rk_1:K397	24	2	33.55,sp|rk_1|rk_1,sp|rk_1|rk_1,390,397	1	DSSO 14N - 14N	33.55	30.5
Intra-Subunit	VE20160714-14-results_cleaned	VE20160714-14-results	rk_1	K384	rk_1	K397	CUL5_HUMAN Cullin-5 OS=Homo sapiens GN=CUL5	CUL5_HUMAN Cullin-5 OS=Homo sapiens GN=CUL5	rk_1	rk_1	7698	40.7542	666.371	5	0.204419	0.204419	0	694.406	3	AVVNDATIFKLELPLKQK	XL:A-Alkene@384	-1.12484	15.8	0.085	615.312	2	GVGLKTQPESK	XL:A-Thiol(Unsaturated)@397	1.40244	19.4	0.012	FALSE	FALSE	rk_1	rk_1:K384-rk_1:K397	18	2	17.60,sp|rk_1|rk_1,sp|rk_1|rk_1,384,397	1	DSSO 14N - 14N	17.6	15.8
Intra-Subunit	VE20160714-16-results_cleaned	VE20160714-16-results	rk_1	K384|K390	rk_1	K397	CUL5_HUMAN Cullin-5 OS=Homo sapiens GN=CUL5	CUL5_HUMAN Cullin-5 OS=Homo sapiens GN=CUL5	rk_1	rk_1	8383	40.6323	666.372	5	1.76386	1.76386	0	694.404	3	AVVNDATIFKLELPLKQK	XL:A-Alkene@384|XL:A-Alkene@390	1.46731	9.6	0.15	599.327	2	GVGLKTQPESK	XL:A-Alkene@397	0.713448	18.5	0.017	FALSE	FALSE	rk_1	rk_1:K384|K390-rk_1:K397	5	0	14.05,sp|rk_1|rk_1,sp|rk_1|rk_1,;384|390,397	1	DSSO 14N - 14N	14.05	9.6
Intra-Subunit	VE20160714-16-results_cleaned	VE20160714-16-results	rk_1	K384	rk_1	K403	CUL5_HUMAN Cullin-5 OS=Homo sapiens GN=CUL5	CUL5_HUMAN Cullin-5 OS=Homo sapiens GN=CUL5	rk_1	rk_1	10572	48.0393	1156.34	4	2.61001	2.61001	0	1041.1	2	AVVNDATIFKLELPLKQK	XL:A-Alkene@384	0.374717	37.5	1.2e-05	1262.57	2	TQPESKCPELLANYCDMLLR	XL:A-Thiol(Unsaturated)@403;Carbamidomethyl@404;Carbamidomethyl@412	-0.00974496	23	0.0023	FALSE	FALSE	rk_1	rk_1:K384-rk_1:K403	87	11	30.25,sp|rk_1|rk_1,sp|rk_1|rk_1,384,403	1	DSSO 14N - 14N	30.25	23
Intra-Subunit	VE20160714-17-results_cleaned	VE20160714-17-results	rk_1	K384	rk_1	K397	CUL5_HUMAN Cullin-5 OS=Homo sapiens GN=CUL5	CUL5_HUMAN Cullin-5 OS=Homo sapiens GN=CUL5	rk_1	rk_1	8763	40.587	666.371	5	0.112687	0.112687	0	694.405	3	AVVNDATIFKLELPLKQK	XL:A-Alkene@384	0.0272212	26.3	0.00095	615.313	2	GVGLKTQPESK	XL:A-Thiol(Unsaturated)@397	1.0774	35.9	0.00023	FALSE	FALSE	rk_1	rk_1:K384-rk_1:K397	18	2	31.10,sp|rk_1|rk_1,sp|rk_1|rk_1,384,397	1	DSSO 14N - 14N	31.1	26.3
Intra-Subunit	VE20160714-17-results_cleaned	VE20160714-17-results	rk_1	K384	rk_1	K397	CUL5_HUMAN Cullin-5 OS=Homo sapiens GN=CUL5	CUL5_HUMAN Cullin-5 OS=Homo sapiens GN=CUL5	rk_1	rk_1	8769	40.6081	832.712	4	0.923923	0.923923	0	1057.09	2	AVVNDATIFKLELPLKQK	XL:A-Thiol(Unsaturated)@384	0.307891	39.2	1.1e-05	599.327	2	GVGLKTQPESK	XL:A-Alkene@397	0.880302	26	0.0011	FALSE	FALSE	rk_1	rk_1:K384-rk_1:K397	18	2	32.60,sp|rk_1|rk_1,sp|rk_1|rk_1,384,397	1	DSSO 14N - 14N	32.6	26
Intra-Subunit	VE20160714-17-results_cleaned	VE20160714-17-results	rk_1	K384	rk_1	K403	CUL5_HUMAN Cullin-5 OS=Homo sapiens GN=CUL5	CUL5_HUMAN Cullin-5 OS=Homo sapiens GN=CUL5	rk_1	rk_1	11092	48.0653	1156.34	4	1.13079	1.13079	0	1041.1	2	AVVNDATIFKLELPLKQK	XL:A-Alkene@384	0.0865609	33.7	6e-05	1246.58	2	TQPESKCPELLANYCDMLLR	XL:A-Alkene@403;Carbamidomethyl@404;Carbamidomethyl@412	0.683746	26	0.0004	FALSE	FALSE	rk_1	rk_1:K384-rk_1:K403	87	11	29.85,sp|rk_1|rk_1,sp|rk_1|rk_1,384,403	1	DSSO 14N - 14N	29.85	26
Intra-Subunit	VE20160714-19-results_cleaned	VE20160714-19-results	rk_1	K384	rk_1	K397	CUL5_HUMAN Cullin-5 OS=Homo sapiens GN=CUL5	CUL5_HUMAN Cullin-5 OS=Homo sapiens GN=CUL5	rk_1	rk_1	7776	40.7779	832.711	4	0.263452	0.263452	0	1057.09	2	AVVNDATIFKLELPLKQK	XL:A-Thiol(Unsaturated)@384	-0.638102	31	0.00022	599.327	2	GVGLKTQPESK	XL:A-Alkene@397	-0.287674	30.2	6.9e-05	FALSE	FALSE	rk_1	rk_1:K384-rk_1:K397	18	2	30.60,sp|rk_1|rk_1,sp|rk_1|rk_1,384,397	1	DSSO 14N - 14N	30.6	30.2
Intra-Subunit	VE20160714-19-results_cleaned	VE20160714-19-results	rk_1	K390	rk_1	K397	CUL5_HUMAN Cullin-5 OS=Homo sapiens GN=CUL5	CUL5_HUMAN Cullin-5 OS=Homo sapiens GN=CUL5	rk_1	rk_1	7868	41.1204	832.715	4	4.15289	4.15289	0	1057.09	2	AVVNDATIFKLELPLKQK	XL:A-Thiol(Unsaturated)@390	-1.96249	36.7	3.1e-06	599.329	2	GVGLKTQPESK	XL:A-Alkene@397	-2.12306	34.8	3.3e-05	FALSE	FALSE	rk_1	rk_1:K390-rk_1:K397	24	2	35.75,sp|rk_1|rk_1,sp|rk_1|rk_1,390,397	1	DSSO 14N - 14N	35.75	34.8
Intra-Subunit	VE20160714-19-results_cleaned	VE20160714-19-results	rk_1	K390	rk_1	K397	CUL5_HUMAN Cullin-5 OS=Homo sapiens GN=CUL5	CUL5_HUMAN Cullin-5 OS=Homo sapiens GN=CUL5	rk_1	rk_1	7881	41.1661	666.373	5	-292.373	9.1365	-1	705.399	3	AVVNDATIFKLELPLKQK	Deamidated@378;XL:A-Thiol(Unsaturated)@390	-12.2186	11.4	0.073	615.312	2	GVGLKTQPESK	XL:A-Thiol(Unsaturated)@397	2.54008	15.2	0.041	FALSE	FALSE	rk_1	rk_1:K390-rk_1:K397	24	2	13.30,sp|rk_1|rk_1,sp|rk_1|rk_1,390,397	1	DSSO 14N - 14N	13.3	11.4
Intra-Subunit	VE20160714-20-results_cleaned	VE20160714-20-results	rk_1	K384	rk_1	K397	CUL5_HUMAN Cullin-5 OS=Homo sapiens GN=CUL5	CUL5_HUMAN Cullin-5 OS=Homo sapiens GN=CUL5	rk_1	rk_1	8179	40.6954	666.37	5	-295.675	5.83413	-1	694.738	3	AVVNDATIFKLELPLKQK	Deamidated@378;XL:A-Alkene@384	-7.01833	20.7	0.0095	599.327	2	GVGLKTQPESK	XL:A-Alkene@397	0.713448	35.2	1.7e-05	FALSE	FALSE	rk_1	rk_1:K384-rk_1:K397	18	2	27.95,sp|rk_1|rk_1,sp|rk_1|rk_1,384,397	1	DSSO 14N - 14N	27.95	20.7
Intra-Subunit	VE20160714-20-results_cleaned	VE20160714-20-results	rk_1	K384	rk_1	K397	CUL5_HUMAN Cullin-5 OS=Homo sapiens GN=CUL5	CUL5_HUMAN Cullin-5 OS=Homo sapiens GN=CUL5	rk_1	rk_1	8185	40.7165	832.712	4	0.63038	0.63038	0	1057.09	2	AVVNDATIFKLELPLKQK	XL:A-Thiol(Unsaturated)@384	0.780889	24.5	0.0044	599.327	2	GVGLKTQPESK	XL:A-Alkene@397	0.880302	30.6	0.00016	FALSE	FALSE	rk_1	rk_1:K384-rk_1:K397	18	2	27.55,sp|rk_1|rk_1,sp|rk_1|rk_1,384,397	1	DSSO 14N - 14N	27.55	24.5
Intra-Subunit	VE20160714-20-results_cleaned	VE20160714-20-results	rk_1	K384	rk_1	K397	CUL5_HUMAN Cullin-5 OS=Homo sapiens GN=CUL5	CUL5_HUMAN Cullin-5 OS=Homo sapiens GN=CUL5	rk_1	rk_1	8185	40.7165	832.712	4	-295.065	6.44356	-1	1041.61	2	AVVNDATIFKLELPLKQK	Deamidated@378;XL:A-Alkene@384	-10.7546	24.3	0.001	599.327	2	GVGLKTQPESK	XL:A-Alkene@397	0.880302	30.6	0.00016	FALSE	FALSE	rk_1	rk_1:K384-rk_1:K397	18	2	27.45,sp|rk_1|rk_1,sp|rk_1|rk_1,384,397	1	DSSO 14N - 14N	27.45	24.3
Intra-Subunit	VE20160714-20-results_cleaned	VE20160714-20-results	rk_1	K390	rk_1	K397	CUL5_HUMAN Cullin-5 OS=Homo sapiens GN=CUL5	CUL5_HUMAN Cullin-5 OS=Homo sapiens GN=CUL5	rk_1	rk_1	8185	40.7165	832.712	4	0.63038	0.63038	0	1041.11	2	AVVNDATIFKLELPLKQK	XL:A-Alkene@390	-1.06606	20.1	0.023	599.327	2	GVGLKTQPESK	XL:A-Alkene@397	0.880302	30.6	0.00016	FALSE	FALSE	rk_1	rk_1:K390-rk_1:K397	24	2	25.35,sp|rk_1|rk_1,sp|rk_1|rk_1,390,397	1	DSSO 14N - 14N	25.35	20.1
Intra-Subunit	VE20160714-23-results_cleaned	VE20160714-23-results	rk_1	K390	rk_1	K397	CUL5_HUMAN Cullin-5 OS=Homo sapiens GN=CUL5	CUL5_HUMAN Cullin-5 OS=Homo sapiens GN=CUL5	rk_1	rk_1	8132	41.2588	666.372	5	2.95638	2.95638	0	705.059	3	AVVNDATIFKLELPLKQK	XL:A-Thiol(Unsaturated)@390	4.50431	14	0.19	599.327	2	GVGLKTQPESK	XL:A-Alkene@397	1.04716	26.1	0.00034	FALSE	FALSE	rk_1	rk_1:K390-rk_1:K397	24	2	20.05,sp|rk_1|rk_1,sp|rk_1|rk_1,390,397	1	DSSO 14N - 14N	20.05	14
Intra-Subunit	VE20160714-26-results_cleaned	VE20160714-26-results	rk_1	K384	rk_1	K397	CUL5_HUMAN Cullin-5 OS=Homo sapiens GN=CUL5	CUL5_HUMAN Cullin-5 OS=Homo sapiens GN=CUL5	rk_1	rk_1	8559	40.9082	832.712	4	1.36424	1.36424	0	1057.09	2	AVVNDATIFKLELPLKQK	XL:A-Thiol(Unsaturated)@384	3.61888	27.8	0.00037	599.328	2	GVGLKTQPESK	XL:A-Alkene@397	-0.955089	23.5	0.00032	FALSE	FALSE	rk_1	rk_1:K384-rk_1:K397	18	2	25.65,sp|rk_1|rk_1,sp|rk_1|rk_1,384,397	1	DSSO 14N - 14N	25.65	23.5
Intra-Subunit	VE20160714-26-results_cleaned	VE20160714-26-results	rk_1	K390	rk_1	K397	CUL5_HUMAN Cullin-5 OS=Homo sapiens GN=CUL5	CUL5_HUMAN Cullin-5 OS=Homo sapiens GN=CUL5	rk_1	rk_1	8643	41.1862	666.372	5	2.22252	2.22252	0	705.063	3	AVVNDATIFKLELPLKQK	XL:A-Thiol(Unsaturated)@390	-1.02714	23	0.00016	599.327	2	GVGLKTQPESK	XL:A-Alkene@397	0.880302	23.8	0.00067	FALSE	FALSE	rk_1	rk_1:K390-rk_1:K397	24	2	23.40,sp|rk_1|rk_1,sp|rk_1|rk_1,390,397	1	DSSO 14N - 14N	23.4	23
Intra-Subunit	VE20160714-72-results_cleaned	VE20160714-72-results	rk_1	K390	rk_1	K397	CUL5_HUMAN Cullin-5 OS=Homo sapiens GN=CUL5	CUL5_HUMAN Cullin-5 OS=Homo sapiens GN=CUL5	rk_1	rk_1	8434	40.9966	666.371	5	0.296151	0.296151	0	694.403	3	AVVNDATIFKLELPLKQK	XL:A-Alkene@390	2.47537	14.9	0.047	599.327	2	GVGLKTQPESK	XL:A-Alkene@397	1.38086	33.3	0.00011	FALSE	FALSE	rk_1	rk_1:K390-rk_1:K397	24	2	24.10,sp|rk_1|rk_1,sp|rk_1|rk_1,390,397	1	DSSO 14N - 14N	24.1	14.9
Intra-Subunit	VE20160714-72-results_cleaned	VE20160714-72-results	rk_1	K384	rk_1	K397	CUL5_HUMAN Cullin-5 OS=Homo sapiens GN=CUL5	CUL5_HUMAN Cullin-5 OS=Homo sapiens GN=CUL5	rk_1	rk_1	8440	41.0166	832.714	4	3.34565	3.34565	0	1057.09	2	AVVNDATIFKLELPLKQK	XL:A-Thiol(Unsaturated)@384	-0.165105	30.7	0.00069	599.327	2	GVGLKTQPESK	XL:A-Alkene@397	1.04716	31.8	5.3e-05	FALSE	FALSE	rk_1	rk_1:K384-rk_1:K397	18	2	31.25,sp|rk_1|rk_1,sp|rk_1|rk_1,384,397	1	DSSO 14N - 14N	31.25	30.7
Intra-Subunit	VE20160714-74-results_cleaned	VE20160714-74-results	rk_1	K384|K390	rk_1	K397	CUL5_HUMAN Cullin-5 OS=Homo sapiens GN=CUL5	CUL5_HUMAN Cullin-5 OS=Homo sapiens GN=CUL5	rk_1	rk_1	7926	41.0221	666.373	5	3.41504	3.41504	0	694.404	3	AVVNDATIFKLELPLKQK	XL:A-Alkene@384|XL:A-Alkene@390	1.03528	16.2	0.088	599.327	2	GVGLKTQPESK	XL:A-Alkene@397	0.546594	27.3	0.00027	FALSE	FALSE	rk_1	rk_1:K384|K390-rk_1:K397	5	0	21.75,sp|rk_1|rk_1,sp|rk_1|rk_1,;384|390,397	1	DSSO 14N - 14N	21.75	16.2
Intra-Subunit	VE20160714-75-results_cleaned	VE20160714-75-results	rk_1	K384	rk_1	K397	CUL5_HUMAN Cullin-5 OS=Homo sapiens GN=CUL5	CUL5_HUMAN Cullin-5 OS=Homo sapiens GN=CUL5	rk_1	rk_1	8364	40.9914	832.714	4	2.83195	2.83195	0	1057.09	2	AVVNDATIFKLELPLKQK	XL:A-Thiol(Unsaturated)@384	0.118693	39.6	0.00014	599.327	2	GVGLKTQPESK	XL:A-Alkene@397	0.212887	32.8	0.00034	FALSE	FALSE	rk_1	rk_1:K384-rk_1:K397	18	2	36.20,sp|rk_1|rk_1,sp|rk_1|rk_1,384,397	1	DSSO 14N - 14N	36.2	32.8
Intra-Subunit	VE20160714-77-results_cleaned	VE20160714-77-results	rk_1	K384|K390	rk_1	K397	CUL5_HUMAN Cullin-5 OS=Homo sapiens GN=CUL5	CUL5_HUMAN Cullin-5 OS=Homo sapiens GN=CUL5	rk_1	rk_1	8616	41.0448	666.371	5	0.846543	0.846543	0	694.404	3	AVVNDATIFKLELPLKQK	XL:A-Alkene@384|XL:A-Alkene@390	0.891271	13.4	0.2	599.325	2	GVGLKTQPESK	XL:A-Alkene@397	3.21626	23.6	0.00012	FALSE	FALSE	rk_1	rk_1:K384|K390-rk_1:K397	5	0	18.50,sp|rk_1|rk_1,sp|rk_1|rk_1,;384|390,397	1	DSSO 14N - 14N	18.5	13.4
Intra-Subunit	VE20160714-81-results_cleaned	VE20160714-81-results	rk_1	K384	rk_1	K397	CUL5_HUMAN Cullin-5 OS=Homo sapiens GN=CUL5	CUL5_HUMAN Cullin-5 OS=Homo sapiens GN=CUL5	rk_1	rk_1	9238	41.1538	832.713	4	2.46502	2.46502	0	1057.09	2	AVVNDATIFKLELPLKQK	XL:A-Thiol(Unsaturated)@384	3.61888	16.5	0.17	599.326	2	GVGLKTQPESK	XL:A-Alkene@397	2.38199	17.7	0.0096	FALSE	FALSE	rk_1	rk_1:K384-rk_1:K397	18	2	17.10,sp|rk_1|rk_1,sp|rk_1|rk_1,384,397	1	DSSO 14N - 14N	17.1	16.5
Intra-Subunit	QE20150802-20_MS3-results_cleaned	QE20150802-20_MS3-results	rk_1	K384;K392	rk_1	K403	CUL5_HUMAN Cullin-5 OS=Homo sapiens GN=CUL5	CUL5_HUMAN Cullin-5 OS=Homo sapiens GN=CUL5	rk_1	rk_1	23628	82.8485	1051.53	5	189.025	-2.0304	1	874.5	3	AVVNDATIFKLELPLKQKGVGLK	XL:A-Alkene@384;XL:A-Thiol(Unsaturated)@392	-4.89403	29.2	0.002	1262.58	2	TQPESKCPELLANYCDMLLR	XL:A-Thiol(Unsaturated)@403;Carbamidomethyl@404;Carbamidomethyl@412	-4.12831	29.9	0.00041	FALSE	FALSE	rk_1	rk_1:K384;K392-rk_1:K403	1	1	29.55,sp|rk_1|rk_1,sp|rk_1|rk_1,384;392,403	2	DSSO 14N - 14N	29.55	29.2
Intra-Subunit	QE20150802-20_MS3-results_cleaned	QE20150802-20_MS3-results	rk_1	K384;K390|K392	rk_1	K403	CUL5_HUMAN Cullin-5 OS=Homo sapiens GN=CUL5	CUL5_HUMAN Cullin-5 OS=Homo sapiens GN=CUL5	rk_1	rk_1	23645	82.9094	1051.33	5	-2.04281	-2.04281	0	874.499	3	AVVNDATIFKLELPLKQKGVGLK	XL:A-Alkene@384;XL:A-Thiol(Unsaturated)@390|XL:A-Thiol(Unsaturated)@392	-3.17877	14.9	0.11	1262.58	2	TQPESKCPELLANYCDMLLR	XL:A-Thiol(Unsaturated)@403;Carbamidomethyl@404;Carbamidomethyl@412	-4.12831	23.6	0.0083	FALSE	FALSE	rk_1	rk_1:K384;K390|K392-rk_1:K403	2	0	19.25,sp|rk_1|rk_1,sp|rk_1|rk_1,384;390|392,403	2	DSSO 14N - 14N	19.25	14.9
Intra-Subunit	QE20150802-24_MS3-results_cleaned	QE20150802-24_MS3-results	rk_1	K384;K390|K392	rk_1	K403	CUL5_HUMAN Cullin-5 OS=Homo sapiens GN=CUL5	CUL5_HUMAN Cullin-5 OS=Homo sapiens GN=CUL5	rk_1	rk_1	22891	82.8948	1051.74	5	390.553	8.43792	2	874.499	3	AVVNDATIFKLELPLKQKGVGLK	XL:A-Alkene@384;XL:A-Thiol(Unsaturated)@390|XL:A-Thiol(Unsaturated)@392	-3.40747	19	0.07	1246.59	2	TQPESKCPELLANYCDMLLR	XL:A-Alkene@403;Carbamidomethyl@404;Carbamidomethyl@412	-5.89419	30.9	1.1e-05	FALSE	FALSE	rk_1	rk_1:K384;K390|K392-rk_1:K403	2	0	24.95,sp|rk_1|rk_1,sp|rk_1|rk_1,384;390|392,403	2	DSSO 14N - 14N	24.95	19
Intra-Subunit	VE20150618-06_MS3-results_cleaned	VE20150618-06_MS3-results	rk_1	K374	rk_1	K447	CUL5_HUMAN Cullin-5 OS=Homo sapiens GN=CUL5	CUL5_HUMAN Cullin-5 OS=Homo sapiens GN=CUL5	rk_1	rk_1	15056	60.9904	724.861	4	-4.82122	-4.82122	0	763.382	2	AYKAVVNDATIFK	XL:A-Thiol(Unsaturated)@374	9.69618	23.4	0.0029	677.329	2	YVQNKDVFMR	XL:A-Alkene@447	8.90217	32.1	3.3e-06	FALSE	FALSE	rk_1	rk_1:K374-rk_1:K447	28	8	27.75,sp|rk_1|rk_1,sp|rk_1|rk_1,374,447	1	DSSO 14N - 14N	27.75	23.4
Intra-Subunit	VE20150618-05_MS3-results_cleaned	VE20150618-05_MS3-results	rk_1	K374	rk_1	K743	CUL5_HUMAN Cullin-5 OS=Homo sapiens GN=CUL5	CUL5_HUMAN Cullin-5 OS=Homo sapiens GN=CUL5	rk_1	rk_1	27055	111.252	970.328	5	-207.903	-0.923632	-1	729.743	3	AYKAVVNDATIFKLELPLK	XL:A-Alkene@374	12.8911	13.6	0.21	1322.69	2	ISNAQLQTELVEILKNMFLPQK	XL:A-Thiol(Unsaturated)@743;Deamidated@744	2.5514	22.3	0.0018	FALSE	FALSE	rk_1	rk_1:K374-rk_1:K743	6	6	17.95,sp|rk_1|rk_1,sp|rk_1|rk_1,374,743	1	DSSO 14N - 14N	17.95	13.6
Intra-Subunit	VE20150903-18_MS3-results_cleaned	VE20150903-18_MS3-results	rk_1	K66	rk_1	K74	CUL5_HUMAN Cullin-5 OS=Homo sapiens GN=CUL5	CUL5_HUMAN Cullin-5 OS=Homo sapiens GN=CUL5	rk_1	rk_1	16338	78.4862	838.454	4	4.45867	4.45867	0	1127.07	2	DDKGPAKIHQALKEDILEF	XL:A-Thiol(Unsaturated)@66	-3.1622	18.2	0.38	540.831	2	IKQAQARVL	XL:A-Alkene@74	-2.32888	26.7	0.00023	FALSE	FALSE	rk_1	rk_1:K66-rk_1:K74	2	1	22.45,sp|rk_1|rk_1,sp|rk_1|rk_1,66,74	1	DSSO 14N - 14N	22.45	18.2
Intra-Subunit	VE20160226-08_MS3-results_cleaned	VE20160226-08_MS3-results	rk_1	K66	rk_1	K74	CUL5_HUMAN Cullin-5 OS=Homo sapiens GN=CUL5	CUL5_HUMAN Cullin-5 OS=Homo sapiens GN=CUL5	rk_1	rk_1	13897	69.1474	838.451	4	1.25183	1.25183	0	1127.06	2	DDKGPAKIHQALKEDILEF	XL:A-Thiol(Unsaturated)@66	0.741737	18	0.45	540.829	2	IKQAQARVL	XL:A-Alkene@74	1.92384	22.6	2.3e-05	FALSE	FALSE	rk_1	rk_1:K66-rk_1:K74	2	1	20.30,sp|rk_1|rk_1,sp|rk_1|rk_1,66,74	1	DSSO 14N - 14N	20.3	18
Intra-Subunit	QE20150802-24_MS3-results_cleaned	QE20150802-24_MS3-results	rk_1	K374	rk_1	K447	CUL5_HUMAN Cullin-5 OS=Homo sapiens GN=CUL5	CUL5_HUMAN Cullin-5 OS=Homo sapiens GN=CUL5	rk_1	rk_1	18314	67.7331	785.646	4	0.427407	0.427407	0	884.954	2	DKAYKAVVNDATIFK	XL:A-Thiol(Unsaturated)@374	-3.44093	40.5	2.7e-06	677.338	2	YVQNKDVFMR	XL:A-Alkene@447	-4.38527	17.8	0.016	FALSE	FALSE	rk_1	rk_1:K374-rk_1:K447	28	8	29.15,sp|rk_1|rk_1,sp|rk_1|rk_1,374,447	1	DSSO 14N - 14N	29.15	17.8
Intra-Subunit	VE20150103-25_MS3-results_cleaned	VE20150103-25_MS3-results	rk_1	K374	rk_1	K447	CUL5_HUMAN Cullin-5 OS=Homo sapiens GN=CUL5	CUL5_HUMAN Cullin-5 OS=Homo sapiens GN=CUL5	rk_1	rk_1	6251	37.3788	789.638	4	-7.48205	-7.48205	0	884.942	2	DKAYKAVVNDATIFK	XL:A-Thiol(Unsaturated)@374	9.66723	27.9	0.0011	685.325	2	YVQNKDVFMR	XL:A-Alkene@447;Oxidation@451	9.75742	20.9	0.00057	FALSE	FALSE	rk_1	rk_1:K374-rk_1:K447	28	8	24.40,sp|rk_1|rk_1,sp|rk_1|rk_1,374,447	1	DSSO 14N - 14N	24.4	20.9
Intra-Subunit	VE20150618-02_A_MS3-results_cleaned	VE20150618-02_A_MS3-results	rk_1	K371|K374	rk_1	K442	CUL5_HUMAN Cullin-5 OS=Homo sapiens GN=CUL5	CUL5_HUMAN Cullin-5 OS=Homo sapiens GN=CUL5	rk_1	rk_1	18627	74.8205	882.494	4	-280.514	3.97029	-1	869.467	2	DKAYKAVVNDATIFK	Deamidated@378;XL:A-Alkene@371|XL:A-Alkene@374	-11.8148	11.6	0.088	871.027	2	LKEVLLVLKYVQNK	XL:A-Alkene@442	9.00994	14.2	0.076	FALSE	FALSE	rk_1	rk_1:K371|K374-rk_1:K442	1	1	12.90,sp|rk_1|rk_1,sp|rk_1|rk_1,;371|374,442	1	DSSO 14N - 14N	12.9	11.6
Intra-Subunit	VE20150618-03_MS3-results_cleaned	VE20150618-03_MS3-results	rk_1	K374	rk_1	K743	CUL5_HUMAN Cullin-5 OS=Homo sapiens GN=CUL5	CUL5_HUMAN Cullin-5 OS=Homo sapiens GN=CUL5	rk_1	rk_1	23626	91.5335	909.092	5	-210.575	10.3631	-1	884.946	2	DKAYKAVVNDATIFK	XL:A-Thiol(Unsaturated)@374	5.59914	36.7	1.8e-05	919.503	3	ISNAQLQTELVEILKNMFLPQKK	XL:A-Alkene@743;Deamidated@744;Oxidation@745	-1.61942	15.6	0.21	FALSE	FALSE	rk_1	rk_1:K374-rk_1:K743	6	6	26.15,sp|rk_1|rk_1,sp|rk_1|rk_1,374,743	1	DSSO 14N - 14N	26.15	15.6
Intra-Subunit	VE20150618-05_A_MS3-results_cleaned	VE20150618-05_A_MS3-results	rk_1	K374	rk_1	K447	CUL5_HUMAN Cullin-5 OS=Homo sapiens GN=CUL5	CUL5_HUMAN Cullin-5 OS=Homo sapiens GN=CUL5	rk_1	rk_1	15091	61.1261	785.636	4	-11.5519	-11.5519	0	884.94	2	DKAYKAVVNDATIFK	XL:A-Thiol(Unsaturated)@374	11.5883	37.6	4e-05	677.328	2	YVQNKDVFMR	XL:A-Alkene@447	10.3786	26.4	0.00011	FALSE	FALSE	rk_1	rk_1:K374-rk_1:K447	28	8	32.00,sp|rk_1|rk_1,sp|rk_1|rk_1,374,447	1	DSSO 14N - 14N	32	26.4
Intra-Subunit	VE20150618-05_MS3-results_cleaned	VE20150618-05_MS3-results	rk_1	K374	rk_1	K750	CUL5_HUMAN Cullin-5 OS=Homo sapiens GN=CUL5	CUL5_HUMAN Cullin-5 OS=Homo sapiens GN=CUL5	rk_1	rk_1	13449	57.4203	716.118	4	-2.36771	-2.36771	0	884.942	2	DKAYKAVVNDATIFK	XL:A-Thiol(Unsaturated)@374	9.55422	18.6	0.12	538.279	2	NMFLPQKK	Oxidation@745;XL:A-Alkene@750	8.13183	15.9	0.31	FALSE	FALSE	rk_1	rk_1:K374-rk_1:K750	4	2	17.25,sp|rk_1|rk_1,sp|rk_1|rk_1,374,750	1	DSSO 14N - 14N	17.25	15.9
Intra-Subunit	VE20150618-05_MS3-results_cleaned	VE20150618-05_MS3-results	rk_1	K374	rk_1	K442	CUL5_HUMAN Cullin-5 OS=Homo sapiens GN=CUL5	CUL5_HUMAN Cullin-5 OS=Homo sapiens GN=CUL5	rk_1	rk_1	17707	74.177	706.19	5	-10.987	-10.987	0	884.943	2	DKAYKAVVNDATIFK	XL:A-Thiol(Unsaturated)@374	8.08519	30.7	0.0005	581.021	3	LKEVLLVLKYVQNK	XL:A-Alkene@442	7.72907	29.5	0.00026	FALSE	FALSE	rk_1	rk_1:K374-rk_1:K442	11	3	30.10,sp|rk_1|rk_1,sp|rk_1|rk_1,374,442	1	DSSO 14N - 14N	30.1	29.5
Intra-Subunit	VE20150618-06_A_MS3-results_cleaned	VE20150618-06_A_MS3-results	rk_1	K374	rk_1	K447	CUL5_HUMAN Cullin-5 OS=Homo sapiens GN=CUL5	CUL5_HUMAN Cullin-5 OS=Homo sapiens GN=CUL5	rk_1	rk_1	15838	60.637	628.715	5	-4.06906	-4.06906	0	579.639	3	DKAYKAVVNDATIFK	XL:A-Alkene@374	10.2452	23.1	0.039	693.313	2	YVQNKDVFMR	XL:A-Thiol(Unsaturated)@447	11.4884	24.7	0.0017	FALSE	FALSE	rk_1	rk_1:K374-rk_1:K447	28	8	23.90,sp|rk_1|rk_1,sp|rk_1|rk_1,374,447	1	DSSO 14N - 14N	23.9	23.1
Intra-Subunit	VE20150618-06_A_MS3-results_cleaned	VE20150618-06_A_MS3-results	rk_1	K374	rk_1	K447	CUL5_HUMAN Cullin-5 OS=Homo sapiens GN=CUL5	CUL5_HUMAN Cullin-5 OS=Homo sapiens GN=CUL5	rk_1	rk_1	15848	60.6693	785.64	4	-6.96242	-6.96242	0	884.941	2	DKAYKAVVNDATIFK	XL:A-Thiol(Unsaturated)@374	11.0233	37.6	8.1e-05	677.328	2	YVQNKDVFMR	XL:A-Alkene@447	10.2309	29.4	3.8e-05	FALSE	FALSE	rk_1	rk_1:K374-rk_1:K447	28	8	33.50,sp|rk_1|rk_1,sp|rk_1|rk_1,374,447	1	DSSO 14N - 14N	33.5	29.4
Intra-Subunit	VE20150618-06_MS3-results_cleaned	VE20150618-06_MS3-results	rk_1	K371|K374	rk_1	K750	CUL5_HUMAN Cullin-5 OS=Homo sapiens GN=CUL5	CUL5_HUMAN Cullin-5 OS=Homo sapiens GN=CUL5	rk_1	rk_1	14241	57.8415	716.118	4	-2.28236	-2.28236	0	868.955	2	DKAYKAVVNDATIFK	XL:A-Alkene@371|XL:A-Alkene@374	10.61	15.1	0.25	538.279	2	NMFLPQKK	Oxidation@745;XL:A-Alkene@750	8.68917	15.7	0.054	FALSE	FALSE	rk_1	rk_1:K371|K374-rk_1:K750	1	0	15.40,sp|rk_1|rk_1,sp|rk_1|rk_1,;371|374,750	1	DSSO 14N - 14N	15.4	15.1
Intra-Subunit	VE20150618-06_MS3-results_cleaned	VE20150618-06_MS3-results	rk_1	K374	rk_1	K750	CUL5_HUMAN Cullin-5 OS=Homo sapiens GN=CUL5	CUL5_HUMAN Cullin-5 OS=Homo sapiens GN=CUL5	rk_1	rk_1	14241	57.8415	716.118	4	-2.28236	-2.28236	0	884.942	2	DKAYKAVVNDATIFK	XL:A-Thiol(Unsaturated)@374	9.21522	21.4	0.0022	538.279	2	NMFLPQKK	Oxidation@745;XL:A-Alkene@750	8.68917	15.7	0.054	FALSE	FALSE	rk_1	rk_1:K374-rk_1:K750	4	2	18.55,sp|rk_1|rk_1,sp|rk_1|rk_1,374,750	1	DSSO 14N - 14N	18.55	15.7
Intra-Subunit	VE20150618-06_MS3-results_cleaned	VE20150618-06_MS3-results	rk_1	K374	rk_1	K743	CUL5_HUMAN Cullin-5 OS=Homo sapiens GN=CUL5	CUL5_HUMAN Cullin-5 OS=Homo sapiens GN=CUL5	rk_1	rk_1	27007	107.603	1100.08	4	-231.747	-3.57244	-1	868.956	2	DKAYKAVVNDATIFK	XL:A-Alkene@374	10.1496	33	1.5e-05	1322.69	2	ISNAQLQTELVEILKNMFLPQK	Deamidated@731;XL:A-Thiol(Unsaturated)@743	1.49294	11.8	0.21	FALSE	FALSE	rk_1	rk_1:K374-rk_1:K743	6	6	22.40,sp|rk_1|rk_1,sp|rk_1|rk_1,374,743	1	DSSO 14N - 14N	22.4	11.8
Intra-Subunit	VE20150618-07_MS3-results_cleaned	VE20150618-07_MS3-results	rk_1	K374	rk_1	K447	CUL5_HUMAN Cullin-5 OS=Homo sapiens GN=CUL5	CUL5_HUMAN Cullin-5 OS=Homo sapiens GN=CUL5	rk_1	rk_1	16443	60.9692	628.714	5	-5.52758	-5.52758	0	579.639	3	DKAYKAVVNDATIFK	XL:A-Alkene@374	11.6254	24.8	0.078	693.312	2	YVQNKDVFMR	XL:A-Thiol(Unsaturated)@447	12.498	26.4	0.00011	FALSE	FALSE	rk_1	rk_1:K374-rk_1:K447	28	8	25.60,sp|rk_1|rk_1,sp|rk_1|rk_1,374,447	1	DSSO 14N - 14N	25.6	24.8
Intra-Subunit	VE20150618-07_MS3-results_cleaned	VE20150618-07_MS3-results	rk_1	K374	rk_1	K447	CUL5_HUMAN Cullin-5 OS=Homo sapiens GN=CUL5	CUL5_HUMAN Cullin-5 OS=Homo sapiens GN=CUL5	rk_1	rk_1	16443	60.9692	628.714	5	-318.953	0.634258	-1	885.438	2	DKAYKAVVNDATIFK	XL:A-Thiol(Unsaturated)@374;Deamidated@378	5.4919	25.5	0.012	693.312	2	YVQNKDVFMR	XL:A-Thiol(Unsaturated)@447	12.498	26.4	0.00011	FALSE	FALSE	rk_1	rk_1:K374-rk_1:K447	28	8	25.95,sp|rk_1|rk_1,sp|rk_1|rk_1,374,447	1	DSSO 14N - 14N	25.95	25.5
Intra-Subunit	VE20150618-09_MS3-results_cleaned	VE20150618-09_MS3-results	rk_1	K374	rk_1	K447	CUL5_HUMAN Cullin-5 OS=Homo sapiens GN=CUL5	CUL5_HUMAN Cullin-5 OS=Homo sapiens GN=CUL5	rk_1	rk_1	15924	61.0536	628.713	5	-7.08334	-7.08334	0	579.639	3	DKAYKAVVNDATIFK	XL:A-Alkene@374	10.7628	22.6	0.0095	693.313	2	YVQNKDVFMR	XL:A-Thiol(Unsaturated)@447	11.4884	26	0.00068	FALSE	FALSE	rk_1	rk_1:K374-rk_1:K447	28	8	24.30,sp|rk_1|rk_1,sp|rk_1|rk_1,374,447	1	DSSO 14N - 14N	24.3	22.6
Intra-Subunit	VE20150618-09_MS3-results_cleaned	VE20150618-09_MS3-results	rk_1	K374	rk_1	K447	CUL5_HUMAN Cullin-5 OS=Homo sapiens GN=CUL5	CUL5_HUMAN Cullin-5 OS=Homo sapiens GN=CUL5	rk_1	rk_1	15947	61.1359	785.645	4	-0.506045	-0.506045	0	884.941	2	DKAYKAVVNDATIFK	XL:A-Thiol(Unsaturated)@374	11.1363	37.3	1.2e-05	677.327	2	YVQNKDVFMR	XL:A-Alkene@447	10.5262	22.6	0.00013	FALSE	FALSE	rk_1	rk_1:K374-rk_1:K447	28	8	29.95,sp|rk_1|rk_1,sp|rk_1|rk_1,374,447	1	DSSO 14N - 14N	29.95	22.6
Intra-Subunit	VE20150618-10_MS3-results_cleaned	VE20150618-10_MS3-results	rk_1	K374	rk_1	K447	CUL5_HUMAN Cullin-5 OS=Homo sapiens GN=CUL5	CUL5_HUMAN Cullin-5 OS=Homo sapiens GN=CUL5	rk_1	rk_1	15988	61.1126	628.714	5	-6.01376	-6.01376	0	579.639	3	DKAYKAVVNDATIFK	XL:A-Alkene@374	10.2452	18.6	0.29	693.313	2	YVQNKDVFMR	XL:A-Thiol(Unsaturated)@447	11.1999	12.8	0.1	FALSE	FALSE	rk_1	rk_1:K374-rk_1:K447	28	8	15.70,sp|rk_1|rk_1,sp|rk_1|rk_1,374,447	1	DSSO 14N - 14N	15.7	12.8
Intra-Subunit	VE20150618-11_MS3-results_cleaned	VE20150618-11_MS3-results	rk_1	K374	rk_1	K447	CUL5_HUMAN Cullin-5 OS=Homo sapiens GN=CUL5	CUL5_HUMAN Cullin-5 OS=Homo sapiens GN=CUL5	rk_1	rk_1	16011	60.9767	785.638	4	-8.75154	-8.75154	0	884.942	2	DKAYKAVVNDATIFK	XL:A-Thiol(Unsaturated)@374	9.89323	39.7	1.2e-06	677.328	2	YVQNKDVFMR	XL:A-Alkene@447	9.64037	30.2	0.00016	FALSE	FALSE	rk_1	rk_1:K374-rk_1:K447	28	8	34.95,sp|rk_1|rk_1,sp|rk_1|rk_1,374,447	1	DSSO 14N - 14N	34.95	30.2
Intra-Subunit	VE20160714-16-results_cleaned	VE20160714-16-results	rk_1	K374	rk_1	K447	CUL5_HUMAN Cullin-5 OS=Homo sapiens GN=CUL5	CUL5_HUMAN Cullin-5 OS=Homo sapiens GN=CUL5	rk_1	rk_1	7700	38.297	785.646	4	0.505194	0.505194	0	884.951	2	DKAYKAVVNDATIFK	XL:A-Thiol(Unsaturated)@374	-0.050923	48.1	3.6e-06	677.335	2	YVQNKDVFMR	XL:A-Alkene@447	-0.546711	38.1	7.7e-06	FALSE	FALSE	rk_1	rk_1:K374-rk_1:K447	28	8	43.10,sp|rk_1|rk_1,sp|rk_1|rk_1,374,447	1	DSSO 14N - 14N	43.1	38.1
Intra-Subunit	VE20160714-16-results_cleaned	VE20160714-16-results	rk_1	K374	rk_1	K750	CUL5_HUMAN Cullin-5 OS=Homo sapiens GN=CUL5	CUL5_HUMAN Cullin-5 OS=Homo sapiens GN=CUL5	rk_1	rk_1	7827	38.7374	712.124	4	3.47006	3.47006	0	884.95	2	DKAYKAVVNDATIFK	XL:A-Thiol(Unsaturated)@374	0.853083	36.9	7.3e-05	530.287	2	NMFLPQKK	XL:A-Alkene@750	-0.151082	16.6	0.055	FALSE	FALSE	rk_1	rk_1:K374-rk_1:K750	4	2	26.75,sp|rk_1|rk_1,sp|rk_1|rk_1,374,750	1	DSSO 14N - 14N	26.75	16.6
Intra-Subunit	VE20160714-16-results_cleaned	VE20160714-16-results	rk_1	K374	rk_1	K743	CUL5_HUMAN Cullin-5 OS=Homo sapiens GN=CUL5	CUL5_HUMAN Cullin-5 OS=Homo sapiens GN=CUL5	rk_1	rk_1	13133	57.1771	905.892	5	-212.254	9.46464	-1	868.965	2	DKAYKAVVNDATIFK	XL:A-Alkene@374	-0.437779	43.2	2e-06	924.833	3	ISNAQLQTELVEILKNMFLPQKK	XL:A-Thiol(Unsaturated)@743;Deamidated@744	-6.56374	21.2	0.16	FALSE	FALSE	rk_1	rk_1:K374-rk_1:K743	6	6	32.20,sp|rk_1|rk_1,sp|rk_1|rk_1,374,743	1	DSSO 14N - 14N	32.2	21.2
Intra-Subunit	VE20160714-17-results_cleaned	VE20160714-17-results	rk_1	K374	rk_1	K750	CUL5_HUMAN Cullin-5 OS=Homo sapiens GN=CUL5	CUL5_HUMAN Cullin-5 OS=Homo sapiens GN=CUL5	rk_1	rk_1	8151	38.6018	712.124	4	4.32836	4.32836	0	884.949	2	DKAYKAVVNDATIFK	XL:A-Thiol(Unsaturated)@374	1.19209	41.7	1.7e-06	530.286	2	NMFLPQKK	XL:A-Alkene@750	0.603227	16.9	0.023	FALSE	FALSE	rk_1	rk_1:K374-rk_1:K750	4	2	29.30,sp|rk_1|rk_1,sp|rk_1|rk_1,374,750	1	DSSO 14N - 14N	29.3	16.9
Intra-Subunit	VE20160714-20-results_cleaned	VE20160714-20-results	rk_1	K374	rk_1	K447	CUL5_HUMAN Cullin-5 OS=Homo sapiens GN=CUL5	CUL5_HUMAN Cullin-5 OS=Homo sapiens GN=CUL5	rk_1	rk_1	7522	38.4447	785.647	4	1.7498	1.7498	0	884.951	2	DKAYKAVVNDATIFK	XL:A-Thiol(Unsaturated)@374	-0.389925	36.9	4.7e-05	677.335	2	YVQNKDVFMR	XL:A-Alkene@447	-0.251437	28.5	7.9e-05	FALSE	FALSE	rk_1	rk_1:K374-rk_1:K447	28	8	32.70,sp|rk_1|rk_1,sp|rk_1|rk_1,374,447	1	DSSO 14N - 14N	32.7	28.5
Intra-Subunit	VE20160714-25-results_cleaned	VE20160714-25-results	rk_1	K374	rk_1	K447	CUL5_HUMAN Cullin-5 OS=Homo sapiens GN=CUL5	CUL5_HUMAN Cullin-5 OS=Homo sapiens GN=CUL5	rk_1	rk_1	7523	39.2364	785.647	4	2.60546	2.60546	0	884.95	2	DKAYKAVVNDATIFK	XL:A-Thiol(Unsaturated)@374	0.288079	44.3	9.4e-06	677.335	2	YVQNKDVFMR	XL:A-Alkene@447	-0.103799	36.1	5.8e-06	FALSE	FALSE	rk_1	rk_1:K374-rk_1:K447	28	8	40.20,sp|rk_1|rk_1,sp|rk_1|rk_1,374,447	1	DSSO 14N - 14N	40.2	36.1
Intra-Subunit	VE20160714-26-results_cleaned	VE20160714-26-results	rk_1	K374	rk_1	K447	CUL5_HUMAN Cullin-5 OS=Homo sapiens GN=CUL5	CUL5_HUMAN Cullin-5 OS=Homo sapiens GN=CUL5	rk_1	rk_1	8000	39.0195	785.646	4	0.97192	0.97192	0	884.95	2	DKAYKAVVNDATIFK	XL:A-Thiol(Unsaturated)@374	0.175078	40.9	6.9e-07	677.335	2	YVQNKDVFMR	XL:A-Alkene@447	-0.251437	30.7	7.2e-05	FALSE	FALSE	rk_1	rk_1:K374-rk_1:K447	28	8	35.80,sp|rk_1|rk_1,sp|rk_1|rk_1,374,447	1	DSSO 14N - 14N	35.8	30.7
Intra-Subunit	VE20160714-32-results_cleaned	VE20160714-32-results	rk_1	K371|K374	rk_1	K447	CUL5_HUMAN Cullin-5 OS=Homo sapiens GN=CUL5	CUL5_HUMAN Cullin-5 OS=Homo sapiens GN=CUL5	rk_1	rk_1	7954	36.5701	789.646	4	2.34689	2.34689	0	868.963	2	DKAYKAVVNDATIFK	XL:A-Alkene@371|XL:A-Alkene@374	1.97889	16.9	0.057	685.332	2	YVQNKDVFMR	XL:A-Alkene@447;Oxidation@451	0.564702	28.2	7e-05	FALSE	FALSE	rk_1	rk_1:K371|K374-rk_1:K447	1	0	22.55,sp|rk_1|rk_1,sp|rk_1|rk_1,;371|374,447	1	DSSO 14N - 14N	22.55	16.9
Intra-Subunit	VE20160714-32-results_cleaned	VE20160714-32-results	rk_1	K374	rk_1	K447	CUL5_HUMAN Cullin-5 OS=Homo sapiens GN=CUL5	CUL5_HUMAN Cullin-5 OS=Homo sapiens GN=CUL5	rk_1	rk_1	7954	36.5701	789.646	4	2.34689	2.34689	0	884.949	2	DKAYKAVVNDATIFK	XL:A-Thiol(Unsaturated)@374	1.98309	36.2	5.8e-05	685.332	2	YVQNKDVFMR	XL:A-Alkene@447;Oxidation@451	0.564702	28.2	7e-05	FALSE	FALSE	rk_1	rk_1:K374-rk_1:K447	28	8	32.20,sp|rk_1|rk_1,sp|rk_1|rk_1,374,447	1	DSSO 14N - 14N	32.2	28.2
Intra-Subunit	VE20160714-94-results_cleaned	VE20160714-94-results	rk_1	K374	rk_1	K442	CUL5_HUMAN Cullin-5 OS=Homo sapiens GN=CUL5	CUL5_HUMAN Cullin-5 OS=Homo sapiens GN=CUL5	rk_1	rk_1	9232	47.1901	835.861	5	2.34185	2.34185	0	884.95	2	DKAYKAVVNDATIFK	XL:A-Thiol(Unsaturated)@374	1.07908	50	3e-06	797.128	3	LKEVLLVLKYVQNKDVFMR	XL:A-Alkene@442	-0.903732	32.1	0.00015	FALSE	FALSE	rk_1	rk_1:K374-rk_1:K442	11	3	41.05,sp|rk_1|rk_1,sp|rk_1|rk_1,374,442	1	DSSO 14N - 14N	41.05	32.1
Intra-Subunit	QE20150802-19_MS3-results_cleaned	QE20150802-19_MS3-results	rk_1	K374	rk_1	K447	CUL5_HUMAN Cullin-5 OS=Homo sapiens GN=CUL5	CUL5_HUMAN Cullin-5 OS=Homo sapiens GN=CUL5	rk_1	rk_1	20699	76.3858	767.609	5	264.141	2.30381	1	810.796	3	DKAYKAVVNDATIFKLELPLK	XL:A-Alkene@374	-4.26428	41	1.8e-05	677.337	2	YVQNKDVFMR	XL:A-Alkene@447	-3.20418	26.8	0.0021	FALSE	FALSE	rk_1	rk_1:K374-rk_1:K447	28	8	33.90,sp|rk_1|rk_1,sp|rk_1|rk_1,374,447	1	DSSO 14N - 14N	33.9	26.8
Intra-Subunit	QE20150802-20_MS3-results_cleaned	QE20150802-20_MS3-results	rk_1	K374	rk_1	K447	CUL5_HUMAN Cullin-5 OS=Homo sapiens GN=CUL5	CUL5_HUMAN Cullin-5 OS=Homo sapiens GN=CUL5	rk_1	rk_1	21582	76.3941	767.398	5	-10.5339	-10.5339	0	821.454	3	DKAYKAVVNDATIFKLELPLK	XL:A-Thiol(Unsaturated)@374	-4.01795	41.9	2.3e-07	677.337	2	YVQNKDVFMR	XL:A-Alkene@447	-3.05654	36.2	0.00029	FALSE	FALSE	rk_1	rk_1:K374-rk_1:K447	28	8	39.05,sp|rk_1|rk_1,sp|rk_1|rk_1,374,447	1	DSSO 14N - 14N	39.05	36.2
Intra-Subunit	QE20150802-22_MS3-results_cleaned	QE20150802-22_MS3-results	rk_1	K374	rk_1	K447	CUL5_HUMAN Cullin-5 OS=Homo sapiens GN=CUL5	CUL5_HUMAN Cullin-5 OS=Homo sapiens GN=CUL5	rk_1	rk_1	21334	76.6331	767.807	5	523.684	0.0113505	2	821.454	3	DKAYKAVVNDATIFKLELPLK	XL:A-Thiol(Unsaturated)@374	-4.99183	36.1	1.2e-05	677.338	2	YVQNKDVFMR	XL:A-Alkene@447	-4.97581	18.5	0.0017	FALSE	FALSE	rk_1	rk_1:K374-rk_1:K447	28	8	27.30,sp|rk_1|rk_1,sp|rk_1|rk_1,374,447	1	DSSO 14N - 14N	27.3	18.5
Intra-Subunit	VE20150618-03_MS3-results_cleaned	VE20150618-03_MS3-results	rk_1	K374	rk_1	K447	CUL5_HUMAN Cullin-5 OS=Homo sapiens GN=CUL5	CUL5_HUMAN Cullin-5 OS=Homo sapiens GN=CUL5	rk_1	rk_1	19018	74.7227	767.406	5	-0.419787	-0.419787	0	821.445	3	DKAYKAVVNDATIFKLELPLK	XL:A-Thiol(Unsaturated)@374	6.5731	44.9	8.1e-07	677.33	2	YVQNKDVFMR	XL:A-Alkene@447	6.83521	28.6	0.00041	FALSE	FALSE	rk_1	rk_1:K374-rk_1:K447	28	8	36.75,sp|rk_1|rk_1,sp|rk_1|rk_1,374,447	1	DSSO 14N - 14N	36.75	28.6
Intra-Subunit	VE20150618-05_MS3-results_cleaned	VE20150618-05_MS3-results	rk_1	K374	rk_1	K447	CUL5_HUMAN Cullin-5 OS=Homo sapiens GN=CUL5	CUL5_HUMAN Cullin-5 OS=Homo sapiens GN=CUL5	rk_1	rk_1	17851	74.7044	767.405	5	-2.0922	-2.0922	0	821.444	3	DKAYKAVVNDATIFKLELPLK	XL:A-Thiol(Unsaturated)@374	7.06005	38.5	6.1e-05	677.329	2	YVQNKDVFMR	XL:A-Alkene@447	7.86869	29.6	1.6e-05	FALSE	FALSE	rk_1	rk_1:K374-rk_1:K447	28	8	34.05,sp|rk_1|rk_1,sp|rk_1|rk_1,374,447	1	DSSO 14N - 14N	34.05	29.6
Intra-Subunit	VE20150618-05_MS3-results_cleaned	VE20150618-05_MS3-results	rk_1	K374	rk_1	K743	CUL5_HUMAN Cullin-5 OS=Homo sapiens GN=CUL5	CUL5_HUMAN Cullin-5 OS=Homo sapiens GN=CUL5	rk_1	rk_1	24585	100.898	891.997	6	-183.88	3.77202	-1	810.787	3	DKAYKAVVNDATIFKLELPLK	XL:A-Alkene@374	7.57602	39.6	5.5e-06	956.865	3	KISNAQLQTELVEILKNMFLPQKK	Deamidated@731;XL:A-Alkene@743	3.54673	17.3	0.02	FALSE	FALSE	rk_1	rk_1:K374-rk_1:K743	6	6	28.45,sp|rk_1|rk_1,sp|rk_1|rk_1,374,743	1	DSSO 14N - 14N	28.45	17.3
Intra-Subunit	VE20160714-16-results_cleaned	VE20160714-16-results	rk_1	K374	rk_1	K447	CUL5_HUMAN Cullin-5 OS=Homo sapiens GN=CUL5	CUL5_HUMAN Cullin-5 OS=Homo sapiens GN=CUL5	rk_1	rk_1	9601	44.7423	767.408	5	3.00468	3.00468	0	821.451	3	DKAYKAVVNDATIFKLELPLK	XL:A-Thiol(Unsaturated)@374	-0.487629	40.4	1.5e-06	677.334	2	YVQNKDVFMR	XL:A-Alkene@447	0.782026	30.2	0.00018	FALSE	FALSE	rk_1	rk_1:K374-rk_1:K447	28	8	35.30,sp|rk_1|rk_1,sp|rk_1|rk_1,374,447	1	DSSO 14N - 14N	35.3	30.2
Intra-Subunit	VE20160714-17-results_cleaned	VE20160714-17-results	rk_1	K374	rk_1	K447	CUL5_HUMAN Cullin-5 OS=Homo sapiens GN=CUL5	CUL5_HUMAN Cullin-5 OS=Homo sapiens GN=CUL5	rk_1	rk_1	10117	44.9449	767.406	5	0.217324	0.217324	0	821.451	3	DKAYKAVVNDATIFKLELPLK	XL:A-Thiol(Unsaturated)@374	-0.244157	46.7	1.2e-07	677.334	2	YVQNKDVFMR	XL:A-Alkene@447	1.0773	39.2	7.6e-06	FALSE	FALSE	rk_1	rk_1:K374-rk_1:K447	28	8	42.95,sp|rk_1|rk_1,sp|rk_1|rk_1,374,447	1	DSSO 14N - 14N	42.95	39.2
Intra-Subunit	VE20160714-19-results_cleaned	VE20160714-19-results	rk_1	K374	rk_1	K447	CUL5_HUMAN Cullin-5 OS=Homo sapiens GN=CUL5	CUL5_HUMAN Cullin-5 OS=Homo sapiens GN=CUL5	rk_1	rk_1	8904	44.9427	767.406	5	0.376601	0.376601	0	821.45	3	DKAYKAVVNDATIFKLELPLK	XL:A-Thiol(Unsaturated)@374	-0.00068513	36.2	3.9e-06	677.334	2	YVQNKDVFMR	XL:A-Alkene@447	1.0773	18.1	0.0032	FALSE	FALSE	rk_1	rk_1:K374-rk_1:K447	28	8	27.15,sp|rk_1|rk_1,sp|rk_1|rk_1,374,447	1	DSSO 14N - 14N	27.15	18.1
Intra-Subunit	VE20160714-20-results_cleaned	VE20160714-20-results	rk_1	K374	rk_1	K447	CUL5_HUMAN Cullin-5 OS=Homo sapiens GN=CUL5	CUL5_HUMAN Cullin-5 OS=Homo sapiens GN=CUL5	rk_1	rk_1	9056	43.8114	770.609	5	4.56755	4.56755	0	821.45	3	DKAYKAVVNDATIFKLELPLK	XL:A-Thiol(Unsaturated)@374	0.364523	33.5	0.0001	685.332	2	YVQNKDVFMR	XL:A-Alkene@447;Oxidation@451	-0.602615	20	0.0023	FALSE	FALSE	rk_1	rk_1:K374-rk_1:K447	28	8	26.75,sp|rk_1|rk_1,sp|rk_1|rk_1,374,447	1	DSSO 14N - 14N	26.75	20
Intra-Subunit	VE20160714-20-results_cleaned	VE20160714-20-results	rk_1	K374	rk_1	K447	CUL5_HUMAN Cullin-5 OS=Homo sapiens GN=CUL5	CUL5_HUMAN Cullin-5 OS=Homo sapiens GN=CUL5	rk_1	rk_1	9056	43.8114	770.609	5	-251.09	9.5934	-1	811.129	3	DKAYKAVVNDATIFKLELPLK	XL:A-Alkene@374;Deamidated@378	-9.55738	19.9	0.023	685.332	2	YVQNKDVFMR	XL:A-Alkene@447;Oxidation@451	-0.602615	20	0.0023	FALSE	FALSE	rk_1	rk_1:K374-rk_1:K447	28	8	19.95,sp|rk_1|rk_1,sp|rk_1|rk_1,374,447	1	DSSO 14N - 14N	19.95	19.9
Intra-Subunit	VE20160714-20-results_cleaned	VE20160714-20-results	rk_1	K374	rk_1	K447	CUL5_HUMAN Cullin-5 OS=Homo sapiens GN=CUL5	CUL5_HUMAN Cullin-5 OS=Homo sapiens GN=CUL5	rk_1	rk_1	9377	44.9242	767.408	5	2.84541	2.84541	0	821.45	3	DKAYKAVVNDATIFKLELPLK	XL:A-Thiol(Unsaturated)@374	-0.122421	37.3	1.3e-05	677.334	2	YVQNKDVFMR	XL:A-Alkene@447	0.339113	31	7e-06	FALSE	FALSE	rk_1	rk_1:K374-rk_1:K447	28	8	34.15,sp|rk_1|rk_1,sp|rk_1|rk_1,374,447	1	DSSO 14N - 14N	34.15	31
Intra-Subunit	VE20160714-25-results_cleaned	VE20160714-25-results	rk_1	K374	rk_1	K447	CUL5_HUMAN Cullin-5 OS=Homo sapiens GN=CUL5	CUL5_HUMAN Cullin-5 OS=Homo sapiens GN=CUL5	rk_1	rk_1	9282	45.4243	767.409	5	3.16396	3.16396	0	821.45	3	DKAYKAVVNDATIFKLELPLK	XL:A-Thiol(Unsaturated)@374	-0.00068513	40.9	1.7e-06	677.334	2	YVQNKDVFMR	XL:A-Alkene@447	0.486751	32.2	1.1e-05	FALSE	FALSE	rk_1	rk_1:K374-rk_1:K447	28	8	36.55,sp|rk_1|rk_1,sp|rk_1|rk_1,374,447	1	DSSO 14N - 14N	36.55	32.2
Intra-Subunit	VE20160714-80-results_cleaned	VE20160714-80-results	rk_1	K374	rk_1	K743	CUL5_HUMAN Cullin-5 OS=Homo sapiens GN=CUL5	CUL5_HUMAN Cullin-5 OS=Homo sapiens GN=CUL5	rk_1	rk_1	13615	58.5557	870.649	6	-187.365	4.89252	-1	821.451	3	DKAYKAVVNDATIFKLELPLK	XL:A-Thiol(Unsaturated)@374	-0.852836	21.1	0.012	914.177	3	ISNAQLQTELVEILKNMFLPQKK	XL:A-Alkene@743;Deamidated@744	-7.46822	25.2	0.0085	FALSE	FALSE	rk_1	rk_1:K374-rk_1:K743	6	6	23.15,sp|rk_1|rk_1,sp|rk_1|rk_1,374,743	1	DSSO 14N - 14N	23.15	21.1
Intra-Subunit	QE20150802-21_MS3-results_cleaned	QE20150802-21_MS3-results	rk_1	K371;K374;K384	rk_1	K397	CUL5_HUMAN Cullin-5 OS=Homo sapiens GN=CUL5	CUL5_HUMAN Cullin-5 OS=Homo sapiens GN=CUL5	rk_1	rk_1	21690	80.2451	819.045	5	12.8875	12.8875	0	953.502	3	DKAYKAVVNDATIFKLELPLKQK	XL:A-Thiol(Unsaturated)@371;XL:A-Alkene@374;XL:A-Thiol(Unsaturated)@384	-2.92293	22.1	0.094	599.329	2	GVGLKTQPESK	XL:A-Alkene@397	-2.79047	31.1	6.5e-05	FALSE	FALSE	rk_1	rk_1:K371;K374;K384-rk_1:K397	1	1	26.60,sp|rk_1|rk_1,sp|rk_1|rk_1,371;374;384,397	2	DSSO 14N - 14N	26.6	22.1
Intra-Subunit	VE20160714-16-results_cleaned	VE20160714-16-results	rk_1	K374	rk_1	K447	CUL5_HUMAN Cullin-5 OS=Homo sapiens GN=CUL5	CUL5_HUMAN Cullin-5 OS=Homo sapiens GN=CUL5	rk_1	rk_1	8874	42.2986	818.636	5	-1.20878	-1.20878	0	896.177	3	DKAYKAVVNDATIFKLELPLKQK	XL:A-Alkene@374	0.397304	29.4	0.00031	677.333	2	YVQNKDVFMR	XL:A-Alkene@447	1.66785	27.4	0.00012	FALSE	FALSE	rk_1	rk_1:K374-rk_1:K447	28	8	28.40,sp|rk_1|rk_1,sp|rk_1|rk_1,374,447	1	DSSO 14N - 14N	28.4	27.4
Intra-Subunit	VE20160714-74-results_cleaned	VE20160714-74-results	rk_1	K384	rk_1	K403	CUL5_HUMAN Cullin-5 OS=Homo sapiens GN=CUL5	CUL5_HUMAN Cullin-5 OS=Homo sapiens GN=CUL5	rk_1	rk_1	9535	46.6726	1046.34	5	-186.861	5.07309	-1	906.835	3	DKAYKAVVNDATIFKLELPLKQK	XL:A-Thiol(Unsaturated)@384	0.234833	37	2.5e-05	1247.09	2	TQPESKCPELLANYCDMLLR	XL:A-Alkene@403;Carbamidomethyl@404;Deamidated@410;Carbamidomethyl@412	-9.01288	16.1	0.35	FALSE	FALSE	rk_1	rk_1:K384-rk_1:K403	87	11	26.55,sp|rk_1|rk_1,sp|rk_1|rk_1,384,403	1	DSSO 14N - 14N	26.55	16.1
Intra-Subunit	QE20150802-19_MS3-results_cleaned	QE20150802-19_MS3-results	rk_1	K515	rk_1	K564	CUL5_HUMAN Cullin-5 OS=Homo sapiens GN=CUL5	CUL5_HUMAN Cullin-5 OS=Homo sapiens GN=CUL5	rk_1	rk_1	3946	15.413	439.706	4	0.663682	0.663682	0	477.728	2	EMHKNNK	XL:A-Alkene@515	-3.08447	14.4	0.26	392.681	2	KNHSGR	XL:A-Thiol(Unsaturated)@564	-4.12729	21.3	0.086	FALSE	FALSE	rk_1	rk_1:K515-rk_1:K564	109	13	17.85,sp|rk_1|rk_1,sp|rk_1|rk_1,515,564	1	DSSO 14N - 14N	17.85	14.4
Intra-Subunit	QE20150802-20_MS3-results_cleaned	QE20150802-20_MS3-results	rk_1	K515	rk_1	K564	CUL5_HUMAN Cullin-5 OS=Homo sapiens GN=CUL5	CUL5_HUMAN Cullin-5 OS=Homo sapiens GN=CUL5	rk_1	rk_1	3948	15.4574	439.708	4	6.08967	6.08967	0	477.728	2	EMHKNNK	XL:A-Alkene@515	-2.87515	15.9	0.23	392.681	2	KNHSGR	XL:A-Thiol(Unsaturated)@564	-3.87263	18.8	0.068	FALSE	FALSE	rk_1	rk_1:K515-rk_1:K564	109	13	17.35,sp|rk_1|rk_1,sp|rk_1|rk_1,515,564	1	DSSO 14N - 14N	17.35	15.9
Intra-Subunit	VE20150103-10_MS3-results_cleaned	VE20150103-10_MS3-results	rk_1	K515	rk_1	K564	CUL5_HUMAN Cullin-5 OS=Homo sapiens GN=CUL5	CUL5_HUMAN Cullin-5 OS=Homo sapiens GN=CUL5	rk_1	rk_1	1806	14.2291	443.701	4	-8.32742	-8.32742	0	485.72	2	EMHKNNK	Oxidation@513;XL:A-Alkene@515	9.43708	13.4	0.13	376.69	2	KNHSGR	XL:A-Alkene@564	9.14264	20.3	0.00029	FALSE	FALSE	rk_1	rk_1:K515-rk_1:K564	109	13	16.85,sp|rk_1|rk_1,sp|rk_1|rk_1,515,564	1	DSSO 14N - 14N	16.85	13.4
Intra-Subunit	VE20150103-10_MS3-results_cleaned	VE20150103-10_MS3-results	rk_1	K515	rk_1	K564	CUL5_HUMAN Cullin-5 OS=Homo sapiens GN=CUL5	CUL5_HUMAN Cullin-5 OS=Homo sapiens GN=CUL5	rk_1	rk_1	1874	14.6847	439.702	4	-9.28396	-9.28396	0	477.723	2	EMHKNNK	XL:A-Alkene@515	7.59113	15	0.043	392.677	2	KNHSGR	XL:A-Thiol(Unsaturated)@564	7.07781	19.6	0.023	FALSE	FALSE	rk_1	rk_1:K515-rk_1:K564	109	13	17.30,sp|rk_1|rk_1,sp|rk_1|rk_1,515,564	1	DSSO 14N - 14N	17.3	15
Intra-Subunit	VE20150103-26_MS3-results_cleaned	VE20150103-26_MS3-results	rk_1	K515	rk_1	K564	CUL5_HUMAN Cullin-5 OS=Homo sapiens GN=CUL5	CUL5_HUMAN Cullin-5 OS=Homo sapiens GN=CUL5	rk_1	rk_1	1817	14.8276	439.702	4	-8.86657	-8.86657	0	477.723	2	EMHKNNK	XL:A-Alkene@515	8.8471	12.2	0.11	392.677	2	KNHSGR	XL:A-Thiol(Unsaturated)@564	7.58713	11.6	0.27	FALSE	FALSE	rk_1	rk_1:K515-rk_1:K564	109	13	11.90,sp|rk_1|rk_1,sp|rk_1|rk_1,515,564	1	DSSO 14N - 14N	11.9	11.6
Intra-Subunit	VE20150618-02_A_MS3-results_cleaned	VE20150618-02_A_MS3-results	rk_1	K515	rk_1	K564	CUL5_HUMAN Cullin-5 OS=Homo sapiens GN=CUL5	CUL5_HUMAN Cullin-5 OS=Homo sapiens GN=CUL5	rk_1	rk_1	2384	9.55196	439.701	4	-11.2317	-11.2317	0	477.722	2	EMHKNNK	XL:A-Alkene@515	9.26576	11.9	0.26	392.676	2	KNHSGR	XL:A-Thiol(Unsaturated)@564	9.11512	16.9	0.018	FALSE	FALSE	rk_1	rk_1:K515-rk_1:K564	109	13	14.40,sp|rk_1|rk_1,sp|rk_1|rk_1,515,564	1	DSSO 14N - 14N	14.4	11.9
Intra-Subunit	VE20150618-02_A_MS3-results_cleaned	VE20150618-02_A_MS3-results	rk_1	K515	rk_1	K564	CUL5_HUMAN Cullin-5 OS=Homo sapiens GN=CUL5	CUL5_HUMAN Cullin-5 OS=Homo sapiens GN=CUL5	rk_1	rk_1	2389	9.57431	351.964	5	-6.94375	-6.94375	0	493.708	2	EMHKNNK	XL:A-Thiol(Unsaturated)@515	9.03734	12.8	0.15	251.463	3	KNHSGR	XL:A-Alkene@564	8.70156	14.7	0.18	FALSE	FALSE	rk_1	rk_1:K515-rk_1:K564	109	13	13.75,sp|rk_1|rk_1,sp|rk_1|rk_1,515,564	1	DSSO 14N - 14N	13.75	12.8
Intra-Subunit	VE20150618-04_A_MS3-results_cleaned	VE20150618-04_A_MS3-results	rk_1	K515	rk_1	K564	CUL5_HUMAN Cullin-5 OS=Homo sapiens GN=CUL5	CUL5_HUMAN Cullin-5 OS=Homo sapiens GN=CUL5	rk_1	rk_1	2416	9.54259	439.702	4	-7.54486	-7.54486	0	477.722	2	EMHKNNK	XL:A-Alkene@515	10.1031	13.2	0.27	392.676	2	KNHSGR	XL:A-Thiol(Unsaturated)@564	10.1338	22.3	0.048	FALSE	FALSE	rk_1	rk_1:K515-rk_1:K564	109	13	17.75,sp|rk_1|rk_1,sp|rk_1|rk_1,515,564	1	DSSO 14N - 14N	17.75	13.2
Intra-Subunit	VE20150618-05_A_MS3-results_cleaned	VE20150618-05_A_MS3-results	rk_1	K515	rk_1	K564	CUL5_HUMAN Cullin-5 OS=Homo sapiens GN=CUL5	CUL5_HUMAN Cullin-5 OS=Homo sapiens GN=CUL5	rk_1	rk_1	2166	9.58774	439.702	4	-9.07526	-9.07526	0	477.722	2	EMHKNNK	XL:A-Alkene@515	9.89375	9.5	0.39	392.676	2	KNHSGR	XL:A-Thiol(Unsaturated)@564	10.1338	15.7	0.054	FALSE	FALSE	rk_1	rk_1:K515-rk_1:K564	109	13	12.60,sp|rk_1|rk_1,sp|rk_1|rk_1,515,564	1	DSSO 14N - 14N	12.6	9.5
Intra-Subunit	VE20150618-05_MS3-results_cleaned	VE20150618-05_MS3-results	rk_1	K515	rk_1	K564	CUL5_HUMAN Cullin-5 OS=Homo sapiens GN=CUL5	CUL5_HUMAN Cullin-5 OS=Homo sapiens GN=CUL5	rk_1	rk_1	2054	9.9161	439.949	4	-5.87591	-5.87591	0	478.215	2	EMHKNNK	XL:A-Alkene@515;Deamidated@516	8.43608	10.2	0.46	392.676	2	KNHSGR	XL:A-Thiol(Unsaturated)@564	8.60579	13.6	0.0087	FALSE	FALSE	rk_1	rk_1:K515-rk_1:K564	109	13	11.90,sp|rk_1|rk_1,sp|rk_1|rk_1,515,564	1	DSSO 14N - 14N	11.9	10.2
Intra-Subunit	VE20150618-06_A_MS3-results_cleaned	VE20150618-06_A_MS3-results	rk_1	K515	rk_1	K564	CUL5_HUMAN Cullin-5 OS=Homo sapiens GN=CUL5	CUL5_HUMAN Cullin-5 OS=Homo sapiens GN=CUL5	rk_1	rk_1	2196	9.59863	351.962	5	-11.5524	-11.5524	0	493.707	2	EMHKNNK	XL:A-Thiol(Unsaturated)@515	10.6577	21.2	0.062	251.462	3	KNHSGR	XL:A-Alkene@564	9.89459	16.5	0.1	FALSE	FALSE	rk_1	rk_1:K515-rk_1:K564	109	13	18.85,sp|rk_1|rk_1,sp|rk_1|rk_1,515,564	1	DSSO 14N - 14N	18.85	16.5
Intra-Subunit	VE20150618-06_A_MS3-results_cleaned	VE20150618-06_A_MS3-results	rk_1	K515	rk_1	K564	CUL5_HUMAN Cullin-5 OS=Homo sapiens GN=CUL5	CUL5_HUMAN Cullin-5 OS=Homo sapiens GN=CUL5	rk_1	rk_1	2205	9.64185	439.702	4	-8.0318	-8.0318	0	477.721	2	EMHKNNK	XL:A-Alkene@515	11.1497	16.7	0.17	392.675	2	KNHSGR	XL:A-Thiol(Unsaturated)@564	11.4071	20.8	0.019	FALSE	FALSE	rk_1	rk_1:K515-rk_1:K564	109	13	18.75,sp|rk_1|rk_1,sp|rk_1|rk_1,515,564	1	DSSO 14N - 14N	18.75	16.7
Intra-Subunit	VE20150618-06_MS3-results_cleaned	VE20150618-06_MS3-results	rk_1	K515	rk_1	K564	CUL5_HUMAN Cullin-5 OS=Homo sapiens GN=CUL5	CUL5_HUMAN Cullin-5 OS=Homo sapiens GN=CUL5	rk_1	rk_1	2076	9.66419	439.703	4	-7.33617	-7.33617	0	477.723	2	EMHKNNK	XL:A-Alkene@515	8.42845	19	0.11	392.676	2	KNHSGR	XL:A-Thiol(Unsaturated)@564	8.35113	18.4	0.026	FALSE	FALSE	rk_1	rk_1:K515-rk_1:K564	109	13	18.70,sp|rk_1|rk_1,sp|rk_1|rk_1,515,564	1	DSSO 14N - 14N	18.7	18.4
Intra-Subunit	VE20150618-06_MS3-results_cleaned	VE20150618-06_MS3-results	rk_1	K515	rk_1	K564	CUL5_HUMAN Cullin-5 OS=Homo sapiens GN=CUL5	CUL5_HUMAN Cullin-5 OS=Homo sapiens GN=CUL5	rk_1	rk_1	2130	9.90935	439.949	4	-5.80638	-5.80638	0	478.219	2	EMHKNNK	XL:A-Alkene@515;Deamidated@517	-1.39213	12.3	0.15	392.676	2	KNHSGR	XL:A-Thiol(Unsaturated)@564	8.86046	10.5	0.15	FALSE	FALSE	rk_1	rk_1:K515-rk_1:K564	109	13	11.40,sp|rk_1|rk_1,sp|rk_1|rk_1,515,564	1	DSSO 14N - 14N	11.4	10.5
Intra-Subunit	VE20150618-06_MS3-results_cleaned	VE20150618-06_MS3-results	rk_1	K515	rk_1	K564	CUL5_HUMAN Cullin-5 OS=Homo sapiens GN=CUL5	CUL5_HUMAN Cullin-5 OS=Homo sapiens GN=CUL5	rk_1	rk_1	2130	9.90935	439.949	4	-565.933	5.20831	-1	478.219	2	EMHKNNK	XL:A-Alkene@515;Deamidated@517	-1.39213	12.3	0.15	393.17	2	KNHSGR	XL:A-Thiol(Unsaturated)@564;Deamidated@565	3.7823	14.3	0.29	FALSE	FALSE	rk_1	rk_1:K515-rk_1:K564	109	13	13.30,sp|rk_1|rk_1,sp|rk_1|rk_1,515,564	1	DSSO 14N - 14N	13.3	12.3
Intra-Subunit	VE20150618-07_MS3-results_cleaned	VE20150618-07_MS3-results	rk_1	K515	rk_1	K564	CUL5_HUMAN Cullin-5 OS=Homo sapiens GN=CUL5	CUL5_HUMAN Cullin-5 OS=Homo sapiens GN=CUL5	rk_1	rk_1	2166	9.76192	351.962	5	-10.7698	-10.7698	0	493.707	2	EMHKNNK	XL:A-Thiol(Unsaturated)@515	11.468	18.8	0.018	392.675	2	KNHSGR	XL:A-Thiol(Unsaturated)@564	11.1524	18.4	0.033	FALSE	FALSE	rk_1	rk_1:K515-rk_1:K564	109	13	18.60,sp|rk_1|rk_1,sp|rk_1|rk_1,515,564	1	DSSO 14N - 14N	18.6	18.4
Intra-Subunit	VE20150618-07_MS3-results_cleaned	VE20150618-07_MS3-results	rk_1	K515	rk_1	K564	CUL5_HUMAN Cullin-5 OS=Homo sapiens GN=CUL5	CUL5_HUMAN Cullin-5 OS=Homo sapiens GN=CUL5	rk_1	rk_1	2172	9.78806	439.702	4	-8.2405	-8.2405	0	477.721	2	EMHKNNK	XL:A-Alkene@515	11.1497	19.5	0.37	392.675	2	KNHSGR	XL:A-Thiol(Unsaturated)@564	11.6618	21.2	0.047	FALSE	FALSE	rk_1	rk_1:K515-rk_1:K564	109	13	20.35,sp|rk_1|rk_1,sp|rk_1|rk_1,515,564	1	DSSO 14N - 14N	20.35	19.5
Intra-Subunit	VE20150618-09_MS3-results_cleaned	VE20150618-09_MS3-results	rk_1	K515	rk_1	K564	CUL5_HUMAN Cullin-5 OS=Homo sapiens GN=CUL5	CUL5_HUMAN Cullin-5 OS=Homo sapiens GN=CUL5	rk_1	rk_1	2132	9.63457	351.963	5	-7.81329	-7.81329	0	493.707	2	EMHKNNK	XL:A-Thiol(Unsaturated)@515	12.0756	19.2	0.028	392.675	2	KNHSGR	XL:A-Thiol(Unsaturated)@564	11.9164	22.5	0.07	FALSE	FALSE	rk_1	rk_1:K515-rk_1:K564	109	13	20.85,sp|rk_1|rk_1,sp|rk_1|rk_1,515,564	1	DSSO 14N - 14N	20.85	19.2
Intra-Subunit	VE20150618-10_MS3-results_cleaned	VE20150618-10_MS3-results	rk_1	K515	rk_1	K564	CUL5_HUMAN Cullin-5 OS=Homo sapiens GN=CUL5	CUL5_HUMAN Cullin-5 OS=Homo sapiens GN=CUL5	rk_1	rk_1	2342	9.57258	439.702	4	-8.51875	-8.51875	0	477.722	2	EMHKNNK	XL:A-Alkene@515	10.1031	15.8	0.39	392.676	2	KNHSGR	XL:A-Thiol(Unsaturated)@564	10.1338	19.7	0.011	FALSE	FALSE	rk_1	rk_1:K515-rk_1:K564	109	13	17.75,sp|rk_1|rk_1,sp|rk_1|rk_1,515,564	1	DSSO 14N - 14N	17.75	15.8
Intra-Subunit	VE20150618-10_MS3-results_cleaned	VE20150618-10_MS3-results	rk_1	K515	rk_1	K564	CUL5_HUMAN Cullin-5 OS=Homo sapiens GN=CUL5	CUL5_HUMAN Cullin-5 OS=Homo sapiens GN=CUL5	rk_1	rk_1	2347	9.59692	351.963	5	-8.50893	-8.50893	0	493.707	2	EMHKNNK	XL:A-Thiol(Unsaturated)@515	10.8603	16.3	0.061	251.462	3	KNHSGR	XL:A-Alkene@564	10.6899	16	0.32	FALSE	FALSE	rk_1	rk_1:K515-rk_1:K564	109	13	16.15,sp|rk_1|rk_1,sp|rk_1|rk_1,515,564	1	DSSO 14N - 14N	16.15	16
Intra-Subunit	VE20150618-11_MS3-results_cleaned	VE20150618-11_MS3-results	rk_1	K515	rk_1	K564	CUL5_HUMAN Cullin-5 OS=Homo sapiens GN=CUL5	CUL5_HUMAN Cullin-5 OS=Homo sapiens GN=CUL5	rk_1	rk_1	2006	9.15785	439.702	4	-8.93614	-8.93614	0	477.722	2	EMHKNNK	XL:A-Alkene@515	10.1031	11.4	0.14	392.675	2	KNHSGR	XL:A-Thiol(Unsaturated)@564	10.3885	19.8	0.029	FALSE	FALSE	rk_1	rk_1:K515-rk_1:K564	109	13	15.60,sp|rk_1|rk_1,sp|rk_1|rk_1,515,564	1	DSSO 14N - 14N	15.6	11.4
Intra-Subunit	VE20160714-16-results_cleaned	VE20160714-16-results	rk_1	K515	rk_1	K564	CUL5_HUMAN Cullin-5 OS=Homo sapiens GN=CUL5	CUL5_HUMAN Cullin-5 OS=Homo sapiens GN=CUL5	rk_1	rk_1	1610	12.7151	439.707	4	2.54191	2.54191	0	477.726	2	EMHKNNK	XL:A-Alkene@515	1.31134	20	0.14	392.679	2	KNHSGR	XL:A-Thiol(Unsaturated)@564	0.965904	21.6	0.08	FALSE	FALSE	rk_1	rk_1:K515-rk_1:K564	109	13	20.80,sp|rk_1|rk_1,sp|rk_1|rk_1,515,564	1	DSSO 14N - 14N	20.8	20
Intra-Subunit	VE20160714-17-results_cleaned	VE20160714-17-results	rk_1	K515	rk_1	K564	CUL5_HUMAN Cullin-5 OS=Homo sapiens GN=CUL5	CUL5_HUMAN Cullin-5 OS=Homo sapiens GN=CUL5	rk_1	rk_1	1588	12.6048	439.707	4	2.88973	2.88973	0	477.726	2	EMHKNNK	XL:A-Alkene@515	0.892687	12.5	0.29	376.693	2	KNHSGR	XL:A-Alkene@564	0.913051	21.5	0.00092	FALSE	FALSE	rk_1	rk_1:K515-rk_1:K564	109	13	17.00,sp|rk_1|rk_1,sp|rk_1|rk_1,515,564	1	DSSO 14N - 14N	17	12.5
Intra-Subunit	VE20160714-20-results_cleaned	VE20160714-20-results	rk_1	K515	rk_1	K564	CUL5_HUMAN Cullin-5 OS=Homo sapiens GN=CUL5	CUL5_HUMAN Cullin-5 OS=Homo sapiens GN=CUL5	rk_1	rk_1	1562	12.5365	439.707	4	2.47234	2.47234	0	477.726	2	EMHKNNK	XL:A-Alkene@515	0.892687	23.9	0.047	392.679	2	KNHSGR	XL:A-Thiol(Unsaturated)@564	0.711243	22.9	0.076	FALSE	FALSE	rk_1	rk_1:K515-rk_1:K564	109	13	23.40,sp|rk_1|rk_1,sp|rk_1|rk_1,515,564	1	DSSO 14N - 14N	23.4	22.9
Intra-Subunit	VE20160714-25-results_cleaned	VE20160714-25-results	rk_1	K515	rk_1	K564	CUL5_HUMAN Cullin-5 OS=Homo sapiens GN=CUL5	CUL5_HUMAN Cullin-5 OS=Homo sapiens GN=CUL5	rk_1	rk_1	1534	12.5566	443.706	4	3.32269	3.32269	0	485.725	2	EMHKNNK	Oxidation@513;XL:A-Alkene@515	-1.47455	14.4	0.14	392.68	2	KNHSGR	XL:A-Thiol(Unsaturated)@564	-1.83536	16.9	0.045	FALSE	FALSE	rk_1	rk_1:K515-rk_1:K564	109	13	15.65,sp|rk_1|rk_1,sp|rk_1|rk_1,515,564	1	DSSO 14N - 14N	15.65	14.4
Intra-Subunit	VE20160714-25-results_cleaned	VE20160714-25-results	rk_1	K515	rk_1	K564	CUL5_HUMAN Cullin-5 OS=Homo sapiens GN=CUL5	CUL5_HUMAN Cullin-5 OS=Homo sapiens GN=CUL5	rk_1	rk_1	1654	13.4	439.707	4	1.9854	1.9854	0	477.727	2	EMHKNNK	XL:A-Alkene@515	-0.572587	23	0.032	392.68	2	KNHSGR	XL:A-Thiol(Unsaturated)@564	-0.816721	23.6	0.16	FALSE	FALSE	rk_1	rk_1:K515-rk_1:K564	109	13	23.30,sp|rk_1|rk_1,sp|rk_1|rk_1,515,564	1	DSSO 14N - 14N	23.3	23
Intra-Subunit	VE20160714-25-results_cleaned	VE20160714-25-results	rk_1	K515	rk_1	K564	CUL5_HUMAN Cullin-5 OS=Homo sapiens GN=CUL5	CUL5_HUMAN Cullin-5 OS=Homo sapiens GN=CUL5	rk_1	rk_1	1658	13.4136	351.967	5	2.18652	2.18652	0	493.713	2	EMHKNNK	XL:A-Thiol(Unsaturated)@515	0.125194	20	0.087	251.465	3	KNHSGR	XL:A-Alkene@564	-0.0472558	17.9	0.052	FALSE	FALSE	rk_1	rk_1:K515-rk_1:K564	109	13	18.95,sp|rk_1|rk_1,sp|rk_1|rk_1,515,564	1	DSSO 14N - 14N	18.95	17.9
Intra-Subunit	VE20160714-26-results_cleaned	VE20160714-26-results	rk_1	K515	rk_1	K564	CUL5_HUMAN Cullin-5 OS=Homo sapiens GN=CUL5	CUL5_HUMAN Cullin-5 OS=Homo sapiens GN=CUL5	rk_1	rk_1	1745	13.2617	351.967	5	2.27347	2.27347	0	493.712	2	EMHKNNK	XL:A-Thiol(Unsaturated)@515	0.732835	18.3	0.085	392.679	2	KNHSGR	XL:A-Thiol(Unsaturated)@564	0.711243	20.7	0.027	FALSE	FALSE	rk_1	rk_1:K515-rk_1:K564	109	13	19.50,sp|rk_1|rk_1,sp|rk_1|rk_1,515,564	1	DSSO 14N - 14N	19.5	18.3
Intra-Subunit	VE20160714-26-results_cleaned	VE20160714-26-results	rk_1	K515	rk_1	K564	CUL5_HUMAN Cullin-5 OS=Homo sapiens GN=CUL5	CUL5_HUMAN Cullin-5 OS=Homo sapiens GN=CUL5	rk_1	rk_1	1756	13.3001	439.707	4	1.91583	1.91583	0	477.727	2	EMHKNNK	XL:A-Alkene@515	-0.363262	15.1	0.061	392.68	2	KNHSGR	XL:A-Thiol(Unsaturated)@564	-0.56206	20.7	0.0053	FALSE	FALSE	rk_1	rk_1:K515-rk_1:K564	109	13	17.90,sp|rk_1|rk_1,sp|rk_1|rk_1,515,564	1	DSSO 14N - 14N	17.9	15.1
Intra-Subunit	VE20160714-31-results_cleaned	VE20160714-31-results	rk_1	K515	rk_1	K564	CUL5_HUMAN Cullin-5 OS=Homo sapiens GN=CUL5	CUL5_HUMAN Cullin-5 OS=Homo sapiens GN=CUL5	rk_1	rk_1	1607	12.5991	439.707	4	1.84627	1.84627	0	477.727	2	EMHKNNK	XL:A-Alkene@515	-0.572587	22.8	0.083	392.68	2	KNHSGR	XL:A-Thiol(Unsaturated)@564	-0.816721	21.6	0.036	FALSE	FALSE	rk_1	rk_1:K515-rk_1:K564	109	13	22.20,sp|rk_1|rk_1,sp|rk_1|rk_1,515,564	1	DSSO 14N - 14N	22.2	21.6
Intra-Subunit	VE20160714-31-results_cleaned	VE20160714-31-results	rk_1	K515	rk_1	K564	CUL5_HUMAN Cullin-5 OS=Homo sapiens GN=CUL5	CUL5_HUMAN Cullin-5 OS=Homo sapiens GN=CUL5	rk_1	rk_1	1611	12.6135	351.967	5	1.40392	1.40392	0	493.713	2	EMHKNNK	XL:A-Thiol(Unsaturated)@515	-0.0773528	21.7	0.037	251.465	3	KNHSGR	XL:A-Alkene@564	-0.444926	14.4	0.23	FALSE	FALSE	rk_1	rk_1:K515-rk_1:K564	109	13	18.05,sp|rk_1|rk_1,sp|rk_1|rk_1,515,564	1	DSSO 14N - 14N	18.05	14.4
Intra-Subunit	VE20160714-32-results_cleaned	VE20160714-32-results	rk_1	K515	rk_1	K564	CUL5_HUMAN Cullin-5 OS=Homo sapiens GN=CUL5	CUL5_HUMAN Cullin-5 OS=Homo sapiens GN=CUL5	rk_1	rk_1	1514	11.8301	443.705	4	1.11675	1.11675	0	485.724	2	EMHKNNK	Oxidation@513;XL:A-Alkene@515	1.40775	13.6	0.18	392.679	2	KNHSGR	XL:A-Thiol(Unsaturated)@564	1.22056	20.4	0.041	FALSE	FALSE	rk_1	rk_1:K515-rk_1:K564	109	13	17.00,sp|rk_1|rk_1,sp|rk_1|rk_1,515,564	1	DSSO 14N - 14N	17	13.6
Intra-Subunit	VE20160714-32-results_cleaned	VE20160714-32-results	rk_1	K515	rk_1	K564	CUL5_HUMAN Cullin-5 OS=Homo sapiens GN=CUL5	CUL5_HUMAN Cullin-5 OS=Homo sapiens GN=CUL5	rk_1	rk_1	1602	12.4472	439.706	4	1.08107	1.08107	0	477.726	2	EMHKNNK	XL:A-Alkene@515	1.10201	21.7	0.11	392.679	2	KNHSGR	XL:A-Thiol(Unsaturated)@564	0.456582	22.3	0.099	FALSE	FALSE	rk_1	rk_1:K515-rk_1:K564	109	13	22.00,sp|rk_1|rk_1,sp|rk_1|rk_1,515,564	1	DSSO 14N - 14N	22	21.7
Intra-Subunit	VE20160714-32-results_cleaned	VE20160714-32-results	rk_1	K515	rk_1	K564	CUL5_HUMAN Cullin-5 OS=Homo sapiens GN=CUL5	CUL5_HUMAN Cullin-5 OS=Homo sapiens GN=CUL5	rk_1	rk_1	1608	12.4729	351.966	5	-0.42213	-0.42213	0	493.712	2	EMHKNNK	XL:A-Thiol(Unsaturated)@515	1.74557	19.4	0.066	392.679	2	KNHSGR	XL:A-Thiol(Unsaturated)@564	1.72989	20.7	0.049	FALSE	FALSE	rk_1	rk_1:K515-rk_1:K564	109	13	20.05,sp|rk_1|rk_1,sp|rk_1|rk_1,515,564	1	DSSO 14N - 14N	20.05	19.4
Intra-Subunit	VE20160714-34-results_cleaned	VE20160714-34-results	rk_1	K515	rk_1	K564	CUL5_HUMAN Cullin-5 OS=Homo sapiens GN=CUL5	CUL5_HUMAN Cullin-5 OS=Homo sapiens GN=CUL5	rk_1	rk_1	1702	12.7356	439.707	4	2.19409	2.19409	0	477.726	2	EMHKNNK	XL:A-Alkene@515	1.10201	21.2	0.13	392.679	2	KNHSGR	XL:A-Thiol(Unsaturated)@564	0.711243	21.6	0.083	FALSE	FALSE	rk_1	rk_1:K515-rk_1:K564	109	13	21.40,sp|rk_1|rk_1,sp|rk_1|rk_1,515,564	1	DSSO 14N - 14N	21.4	21.2
Intra-Subunit	VE20160714-35-results_cleaned	VE20160714-35-results	rk_1	K515	rk_1	K564	CUL5_HUMAN Cullin-5 OS=Homo sapiens GN=CUL5	CUL5_HUMAN Cullin-5 OS=Homo sapiens GN=CUL5	rk_1	rk_1	1678	12.7589	439.706	4	1.28976	1.28976	0	477.726	2	EMHKNNK	XL:A-Alkene@515	0.683362	18.5	0.027	392.679	2	KNHSGR	XL:A-Thiol(Unsaturated)@564	0.456582	21	0.07	FALSE	FALSE	rk_1	rk_1:K515-rk_1:K564	109	13	19.75,sp|rk_1|rk_1,sp|rk_1|rk_1,515,564	1	DSSO 14N - 14N	19.75	18.5
Intra-Subunit	VE20160714-35-results_cleaned	VE20160714-35-results	rk_1	K515	rk_1	K564	CUL5_HUMAN Cullin-5 OS=Homo sapiens GN=CUL5	CUL5_HUMAN Cullin-5 OS=Homo sapiens GN=CUL5	rk_1	rk_1	1684	12.7842	351.967	5	1.57783	1.57783	0	493.713	2	EMHKNNK	XL:A-Thiol(Unsaturated)@515	0.125194	17.8	0.2	392.679	2	KNHSGR	XL:A-Thiol(Unsaturated)@564	0.711243	23	0.011	FALSE	FALSE	rk_1	rk_1:K515-rk_1:K564	109	13	20.40,sp|rk_1|rk_1,sp|rk_1|rk_1,515,564	1	DSSO 14N - 14N	20.4	17.8
Intra-Subunit	VE20160714-83-results_cleaned	VE20160714-83-results	rk_1	K515	rk_1	K564	CUL5_HUMAN Cullin-5 OS=Homo sapiens GN=CUL5	CUL5_HUMAN Cullin-5 OS=Homo sapiens GN=CUL5	rk_1	rk_1	1523	12.9239	439.706	4	0.315863	0.315863	0	477.726	2	EMHKNNK	XL:A-Alkene@515	2.35796	14.1	0.2	392.679	2	KNHSGR	XL:A-Thiol(Unsaturated)@564	1.98455	18.7	0.058	FALSE	FALSE	rk_1	rk_1:K515-rk_1:K564	109	13	16.40,sp|rk_1|rk_1,sp|rk_1|rk_1,515,564	1	DSSO 14N - 14N	16.4	14.1
Intra-Subunit	VE20160714-88-results_cleaned	VE20160714-88-results	rk_1	K515	rk_1	K564	CUL5_HUMAN Cullin-5 OS=Homo sapiens GN=CUL5	CUL5_HUMAN Cullin-5 OS=Homo sapiens GN=CUL5	rk_1	rk_1	1597	13.2521	439.706	4	1.15063	1.15063	0	477.726	2	EMHKNNK	XL:A-Alkene@515	1.52066	19	0.11	392.679	2	KNHSGR	XL:A-Thiol(Unsaturated)@564	0.711243	22.3	0.086	FALSE	FALSE	rk_1	rk_1:K515-rk_1:K564	109	13	20.65,sp|rk_1|rk_1,sp|rk_1|rk_1,515,564	1	DSSO 14N - 14N	20.65	19
Intra-Subunit	VE20160714-89-results_cleaned	VE20160714-89-results	rk_1	K515	rk_1	K564	CUL5_HUMAN Cullin-5 OS=Homo sapiens GN=CUL5	CUL5_HUMAN Cullin-5 OS=Homo sapiens GN=CUL5	rk_1	rk_1	1600	13.1794	439.706	4	1.0115	1.0115	0	477.726	2	EMHKNNK	XL:A-Alkene@515	2.56729	15.6	0.034	392.679	2	KNHSGR	XL:A-Thiol(Unsaturated)@564	1.98455	17.5	0.043	FALSE	FALSE	rk_1	rk_1:K515-rk_1:K564	109	13	16.55,sp|rk_1|rk_1,sp|rk_1|rk_1,515,564	1	DSSO 14N - 14N	16.55	15.6
Intra-Subunit	VE20160714-91-results_cleaned	VE20160714-91-results	rk_1	K515	rk_1	K564	CUL5_HUMAN Cullin-5 OS=Homo sapiens GN=CUL5	CUL5_HUMAN Cullin-5 OS=Homo sapiens GN=CUL5	rk_1	rk_1	1567	13.2568	439.706	4	0.524554	0.524554	0	477.726	2	EMHKNNK	XL:A-Alkene@515	2.14864	19	0.17	392.679	2	KNHSGR	XL:A-Thiol(Unsaturated)@564	1.72989	17.6	0.0074	FALSE	FALSE	rk_1	rk_1:K515-rk_1:K564	109	13	18.30,sp|rk_1|rk_1,sp|rk_1|rk_1,515,564	1	DSSO 14N - 14N	18.3	17.6
Intra-Subunit	VE20160714-92-results_cleaned	VE20160714-92-results	rk_1	K515	rk_1	K564	CUL5_HUMAN Cullin-5 OS=Homo sapiens GN=CUL5	CUL5_HUMAN Cullin-5 OS=Homo sapiens GN=CUL5	rk_1	rk_1	1588	13.3397	439.706	4	-0.171085	-0.171085	0	477.726	2	EMHKNNK	XL:A-Alkene@515	2.14864	14.3	0.11	392.679	2	KNHSGR	XL:A-Thiol(Unsaturated)@564	1.47523	21.6	0.0086	FALSE	FALSE	rk_1	rk_1:K515-rk_1:K564	109	13	17.95,sp|rk_1|rk_1,sp|rk_1|rk_1,515,564	1	DSSO 14N - 14N	17.95	14.3
Intra-Subunit	VE20160714-94-results_cleaned	VE20160714-94-results	rk_1	K515	rk_1	K564	CUL5_HUMAN Cullin-5 OS=Homo sapiens GN=CUL5	CUL5_HUMAN Cullin-5 OS=Homo sapiens GN=CUL5	rk_1	rk_1	1599	13.5087	439.706	4	1.08107	1.08107	0	477.726	2	EMHKNNK	XL:A-Alkene@515	2.14864	24.8	0.13	392.679	2	KNHSGR	XL:A-Thiol(Unsaturated)@564	1.72989	23.7	0.12	FALSE	FALSE	rk_1	rk_1:K515-rk_1:K564	109	13	24.25,sp|rk_1|rk_1,sp|rk_1|rk_1,515,564	1	DSSO 14N - 14N	24.25	23.7
Intra-Subunit	VE20160714-94-results_cleaned	VE20160714-94-results	rk_1	K515	rk_1	K564	CUL5_HUMAN Cullin-5 OS=Homo sapiens GN=CUL5	CUL5_HUMAN Cullin-5 OS=Homo sapiens GN=CUL5	rk_1	rk_1	1604	13.5389	351.967	5	1.23001	1.23001	0	493.712	2	EMHKNNK	XL:A-Thiol(Unsaturated)@515	1.94812	18.3	0.13	251.464	3	KNHSGR	XL:A-Alkene@564	2.33877	14.4	0.13	FALSE	FALSE	rk_1	rk_1:K515-rk_1:K564	109	13	16.35,sp|rk_1|rk_1,sp|rk_1|rk_1,515,564	1	DSSO 14N - 14N	16.35	14.4
Intra-Subunit	VE20160714-95-results_cleaned	VE20160714-95-results	rk_1	K515	rk_1	K564	CUL5_HUMAN Cullin-5 OS=Homo sapiens GN=CUL5	CUL5_HUMAN Cullin-5 OS=Homo sapiens GN=CUL5	rk_1	rk_1	1593	13.4273	351.966	5	-0.682994	-0.682994	0	493.712	2	EMHKNNK	XL:A-Thiol(Unsaturated)@515	2.15067	19.7	0.11	251.464	3	KNHSGR	XL:A-Alkene@564	2.33877	18	0.051	FALSE	FALSE	rk_1	rk_1:K515-rk_1:K564	109	13	18.85,sp|rk_1|rk_1,sp|rk_1|rk_1,515,564	1	DSSO 14N - 14N	18.85	18
Intra-Subunit	VE20160714-95-results_cleaned	VE20160714-95-results	rk_1	K515	rk_1	K564	CUL5_HUMAN Cullin-5 OS=Homo sapiens GN=CUL5	CUL5_HUMAN Cullin-5 OS=Homo sapiens GN=CUL5	rk_1	rk_1	1599	13.4623	439.706	4	0.315863	0.315863	0	477.726	2	EMHKNNK	XL:A-Alkene@515	2.35796	22.9	0.033	392.679	2	KNHSGR	XL:A-Thiol(Unsaturated)@564	2.23921	19.4	0.027	FALSE	FALSE	rk_1	rk_1:K515-rk_1:K564	109	13	21.15,sp|rk_1|rk_1,sp|rk_1|rk_1,515,564	1	DSSO 14N - 14N	21.15	19.4
Intra-Subunit	VE20160714-95-results_cleaned	VE20160714-95-results	rk_1	K515	rk_1	K564	CUL5_HUMAN Cullin-5 OS=Homo sapiens GN=CUL5	CUL5_HUMAN Cullin-5 OS=Homo sapiens GN=CUL5	rk_1	rk_1	1635	13.6368	439.952	4	561.488	-10.2856	1	477.725	2	EMHKNNK	XL:A-Alkene@515	2.98594	16.4	0.48	392.679	2	KNHSGR	XL:A-Thiol(Unsaturated)@564	2.49387	16.5	0.033	FALSE	FALSE	rk_1	rk_1:K515-rk_1:K564	109	13	16.45,sp|rk_1|rk_1,sp|rk_1|rk_1,515,564	1	DSSO 14N - 14N	16.45	16.4
Intra-Subunit	VE20160714-95-results_cleaned	VE20160714-95-results	rk_1	K515	rk_1	K564	CUL5_HUMAN Cullin-5 OS=Homo sapiens GN=CUL5	CUL5_HUMAN Cullin-5 OS=Homo sapiens GN=CUL5	rk_1	rk_1	1635	13.6368	439.952	4	0.72896	0.72896	0	477.725	2	EMHKNNK	XL:A-Alkene@515	2.98594	16.4	0.48	393.172	2	KNHSGR	XL:A-Thiol(Unsaturated)@564;Deamidated@565	-1.05021	11.4	0.26	FALSE	FALSE	rk_1	rk_1:K515-rk_1:K564	109	13	13.90,sp|rk_1|rk_1,sp|rk_1|rk_1,515,564	1	DSSO 14N - 14N	13.9	11.4
Intra-Subunit	QE20150802-19_MS3-results_cleaned	QE20150802-19_MS3-results	rk_1	K515	rk_1	K564	CUL5_HUMAN Cullin-5 OS=Homo sapiens GN=CUL5	CUL5_HUMAN Cullin-5 OS=Homo sapiens GN=CUL5	rk_1	rk_1	11739	45.7952	576.498	5	352.979	4.1591	1	692.704	3	EMHKNNKLALPADSVNIK	XL:A-Alkene@515	-3.71072	23.4	0.45	376.695	2	KNHSGR	XL:A-Alkene@564	-4.66175	20	0.0031	FALSE	FALSE	rk_1	rk_1:K515-rk_1:K564	109	13	21.70,sp|rk_1|rk_1,sp|rk_1|rk_1,515,564	1	DSSO 14N - 14N	21.7	20
Intra-Subunit	QE20150802-20_MS3-results_cleaned	QE20150802-20_MS3-results	rk_1	K515	rk_1	K564	CUL5_HUMAN Cullin-5 OS=Homo sapiens GN=CUL5	CUL5_HUMAN Cullin-5 OS=Homo sapiens GN=CUL5	rk_1	rk_1	11846	45.6016	576.496	5	349.372	0.553125	1	692.705	3	EMHKNNKLALPADSVNIK	XL:A-Alkene@515	-4.28817	28.8	0.11	392.682	2	KNHSGR	XL:A-Thiol(Unsaturated)@564	-5.9099	20.8	0.03	FALSE	FALSE	rk_1	rk_1:K515-rk_1:K564	109	13	24.80,sp|rk_1|rk_1,sp|rk_1|rk_1,515,564	1	DSSO 14N - 14N	24.8	20.8
Intra-Subunit	QE20150802-20_MS3-results_cleaned	QE20150802-20_MS3-results	rk_1	K515	rk_1	K564	CUL5_HUMAN Cullin-5 OS=Homo sapiens GN=CUL5	CUL5_HUMAN Cullin-5 OS=Homo sapiens GN=CUL5	rk_1	rk_1	11874	45.7117	720.117	4	-341.506	7.19571	-1	1055.04	2	EMHKNNKLALPADSVNIK	XL:A-Thiol(Unsaturated)@515;Deamidated@516|Deamidated@517	-14.4077	19.4	0.44	376.695	2	KNHSGR	XL:A-Alkene@564	-5.19268	21.6	0.0012	FALSE	FALSE	rk_1	rk_1:K515-rk_1:K564	109	13	20.50,sp|rk_1|rk_1,sp|rk_1|rk_1,515;|,564	1	DSSO 14N - 14N	20.5	19.4
Intra-Subunit	QE20150802-20_MS3-results_cleaned	QE20150802-20_MS3-results	rk_1	K515	rk_1	K564	CUL5_HUMAN Cullin-5 OS=Homo sapiens GN=CUL5	CUL5_HUMAN Cullin-5 OS=Homo sapiens GN=CUL5	rk_1	rk_1	11947	45.9501	576.493	5	345.022	-3.79525	1	692.705	3	EMHKNNKLALPADSVNIK	XL:A-Alkene@515	-4.28817	27.2	0.21	376.695	2	KNHSGR	XL:A-Alkene@564	-4.66175	19.8	0.0053	FALSE	FALSE	rk_1	rk_1:K515-rk_1:K564	109	13	23.50,sp|rk_1|rk_1,sp|rk_1|rk_1,515,564	1	DSSO 14N - 14N	23.5	19.8
Intra-Subunit	QE20150802-34_MS3-results_cleaned	QE20150802-34_MS3-results	rk_1	K515	rk_1	K564	CUL5_HUMAN Cullin-5 OS=Homo sapiens GN=CUL5	CUL5_HUMAN Cullin-5 OS=Homo sapiens GN=CUL5	rk_1	rk_1	12632	46.2921	576.297	5	3.18375	3.18375	0	692.703	3	EMHKNNKLALPADSVNIK	XL:A-Alkene@515	-2.55583	24.4	0.087	376.695	2	KNHSGR	XL:A-Alkene@564	-3.06896	22.8	0.0046	FALSE	FALSE	rk_1	rk_1:K515-rk_1:K564	109	13	23.60,sp|rk_1|rk_1,sp|rk_1|rk_1,515,564	1	DSSO 14N - 14N	23.6	22.8
Intra-Subunit	QE20150802-34_MS3-results_cleaned	QE20150802-34_MS3-results	rk_1	K518	rk_1	K564	CUL5_HUMAN Cullin-5 OS=Homo sapiens GN=CUL5	CUL5_HUMAN Cullin-5 OS=Homo sapiens GN=CUL5	rk_1	rk_1	12659	46.3802	720.12	4	4.37663	4.37663	0	1054.54	2	EMHKNNKLALPADSVNIK	XL:A-Thiol(Unsaturated)@518	-3.51674	30	0.00041	376.695	2	KNHSGR	XL:A-Alkene@564	-3.59989	17.9	0.0014	FALSE	FALSE	rk_1	rk_1:K518-rk_1:K564	30	7	23.95,sp|rk_1|rk_1,sp|rk_1|rk_1,518,564	1	DSSO 14N - 14N	23.95	17.9
Intra-Subunit	QE20150802-34_MS3-results_cleaned	QE20150802-34_MS3-results	rk_1	K518	rk_1	K564	CUL5_HUMAN Cullin-5 OS=Homo sapiens GN=CUL5	CUL5_HUMAN Cullin-5 OS=Homo sapiens GN=CUL5	rk_1	rk_1	12659	46.3802	720.12	4	-337.603	11.1	-1	1055.04	2	EMHKNNKLALPADSVNIK	Deamidated@517;XL:A-Thiol(Unsaturated)@518	-11.2799	20.4	0.21	376.695	2	KNHSGR	XL:A-Alkene@564	-3.59989	17.9	0.0014	FALSE	FALSE	rk_1	rk_1:K518-rk_1:K564	30	7	19.15,sp|rk_1|rk_1,sp|rk_1|rk_1,518,564	1	DSSO 14N - 14N	19.15	17.9
Intra-Subunit	QE20150802-35_MS3-results_cleaned	QE20150802-35_MS3-results	rk_1	K518	rk_1	K564	CUL5_HUMAN Cullin-5 OS=Homo sapiens GN=CUL5	CUL5_HUMAN Cullin-5 OS=Homo sapiens GN=CUL5	rk_1	rk_1	12526	46.7029	720.117	4	0.387456	0.387456	0	1054.54	2	EMHKNNKLALPADSVNIK	XL:A-Thiol(Unsaturated)@518	-2.09432	32.5	0.00018	376.695	2	KNHSGR	XL:A-Alkene@564	-3.06896	19.5	0.0026	FALSE	FALSE	rk_1	rk_1:K518-rk_1:K564	30	7	26.00,sp|rk_1|rk_1,sp|rk_1|rk_1,518,564	1	DSSO 14N - 14N	26	19.5
Intra-Subunit	QE20150802-36_MS3-results_cleaned	QE20150802-36_MS3-results	rk_1	K518	rk_1	K564	CUL5_HUMAN Cullin-5 OS=Homo sapiens GN=CUL5	CUL5_HUMAN Cullin-5 OS=Homo sapiens GN=CUL5	rk_1	rk_1	12779	47.3603	720.363	4	342.862	-5.95422	1	1054.54	2	EMHKNNKLALPADSVNIK	XL:A-Thiol(Unsaturated)@518	-3.32708	34.1	0.00013	376.695	2	KNHSGR	XL:A-Alkene@564	-4.13082	20.1	0.0028	FALSE	FALSE	rk_1	rk_1:K518-rk_1:K564	30	7	27.10,sp|rk_1|rk_1,sp|rk_1|rk_1,518,564	1	DSSO 14N - 14N	27.1	20.1
Intra-Subunit	QE20150802-36_MS3-results_cleaned	QE20150802-36_MS3-results	rk_1	K518	rk_1	K564	CUL5_HUMAN Cullin-5 OS=Homo sapiens GN=CUL5	CUL5_HUMAN Cullin-5 OS=Homo sapiens GN=CUL5	rk_1	rk_1	12779	47.3603	720.363	4	0.766771	0.766771	0	1055.04	2	EMHKNNKLALPADSVNIK	Deamidated@517;XL:A-Thiol(Unsaturated)@518	-11.0903	24.9	0.025	376.695	2	KNHSGR	XL:A-Alkene@564	-4.13082	20.1	0.0028	FALSE	FALSE	rk_1	rk_1:K518-rk_1:K564	30	7	22.50,sp|rk_1|rk_1,sp|rk_1|rk_1,518,564	1	DSSO 14N - 14N	22.5	20.1
Intra-Subunit	VE20150618-03_MS3-results_cleaned	VE20150618-03_MS3-results	rk_1	K518	rk_1	K564	CUL5_HUMAN Cullin-5 OS=Homo sapiens GN=CUL5	CUL5_HUMAN Cullin-5 OS=Homo sapiens GN=CUL5	rk_1	rk_1	7539	31.4797	720.115	4	-2.5832	-2.5832	0	1054.53	2	EMHKNNKLALPADSVNIK	XL:A-Thiol(Unsaturated)@518	9.0007	20.5	0.0042	376.691	2	KNHSGR	XL:A-Alkene@564	7.81527	17.3	0.00076	FALSE	FALSE	rk_1	rk_1:K518-rk_1:K564	30	7	18.90,sp|rk_1|rk_1,sp|rk_1|rk_1,518,564	1	DSSO 14N - 14N	18.9	17.3
Intra-Subunit	VE20150618-04_MS3-results_cleaned	VE20150618-04_MS3-results	rk_1	K515	rk_1	K564	CUL5_HUMAN Cullin-5 OS=Homo sapiens GN=CUL5	CUL5_HUMAN Cullin-5 OS=Homo sapiens GN=CUL5	rk_1	rk_1	7370	31.146	576.294	5	-1.80272	-1.80272	0	692.695	3	EMHKNNKLALPADSVNIK	XL:A-Alkene@515	9.28196	20.1	0.42	376.69	2	KNHSGR	XL:A-Alkene@564	8.87716	20.5	0.0011	FALSE	FALSE	rk_1	rk_1:K515-rk_1:K564	109	13	20.30,sp|rk_1|rk_1,sp|rk_1|rk_1,515,564	1	DSSO 14N - 14N	20.3	20.1
Intra-Subunit	VE20150618-04_MS3-results_cleaned	VE20150618-04_MS3-results	rk_1	K515	rk_1	K564	CUL5_HUMAN Cullin-5 OS=Homo sapiens GN=CUL5	CUL5_HUMAN Cullin-5 OS=Homo sapiens GN=CUL5	rk_1	rk_1	7376	31.1659	720.116	4	-0.97056	-0.97056	0	1054.52	2	EMHKNNKLALPADSVNIK	XL:A-Thiol(Unsaturated)@515	10.2335	19.1	0.1	376.69	2	KNHSGR	XL:A-Alkene@564	9.14264	16.7	0.0049	FALSE	FALSE	rk_1	rk_1:K515-rk_1:K564	109	13	17.90,sp|rk_1|rk_1,sp|rk_1|rk_1,515,564	1	DSSO 14N - 14N	17.9	16.7
Intra-Subunit	VE20150618-05_MS3-results_cleaned	VE20150618-05_MS3-results	rk_1	K515	rk_1	K564	CUL5_HUMAN Cullin-5 OS=Homo sapiens GN=CUL5	CUL5_HUMAN Cullin-5 OS=Homo sapiens GN=CUL5	rk_1	rk_1	7065	31.2298	576.295	5	-0.74177	-0.74177	0	692.696	3	EMHKNNKLALPADSVNIK	XL:A-Alkene@515	8.2714	21.9	0.082	376.69	2	KNHSGR	XL:A-Alkene@564	8.34622	20	0.008	FALSE	FALSE	rk_1	rk_1:K515-rk_1:K564	109	13	20.95,sp|rk_1|rk_1,sp|rk_1|rk_1,515,564	1	DSSO 14N - 14N	20.95	20
Intra-Subunit	VE20150618-05_MS3-results_cleaned	VE20150618-05_MS3-results	rk_1	K518	rk_1	K564	CUL5_HUMAN Cullin-5 OS=Homo sapiens GN=CUL5	CUL5_HUMAN Cullin-5 OS=Homo sapiens GN=CUL5	rk_1	rk_1	7087	31.3248	720.114	4	-3.60172	-3.60172	0	1054.53	2	EMHKNNKLALPADSVNIK	XL:A-Thiol(Unsaturated)@518	9.38002	25.4	0.0011	376.69	2	KNHSGR	XL:A-Alkene@564	8.61169	9.9	0.071	FALSE	FALSE	rk_1	rk_1:K518-rk_1:K564	30	7	17.65,sp|rk_1|rk_1,sp|rk_1|rk_1,518,564	1	DSSO 14N - 14N	17.65	9.9
Intra-Subunit	VE20150618-06_MS3-results_cleaned	VE20150618-06_MS3-results	rk_1	K515	rk_1	K564	CUL5_HUMAN Cullin-5 OS=Homo sapiens GN=CUL5	CUL5_HUMAN Cullin-5 OS=Homo sapiens GN=CUL5	rk_1	rk_1	7562	31.9006	576.292	5	-4.87948	-4.87948	0	703.352	3	EMHKNNKLALPADSVNIK	XL:A-Thiol(Unsaturated)@515	9.79092	18	0.34	392.676	2	KNHSGR	XL:A-Thiol(Unsaturated)@564	9.87912	21.3	0.093	FALSE	FALSE	rk_1	rk_1:K515-rk_1:K564	109	13	19.65,sp|rk_1|rk_1,sp|rk_1|rk_1,515,564	1	DSSO 14N - 14N	19.65	18
Intra-Subunit	VE20150618-07_MS3-results_cleaned	VE20150618-07_MS3-results	rk_1	K515	rk_1	K564	CUL5_HUMAN Cullin-5 OS=Homo sapiens GN=CUL5	CUL5_HUMAN Cullin-5 OS=Homo sapiens GN=CUL5	rk_1	rk_1	7627	31.3464	576.291	5	-6.89528	-6.89528	0	703.351	3	EMHKNNKLALPADSVNIK	XL:A-Thiol(Unsaturated)@515	11.2127	20.1	0.46	376.689	2	KNHSGR	XL:A-Alkene@564	11.2664	19.3	0.0045	FALSE	FALSE	rk_1	rk_1:K515-rk_1:K564	109	13	19.70,sp|rk_1|rk_1,sp|rk_1|rk_1,515,564	1	DSSO 14N - 14N	19.7	19.3
Intra-Subunit	VE20150618-07_MS3-results_cleaned	VE20150618-07_MS3-results	rk_1	K518	rk_1	K564	CUL5_HUMAN Cullin-5 OS=Homo sapiens GN=CUL5	CUL5_HUMAN Cullin-5 OS=Homo sapiens GN=CUL5	rk_1	rk_1	7639	31.3844	720.113	4	-5.46899	-5.46899	0	1054.52	2	EMHKNNKLALPADSVNIK	XL:A-Thiol(Unsaturated)@518	11.5611	25.4	0.0038	376.69	2	KNHSGR	XL:A-Alkene@564	10.47	20.3	0.0011	FALSE	FALSE	rk_1	rk_1:K518-rk_1:K564	30	7	22.85,sp|rk_1|rk_1,sp|rk_1|rk_1,518,564	1	DSSO 14N - 14N	22.85	20.3
Intra-Subunit	VE20150618-07_MS3-results_cleaned	VE20150618-07_MS3-results	rk_1	K515|K518	rk_1	K564	CUL5_HUMAN Cullin-5 OS=Homo sapiens GN=CUL5	CUL5_HUMAN Cullin-5 OS=Homo sapiens GN=CUL5	rk_1	rk_1	7735	31.7387	720.112	4	-6.99676	-6.99676	0	1054.53	2	EMHKNNKLALPADSVNIK	XL:A-Thiol(Unsaturated)@515|XL:A-Thiol(Unsaturated)@518	7.38859	15.8	0.14	376.69	2	KNHSGR	XL:A-Alkene@564	10.47	16.2	0.0026	FALSE	FALSE	rk_1	rk_1:K515|K518-rk_1:K564	2	0	16.00,sp|rk_1|rk_1,sp|rk_1|rk_1,;515|518,564	1	DSSO 14N - 14N	16	15.8
Intra-Subunit	VE20150618-07_MS3-results_cleaned	VE20150618-07_MS3-results	rk_1	K518	rk_1	K564	CUL5_HUMAN Cullin-5 OS=Homo sapiens GN=CUL5	CUL5_HUMAN Cullin-5 OS=Homo sapiens GN=CUL5	rk_1	rk_1	7735	31.7387	720.112	4	-348.972	-0.273428	-1	1055.02	2	EMHKNNKLALPADSVNIK	XL:A-Thiol(Unsaturated)@518;Deamidated@516|Deamidated@517	4.54897	14.9	0.095	376.69	2	KNHSGR	XL:A-Alkene@564	10.47	16.2	0.0026	FALSE	FALSE	rk_1	rk_1:K518-rk_1:K564	30	7	15.55,sp|rk_1|rk_1,sp|rk_1|rk_1,518;|,564	1	DSSO 14N - 14N	15.55	14.9
Intra-Subunit	VE20160714-16-results_cleaned	VE20160714-16-results	rk_1	K518	rk_1	K564	CUL5_HUMAN Cullin-5 OS=Homo sapiens GN=CUL5	CUL5_HUMAN Cullin-5 OS=Homo sapiens GN=CUL5	rk_1	rk_1	4094	25.2099	720.119	4	2.25473	2.25473	0	1054.53	2	EMHKNNKLALPADSVNIK	XL:A-Thiol(Unsaturated)@518	2.64711	18.1	0.086	376.693	2	KNHSGR	XL:A-Alkene@564	1.17852	21.2	0.0016	FALSE	FALSE	rk_1	rk_1:K518-rk_1:K564	30	7	19.65,sp|rk_1|rk_1,sp|rk_1|rk_1,518,564	1	DSSO 14N - 14N	19.65	18.1
Intra-Subunit	VE20160714-19-results_cleaned	VE20160714-19-results	rk_1	K515	rk_1	K564	CUL5_HUMAN Cullin-5 OS=Homo sapiens GN=CUL5	CUL5_HUMAN Cullin-5 OS=Homo sapiens GN=CUL5	rk_1	rk_1	3834	25.2269	720.119	4	-339.215	9.48738	-1	693.036	3	EMHKNNKLALPADSVNIK	XL:A-Alkene@515;Deamidated@516|Deamidated@517	-9.18457	23.2	0.2	376.694	2	KNHSGR	XL:A-Alkene@564	-1.21069	18.8	0.021	FALSE	FALSE	rk_1	rk_1:K515-rk_1:K564	109	13	21.00,sp|rk_1|rk_1,sp|rk_1|rk_1,515;|,564	1	DSSO 14N - 14N	21	18.8
Intra-Subunit	VE20160714-19-results_cleaned	VE20160714-19-results	rk_1	K518	rk_1	K564	CUL5_HUMAN Cullin-5 OS=Homo sapiens GN=CUL5	CUL5_HUMAN Cullin-5 OS=Homo sapiens GN=CUL5	rk_1	rk_1	3834	25.2269	720.119	4	2.76398	2.76398	0	1054.54	2	EMHKNNKLALPADSVNIK	XL:A-Thiol(Unsaturated)@518	-0.387407	40.8	1.5e-06	376.694	2	KNHSGR	XL:A-Alkene@564	-1.21069	18.8	0.021	FALSE	FALSE	rk_1	rk_1:K518-rk_1:K564	30	7	29.80,sp|rk_1|rk_1,sp|rk_1|rk_1,518,564	1	DSSO 14N - 14N	29.8	18.8
Intra-Subunit	VE20160714-20-results_cleaned	VE20160714-20-results	rk_1	K515	rk_1	K564	CUL5_HUMAN Cullin-5 OS=Homo sapiens GN=CUL5	CUL5_HUMAN Cullin-5 OS=Homo sapiens GN=CUL5	rk_1	rk_1	3954	25.0942	576.296	5	1.27404	1.27404	0	703.358	3	EMHKNNKLALPADSVNIK	XL:A-Thiol(Unsaturated)@515	1.11816	26	0.057	376.693	2	KNHSGR	XL:A-Alkene@564	0.382115	19.2	0.0017	FALSE	FALSE	rk_1	rk_1:K515-rk_1:K564	109	13	22.60,sp|rk_1|rk_1,sp|rk_1|rk_1,515,564	1	DSSO 14N - 14N	22.6	19.2
Intra-Subunit	VE20160714-20-results_cleaned	VE20160714-20-results	rk_1	K518	rk_1	K564	CUL5_HUMAN Cullin-5 OS=Homo sapiens GN=CUL5	CUL5_HUMAN Cullin-5 OS=Homo sapiens GN=CUL5	rk_1	rk_1	3970	25.1472	720.119	4	2.50936	2.50936	0	1054.53	2	EMHKNNKLALPADSVNIK	XL:A-Thiol(Unsaturated)@518	1.22468	25.6	0.0024	376.693	2	KNHSGR	XL:A-Alkene@564	1.17852	18.5	0.0083	FALSE	FALSE	rk_1	rk_1:K518-rk_1:K564	30	7	22.05,sp|rk_1|rk_1,sp|rk_1|rk_1,518,564	1	DSSO 14N - 14N	22.05	18.5
Intra-Subunit	VE20160714-25-results_cleaned	VE20160714-25-results	rk_1	K518	rk_1	K564	CUL5_HUMAN Cullin-5 OS=Homo sapiens GN=CUL5	CUL5_HUMAN Cullin-5 OS=Homo sapiens GN=CUL5	rk_1	rk_1	3849	25.6418	724.118	4	3.32517	3.32517	0	1062.53	2	EMHKNNKLALPADSVNIK	Oxidation@513;XL:A-Thiol(Unsaturated)@518	0.140024	23.2	0.0035	376.694	2	KNHSGR	XL:A-Alkene@564	-0.414288	16.1	0.013	FALSE	FALSE	rk_1	rk_1:K518-rk_1:K564	30	7	19.65,sp|rk_1|rk_1,sp|rk_1|rk_1,518,564	1	DSSO 14N - 14N	19.65	16.1
Intra-Subunit	VE20160714-25-results_cleaned	VE20160714-25-results	rk_1	K518	rk_1	K564	CUL5_HUMAN Cullin-5 OS=Homo sapiens GN=CUL5	CUL5_HUMAN Cullin-5 OS=Homo sapiens GN=CUL5	rk_1	rk_1	3941	26.0133	720.119	4	3.18836	3.18836	0	1054.53	2	EMHKNNKLALPADSVNIK	XL:A-Thiol(Unsaturated)@518	0.181564	36.1	4.3e-06	376.693	2	KNHSGR	XL:A-Alkene@564	0.116647	21	0.014	FALSE	FALSE	rk_1	rk_1:K518-rk_1:K564	30	7	28.55,sp|rk_1|rk_1,sp|rk_1|rk_1,518,564	1	DSSO 14N - 14N	28.55	21
Intra-Subunit	VE20160714-26-results_cleaned	VE20160714-26-results	rk_1	K515	rk_1	K564	CUL5_HUMAN Cullin-5 OS=Homo sapiens GN=CUL5	CUL5_HUMAN Cullin-5 OS=Homo sapiens GN=CUL5	rk_1	rk_1	4109	25.5317	576.297	5	3.28984	3.28984	0	692.701	3	EMHKNNKLALPADSVNIK	XL:A-Alkene@515	0.47577	21.4	0.43	376.693	2	KNHSGR	XL:A-Alkene@564	0.116647	19.5	0.0028	FALSE	FALSE	rk_1	rk_1:K515-rk_1:K564	109	13	20.45,sp|rk_1|rk_1,sp|rk_1|rk_1,515,564	1	DSSO 14N - 14N	20.45	19.5
Intra-Subunit	VE20160714-26-results_cleaned	VE20160714-26-results	rk_1	K515|K518	rk_1	K564	CUL5_HUMAN Cullin-5 OS=Homo sapiens GN=CUL5	CUL5_HUMAN Cullin-5 OS=Homo sapiens GN=CUL5	rk_1	rk_1	4137	25.6446	720.12	4	-337.942	10.7605	-1	1055.04	2	EMHKNNKLALPADSVNIK	Deamidated@517;XL:A-Thiol(Unsaturated)@515|XL:A-Thiol(Unsaturated)@518	-8.43643	23.1	0.021	376.693	2	KNHSGR	XL:A-Alkene@564	0.382115	20.3	0.0072	FALSE	FALSE	rk_1	rk_1:K515|K518-rk_1:K564	2	0	21.70,sp|rk_1|rk_1,sp|rk_1|rk_1,;515|518,564	1	DSSO 14N - 14N	21.7	20.3
Intra-Subunit	VE20160714-26-results_cleaned	VE20160714-26-results	rk_1	K518	rk_1	K564	CUL5_HUMAN Cullin-5 OS=Homo sapiens GN=CUL5	CUL5_HUMAN Cullin-5 OS=Homo sapiens GN=CUL5	rk_1	rk_1	4137	25.6446	720.12	4	4.03712	4.03712	0	1054.53	2	EMHKNNKLALPADSVNIK	XL:A-Thiol(Unsaturated)@518	0.560878	25.2	0.00095	376.693	2	KNHSGR	XL:A-Alkene@564	0.382115	20.3	0.0072	FALSE	FALSE	rk_1	rk_1:K518-rk_1:K564	30	7	22.75,sp|rk_1|rk_1,sp|rk_1|rk_1,518,564	1	DSSO 14N - 14N	22.75	20.3
Intra-Subunit	VE20160714-31-results_cleaned	VE20160714-31-results	rk_1	K518	rk_1	K564	CUL5_HUMAN Cullin-5 OS=Homo sapiens GN=CUL5	CUL5_HUMAN Cullin-5 OS=Homo sapiens GN=CUL5	rk_1	rk_1	4223	25.041	720.12	4	3.61274	3.61274	0	1054.54	2	EMHKNNKLALPADSVNIK	XL:A-Thiol(Unsaturated)@518	-1.52535	27.5	0.0017	376.694	2	KNHSGR	XL:A-Alkene@564	-0.148821	17.3	0.0013	FALSE	FALSE	rk_1	rk_1:K518-rk_1:K564	30	7	22.40,sp|rk_1|rk_1,sp|rk_1|rk_1,518,564	1	DSSO 14N - 14N	22.4	17.3
Intra-Subunit	VE20160714-32-results_cleaned	VE20160714-32-results	rk_1	K518	rk_1	K564	CUL5_HUMAN Cullin-5 OS=Homo sapiens GN=CUL5	CUL5_HUMAN Cullin-5 OS=Homo sapiens GN=CUL5	rk_1	rk_1	4225	24.2905	579.494	5	-0.118994	-0.118994	0	708.69	3	EMHKNNKLALPADSVNIK	Oxidation@513;XL:A-Thiol(Unsaturated)@518	1.16366	22.4	0.24	376.693	2	KNHSGR	XL:A-Alkene@564	1.17852	19.5	0.00099	FALSE	FALSE	rk_1	rk_1:K518-rk_1:K564	30	7	20.95,sp|rk_1|rk_1,sp|rk_1|rk_1,518,564	1	DSSO 14N - 14N	20.95	19.5
Intra-Subunit	VE20160714-32-results_cleaned	VE20160714-32-results	rk_1	K518	rk_1	K564	CUL5_HUMAN Cullin-5 OS=Homo sapiens GN=CUL5	CUL5_HUMAN Cullin-5 OS=Homo sapiens GN=CUL5	rk_1	rk_1	4408	24.9047	720.119	4	2.42448	2.42448	0	1054.53	2	EMHKNNKLALPADSVNIK	XL:A-Thiol(Unsaturated)@518	1.12985	29.9	0.00011	376.693	2	KNHSGR	XL:A-Alkene@564	1.17852	19.3	0.0077	FALSE	FALSE	rk_1	rk_1:K518-rk_1:K564	30	7	24.60,sp|rk_1|rk_1,sp|rk_1|rk_1,518,564	1	DSSO 14N - 14N	24.6	19.3
Intra-Subunit	VE20160714-34-results_cleaned	VE20160714-34-results	rk_1	K518	rk_1	K564	CUL5_HUMAN Cullin-5 OS=Homo sapiens GN=CUL5	CUL5_HUMAN Cullin-5 OS=Homo sapiens GN=CUL5	rk_1	rk_1	4132	25.1263	720.119	4	3.35812	3.35812	0	1054.53	2	EMHKNNKLALPADSVNIK	XL:A-Thiol(Unsaturated)@518	1.69882	29.8	0.00079	376.694	2	KNHSGR	XL:A-Alkene@564	-0.148821	16.5	0.0071	FALSE	FALSE	rk_1	rk_1:K518-rk_1:K564	30	7	23.15,sp|rk_1|rk_1,sp|rk_1|rk_1,518,564	1	DSSO 14N - 14N	23.15	16.5
Intra-Subunit	VE20160714-35-results_cleaned	VE20160714-35-results	rk_1	K518	rk_1	K564	CUL5_HUMAN Cullin-5 OS=Homo sapiens GN=CUL5	CUL5_HUMAN Cullin-5 OS=Homo sapiens GN=CUL5	rk_1	rk_1	4261	25.1367	720.119	4	3.18836	3.18836	0	1054.53	2	EMHKNNKLALPADSVNIK	XL:A-Thiol(Unsaturated)@518	1.69882	20.6	0.028	376.693	2	KNHSGR	XL:A-Alkene@564	1.17852	19.3	0.0013	FALSE	FALSE	rk_1	rk_1:K518-rk_1:K564	30	7	19.95,sp|rk_1|rk_1,sp|rk_1|rk_1,518,564	1	DSSO 14N - 14N	19.95	19.3
Intra-Subunit	VE20160714-94-results_cleaned	VE20160714-94-results	rk_1	K518	rk_1	K564	CUL5_HUMAN Cullin-5 OS=Homo sapiens GN=CUL5	CUL5_HUMAN Cullin-5 OS=Homo sapiens GN=CUL5	rk_1	rk_1	3663	25.7874	720.118	4	1.83035	1.83035	0	1054.53	2	EMHKNNKLALPADSVNIK	XL:A-Thiol(Unsaturated)@518	1.31951	37.4	8.3e-05	376.693	2	KNHSGR	XL:A-Alkene@564	0.913051	21.1	0.0054	FALSE	FALSE	rk_1	rk_1:K518-rk_1:K564	30	7	29.25,sp|rk_1|rk_1,sp|rk_1|rk_1,518,564	1	DSSO 14N - 14N	29.25	21.1
Intra-Subunit	VE20160714-95-results_cleaned	VE20160714-95-results	rk_1	K518	rk_1	K564	CUL5_HUMAN Cullin-5 OS=Homo sapiens GN=CUL5	CUL5_HUMAN Cullin-5 OS=Homo sapiens GN=CUL5	rk_1	rk_1	3786	25.7576	720.117	4	-0.0369236	-0.0369236	0	1054.53	2	EMHKNNKLALPADSVNIK	XL:A-Thiol(Unsaturated)@518	1.03502	26.6	0.004	376.693	2	KNHSGR	XL:A-Alkene@564	1.44399	17.9	0.0086	FALSE	FALSE	rk_1	rk_1:K518-rk_1:K564	30	7	22.25,sp|rk_1|rk_1,sp|rk_1|rk_1,518,564	1	DSSO 14N - 14N	22.25	17.9
Intra-Subunit	QE20150425-07_MS3-results_cleaned	QE20150425-07_MS3-results	rk_1	K194	rk_1	K204	CUL5_HUMAN Cullin-5 OS=Homo sapiens GN=CUL5	CUL5_HUMAN Cullin-5 OS=Homo sapiens GN=CUL5	rk_1	rk_1	13097	69.2858	993.958	4	5.27193	5.27193	0	1157.54	2	ESYVNLCSNPEDKLQIYR	Carbamidomethyl@188;XL:A-Thiol(Unsaturated)@194	-8.58686	32.5	8.7e-06	821.379	2	DNFEKAYLDSTER	XL:A-Alkene@204	-7.3149	33.4	3.8e-06	FALSE	FALSE	rk_1	rk_1:K194-rk_1:K204	35	3	32.95,sp|rk_1|rk_1,sp|rk_1|rk_1,194,204	1	DSSO 14N - 14N	32.95	32.5
Intra-Subunit	QE20150425-13_MS3-results_cleaned	QE20150425-13_MS3-results	rk_1	K194	rk_1	K204	CUL5_HUMAN Cullin-5 OS=Homo sapiens GN=CUL5	CUL5_HUMAN Cullin-5 OS=Homo sapiens GN=CUL5	rk_1	rk_1	14017	69.6567	993.958	4	4.78018	4.78018	0	1157.54	2	ESYVNLCSNPEDKLQIYR	Carbamidomethyl@188;XL:A-Thiol(Unsaturated)@194	-9.19159	35.2	2e-05	821.38	2	DNFEKAYLDSTER	XL:A-Alkene@204	-8.16712	32	7.8e-06	FALSE	FALSE	rk_1	rk_1:K194-rk_1:K204	35	3	33.60,sp|rk_1|rk_1,sp|rk_1|rk_1,194,204	1	DSSO 14N - 14N	33.6	32
Intra-Subunit	QE20150425-14_MS3-results_cleaned	QE20150425-14_MS3-results	rk_1	K194	rk_1	K204	CUL5_HUMAN Cullin-5 OS=Homo sapiens GN=CUL5	CUL5_HUMAN Cullin-5 OS=Homo sapiens GN=CUL5	rk_1	rk_1	15119	69.5645	993.958	4	5.51781	5.51781	0	1157.54	2	ESYVNLCSNPEDKLQIYR	Carbamidomethyl@188;XL:A-Thiol(Unsaturated)@194	-8.15491	29.5	0.00019	821.377	2	DNFEKAYLDSTER	XL:A-Alkene@204	-4.63649	31.2	0.00014	FALSE	FALSE	rk_1	rk_1:K194-rk_1:K204	35	3	30.35,sp|rk_1|rk_1,sp|rk_1|rk_1,194,204	1	DSSO 14N - 14N	30.35	29.5
Intra-Subunit	QE20150425-16_MS3-results_cleaned	QE20150425-16_MS3-results	rk_1	K194	rk_1	K204	CUL5_HUMAN Cullin-5 OS=Homo sapiens GN=CUL5	CUL5_HUMAN Cullin-5 OS=Homo sapiens GN=CUL5	rk_1	rk_1	13951	69.5107	993.959	4	6.00956	6.00956	0	1157.54	2	ESYVNLCSNPEDKLQIYR	Carbamidomethyl@188;XL:A-Thiol(Unsaturated)@194	-7.20463	38.5	1.3e-06	821.378	2	DNFEKAYLDSTER	XL:A-Alkene@204	-6.09745	34.3	2e-06	FALSE	FALSE	rk_1	rk_1:K194-rk_1:K204	35	3	36.40,sp|rk_1|rk_1,sp|rk_1|rk_1,194,204	1	DSSO 14N - 14N	36.4	34.3
Intra-Subunit	QE20150425-17_MS3-results_cleaned	QE20150425-17_MS3-results	rk_1	K194	rk_1	K204	CUL5_HUMAN Cullin-5 OS=Homo sapiens GN=CUL5	CUL5_HUMAN Cullin-5 OS=Homo sapiens GN=CUL5	rk_1	rk_1	13827	69.436	993.959	4	6.00956	6.00956	0	1141.55	2	ESYVNLCSNPEDKLQIYR	Carbamidomethyl@188;XL:A-Alkene@194	-9.35127	36.1	6.2e-06	821.38	2	DNFEKAYLDSTER	XL:A-Alkene@204	-8.16712	34.1	3.1e-05	FALSE	FALSE	rk_1	rk_1:K194-rk_1:K204	35	3	35.10,sp|rk_1|rk_1,sp|rk_1|rk_1,194,204	1	DSSO 14N - 14N	35.1	34.1
Intra-Subunit	QE20150425-18_MS3-results_cleaned	QE20150425-18_MS3-results	rk_1	K194	rk_1	K204	CUL5_HUMAN Cullin-5 OS=Homo sapiens GN=CUL5	CUL5_HUMAN Cullin-5 OS=Homo sapiens GN=CUL5	rk_1	rk_1	14754	69.4581	993.962	4	8.65271	8.65271	0	1141.55	2	ESYVNLCSNPEDKLQIYR	Carbamidomethyl@188;XL:A-Alkene@194	-9.96446	34.2	1.9e-05	821.38	2	DNFEKAYLDSTER	XL:A-Alkene@204	-8.6541	32.9	2.6e-05	FALSE	FALSE	rk_1	rk_1:K194-rk_1:K204	35	3	33.55,sp|rk_1|rk_1,sp|rk_1|rk_1,194,204	1	DSSO 14N - 14N	33.55	32.9
Intra-Subunit	QE20150425-19_MS3-results_cleaned	QE20150425-19_MS3-results	rk_1	K194	rk_1	K204	CUL5_HUMAN Cullin-5 OS=Homo sapiens GN=CUL5	CUL5_HUMAN Cullin-5 OS=Homo sapiens GN=CUL5	rk_1	rk_1	13778	69.5715	993.961	4	7.91509	7.91509	0	1141.55	2	ESYVNLCSNPEDKLQIYR	Carbamidomethyl@188;XL:A-Alkene@194	-9.26367	44.2	2.6e-07	821.379	2	DNFEKAYLDSTER	XL:A-Alkene@204	-6.82792	43	4.3e-06	FALSE	FALSE	rk_1	rk_1:K194-rk_1:K204	35	3	43.60,sp|rk_1|rk_1,sp|rk_1|rk_1,194,204	1	DSSO 14N - 14N	43.6	43
Intra-Subunit	QE20150425-23_MS3-results_cleaned	QE20150425-23_MS3-results	rk_1	K194	rk_1	K204	CUL5_HUMAN Cullin-5 OS=Homo sapiens GN=CUL5	CUL5_HUMAN Cullin-5 OS=Homo sapiens GN=CUL5	rk_1	rk_1	15164	69.7068	993.958	4	5.45634	5.45634	0	1157.54	2	ESYVNLCSNPEDKLQIYR	Carbamidomethyl@188;XL:A-Thiol(Unsaturated)@194	-6.77268	35.1	1.5e-05	821.379	2	DNFEKAYLDSTER	XL:A-Alkene@204	-6.58443	37.8	4.4e-06	FALSE	FALSE	rk_1	rk_1:K194-rk_1:K204	35	3	36.45,sp|rk_1|rk_1,sp|rk_1|rk_1,194,204	1	DSSO 14N - 14N	36.45	35.1
Intra-Subunit	QE20150425-24_MS3-results_cleaned	QE20150425-24_MS3-results	rk_1	K194	rk_1	K204	CUL5_HUMAN Cullin-5 OS=Homo sapiens GN=CUL5	CUL5_HUMAN Cullin-5 OS=Homo sapiens GN=CUL5	rk_1	rk_1	12162	69.6008	993.957	4	4.28843	4.28843	0	1141.55	2	ESYVNLCSNPEDKLQIYR	Carbamidomethyl@188;XL:A-Alkene@194	-7.59928	29.2	0.00011	821.378	2	DNFEKAYLDSTER	XL:A-Alkene@204	-5.9757	28.2	8.2e-05	FALSE	FALSE	rk_1	rk_1:K194-rk_1:K204	35	3	28.70,sp|rk_1|rk_1,sp|rk_1|rk_1,194,204	1	DSSO 14N - 14N	28.7	28.2
Intra-Subunit	QE20150425-25_MS3-results_cleaned	QE20150425-25_MS3-results	rk_1	K194	rk_1	K204	CUL5_HUMAN Cullin-5 OS=Homo sapiens GN=CUL5	CUL5_HUMAN Cullin-5 OS=Homo sapiens GN=CUL5	rk_1	rk_1	12933	70.1	993.957	4	4.47284	4.47284	0	1157.54	2	ESYVNLCSNPEDKLQIYR	Carbamidomethyl@188;XL:A-Thiol(Unsaturated)@194	-9.27798	23.4	0.0055	821.38	2	DNFEKAYLDSTER	XL:A-Alkene@204	-8.04538	23.4	8.4e-05	FALSE	FALSE	rk_1	rk_1:K194-rk_1:K204	35	3	23.40,sp|rk_1|rk_1,sp|rk_1|rk_1,194,204	1	DSSO 14N - 14N	23.4	23.4
Intra-Subunit	QE20150802-27_MS3-results_cleaned	QE20150802-27_MS3-results	rk_1	K194	rk_1	K204	CUL5_HUMAN Cullin-5 OS=Homo sapiens GN=CUL5	CUL5_HUMAN Cullin-5 OS=Homo sapiens GN=CUL5	rk_1	rk_1	18915	71.4188	993.965	4	12.0335	12.0335	0	1157.53	2	ESYVNLCSNPEDKLQIYR	Carbamidomethyl@188;XL:A-Thiol(Unsaturated)@194	-5.39044	38.1	4.3e-06	821.377	2	DNFEKAYLDSTER	XL:A-Alkene@204	-4.51475	34.2	6.3e-06	FALSE	FALSE	rk_1	rk_1:K194-rk_1:K204	35	3	36.15,sp|rk_1|rk_1,sp|rk_1|rk_1,194,204	1	DSSO 14N - 14N	36.15	34.2
Intra-Subunit	QE20150802-27_MS3-results_cleaned	QE20150802-27_MS3-results	rk_1	K194	rk_1	K204	CUL5_HUMAN Cullin-5 OS=Homo sapiens GN=CUL5	CUL5_HUMAN Cullin-5 OS=Homo sapiens GN=CUL5	rk_1	rk_1	18938	71.4969	993.953	4	0.415897	0.415897	0	1157.53	2	ESYVNLCSNPEDKLQIYR	Carbamidomethyl@188;XL:A-Thiol(Unsaturated)@194	-4.09458	32.9	0.00038	821.376	2	DNFEKAYLDSTER	XL:A-Alkene@204	-3.05379	16.6	0.012	FALSE	FALSE	rk_1	rk_1:K194-rk_1:K204	35	3	24.75,sp|rk_1|rk_1,sp|rk_1|rk_1,194,204	1	DSSO 14N - 14N	24.75	16.6
Intra-Subunit	QE20150802-30_MS3-results_cleaned	QE20150802-30_MS3-results	rk_1	K194	rk_1	K204	CUL5_HUMAN Cullin-5 OS=Homo sapiens GN=CUL5	CUL5_HUMAN Cullin-5 OS=Homo sapiens GN=CUL5	rk_1	rk_1	19271	71.6082	994.217	4	266.268	13.6441	1	1157.53	2	ESYVNLCSNPEDKLQIYR	Carbamidomethyl@188;XL:A-Thiol(Unsaturated)@194	-5.30405	33.4	4.9e-06	821.376	2	DNFEKAYLDSTER	XL:A-Alkene@204	-3.66252	34.9	6.6e-06	FALSE	FALSE	rk_1	rk_1:K194-rk_1:K204	35	3	34.15,sp|rk_1|rk_1,sp|rk_1|rk_1,194,204	1	DSSO 14N - 14N	34.15	33.4
Intra-Subunit	QE20150802-31_MS3-results_cleaned	QE20150802-31_MS3-results	rk_1	K194	rk_1	K204	CUL5_HUMAN Cullin-5 OS=Homo sapiens GN=CUL5	CUL5_HUMAN Cullin-5 OS=Homo sapiens GN=CUL5	rk_1	rk_1	20625	71.6999	993.954	4	1.3994	1.3994	0	1157.53	2	ESYVNLCSNPEDKLQIYR	Carbamidomethyl@188;XL:A-Thiol(Unsaturated)@194	-3.57624	32.5	0.00027	821.375	2	DNFEKAYLDSTER	XL:A-Alkene@204	-1.95807	21.1	0.0051	FALSE	FALSE	rk_1	rk_1:K194-rk_1:K204	35	3	26.80,sp|rk_1|rk_1,sp|rk_1|rk_1,194,204	1	DSSO 14N - 14N	26.8	21.1
Intra-Subunit	QE20150802-34_MS3-results_cleaned	QE20150802-34_MS3-results	rk_1	K194	rk_1	K204	CUL5_HUMAN Cullin-5 OS=Homo sapiens GN=CUL5	CUL5_HUMAN Cullin-5 OS=Homo sapiens GN=CUL5	rk_1	rk_1	21039	71.3708	993.956	4	2.69024	2.69024	0	1157.53	2	ESYVNLCSNPEDKLQIYR	Carbamidomethyl@188;XL:A-Thiol(Unsaturated)@194	-3.74902	32.6	4.9e-06	821.375	2	DNFEKAYLDSTER	XL:A-Alkene@204	-1.71458	31.3	2.3e-05	FALSE	FALSE	rk_1	rk_1:K194-rk_1:K204	35	3	31.95,sp|rk_1|rk_1,sp|rk_1|rk_1,194,204	1	DSSO 14N - 14N	31.95	31.3
Intra-Subunit	QE20150802-35_MS3-results_cleaned	QE20150802-35_MS3-results	rk_1	K194	rk_1	K204	CUL5_HUMAN Cullin-5 OS=Homo sapiens GN=CUL5	CUL5_HUMAN Cullin-5 OS=Homo sapiens GN=CUL5	rk_1	rk_1	20617	71.5514	993.951	4	-2.5346	-2.5346	0	1141.55	2	ESYVNLCSNPEDKLQIYR	Carbamidomethyl@188;XL:A-Alkene@194	-3.74489	19.9	0.0088	821.375	2	DNFEKAYLDSTER	XL:A-Alkene@204	-2.5668	27.1	0.00046	FALSE	FALSE	rk_1	rk_1:K194-rk_1:K204	35	3	23.50,sp|rk_1|rk_1,sp|rk_1|rk_1,194,204	1	DSSO 14N - 14N	23.5	19.9
Intra-Subunit	QE20150802-36_MS3-results_cleaned	QE20150802-36_MS3-results	rk_1	K194	rk_1	K204	CUL5_HUMAN Cullin-5 OS=Homo sapiens GN=CUL5	CUL5_HUMAN Cullin-5 OS=Homo sapiens GN=CUL5	rk_1	rk_1	20774	71.6141	993.958	4	4.71871	4.71871	0	1141.55	2	ESYVNLCSNPEDKLQIYR	Carbamidomethyl@188;XL:A-Alkene@194	-4.35809	21.2	0.00049	821.375	2	DNFEKAYLDSTER	XL:A-Alkene@204	-2.44506	27.1	1.2e-05	FALSE	FALSE	rk_1	rk_1:K194-rk_1:K204	35	3	24.15,sp|rk_1|rk_1,sp|rk_1|rk_1,194,204	1	DSSO 14N - 14N	24.15	21.2
Intra-Subunit	VE20150103-26_MS3-results_cleaned	VE20150103-26_MS3-results	rk_1	K194	rk_1	K204	CUL5_HUMAN Cullin-5 OS=Homo sapiens GN=CUL5	CUL5_HUMAN Cullin-5 OS=Homo sapiens GN=CUL5	rk_1	rk_1	7341	41.752	993.945	4	-7.63651	-7.63651	0	1157.52	2	ESYVNLCSNPEDKLQIYR	Carbamidomethyl@188;XL:A-Thiol(Unsaturated)@194	5.14927	18.7	0.0082	821.37	2	DNFEKAYLDSTER	XL:A-Alkene@204	4.12931	24.5	0.0011	FALSE	FALSE	rk_1	rk_1:K194-rk_1:K204	35	3	21.60,sp|rk_1|rk_1,sp|rk_1|rk_1,194,204	1	DSSO 14N - 14N	21.6	18.7
Intra-Subunit	VE20150103-26_MS3-results_cleaned	VE20150103-26_MS3-results	rk_1	K194	rk_1	K204	CUL5_HUMAN Cullin-5 OS=Homo sapiens GN=CUL5	CUL5_HUMAN Cullin-5 OS=Homo sapiens GN=CUL5	rk_1	rk_1	7341	41.752	993.945	4	-255.325	-2.76737	-1	1158.01	2	ESYVNLCSNPEDKLQIYR	Carbamidomethyl@188;Deamidated@190;XL:A-Thiol(Unsaturated)@194	5.32652	20	0.016	821.37	2	DNFEKAYLDSTER	XL:A-Alkene@204	4.12931	24.5	0.0011	FALSE	FALSE	rk_1	rk_1:K194-rk_1:K204	35	3	22.25,sp|rk_1|rk_1,sp|rk_1|rk_1,194,204	1	DSSO 14N - 14N	22.25	20
Intra-Subunit	VE20150103-38_MS3-results_cleaned	VE20150103-38_MS3-results	rk_1	K194	rk_1	K204	CUL5_HUMAN Cullin-5 OS=Homo sapiens GN=CUL5	CUL5_HUMAN Cullin-5 OS=Homo sapiens GN=CUL5	rk_1	rk_1	3132	21.4103	993.944	4	-9.17323	-9.17323	0	1157.51	2	ESYVNLCSNPEDKLQIYR	Carbamidomethyl@188;XL:A-Thiol(Unsaturated)@194	12.2335	12.1	0.19	821.368	2	DNFEKAYLDSTER	XL:A-Alkene@204	6.44253	11.2	0.49	FALSE	FALSE	rk_1	rk_1:K194-rk_1:K204	35	3	11.65,sp|rk_1|rk_1,sp|rk_1|rk_1,194,204	1	DSSO 14N - 14N	11.65	11.2
Intra-Subunit	VE20150103-38_MS3-results_cleaned	VE20150103-38_MS3-results	rk_1	K194	rk_1	K204	CUL5_HUMAN Cullin-5 OS=Homo sapiens GN=CUL5	CUL5_HUMAN Cullin-5 OS=Homo sapiens GN=CUL5	rk_1	rk_1	3132	21.4103	993.944	4	-256.861	-4.30409	-1	1142.03	2	ESYVNLCSNPEDKLQIYR	Carbamidomethyl@188;Deamidated@190;XL:A-Alkene@194	7.20898	13.1	0.15	821.368	2	DNFEKAYLDSTER	XL:A-Alkene@204	6.44253	11.2	0.49	FALSE	FALSE	rk_1	rk_1:K194-rk_1:K204	35	3	12.15,sp|rk_1|rk_1,sp|rk_1|rk_1,194,204	1	DSSO 14N - 14N	12.15	11.2
Intra-Subunit	VE20150103-39_MS3-results_cleaned	VE20150103-39_MS3-results	rk_1	K194	rk_1	K204	CUL5_HUMAN Cullin-5 OS=Homo sapiens GN=CUL5	CUL5_HUMAN Cullin-5 OS=Homo sapiens GN=CUL5	rk_1	rk_1	3005	21.3068	993.943	4	-9.84939	-9.84939	0	1157.52	2	ESYVNLCSNPEDKLQIYR	Carbamidomethyl@188;XL:A-Thiol(Unsaturated)@194	8.00021	17.5	0.092	821.364	2	DNFEKAYLDSTER	XL:A-Alkene@204	11.1908	30.1	4.1e-05	FALSE	FALSE	rk_1	rk_1:K194-rk_1:K204	35	3	23.80,sp|rk_1|rk_1,sp|rk_1|rk_1,194,204	1	DSSO 14N - 14N	23.8	17.5
Intra-Subunit	VE20150103-39_MS3-results_cleaned	VE20150103-39_MS3-results	rk_1	K194	rk_1	K204	CUL5_HUMAN Cullin-5 OS=Homo sapiens GN=CUL5	CUL5_HUMAN Cullin-5 OS=Homo sapiens GN=CUL5	rk_1	rk_1	3005	21.3068	993.943	4	-257.537	-4.98025	-1	1142.03	2	ESYVNLCSNPEDKLQIYR	Carbamidomethyl@188;Deamidated@190;XL:A-Alkene@194	2.74321	27.9	0.00024	821.364	2	DNFEKAYLDSTER	XL:A-Alkene@204	11.1908	30.1	4.1e-05	FALSE	FALSE	rk_1	rk_1:K194-rk_1:K204	35	3	29.00,sp|rk_1|rk_1,sp|rk_1|rk_1,194,204	1	DSSO 14N - 14N	29	27.9
Intra-Subunit	VE20150618-08_MS3-results_cleaned	VE20150618-08_MS3-results	rk_1	K194	rk_1	K204	CUL5_HUMAN Cullin-5 OS=Homo sapiens GN=CUL5	CUL5_HUMAN Cullin-5 OS=Homo sapiens GN=CUL5	rk_1	rk_1	17240	68.6754	993.95	4	-2.84195	-2.84195	0	1157.51	2	ESYVNLCSNPEDKLQIYR	Carbamidomethyl@188;XL:A-Thiol(Unsaturated)@194	14.3069	31.6	5.2e-05	821.364	2	DNFEKAYLDSTER	XL:A-Alkene@204	11.1908	20.1	0.0012	FALSE	FALSE	rk_1	rk_1:K194-rk_1:K204	35	3	25.85,sp|rk_1|rk_1,sp|rk_1|rk_1,194,204	1	DSSO 14N - 14N	25.85	20.1
Intra-Subunit	VE20150618-08_MS3-results_cleaned	VE20150618-08_MS3-results	rk_1	K194	rk_1	K204	CUL5_HUMAN Cullin-5 OS=Homo sapiens GN=CUL5	CUL5_HUMAN Cullin-5 OS=Homo sapiens GN=CUL5	rk_1	rk_1	17240	68.6754	993.95	4	-250.531	2.02722	-1	1142.03	2	ESYVNLCSNPEDKLQIYR	Carbamidomethyl@188;Deamidated@190;XL:A-Alkene@194	2.04271	25.3	5.4e-05	821.364	2	DNFEKAYLDSTER	XL:A-Alkene@204	11.1908	20.1	0.0012	FALSE	FALSE	rk_1	rk_1:K194-rk_1:K204	35	3	22.70,sp|rk_1|rk_1,sp|rk_1|rk_1,194,204	1	DSSO 14N - 14N	22.7	20.1
Intra-Subunit	VE20160714-141-results_cleaned	VE20160714-141-results	rk_1	K194	rk_1	K204	CUL5_HUMAN Cullin-5 OS=Homo sapiens GN=CUL5	CUL5_HUMAN Cullin-5 OS=Homo sapiens GN=CUL5	rk_1	rk_1	7147	41.4793	993.954	4	1.15352	1.15352	0	1141.54	2	ESYVNLCSNPEDKLQIYR	Carbamidomethyl@188;XL:A-Alkene@194	-0.503672	18.2	0.019	821.371	2	DNFEKAYLDSTER	XL:A-Alkene@204	2.66833	19.9	0.00068	FALSE	FALSE	rk_1	rk_1:K194-rk_1:K204	35	3	19.05,sp|rk_1|rk_1,sp|rk_1|rk_1,194,204	1	DSSO 14N - 14N	19.05	18.2
Intra-Subunit	VE20160714-142-results_cleaned	VE20160714-142-results	rk_1	K194	rk_1	K204	CUL5_HUMAN Cullin-5 OS=Homo sapiens GN=CUL5	CUL5_HUMAN Cullin-5 OS=Homo sapiens GN=CUL5	rk_1	rk_1	7282	41.3793	993.955	4	2.44437	2.44437	0	1141.54	2	ESYVNLCSNPEDKLQIYR	Carbamidomethyl@188;XL:A-Alkene@194	2.12436	38	1.1e-06	821.372	2	DNFEKAYLDSTER	XL:A-Alkene@204	1.08561	39	2.8e-06	FALSE	FALSE	rk_1	rk_1:K194-rk_1:K204	35	3	38.50,sp|rk_1|rk_1,sp|rk_1|rk_1,194,204	1	DSSO 14N - 14N	38.5	38
Intra-Subunit	VE20160714-144-results_cleaned	VE20160714-144-results	rk_1	K194	rk_1	K204	CUL5_HUMAN Cullin-5 OS=Homo sapiens GN=CUL5	CUL5_HUMAN Cullin-5 OS=Homo sapiens GN=CUL5	rk_1	rk_1	7924	41.5293	993.949	4	-3.94839	-3.94839	0	1141.54	2	ESYVNLCSNPEDKLQIYR	Carbamidomethyl@188;XL:A-Alkene@194	1.16075	38.4	4.7e-06	821.372	2	DNFEKAYLDSTER	XL:A-Alkene@204	1.5726	37.1	1.6e-06	FALSE	FALSE	rk_1	rk_1:K194-rk_1:K204	35	3	37.75,sp|rk_1|rk_1,sp|rk_1|rk_1,194,204	1	DSSO 14N - 14N	37.75	37.1
Intra-Subunit	VE20160714-147-results_cleaned	VE20160714-147-results	rk_1	K194	rk_1	K204	CUL5_HUMAN Cullin-5 OS=Homo sapiens GN=CUL5	CUL5_HUMAN Cullin-5 OS=Homo sapiens GN=CUL5	rk_1	rk_1	8319	41.3291	993.953	4	0.0470842	0.0470842	0	1141.54	2	ESYVNLCSNPEDKLQIYR	Carbamidomethyl@188;XL:A-Alkene@194	1.94916	39.5	2.4e-06	821.372	2	DNFEKAYLDSTER	XL:A-Alkene@204	1.20736	42	3.7e-06	FALSE	FALSE	rk_1	rk_1:K194-rk_1:K204	35	3	40.75,sp|rk_1|rk_1,sp|rk_1|rk_1,194,204	1	DSSO 14N - 14N	40.75	39.5
Intra-Subunit	VE20160714-148-results_cleaned	VE20160714-148-results	rk_1	K194	rk_1	K204	CUL5_HUMAN Cullin-5 OS=Homo sapiens GN=CUL5	CUL5_HUMAN Cullin-5 OS=Homo sapiens GN=CUL5	rk_1	rk_1	8611	41.3682	993.953	4	-0.0758533	-0.0758533	0	1141.54	2	ESYVNLCSNPEDKLQIYR	Carbamidomethyl@188;XL:A-Alkene@194	-0.766474	36.6	4.7e-05	821.371	2	DNFEKAYLDSTER	XL:A-Alkene@204	2.91183	39.3	4.9e-05	FALSE	FALSE	rk_1	rk_1:K194-rk_1:K204	35	3	37.95,sp|rk_1|rk_1,sp|rk_1|rk_1,194,204	1	DSSO 14N - 14N	37.95	36.6
Intra-Subunit	VE20160714-150-results_cleaned	VE20160714-150-results	rk_1	K194	rk_1	K204	CUL5_HUMAN Cullin-5 OS=Homo sapiens GN=CUL5	CUL5_HUMAN Cullin-5 OS=Homo sapiens GN=CUL5	rk_1	rk_1	7159	41.4255	993.953	4	-0.26026	-0.26026	0	1141.54	2	ESYVNLCSNPEDKLQIYR	Carbamidomethyl@188;XL:A-Alkene@194	1.42355	42.4	1.5e-07	821.371	2	DNFEKAYLDSTER	XL:A-Alkene@204	2.30309	32.3	2.9e-06	FALSE	FALSE	rk_1	rk_1:K194-rk_1:K204	35	3	37.35,sp|rk_1|rk_1,sp|rk_1|rk_1,194,204	1	DSSO 14N - 14N	37.35	32.3
Intra-Subunit	VE20160714-151-results_cleaned	VE20160714-151-results	rk_1	K194	rk_1	K204	CUL5_HUMAN Cullin-5 OS=Homo sapiens GN=CUL5	CUL5_HUMAN Cullin-5 OS=Homo sapiens GN=CUL5	rk_1	rk_1	7543	41.4707	993.954	4	0.600303	0.600303	0	1141.54	2	ESYVNLCSNPEDKLQIYR	Carbamidomethyl@188;XL:A-Alkene@194	1.07314	35.1	1.5e-05	821.372	2	DNFEKAYLDSTER	XL:A-Alkene@204	1.93785	31.5	2.8e-05	FALSE	FALSE	rk_1	rk_1:K194-rk_1:K204	35	3	33.30,sp|rk_1|rk_1,sp|rk_1|rk_1,194,204	1	DSSO 14N - 14N	33.3	31.5
Intra-Subunit	VE20160714-23-results_cleaned	VE20160714-23-results	rk_1	K194	rk_1	K204	CUL5_HUMAN Cullin-5 OS=Homo sapiens GN=CUL5	CUL5_HUMAN Cullin-5 OS=Homo sapiens GN=CUL5	rk_1	rk_1	8176	41.403	993.954	4	0.661772	0.661772	0	1157.53	2	ESYVNLCSNPEDKLQIYR	Carbamidomethyl@188;XL:A-Thiol(Unsaturated)@194	0.743298	33	1.3e-05	821.373	2	DNFEKAYLDSTER	XL:A-Alkene@204	0.233379	30.7	2.1e-05	FALSE	FALSE	rk_1	rk_1:K194-rk_1:K204	35	3	31.85,sp|rk_1|rk_1,sp|rk_1|rk_1,194,204	1	DSSO 14N - 14N	31.85	30.7
Intra-Subunit	VE20160714-31-results_cleaned	VE20160714-31-results	rk_1	K194	rk_1	K204	CUL5_HUMAN Cullin-5 OS=Homo sapiens GN=CUL5	CUL5_HUMAN Cullin-5 OS=Homo sapiens GN=CUL5	rk_1	rk_1	8874	40.9654	993.952	4	-0.813479	-0.813479	0	1141.54	2	ESYVNLCSNPEDKLQIYR	Carbamidomethyl@188;XL:A-Alkene@194	0.372336	39.8	2.6e-06	821.372	2	DNFEKAYLDSTER	XL:A-Alkene@204	1.45085	39.9	1e-06	FALSE	FALSE	rk_1	rk_1:K194-rk_1:K204	35	3	39.85,sp|rk_1|rk_1,sp|rk_1|rk_1,194,204	1	DSSO 14N - 14N	39.85	39.8
Intra-Subunit	VE20160714-32-results_cleaned	VE20160714-32-results	rk_1	K194	rk_1	K204	CUL5_HUMAN Cullin-5 OS=Homo sapiens GN=CUL5	CUL5_HUMAN Cullin-5 OS=Homo sapiens GN=CUL5	rk_1	rk_1	9273	40.8359	993.954	4	1.09205	1.09205	0	1157.53	2	ESYVNLCSNPEDKLQIYR	Carbamidomethyl@188;XL:A-Thiol(Unsaturated)@194	-0.120613	41.2	1.6e-07	821.373	2	DNFEKAYLDSTER	XL:A-Alkene@204	-0.010116	32.8	2.2e-05	FALSE	FALSE	rk_1	rk_1:K194-rk_1:K204	35	3	37.00,sp|rk_1|rk_1,sp|rk_1|rk_1,194,204	1	DSSO 14N - 14N	37	32.8
Intra-Subunit	VE20160714-35-results_cleaned	VE20160714-35-results	rk_1	K194	rk_1	K204	CUL5_HUMAN Cullin-5 OS=Homo sapiens GN=CUL5	CUL5_HUMAN Cullin-5 OS=Homo sapiens GN=CUL5	rk_1	rk_1	9023	40.893	993.952	4	-0.936416	-0.936416	0	1157.53	2	ESYVNLCSNPEDKLQIYR	Carbamidomethyl@188;XL:A-Thiol(Unsaturated)@194	0.0521691	35.5	3.4e-06	821.372	2	DNFEKAYLDSTER	XL:A-Alkene@204	1.32911	33.3	4.6e-06	FALSE	FALSE	rk_1	rk_1:K194-rk_1:K204	35	3	34.40,sp|rk_1|rk_1,sp|rk_1|rk_1,194,204	1	DSSO 14N - 14N	34.4	33.3
Intra-Subunit	VE20160714-91-results_cleaned	VE20160714-91-results	rk_1	K194	rk_1	K204	CUL5_HUMAN Cullin-5 OS=Homo sapiens GN=CUL5	CUL5_HUMAN Cullin-5 OS=Homo sapiens GN=CUL5	rk_1	rk_1	8170	41.3724	993.956	4	2.99759	2.99759	0	1157.53	2	ESYVNLCSNPEDKLQIYR	Carbamidomethyl@188;XL:A-Thiol(Unsaturated)@194	0.0521691	37.2	3.1e-06	821.372	2	DNFEKAYLDSTER	XL:A-Alkene@204	1.5726	42.3	1.7e-06	FALSE	FALSE	rk_1	rk_1:K194-rk_1:K204	35	3	39.75,sp|rk_1|rk_1,sp|rk_1|rk_1,194,204	1	DSSO 14N - 14N	39.75	37.2
Intra-Subunit	VE20160714-91-results_cleaned	VE20160714-91-results	rk_1	K194	rk_1	K204	CUL5_HUMAN Cullin-5 OS=Homo sapiens GN=CUL5	CUL5_HUMAN Cullin-5 OS=Homo sapiens GN=CUL5	rk_1	rk_1	8170	41.3724	993.956	4	-244.693	7.86678	-1	1142.04	2	ESYVNLCSNPEDKLQIYR	Deamidated@186;Carbamidomethyl@188;XL:A-Alkene@194	-5.57526	33.4	1.7e-05	821.372	2	DNFEKAYLDSTER	XL:A-Alkene@204	1.5726	42.3	1.7e-06	FALSE	FALSE	rk_1	rk_1:K194-rk_1:K204	35	3	37.85,sp|rk_1|rk_1,sp|rk_1|rk_1,194,204	1	DSSO 14N - 14N	37.85	33.4
Intra-Subunit	VE20160714-94-results_cleaned	VE20160714-94-results	rk_1	K194	rk_1	K204	CUL5_HUMAN Cullin-5 OS=Homo sapiens GN=CUL5	CUL5_HUMAN Cullin-5 OS=Homo sapiens GN=CUL5	rk_1	rk_1	7591	41.4032	993.956	4	2.50584	2.50584	0	1141.54	2	ESYVNLCSNPEDKLQIYR	Carbamidomethyl@188;XL:A-Alkene@194	-0.591273	36.8	1.9e-06	821.373	2	DNFEKAYLDSTER	XL:A-Alkene@204	0.233379	43.4	1.3e-06	FALSE	FALSE	rk_1	rk_1:K194-rk_1:K204	35	3	40.10,sp|rk_1|rk_1,sp|rk_1|rk_1,194,204	1	DSSO 14N - 14N	40.1	36.8
Intra-Subunit	VE20160714-95-results_cleaned	VE20160714-95-results	rk_1	K194	rk_1	K204	CUL5_HUMAN Cullin-5 OS=Homo sapiens GN=CUL5	CUL5_HUMAN Cullin-5 OS=Homo sapiens GN=CUL5	rk_1	rk_1	7957	41.6604	993.954	4	0.723241	0.723241	0	1141.54	2	ESYVNLCSNPEDKLQIYR	Carbamidomethyl@188;XL:A-Alkene@194	-0.591273	43.8	9.4e-07	821.373	2	DNFEKAYLDSTER	XL:A-Alkene@204	-0.253611	37.3	9.3e-06	FALSE	FALSE	rk_1	rk_1:K194-rk_1:K204	35	3	40.55,sp|rk_1|rk_1,sp|rk_1|rk_1,194,204	1	DSSO 14N - 14N	40.55	37.3
Intra-Subunit	VE20160714-35-results_cleaned	VE20160714-35-results	rk_1	K286	rk_1	K353	CUL5_HUMAN Cullin-5 OS=Homo sapiens GN=CUL5	CUL5_HUMAN Cullin-5 OS=Homo sapiens GN=CUL5	rk_1	rk_1	7137	34.7285	607.567	4	1.44683	1.44683	0	817.888	2	ETILAECQGMIKR	Carbamidomethyl@281;XL:A-Thiol(Unsaturated)@286	0.471758	32	0.00012	388.239	2	FSKLVK	XL:A-Alkene@353	0.938394	20.2	0.029	FALSE	FALSE	rk_1	rk_1:K286-rk_1:K353	1	1	26.10,sp|rk_1|rk_1,sp|rk_1|rk_1,286,353	1	DSSO 14N - 14N	26.1	20.2
Intra-Subunit	QE20150802-21_MS3-results_cleaned	QE20150802-21_MS3-results	rk_1	K109	rk_1	K127	CUL5_HUMAN Cullin-5 OS=Homo sapiens GN=CUL5	CUL5_HUMAN Cullin-5 OS=Homo sapiens GN=CUL5	rk_1	rk_1	24213	89.4859	998.486	4	243.063	-8.46888	1	1386.68	2	FFTQCDILPKPFCQLEITLMGK	Carbamidomethyl@104;XL:A-Thiol(Unsaturated)@109;Carbamidomethyl@112	-9.56906	24.7	0.0034	600.814	2	KSNVEDSIVR	XL:A-Alkene@127	1.30549	24.9	0.0036	TRUE	FALSE	rk_1	rk_1:K109-rk_1:K127	1	1	24.80,sp|rk_1|rk_1,sp|rk_1|rk_1,109,127	1	DSSO 14N - 14N	24.8	24.7
Intra-Subunit	QE20150425-15_MS3-results_cleaned	QE20150425-15_MS3-results	rk_1	K353	rk_1	K371	CUL5_HUMAN Cullin-5 OS=Homo sapiens GN=CUL5	CUL5_HUMAN Cullin-5 OS=Homo sapiens GN=CUL5	rk_1	rk_1	6510	40.3846	376.456	4	7.51215	7.51215	0	388.242	2	FSKLVK	XL:A-Alkene@353	-6.01605	19.7	0.0074	339.679	2	DKAYK	XL:A-Alkene@371	-6.19146	17.9	0.069	FALSE	FALSE	rk_1	rk_1:K353-rk_1:K371	6	1	18.80,sp|rk_1|rk_1,sp|rk_1|rk_1,353,371	1	DSSO 14N - 14N	18.8	17.9
Intra-Subunit	QE20150425-15_MS3-results_cleaned	QE20150425-15_MS3-results	rk_1	K353	rk_1	K353	CUL5_HUMAN Cullin-5 OS=Homo sapiens GN=CUL5	CUL5_HUMAN Cullin-5 OS=Homo sapiens GN=CUL5	rk_1	rk_1	8501	49.9731	400.738	4	8.55361	8.55361	0	388.242	2	FSKLVK	XL:A-Alkene@353	-7.30389	19.6	0.028	404.228	2	FSKLVK	XL:A-Thiol(Unsaturated)@353	-6.43283	19.5	0.053	FALSE	FALSE	rk_1	rk_1:K353-rk_1:K353	7	1	19.55,sp|rk_1|rk_1,sp|rk_1|rk_1,353,353	1	DSSO 14N - 14N	19.55	19.5
Intra-Subunit	QE20150425-16_MS3-results_cleaned	QE20150425-16_MS3-results	rk_1	K353	rk_1	K371	CUL5_HUMAN Cullin-5 OS=Homo sapiens GN=CUL5	CUL5_HUMAN Cullin-5 OS=Homo sapiens GN=CUL5	rk_1	rk_1	6979	40.5042	376.456	4	7.43086	7.43086	0	404.228	2	FSKLVK	XL:A-Thiol(Unsaturated)@353	-6.68021	17.7	0.11	339.679	2	DKAYK	XL:A-Alkene@371	-6.78025	17.7	0.19	FALSE	FALSE	rk_1	rk_1:K353-rk_1:K371	6	1	17.70,sp|rk_1|rk_1,sp|rk_1|rk_1,353,371	1	DSSO 14N - 14N	17.7	17.7
Intra-Subunit	QE20150425-16_MS3-results_cleaned	QE20150425-16_MS3-results	rk_1	K353	rk_1	K353	CUL5_HUMAN Cullin-5 OS=Homo sapiens GN=CUL5	CUL5_HUMAN Cullin-5 OS=Homo sapiens GN=CUL5	rk_1	rk_1	9168	50.1709	400.738	4	8.55361	8.55361	0	388.242	2	FSKLVK	XL:A-Alkene@353	-6.78875	16.8	0.078	404.228	2	FSKLVK	XL:A-Thiol(Unsaturated)@353	-5.93806	20.6	0.097	FALSE	FALSE	rk_1	rk_1:K353-rk_1:K353	7	1	18.70,sp|rk_1|rk_1,sp|rk_1|rk_1,353,353	1	DSSO 14N - 14N	18.7	16.8
Intra-Subunit	QE20150425-19_MS3-results_cleaned	QE20150425-19_MS3-results	rk_1	K353	rk_1	K353	CUL5_HUMAN Cullin-5 OS=Homo sapiens GN=CUL5	CUL5_HUMAN Cullin-5 OS=Homo sapiens GN=CUL5	rk_1	rk_1	8647	49.9573	400.737	4	6.26324	6.26324	0	388.242	2	FSKLVK	XL:A-Alkene@353	-7.56146	13.6	0.0096	404.228	2	FSKLVK	XL:A-Thiol(Unsaturated)@353	-6.43283	12.3	0.1	FALSE	FALSE	rk_1	rk_1:K353-rk_1:K353	7	1	12.95,sp|rk_1|rk_1,sp|rk_1|rk_1,353,353	1	DSSO 14N - 14N	12.95	12.3
Intra-Subunit	QE20150425-23_MS3-results_cleaned	QE20150425-23_MS3-results	rk_1	K353	rk_1	K371	CUL5_HUMAN Cullin-5 OS=Homo sapiens GN=CUL5	CUL5_HUMAN Cullin-5 OS=Homo sapiens GN=CUL5	rk_1	rk_1	7196	40.663	376.457	4	8.81268	8.81268	0	388.242	2	FSKLVK	XL:A-Alkene@353	-6.78875	20.9	0.0018	339.679	2	DKAYK	XL:A-Alkene@371	-7.36904	19.1	0.044	FALSE	FALSE	rk_1	rk_1:K353-rk_1:K371	6	1	20.00,sp|rk_1|rk_1,sp|rk_1|rk_1,353,371	1	DSSO 14N - 14N	20	19.1
Intra-Subunit	QE20150425-23_MS3-results_cleaned	QE20150425-23_MS3-results	rk_1	K353	rk_1	K353	CUL5_HUMAN Cullin-5 OS=Homo sapiens GN=CUL5	CUL5_HUMAN Cullin-5 OS=Homo sapiens GN=CUL5	rk_1	rk_1	9643	50.0243	400.738	4	6.49227	6.49227	0	388.242	2	FSKLVK	XL:A-Alkene@353	-7.04632	6.3	0.27	404.228	2	FSKLVK	XL:A-Thiol(Unsaturated)@353	-5.93806	9.6	0.22	FALSE	FALSE	rk_1	rk_1:K353-rk_1:K353	7	1	7.95,sp|rk_1|rk_1,sp|rk_1|rk_1,353,353	1	DSSO 14N - 14N	7.95	6.3
Intra-Subunit	QE20150425-24_MS3-results_cleaned	QE20150425-24_MS3-results	rk_1	K353	rk_1	K371	CUL5_HUMAN Cullin-5 OS=Homo sapiens GN=CUL5	CUL5_HUMAN Cullin-5 OS=Homo sapiens GN=CUL5	rk_1	rk_1	6248	40.7398	376.456	4	7.2683	7.2683	0	404.228	2	FSKLVK	XL:A-Thiol(Unsaturated)@353	-5.93806	20.4	0.025	339.679	2	DKAYK	XL:A-Alkene@371	-6.19146	17.6	0.071	FALSE	FALSE	rk_1	rk_1:K353-rk_1:K371	6	1	19.00,sp|rk_1|rk_1,sp|rk_1|rk_1,353,371	1	DSSO 14N - 14N	19	17.6
Intra-Subunit	QE20150425-24_MS3-results_cleaned	QE20150425-24_MS3-results	rk_1	K353	rk_1	K353	CUL5_HUMAN Cullin-5 OS=Homo sapiens GN=CUL5	CUL5_HUMAN Cullin-5 OS=Homo sapiens GN=CUL5	rk_1	rk_1	8166	50.3976	400.738	4	8.40092	8.40092	0	388.242	2	FSKLVK	XL:A-Alkene@353	-7.56146	20.2	0.012	404.228	2	FSKLVK	XL:A-Thiol(Unsaturated)@353	-6.9276	20	0.035	FALSE	FALSE	rk_1	rk_1:K353-rk_1:K353	7	1	20.10,sp|rk_1|rk_1,sp|rk_1|rk_1,353,353	1	DSSO 14N - 14N	20.1	20
Intra-Subunit	QE20150425-25_MS3-results_cleaned	QE20150425-25_MS3-results	rk_1	K353	rk_1	K371	CUL5_HUMAN Cullin-5 OS=Homo sapiens GN=CUL5	CUL5_HUMAN Cullin-5 OS=Homo sapiens GN=CUL5	rk_1	rk_1	6627	41.2889	376.457	4	8.48755	8.48755	0	404.228	2	FSKLVK	XL:A-Thiol(Unsaturated)@353	-6.18545	16.9	0.033	339.679	2	DKAYK	XL:A-Alkene@371	-6.48586	17	0.026	FALSE	FALSE	rk_1	rk_1:K353-rk_1:K371	6	1	16.95,sp|rk_1|rk_1,sp|rk_1|rk_1,353,371	1	DSSO 14N - 14N	16.95	16.9
Intra-Subunit	QE20150425-25_MS3-results_cleaned	QE20150425-25_MS3-results	rk_1	K353	rk_1	K356	CUL5_HUMAN Cullin-5 OS=Homo sapiens GN=CUL5	CUL5_HUMAN Cullin-5 OS=Homo sapiens GN=CUL5	rk_1	rk_1	9493	54.3851	549.794	4	8.5387	8.5387	0	388.242	2	FSKLVK	XL:A-Alkene@353	-7.56146	20.1	0.0067	702.34	2	LVKEAFQDDPR	XL:A-Thiol(Unsaturated)@356	-7.08109	32.3	1e-05	FALSE	FALSE	rk_1	rk_1:K353-rk_1:K356	1	1	26.20,sp|rk_1|rk_1,sp|rk_1|rk_1,353,356	1	DSSO 14N - 14N	26.2	20.1
Intra-Subunit	VE20150618-02_A_MS3-results_cleaned	VE20150618-02_A_MS3-results	rk_1	K353	rk_1	K435	CUL5_HUMAN Cullin-5 OS=Homo sapiens GN=CUL5	CUL5_HUMAN Cullin-5 OS=Homo sapiens GN=CUL5	rk_1	rk_1	15143	61.2945	484.048	4	-5.27313	-5.27313	0	388.236	2	FSKLVK	XL:A-Alkene@353	9.43839	20.3	0.002	570.851	2	LKEVLLVLK	XL:A-Thiol(Unsaturated)@435	9.77138	28.7	0.0028	FALSE	FALSE	rk_1	rk_1:K353-rk_1:K435	6	1	24.50,sp|rk_1|rk_1,sp|rk_1|rk_1,353,435	1	DSSO 14N - 14N	24.5	20.3
Intra-Subunit	VE20150618-03_A_MS3-results_cleaned	VE20150618-03_A_MS3-results	rk_1	K353	rk_1	K435	CUL5_HUMAN Cullin-5 OS=Homo sapiens GN=CUL5	CUL5_HUMAN Cullin-5 OS=Homo sapiens GN=CUL5	rk_1	rk_1	15574	61.288	484.047	4	-6.66304	-6.66304	0	388.235	2	FSKLVK	XL:A-Alkene@353	9.95355	19.8	0.029	570.851	2	LKEVLLVLK	XL:A-Thiol(Unsaturated)@435	9.94655	28.9	0.0046	FALSE	FALSE	rk_1	rk_1:K353-rk_1:K435	6	1	24.35,sp|rk_1|rk_1,sp|rk_1|rk_1,353,435	1	DSSO 14N - 14N	24.35	19.8
Intra-Subunit	VE20150618-06_A_MS3-results_cleaned	VE20150618-06_A_MS3-results	rk_1	K353	rk_1	K435	CUL5_HUMAN Cullin-5 OS=Homo sapiens GN=CUL5	CUL5_HUMAN Cullin-5 OS=Homo sapiens GN=CUL5	rk_1	rk_1	15897	60.8633	484.047	4	-7.67388	-7.67388	0	388.235	2	FSKLVK	XL:A-Alkene@353	10.9839	18.4	0.024	570.851	2	LKEVLLVLK	XL:A-Thiol(Unsaturated)@435	10.8224	32.3	0.00088	FALSE	FALSE	rk_1	rk_1:K353-rk_1:K435	6	1	25.35,sp|rk_1|rk_1,sp|rk_1|rk_1,353,435	1	DSSO 14N - 14N	25.35	18.4
Intra-Subunit	VE20150618-08_MS3-results_cleaned	VE20150618-08_MS3-results	rk_1	K353	rk_1	K435	CUL5_HUMAN Cullin-5 OS=Homo sapiens GN=CUL5	CUL5_HUMAN Cullin-5 OS=Homo sapiens GN=CUL5	rk_1	rk_1	15209	61.115	484.048	4	-5.58902	-5.58902	0	388.235	2	FSKLVK	XL:A-Alkene@353	11.2414	19.8	0.016	570.85	2	LKEVLLVLK	XL:A-Thiol(Unsaturated)@435	11.5232	26	0.0019	FALSE	FALSE	rk_1	rk_1:K353-rk_1:K435	6	1	22.90,sp|rk_1|rk_1,sp|rk_1|rk_1,353,435	1	DSSO 14N - 14N	22.9	19.8
Intra-Subunit	VE20150618-09_MS3-results_cleaned	VE20150618-09_MS3-results	rk_1	K353	rk_1	K435	CUL5_HUMAN Cullin-5 OS=Homo sapiens GN=CUL5	CUL5_HUMAN Cullin-5 OS=Homo sapiens GN=CUL5	rk_1	rk_1	15959	61.1771	484.047	4	-7.54752	-7.54752	0	388.235	2	FSKLVK	XL:A-Alkene@353	11.2414	17	0.027	570.85	2	LKEVLLVLK	XL:A-Thiol(Unsaturated)@435	11.1728	13.1	0.024	FALSE	FALSE	rk_1	rk_1:K353-rk_1:K435	6	1	15.05,sp|rk_1|rk_1,sp|rk_1|rk_1,353,435	1	DSSO 14N - 14N	15.05	13.1
Intra-Subunit	VE20160714-132-results_cleaned	VE20160714-132-results	rk_1	K353	rk_1	K371	CUL5_HUMAN Cullin-5 OS=Homo sapiens GN=CUL5	CUL5_HUMAN Cullin-5 OS=Homo sapiens GN=CUL5	rk_1	rk_1	3355	25.1746	376.453	4	-0.128499	-0.128499	0	404.223	2	FSKLVK	XL:A-Thiol(Unsaturated)@353	4.94695	13.8	0.12	339.675	2	DKAYK	XL:A-Alkene@371	4.11244	11.6	0.15	FALSE	FALSE	rk_1	rk_1:K353-rk_1:K371	6	1	12.70,sp|rk_1|rk_1,sp|rk_1|rk_1,353,371	1	DSSO 14N - 14N	12.7	11.6
Intra-Subunit	VE20160714-144-results_cleaned	VE20160714-144-results	rk_1	K353	rk_1	K353	CUL5_HUMAN Cullin-5 OS=Homo sapiens GN=CUL5	CUL5_HUMAN Cullin-5 OS=Homo sapiens GN=CUL5	rk_1	rk_1	5141	30.311	400.735	4	0.91902	0.91902	0	388.238	2	FSKLVK	XL:A-Alkene@353	2.48384	20.1	0.022	404.224	2	FSKLVK	XL:A-Thiol(Unsaturated)@353	3.21522	20.3	0.051	FALSE	FALSE	rk_1	rk_1:K353-rk_1:K353	7	1	20.20,sp|rk_1|rk_1,sp|rk_1|rk_1,353,353	1	DSSO 14N - 14N	20.2	20.1
Intra-Subunit	VE20160714-145-results_cleaned	VE20160714-145-results	rk_1	K353	rk_1	K353	CUL5_HUMAN Cullin-5 OS=Homo sapiens GN=CUL5	CUL5_HUMAN Cullin-5 OS=Homo sapiens GN=CUL5	rk_1	rk_1	4173	30.4984	400.735	4	0.613637	0.613637	0	388.238	2	FSKLVK	XL:A-Alkene@353	3.51414	19.8	0.014	404.224	2	FSKLVK	XL:A-Thiol(Unsaturated)@353	4.20478	17.3	0.21	FALSE	FALSE	rk_1	rk_1:K353-rk_1:K353	7	1	18.55,sp|rk_1|rk_1,sp|rk_1|rk_1,353,353	1	DSSO 14N - 14N	18.55	17.3
Intra-Subunit	VE20160714-31-results_cleaned	VE20160714-31-results	rk_1	K353	rk_1	K435	CUL5_HUMAN Cullin-5 OS=Homo sapiens GN=CUL5	CUL5_HUMAN Cullin-5 OS=Homo sapiens GN=CUL5	rk_1	rk_1	8378	39.3192	484.05	4	-0.977042	-0.977042	0	388.239	2	FSKLVK	XL:A-Alkene@353	0.68082	13.6	0.34	570.856	2	LKEVLLVLK	XL:A-Thiol(Unsaturated)@435	1.18769	19.9	0.012	FALSE	FALSE	rk_1	rk_1:K353-rk_1:K435	6	1	16.75,sp|rk_1|rk_1,sp|rk_1|rk_1,353,435	1	DSSO 14N - 14N	16.75	13.6
Intra-Subunit	VE20160714-71-results_cleaned	VE20160714-71-results	rk_1	K232	rk_1	K243	CUL5_HUMAN Cullin-5 OS=Homo sapiens GN=CUL5	CUL5_HUMAN Cullin-5 OS=Homo sapiens GN=CUL5	rk_1	rk_1	6060	34.7004	815.595	5	-239.512	6.77729	-1	1024.81	3	FYRTQAPSYLQQNGVQNYMKYADAK	Deamidated@225;Deamidated@229;XL:A-Thiol(Unsaturated)@232	-8.01046	26.3	0.0074	493.269	2	LKEEEKR	XL:A-Alkene@243	0.975902	18.9	0.13	FALSE	FALSE	rk_1	rk_1:K232-rk_1:K243	125	11	22.60,sp|rk_1|rk_1,sp|rk_1|rk_1,232,243	1	DSSO 14N - 14N	22.6	18.9
Intra-Subunit	VE20160714-78-results_cleaned	VE20160714-78-results	rk_1	K232	rk_1	K243	CUL5_HUMAN Cullin-5 OS=Homo sapiens GN=CUL5	CUL5_HUMAN Cullin-5 OS=Homo sapiens GN=CUL5	rk_1	rk_1	7127	34.4176	815.397	5	-240.587	5.76133	-1	1024.48	3	FYRTQAPSYLQQNGVQNYMKYADAK	Deamidated@225;XL:A-Thiol(Unsaturated)@232	-6.65156	35.6	5.5e-05	509.256	2	LKEEEKR	XL:A-Thiol(Unsaturated)@243	-0.55624	24.1	0.12	FALSE	FALSE	rk_1	rk_1:K232-rk_1:K243	125	11	29.85,sp|rk_1|rk_1,sp|rk_1|rk_1,232,243	1	DSSO 14N - 14N	29.85	24.1
Intra-Subunit	QE20150802-15_MS3-results_cleaned	QE20150802-15_MS3-results	rk_1	K397	rk_1	K750	CUL5_HUMAN Cullin-5 OS=Homo sapiens GN=CUL5	CUL5_HUMAN Cullin-5 OS=Homo sapiens GN=CUL5	rk_1	rk_1	12670	51.8729	581.302	4	0.540183	0.540183	0	599.33	2	GVGLKTQPESK	XL:A-Alkene@397	-3.95844	33.9	0.00017	554.271	2	NMFLPQKK	Oxidation@745;XL:A-Thiol(Unsaturated)@750	-2.86403	21.2	0.058	FALSE	FALSE	rk_1	rk_1:K397-rk_1:K750	14	2	27.55,sp|rk_1|rk_1,sp|rk_1|rk_1,397,750	1	DSSO 14N - 14N	27.55	21.2
Intra-Subunit	QE20150802-16_MS3-results_cleaned	QE20150802-16_MS3-results	rk_1	K397	rk_1	K750	CUL5_HUMAN Cullin-5 OS=Homo sapiens GN=CUL5	CUL5_HUMAN Cullin-5 OS=Homo sapiens GN=CUL5	rk_1	rk_1	12988	51.8811	581.301	4	-0.301255	-0.301255	0	615.315	2	GVGLKTQPESK	XL:A-Thiol(Unsaturated)@397	-2.98556	36.4	0.00033	554.271	2	NMFLPQKK	Oxidation@745;XL:A-Thiol(Unsaturated)@750	-2.32278	23.3	0.035	FALSE	FALSE	rk_1	rk_1:K397-rk_1:K750	14	2	29.85,sp|rk_1|rk_1,sp|rk_1|rk_1,397,750	1	DSSO 14N - 14N	29.85	23.3
Intra-Subunit	QE20150802-16_MS3-results_cleaned	QE20150802-16_MS3-results	rk_1	K397	rk_1	K750	CUL5_HUMAN Cullin-5 OS=Homo sapiens GN=CUL5	CUL5_HUMAN Cullin-5 OS=Homo sapiens GN=CUL5	rk_1	rk_1	14288	56.6815	577.301	4	-2.61532	-2.61532	0	599.328	2	GVGLKTQPESK	XL:A-Alkene@397	-1.45565	34.8	3.3e-05	546.274	2	NMFLPQKK	XL:A-Thiol(Unsaturated)@750	-2.27865	17.9	0.5	FALSE	FALSE	rk_1	rk_1:K397-rk_1:K750	14	2	26.35,sp|rk_1|rk_1,sp|rk_1|rk_1,397,750	1	DSSO 14N - 14N	26.35	17.9
Intra-Subunit	QE20150802-17_MS3-results_cleaned	QE20150802-17_MS3-results	rk_1	K397	rk_1	K750	CUL5_HUMAN Cullin-5 OS=Homo sapiens GN=CUL5	CUL5_HUMAN Cullin-5 OS=Homo sapiens GN=CUL5	rk_1	rk_1	13285	51.8761	581.305	4	7.27168	7.27168	0	599.329	2	GVGLKTQPESK	XL:A-Alkene@397	-2.79047	35	0.00012	554.271	2	NMFLPQKK	Oxidation@745;XL:A-Thiol(Unsaturated)@750	-2.14237	28.6	0.06	FALSE	FALSE	rk_1	rk_1:K397-rk_1:K750	14	2	31.80,sp|rk_1|rk_1,sp|rk_1|rk_1,397,750	1	DSSO 14N - 14N	31.8	28.6
Intra-Subunit	QE20150802-18_MS3-results_cleaned	QE20150802-18_MS3-results	rk_1	K397	rk_1	K750	CUL5_HUMAN Cullin-5 OS=Homo sapiens GN=CUL5	CUL5_HUMAN Cullin-5 OS=Homo sapiens GN=CUL5	rk_1	rk_1	13485	51.9459	581.304	4	5.16809	5.16809	0	599.329	2	GVGLKTQPESK	XL:A-Alkene@397	-2.79047	31.4	8.3e-05	538.286	2	NMFLPQKK	Oxidation@745;XL:A-Alkene@750	-3.75786	22.1	0.049	FALSE	FALSE	rk_1	rk_1:K397-rk_1:K750	14	2	26.75,sp|rk_1|rk_1,sp|rk_1|rk_1,397,750	1	DSSO 14N - 14N	26.75	22.1
Intra-Subunit	QE20150802-19_MS3-results_cleaned	QE20150802-19_MS3-results	rk_1	K397	rk_1	K750	CUL5_HUMAN Cullin-5 OS=Homo sapiens GN=CUL5	CUL5_HUMAN Cullin-5 OS=Homo sapiens GN=CUL5	rk_1	rk_1	13369	51.8116	581.302	4	1.17126	1.17126	0	599.328	2	GVGLKTQPESK	XL:A-Alkene@397	-1.78935	26.2	0.0044	554.271	2	NMFLPQKK	Oxidation@745;XL:A-Thiol(Unsaturated)@750	-1.96195	27.8	0.024	FALSE	FALSE	rk_1	rk_1:K397-rk_1:K750	14	2	27.00,sp|rk_1|rk_1,sp|rk_1|rk_1,397,750	1	DSSO 14N - 14N	27	26.2
Intra-Subunit	QE20150802-19_MS3-results_cleaned	QE20150802-19_MS3-results	rk_1	K397	rk_1	K754	CUL5_HUMAN Cullin-5 OS=Homo sapiens GN=CUL5	CUL5_HUMAN Cullin-5 OS=Homo sapiens GN=CUL5	rk_1	rk_1	19871	73.6538	600.315	5	1.07101	1.07101	0	615.316	2	GVGLKTQPESK	XL:A-Thiol(Unsaturated)@397	-4.12318	33.4	0.0026	584.314	3	MIKEQIEWLIEHK	XL:A-Alkene@754	-4.78787	16.3	0.25	FALSE	FALSE	rk_1	rk_1:K397-rk_1:K754	14	2	24.85,sp|rk_1|rk_1,sp|rk_1|rk_1,397,754	1	DSSO 14N - 14N	24.85	16.3
Intra-Subunit	QE20150802-24_MS3-results_cleaned	QE20150802-24_MS3-results	rk_1	K397	rk_1	K751	CUL5_HUMAN Cullin-5 OS=Homo sapiens GN=CUL5	CUL5_HUMAN Cullin-5 OS=Homo sapiens GN=CUL5	rk_1	rk_1	19174	70.4748	625.937	5	6.44036	6.44036	0	599.329	2	GVGLKTQPESK	XL:A-Alkene@397	-2.79047	14.2	0.17	637.668	3	KMIKEQIEWLIEHK	XL:A-Thiol(Unsaturated)@751	-0.971838	22	0.22	FALSE	FALSE	rk_1	rk_1:K397-rk_1:K751	17	2	18.10,sp|rk_1|rk_1,sp|rk_1|rk_1,397,751	1	DSSO 14N - 14N	18.1	14.2
Intra-Subunit	QE20150802-24_MS3-results_cleaned	QE20150802-24_MS3-results	rk_1	K397	rk_1	K754	CUL5_HUMAN Cullin-5 OS=Homo sapiens GN=CUL5	CUL5_HUMAN Cullin-5 OS=Homo sapiens GN=CUL5	rk_1	rk_1	20194	73.786	600.32	5	9.32028	9.32028	0	615.315	2	GVGLKTQPESK	XL:A-Thiol(Unsaturated)@397	-2.82304	34.6	0.00056	584.313	3	MIKEQIEWLIEHK	XL:A-Alkene@754	-2.73418	22.6	0.13	FALSE	FALSE	rk_1	rk_1:K397-rk_1:K754	14	2	28.60,sp|rk_1|rk_1,sp|rk_1|rk_1,397,754	1	DSSO 14N - 14N	28.6	22.6
Intra-Subunit	QE20150802-25_MS3-results_cleaned	QE20150802-25_MS3-results	rk_1	K397	rk_1	K750	CUL5_HUMAN Cullin-5 OS=Homo sapiens GN=CUL5	CUL5_HUMAN Cullin-5 OS=Homo sapiens GN=CUL5	rk_1	rk_1	12918	51.9602	581.29	4	-19.8647	-19.8647	0	599.329	2	GVGLKTQPESK	XL:A-Alkene@397	-3.29103	33	3.4e-05	554.271	2	NMFLPQKK	Oxidation@745;XL:A-Thiol(Unsaturated)@750	-2.14237	20.3	0.21	FALSE	FALSE	rk_1	rk_1:K397-rk_1:K750	14	2	26.65,sp|rk_1|rk_1,sp|rk_1|rk_1,397,750	1	DSSO 14N - 14N	26.65	20.3
Intra-Subunit	QE20150802-26_MS3-results_cleaned	QE20150802-26_MS3-results	rk_1	K397	rk_1	K750	CUL5_HUMAN Cullin-5 OS=Homo sapiens GN=CUL5	CUL5_HUMAN Cullin-5 OS=Homo sapiens GN=CUL5	rk_1	rk_1	13229	51.8728	581.301	4	0.0142844	0.0142844	0	599.328	2	GVGLKTQPESK	XL:A-Alkene@397	-1.6225	28.2	0.00016	554.271	2	NMFLPQKK	Oxidation@745;XL:A-Thiol(Unsaturated)@750	-1.24028	24.2	0.054	FALSE	FALSE	rk_1	rk_1:K397-rk_1:K750	14	2	26.20,sp|rk_1|rk_1,sp|rk_1|rk_1,397,750	1	DSSO 14N - 14N	26.2	24.2
Intra-Subunit	QE20150802-26_MS3-results_cleaned	QE20150802-26_MS3-results	rk_1	K397	rk_1	K750	CUL5_HUMAN Cullin-5 OS=Homo sapiens GN=CUL5	CUL5_HUMAN Cullin-5 OS=Homo sapiens GN=CUL5	rk_1	rk_1	14577	56.6359	577.302	4	-1.55622	-1.55622	0	599.329	2	GVGLKTQPESK	XL:A-Alkene@397	-2.79047	31	0.00018	546.275	2	NMFLPQKK	XL:A-Thiol(Unsaturated)@750	-4.10923	17.9	0.31	FALSE	FALSE	rk_1	rk_1:K397-rk_1:K750	14	2	24.45,sp|rk_1|rk_1,sp|rk_1|rk_1,397,750	1	DSSO 14N - 14N	24.45	17.9
Intra-Subunit	VE20150618-03_MS3-results_cleaned	VE20150618-03_MS3-results	rk_1	K397	rk_1	K751	CUL5_HUMAN Cullin-5 OS=Homo sapiens GN=CUL5	CUL5_HUMAN Cullin-5 OS=Homo sapiens GN=CUL5	rk_1	rk_1	15818	63.097	625.929	5	-7.42847	-7.42847	0	599.324	2	GVGLKTQPESK	XL:A-Alkene@397	6.21966	14.9	0.084	637.663	3	KMIKEQIEWLIEHK	XL:A-Thiol(Unsaturated)@751	6.86929	28	0.014	FALSE	FALSE	rk_1	rk_1:K397-rk_1:K751	17	2	21.45,sp|rk_1|rk_1,sp|rk_1|rk_1,397,751	1	DSSO 14N - 14N	21.45	14.9
Intra-Subunit	VE20150618-03_MS3-results_cleaned	VE20150618-03_MS3-results	rk_1	K397	rk_1	K751	CUL5_HUMAN Cullin-5 OS=Homo sapiens GN=CUL5	CUL5_HUMAN Cullin-5 OS=Homo sapiens GN=CUL5	rk_1	rk_1	15848	63.2144	782.159	4	-7.81489	-7.81489	0	599.323	2	GVGLKTQPESK	XL:A-Alkene@397	7.72136	30.4	9.2e-05	955.99	2	KMIKEQIEWLIEHK	XL:A-Thiol(Unsaturated)@751	7.82666	28.8	0.0015	FALSE	FALSE	rk_1	rk_1:K397-rk_1:K751	17	2	29.60,sp|rk_1|rk_1,sp|rk_1|rk_1,397,751	1	DSSO 14N - 14N	29.6	28.8
Intra-Subunit	VE20150618-03_MS3-results_cleaned	VE20150618-03_MS3-results	rk_1	K397	rk_1	K754	CUL5_HUMAN Cullin-5 OS=Homo sapiens GN=CUL5	CUL5_HUMAN Cullin-5 OS=Homo sapiens GN=CUL5	rk_1	rk_1	17725	70.0975	600.311	5	-5.75247	-5.75247	0	615.309	2	GVGLKTQPESK	XL:A-Thiol(Unsaturated)@397	7.41569	32.4	0.00017	584.307	3	MIKEQIEWLIEHK	XL:A-Alkene@754	7.02093	26.8	0.022	FALSE	FALSE	rk_1	rk_1:K397-rk_1:K754	14	2	29.60,sp|rk_1|rk_1,sp|rk_1|rk_1,397,754	1	DSSO 14N - 14N	29.6	26.8
Intra-Subunit	VE20150618-03_MS3-results_cleaned	VE20150618-03_MS3-results	rk_1	K397	rk_1	K754	CUL5_HUMAN Cullin-5 OS=Homo sapiens GN=CUL5	CUL5_HUMAN Cullin-5 OS=Homo sapiens GN=CUL5	rk_1	rk_1	17781	70.2955	600.509	5	324.931	-9.90364	1	615.309	2	GVGLKTQPESK	XL:A-Thiol(Unsaturated)@397	6.60308	31.6	0.0002	584.308	3	MIKEQIEWLIEHK	XL:A-Alkene@754	5.99407	26.8	0.01	FALSE	FALSE	rk_1	rk_1:K397-rk_1:K754	14	2	29.20,sp|rk_1|rk_1,sp|rk_1|rk_1,397,754	1	DSSO 14N - 14N	29.2	26.8
Intra-Subunit	VE20150618-04_MS3-results_cleaned	VE20150618-04_MS3-results	rk_1	K397	rk_1	K751	CUL5_HUMAN Cullin-5 OS=Homo sapiens GN=CUL5	CUL5_HUMAN Cullin-5 OS=Homo sapiens GN=CUL5	rk_1	rk_1	16012	63.0487	782.16	4	-5.93967	-5.93967	0	599.322	2	GVGLKTQPESK	XL:A-Alkene@397	8.38879	24.9	0.00016	940	2	KMIKEQIEWLIEHK	XL:A-Alkene@751	11.22	34.2	0.00017	FALSE	FALSE	rk_1	rk_1:K397-rk_1:K751	17	2	29.55,sp|rk_1|rk_1,sp|rk_1|rk_1,397,751	1	DSSO 14N - 14N	29.55	24.9
Intra-Subunit	VE20150618-04_MS3-results_cleaned	VE20150618-04_MS3-results	rk_1	K397	rk_1	K751	CUL5_HUMAN Cullin-5 OS=Homo sapiens GN=CUL5	CUL5_HUMAN Cullin-5 OS=Homo sapiens GN=CUL5	rk_1	rk_1	16023	63.0869	625.93	5	-5.37745	-5.37745	0	599.324	2	GVGLKTQPESK	XL:A-Alkene@397	5.71909	23.2	0.0012	637.663	3	KMIKEQIEWLIEHK	XL:A-Thiol(Unsaturated)@751	6.39882	23.4	0.22	FALSE	FALSE	rk_1	rk_1:K397-rk_1:K751	17	2	23.30,sp|rk_1|rk_1,sp|rk_1|rk_1,397,751	1	DSSO 14N - 14N	23.3	23.2
Intra-Subunit	VE20150618-04_MS3-results_cleaned	VE20150618-04_MS3-results	rk_1	K397	rk_1	K754	CUL5_HUMAN Cullin-5 OS=Homo sapiens GN=CUL5	CUL5_HUMAN Cullin-5 OS=Homo sapiens GN=CUL5	rk_1	rk_1	17941	70.0985	600.311	5	-6.05799	-6.05799	0	615.308	2	GVGLKTQPESK	XL:A-Thiol(Unsaturated)@397	9.52847	32.8	0.00055	584.306	3	MIKEQIEWLIEHK	XL:A-Alkene@754	9.07466	25.5	0.024	FALSE	FALSE	rk_1	rk_1:K397-rk_1:K754	14	2	29.15,sp|rk_1|rk_1,sp|rk_1|rk_1,397,754	1	DSSO 14N - 14N	29.15	25.5
Intra-Subunit	VE20150618-05_MS3-results_cleaned	VE20150618-05_MS3-results	rk_1	K397	rk_1	K750	CUL5_HUMAN Cullin-5 OS=Homo sapiens GN=CUL5	CUL5_HUMAN Cullin-5 OS=Homo sapiens GN=CUL5	rk_1	rk_1	9304	40.4229	581.298	4	-5.45506	-5.45506	0	599.322	2	GVGLKTQPESK	XL:A-Alkene@397	8.38879	24.6	0.00019	554.265	2	NMFLPQKK	Oxidation@745;XL:A-Thiol(Unsaturated)@750	8.86318	21	0.11	FALSE	FALSE	rk_1	rk_1:K397-rk_1:K750	14	2	22.80,sp|rk_1|rk_1,sp|rk_1|rk_1,397,750	1	DSSO 14N - 14N	22.8	21
Intra-Subunit	VE20150618-05_MS3-results_cleaned	VE20150618-05_MS3-results	rk_1	K397	rk_1	K751	CUL5_HUMAN Cullin-5 OS=Homo sapiens GN=CUL5	CUL5_HUMAN Cullin-5 OS=Homo sapiens GN=CUL5	rk_1	rk_1	14826	62.9245	625.927	5	-10.0655	-10.0655	0	599.322	2	GVGLKTQPESK	XL:A-Alkene@397	9.05622	29.6	0.00034	637.662	3	KMIKEQIEWLIEHK	XL:A-Thiol(Unsaturated)@751	8.59436	30.4	0.003	FALSE	FALSE	rk_1	rk_1:K397-rk_1:K751	17	2	30.00,sp|rk_1|rk_1,sp|rk_1|rk_1,397,751	1	DSSO 14N - 14N	30	29.6
Intra-Subunit	VE20150618-05_MS3-results_cleaned	VE20150618-05_MS3-results	rk_1	K397	rk_1	K751	CUL5_HUMAN Cullin-5 OS=Homo sapiens GN=CUL5	CUL5_HUMAN Cullin-5 OS=Homo sapiens GN=CUL5	rk_1	rk_1	14835	62.9509	782.161	4	-4.22072	-4.22072	0	599.322	2	GVGLKTQPESK	XL:A-Alkene@397	8.38879	28.3	0.0003	955.989	2	KMIKEQIEWLIEHK	XL:A-Thiol(Unsaturated)@751	8.55889	45.4	2.6e-05	FALSE	FALSE	rk_1	rk_1:K397-rk_1:K751	17	2	36.85,sp|rk_1|rk_1,sp|rk_1|rk_1,397,751	1	DSSO 14N - 14N	36.85	28.3
Intra-Subunit	VE20150618-05_MS3-results_cleaned	VE20150618-05_MS3-results	rk_1	K397	rk_1	K754	CUL5_HUMAN Cullin-5 OS=Homo sapiens GN=CUL5	CUL5_HUMAN Cullin-5 OS=Homo sapiens GN=CUL5	rk_1	rk_1	16614	69.9873	600.311	5	-5.95615	-5.95615	0	615.308	2	GVGLKTQPESK	XL:A-Thiol(Unsaturated)@397	8.87838	32.8	0.00059	584.306	3	MIKEQIEWLIEHK	XL:A-Alkene@754	8.90352	26.4	0.014	FALSE	FALSE	rk_1	rk_1:K397-rk_1:K754	14	2	29.60,sp|rk_1|rk_1,sp|rk_1|rk_1,397,754	1	DSSO 14N - 14N	29.6	26.4
Intra-Subunit	VE20150618-06_MS3-results_cleaned	VE20150618-06_MS3-results	rk_1	K397	rk_1	K751	CUL5_HUMAN Cullin-5 OS=Homo sapiens GN=CUL5	CUL5_HUMAN Cullin-5 OS=Homo sapiens GN=CUL5	rk_1	rk_1	15781	63.73	625.927	5	-9.28416	-9.28416	0	599.322	2	GVGLKTQPESK	XL:A-Alkene@397	8.88936	30.2	0.00038	637.662	3	KMIKEQIEWLIEHK	XL:A-Thiol(Unsaturated)@751	8.59436	31.4	0.0073	FALSE	FALSE	rk_1	rk_1:K397-rk_1:K751	17	2	30.80,sp|rk_1|rk_1,sp|rk_1|rk_1,397,751	1	DSSO 14N - 14N	30.8	30.2
Intra-Subunit	VE20150618-06_MS3-results_cleaned	VE20150618-06_MS3-results	rk_1	K397	rk_1	K751	CUL5_HUMAN Cullin-5 OS=Homo sapiens GN=CUL5	CUL5_HUMAN Cullin-5 OS=Homo sapiens GN=CUL5	rk_1	rk_1	15811	63.8402	782.162	4	-2.97057	-2.97057	0	599.321	2	GVGLKTQPESK	XL:A-Alkene@397	11.3922	27.8	0.00023	955.988	2	KMIKEQIEWLIEHK	XL:A-Thiol(Unsaturated)@751	9.08191	27.2	0.0065	FALSE	FALSE	rk_1	rk_1:K397-rk_1:K751	17	2	27.50,sp|rk_1|rk_1,sp|rk_1|rk_1,397,751	1	DSSO 14N - 14N	27.5	27.2
Intra-Subunit	VE20150618-06_MS3-results_cleaned	VE20150618-06_MS3-results	rk_1	K397	rk_1	K754	CUL5_HUMAN Cullin-5 OS=Homo sapiens GN=CUL5	CUL5_HUMAN Cullin-5 OS=Homo sapiens GN=CUL5	rk_1	rk_1	17130	68.6955	603.508	5	-8.16698	-8.16698	0	615.308	2	GVGLKTQPESK	XL:A-Thiol(Unsaturated)@397	9.20343	27.5	0.0012	589.638	3	MIKEQIEWLIEHK	Oxidation@752;XL:A-Alkene@754	8.37902	21.1	0.21	FALSE	FALSE	rk_1	rk_1:K397-rk_1:K754	14	2	24.30,sp|rk_1|rk_1,sp|rk_1|rk_1,397,754	1	DSSO 14N - 14N	24.3	21.1
Intra-Subunit	VE20150618-06_MS3-results_cleaned	VE20150618-06_MS3-results	rk_1	K397	rk_1	K754	CUL5_HUMAN Cullin-5 OS=Homo sapiens GN=CUL5	CUL5_HUMAN Cullin-5 OS=Homo sapiens GN=CUL5	rk_1	rk_1	17663	70.7089	600.312	5	-3.51192	-3.51192	0	615.308	2	GVGLKTQPESK	XL:A-Thiol(Unsaturated)@397	8.2283	37.5	0.00033	584.307	3	MIKEQIEWLIEHK	XL:A-Alkene@754	7.87665	29.7	0.0025	FALSE	FALSE	rk_1	rk_1:K397-rk_1:K754	14	2	33.60,sp|rk_1|rk_1,sp|rk_1|rk_1,397,754	1	DSSO 14N - 14N	33.6	29.7
Intra-Subunit	VE20150618-06_MS3-results_cleaned	VE20150618-06_MS3-results	rk_1	K397	rk_1	K754	CUL5_HUMAN Cullin-5 OS=Homo sapiens GN=CUL5	CUL5_HUMAN Cullin-5 OS=Homo sapiens GN=CUL5	rk_1	rk_1	17688	70.7937	750.136	4	-6.19614	-6.19614	0	599.322	2	GVGLKTQPESK	XL:A-Alkene@397	8.38879	33.9	3.7e-05	891.941	2	MIKEQIEWLIEHK	XL:A-Thiol(Unsaturated)@754	9.30632	24.2	0.0096	FALSE	FALSE	rk_1	rk_1:K397-rk_1:K754	14	2	29.05,sp|rk_1|rk_1,sp|rk_1|rk_1,397,754	1	DSSO 14N - 14N	29.05	24.2
Intra-Subunit	VE20160714-16-results_cleaned	VE20160714-16-results	rk_1	K397	rk_1	K750	CUL5_HUMAN Cullin-5 OS=Homo sapiens GN=CUL5	CUL5_HUMAN Cullin-5 OS=Homo sapiens GN=CUL5	rk_1	rk_1	5090	29.0646	581.302	4	1.06608	1.06608	0	599.327	2	GVGLKTQPESK	XL:A-Alkene@397	-0.287674	35.4	5e-05	554.27	2	NMFLPQKK	Oxidation@745;XL:A-Thiol(Unsaturated)@750	0.203057	26.3	0.028	FALSE	FALSE	rk_1	rk_1:K397-rk_1:K750	14	2	30.85,sp|rk_1|rk_1,sp|rk_1|rk_1,397,750	1	DSSO 14N - 14N	30.85	26.3
Intra-Subunit	VE20160714-16-results_cleaned	VE20160714-16-results	rk_1	K397	rk_1	K751	CUL5_HUMAN Cullin-5 OS=Homo sapiens GN=CUL5	CUL5_HUMAN Cullin-5 OS=Homo sapiens GN=CUL5	rk_1	rk_1	7890	38.9611	629.134	5	2.21599	2.21599	0	599.327	2	GVGLKTQPESK	XL:A-Alkene@397	0.546594	26.9	0.00035	642.999	3	KMIKEQIEWLIEHK	XL:A-Thiol(Unsaturated)@751;Oxidation@752	-0.904355	23.7	0.062	FALSE	FALSE	rk_1	rk_1:K397-rk_1:K751	17	2	25.30,sp|rk_1|rk_1,sp|rk_1|rk_1,397,751	1	DSSO 14N - 14N	25.3	23.7
Intra-Subunit	VE20160714-16-results_cleaned	VE20160714-16-results	rk_1	K397	rk_1	K751	CUL5_HUMAN Cullin-5 OS=Homo sapiens GN=CUL5	CUL5_HUMAN Cullin-5 OS=Homo sapiens GN=CUL5	rk_1	rk_1	7917	39.0536	786.166	4	3.32796	3.32796	0	599.327	2	GVGLKTQPESK	XL:A-Alkene@397	0.379741	33.3	0.0001	963.994	2	KMIKEQIEWLIEHK	XL:A-Thiol(Unsaturated)@751;Oxidation@752	0.767137	37.9	1.5e-05	FALSE	FALSE	rk_1	rk_1:K397-rk_1:K751	17	2	35.60,sp|rk_1|rk_1,sp|rk_1|rk_1,397,751	1	DSSO 14N - 14N	35.6	33.3
Intra-Subunit	VE20160714-16-results_cleaned	VE20160714-16-results	rk_1	K397	rk_1	K754	CUL5_HUMAN Cullin-5 OS=Homo sapiens GN=CUL5	CUL5_HUMAN Cullin-5 OS=Homo sapiens GN=CUL5	rk_1	rk_1	7917	39.0536	786.166	4	3.32796	3.32796	0	599.327	2	GVGLKTQPESK	XL:A-Alkene@397	0.379741	33.3	0.0001	632.341	3	KMIKEQIEWLIEHK	Oxidation@752;XL:A-Alkene@754	-0.0607261	21.9	0.05	FALSE	FALSE	rk_1	rk_1:K397-rk_1:K754	14	2	27.60,sp|rk_1|rk_1,sp|rk_1|rk_1,397,754	1	DSSO 14N - 14N	27.6	21.9
Intra-Subunit	VE20160714-16-results_cleaned	VE20160714-16-results	rk_1	K397	rk_1	K751	CUL5_HUMAN Cullin-5 OS=Homo sapiens GN=CUL5	CUL5_HUMAN Cullin-5 OS=Homo sapiens GN=CUL5	rk_1	rk_1	8061	39.5329	625.935	5	3.51032	3.51032	0	599.327	2	GVGLKTQPESK	XL:A-Alkene@397	0.379741	31.3	7.8e-05	637.667	3	KMIKEQIEWLIEHK	XL:A-Thiol(Unsaturated)@751	-0.187731	30.4	0.0056	FALSE	FALSE	rk_1	rk_1:K397-rk_1:K751	17	2	30.85,sp|rk_1|rk_1,sp|rk_1|rk_1,397,751	1	DSSO 14N - 14N	30.85	30.4
Intra-Subunit	VE20160714-16-results_cleaned	VE20160714-16-results	rk_1	K397	rk_1	K754	CUL5_HUMAN Cullin-5 OS=Homo sapiens GN=CUL5	CUL5_HUMAN Cullin-5 OS=Homo sapiens GN=CUL5	rk_1	rk_1	8711	41.7539	754.14	4	-0.0989159	-0.0989159	0	599.327	2	GVGLKTQPESK	XL:A-Alkene@397	0.0460329	32.4	0.00027	899.946	2	MIKEQIEWLIEHK	Oxidation@752;XL:A-Thiol(Unsaturated)@754	0.731158	37.1	0.00012	FALSE	FALSE	rk_1	rk_1:K397-rk_1:K754	14	2	34.75,sp|rk_1|rk_1,sp|rk_1|rk_1,397,754	1	DSSO 14N - 14N	34.75	32.4
Intra-Subunit	VE20160714-17-results_cleaned	VE20160714-17-results	rk_1	K397	rk_1	K750	CUL5_HUMAN Cullin-5 OS=Homo sapiens GN=CUL5	CUL5_HUMAN Cullin-5 OS=Homo sapiens GN=CUL5	rk_1	rk_1	5254	28.8381	581.302	4	2.0127	2.0127	0	599.327	2	GVGLKTQPESK	XL:A-Alkene@397	0.546594	33.5	0.00021	554.269	2	NMFLPQKK	Oxidation@745;XL:A-Thiol(Unsaturated)@750	1.6464	19.9	0.18	FALSE	FALSE	rk_1	rk_1:K397-rk_1:K750	14	2	26.70,sp|rk_1|rk_1,sp|rk_1|rk_1,397,750	1	DSSO 14N - 14N	26.7	19.9
Intra-Subunit	VE20160714-17-results_cleaned	VE20160714-17-results	rk_1	K397	rk_1	K751	CUL5_HUMAN Cullin-5 OS=Homo sapiens GN=CUL5	CUL5_HUMAN Cullin-5 OS=Homo sapiens GN=CUL5	rk_1	rk_1	8212	38.8005	629.132	5	0.27258	0.27258	0	599.327	2	GVGLKTQPESK	XL:A-Alkene@397	0.546594	31.1	2.6e-05	642.998	3	KMIKEQIEWLIEHK	XL:A-Thiol(Unsaturated)@751;Oxidation@752	0.495336	31.1	0.0094	FALSE	FALSE	rk_1	rk_1:K397-rk_1:K751	17	2	31.10,sp|rk_1|rk_1,sp|rk_1|rk_1,397,751	1	DSSO 14N - 14N	31.1	31.1
Intra-Subunit	VE20160714-17-results_cleaned	VE20160714-17-results	rk_1	K397	rk_1	K754	CUL5_HUMAN Cullin-5 OS=Homo sapiens GN=CUL5	CUL5_HUMAN Cullin-5 OS=Homo sapiens GN=CUL5	rk_1	rk_1	8212	38.8005	629.132	5	0.27258	0.27258	0	599.327	2	GVGLKTQPESK	XL:A-Alkene@397	0.546594	31.1	2.6e-05	632.34	3	KMIKEQIEWLIEHK	Oxidation@752;XL:A-Alkene@754	1.5207	19.3	0.22	FALSE	FALSE	rk_1	rk_1:K397-rk_1:K754	14	2	25.20,sp|rk_1|rk_1,sp|rk_1|rk_1,397,754	1	DSSO 14N - 14N	25.2	19.3
Intra-Subunit	VE20160714-17-results_cleaned	VE20160714-17-results	rk_1	K397	rk_1	K751	CUL5_HUMAN Cullin-5 OS=Homo sapiens GN=CUL5	CUL5_HUMAN Cullin-5 OS=Homo sapiens GN=CUL5	rk_1	rk_1	8427	39.509	625.935	5	3.41265	3.41265	0	599.326	2	GVGLKTQPESK	XL:A-Alkene@397	2.21514	24.8	0.00028	637.667	3	KMIKEQIEWLIEHK	XL:A-Thiol(Unsaturated)@751	0.596378	27.1	0.019	FALSE	FALSE	rk_1	rk_1:K397-rk_1:K751	17	2	25.95,sp|rk_1|rk_1,sp|rk_1|rk_1,397,751	1	DSSO 14N - 14N	25.95	24.8
Intra-Subunit	VE20160714-17-results_cleaned	VE20160714-17-results	rk_1	K397	rk_1	K751	CUL5_HUMAN Cullin-5 OS=Homo sapiens GN=CUL5	CUL5_HUMAN Cullin-5 OS=Homo sapiens GN=CUL5	rk_1	rk_1	8432	39.5248	782.165	4	0.545472	0.545472	0	615.314	2	GVGLKTQPESK	XL:A-Thiol(Unsaturated)@397	-1.5229	27.2	0.0021	955.997	2	KMIKEQIEWLIEHK	XL:A-Thiol(Unsaturated)@751	0.190587	39.8	3.7e-05	FALSE	FALSE	rk_1	rk_1:K397-rk_1:K751	17	2	33.50,sp|rk_1|rk_1,sp|rk_1|rk_1,397,751	1	DSSO 14N - 14N	33.5	27.2
Intra-Subunit	VE20160714-17-results_cleaned	VE20160714-17-results	rk_1	K397	rk_1	K754	CUL5_HUMAN Cullin-5 OS=Homo sapiens GN=CUL5	CUL5_HUMAN Cullin-5 OS=Homo sapiens GN=CUL5	rk_1	rk_1	9110	41.7105	754.139	4	-0.585166	-0.585166	0	599.327	2	GVGLKTQPESK	XL:A-Alkene@397	1.04716	30.3	9.5e-05	883.96	2	MIKEQIEWLIEHK	Oxidation@752;XL:A-Alkene@754	1.04377	29.7	0.00052	FALSE	FALSE	rk_1	rk_1:K397-rk_1:K754	14	2	30.00,sp|rk_1|rk_1,sp|rk_1|rk_1,397,754	1	DSSO 14N - 14N	30	29.7
Intra-Subunit	VE20160714-17-results_cleaned	VE20160714-17-results	rk_1	K397	rk_1	K754	CUL5_HUMAN Cullin-5 OS=Homo sapiens GN=CUL5	CUL5_HUMAN Cullin-5 OS=Homo sapiens GN=CUL5	rk_1	rk_1	9440	42.763	600.314	5	-1.06769	-1.06769	0	615.312	2	GVGLKTQPESK	XL:A-Thiol(Unsaturated)@397	1.56496	31.5	0.0006	584.311	3	MIKEQIEWLIEHK	XL:A-Alkene@754	1.37321	19.9	0.25	FALSE	FALSE	rk_1	rk_1:K397-rk_1:K754	14	2	25.70,sp|rk_1|rk_1,sp|rk_1|rk_1,397,754	1	DSSO 14N - 14N	25.7	19.9
Intra-Subunit	VE20160714-19-results_cleaned	VE20160714-19-results	rk_1	K397	rk_1	K750	CUL5_HUMAN Cullin-5 OS=Homo sapiens GN=CUL5	CUL5_HUMAN Cullin-5 OS=Homo sapiens GN=CUL5	rk_1	rk_1	4746	29.2595	581.303	4	2.5386	2.5386	0	599.327	2	GVGLKTQPESK	XL:A-Alkene@397	0.0460329	30.9	0.00021	554.27	2	NMFLPQKK	Oxidation@745;XL:A-Thiol(Unsaturated)@750	0.203057	22.2	0.13	FALSE	FALSE	rk_1	rk_1:K397-rk_1:K750	14	2	26.55,sp|rk_1|rk_1,sp|rk_1|rk_1,397,750	1	DSSO 14N - 14N	26.55	22.2
Intra-Subunit	VE20160714-19-results_cleaned	VE20160714-19-results	rk_1	K397	rk_1	K751	CUL5_HUMAN Cullin-5 OS=Homo sapiens GN=CUL5	CUL5_HUMAN Cullin-5 OS=Homo sapiens GN=CUL5	rk_1	rk_1	7565	40.0167	625.935	5	2.82665	2.82665	0	599.328	2	GVGLKTQPESK	XL:A-Alkene@397	-0.454528	32.3	5.4e-05	637.667	3	KMIKEQIEWLIEHK	XL:A-Thiol(Unsaturated)@751	-0.501374	27.4	0.037	FALSE	FALSE	rk_1	rk_1:K397-rk_1:K751	17	2	29.85,sp|rk_1|rk_1,sp|rk_1|rk_1,397,751	1	DSSO 14N - 14N	29.85	27.4
Intra-Subunit	VE20160714-20-results_cleaned	VE20160714-20-results	rk_1	K397	rk_1	K751	CUL5_HUMAN Cullin-5 OS=Homo sapiens GN=CUL5	CUL5_HUMAN Cullin-5 OS=Homo sapiens GN=CUL5	rk_1	rk_1	7684	39.0094	629.132	5	0.0782393	0.0782393	0	599.326	2	GVGLKTQPESK	XL:A-Alkene@397	1.54772	28.4	6.1e-05	642.998	3	KMIKEQIEWLIEHK	XL:A-Thiol(Unsaturated)@751;Oxidation@752	1.27294	25.1	0.22	FALSE	FALSE	rk_1	rk_1:K397-rk_1:K751	17	2	26.75,sp|rk_1|rk_1,sp|rk_1|rk_1,397,751	1	DSSO 14N - 14N	26.75	25.1
Intra-Subunit	VE20160714-25-results_cleaned	VE20160714-25-results	rk_1	K397	rk_1	K750	CUL5_HUMAN Cullin-5 OS=Homo sapiens GN=CUL5	CUL5_HUMAN Cullin-5 OS=Homo sapiens GN=CUL5	rk_1	rk_1	4941	29.9398	581.304	4	4.53701	4.53701	0	599.327	2	GVGLKTQPESK	XL:A-Alkene@397	0.0460329	27.9	0.00043	554.27	2	NMFLPQKK	Oxidation@745;XL:A-Thiol(Unsaturated)@750	0.383474	18.1	0.18	FALSE	FALSE	rk_1	rk_1:K397-rk_1:K750	14	2	23.00,sp|rk_1|rk_1,sp|rk_1|rk_1,397,750	1	DSSO 14N - 14N	23	18.1
Intra-Subunit	VE20160714-31-results_cleaned	VE20160714-31-results	rk_1	K397	rk_1	K750;K751;K754	CUL5_HUMAN Cullin-5 OS=Homo sapiens GN=CUL5	CUL5_HUMAN Cullin-5 OS=Homo sapiens GN=CUL5	rk_1	rk_1	12464	53.0495	832.422	5	1.15154	1.15154	0	599.327	2	GVGLKTQPESK	XL:A-Alkene@397	0.379741	26.5	0.0006	965.153	3	NMFLPQKKMIKEQIEWLIEHK	Oxidation@745;XL:A-Thiol(Unsaturated)@750;XL:A-Alkene@751;XL:A-Alkene@754	0.165536	20.3	0.35	FALSE	FALSE	rk_1	rk_1:K397-rk_1:K750;K751;K754	1	1	23.40,sp|rk_1|rk_1,sp|rk_1|rk_1,397,750;751;754	2	DSSO 14N - 14N	23.4	20.3
Intra-Subunit	VE20150903-12_MS3-results_cleaned	VE20150903-12_MS3-results	rk_1	K455	rk_1	K492	CUL5_HUMAN Cullin-5 OS=Homo sapiens GN=CUL5	CUL5_HUMAN Cullin-5 OS=Homo sapiens GN=CUL5	rk_1	rk_1	16088	81.1459	718.868	4	2.25628	2.25628	0	330.184	2	HKAHL	XL:A-Alkene@455	1.28243	15.3	0.067	1082.55	2	LREVGMPADYVNKLARMF	XL:A-Alkene@492	1.41046	17.1	0.086	FALSE	FALSE	rk_1	rk_1:K455-rk_1:K492	56	8	16.20,sp|rk_1|rk_1,sp|rk_1|rk_1,455,492	1	DSSO 14N - 14N	16.2	15.3
Intra-Subunit	VE20150903-13_MS3-results_cleaned	VE20150903-13_MS3-results	rk_1	K455	rk_1	K492	CUL5_HUMAN Cullin-5 OS=Homo sapiens GN=CUL5	CUL5_HUMAN Cullin-5 OS=Homo sapiens GN=CUL5	rk_1	rk_1	10355	52.1299	435.982	4	1.66007	1.66007	0	330.184	2	HKAHL	XL:A-Alkene@455	1.58529	15.3	0.15	532.771	2	VNKLARMF	XL:A-Thiol(Unsaturated)@492	2.10673	15.5	0.063	FALSE	FALSE	rk_1	rk_1:K455-rk_1:K492	56	8	15.40,sp|rk_1|rk_1,sp|rk_1|rk_1,455,492	1	DSSO 14N - 14N	15.4	15.3
Intra-Subunit	VE20150903-13_MS3-results_cleaned	VE20150903-13_MS3-results	rk_1	K455	rk_1	K492	CUL5_HUMAN Cullin-5 OS=Homo sapiens GN=CUL5	CUL5_HUMAN Cullin-5 OS=Homo sapiens GN=CUL5	rk_1	rk_1	18021	83.5354	718.87	4	5.23212	5.23212	0	346.171	2	HKAHL	XL:A-Thiol(Unsaturated)@455	-0.98567	11.3	0.35	1082.56	2	LREVGMPADYVNKLARMF	XL:A-Alkene@492	-2.74636	15	0.29	FALSE	FALSE	rk_1	rk_1:K455-rk_1:K492	56	8	13.15,sp|rk_1|rk_1,sp|rk_1|rk_1,455,492	1	DSSO 14N - 14N	13.15	11.3
Intra-Subunit	VE20150903-13_MS3-results_cleaned	VE20150903-13_MS3-results	rk_1	K455	rk_1	K492	CUL5_HUMAN Cullin-5 OS=Homo sapiens GN=CUL5	CUL5_HUMAN Cullin-5 OS=Homo sapiens GN=CUL5	rk_1	rk_1	18021	83.5354	718.87	4	-337.344	11.9672	-1	346.171	2	HKAHL	XL:A-Thiol(Unsaturated)@455	-0.98567	11.3	0.35	1083.07	2	LREVGMPADYVNKLARMF	Deamidated@491;XL:A-Alkene@492	-16.7721	20.2	0.0014	FALSE	FALSE	rk_1	rk_1:K455-rk_1:K492	56	8	15.75,sp|rk_1|rk_1,sp|rk_1|rk_1,455,492	1	DSSO 14N - 14N	15.75	11.3
Intra-Subunit	VE20150903-14_MS3-results_cleaned	VE20150903-14_MS3-results	rk_1	K455	rk_1	K492	CUL5_HUMAN Cullin-5 OS=Homo sapiens GN=CUL5	CUL5_HUMAN Cullin-5 OS=Homo sapiens GN=CUL5	rk_1	rk_1	17738	83.5547	718.871	4	6.42246	6.42246	0	330.186	2	HKAHL	XL:A-Alkene@455	-3.26047	14.1	0.16	1082.56	2	LREVGMPADYVNKLARMF	XL:A-Alkene@492	-2.56162	25.8	0.00078	FALSE	FALSE	rk_1	rk_1:K455-rk_1:K492	56	8	19.95,sp|rk_1|rk_1,sp|rk_1|rk_1,455,492	1	DSSO 14N - 14N	19.95	14.1
Intra-Subunit	VE20150903-14_MS3-results_cleaned	VE20150903-14_MS3-results	rk_1	K455	rk_1	K492	CUL5_HUMAN Cullin-5 OS=Homo sapiens GN=CUL5	CUL5_HUMAN Cullin-5 OS=Homo sapiens GN=CUL5	rk_1	rk_1	17823	83.9252	718.871	4	7.18767	7.18767	0	330.186	2	HKAHL	XL:A-Alkene@455	-3.56333	14.4	0.056	1082.56	2	LREVGMPADYVNKLARMF	XL:A-Alkene@492	-4.03959	16.3	0.077	FALSE	FALSE	rk_1	rk_1:K455-rk_1:K492	56	8	15.35,sp|rk_1|rk_1,sp|rk_1|rk_1,455,492	1	DSSO 14N - 14N	15.35	14.4
Intra-Subunit	VE20150903-15_MS3-results_cleaned	VE20150903-15_MS3-results	rk_1	K455	rk_1	K492	CUL5_HUMAN Cullin-5 OS=Homo sapiens GN=CUL5	CUL5_HUMAN Cullin-5 OS=Homo sapiens GN=CUL5	rk_1	rk_1	11172	53.8832	435.983	4	4.74709	4.74709	0	330.186	2	HKAHL	XL:A-Alkene@455	-2.95761	13.6	0.41	532.774	2	VNKLARMF	XL:A-Thiol(Unsaturated)@492	-1.83492	11	0.46	FALSE	FALSE	rk_1	rk_1:K455-rk_1:K492	56	8	12.30,sp|rk_1|rk_1,sp|rk_1|rk_1,455,492	1	DSSO 14N - 14N	12.3	11
Intra-Subunit	VE20150903-15_MS3-results_cleaned	VE20150903-15_MS3-results	rk_1	K455	rk_1	K492	CUL5_HUMAN Cullin-5 OS=Homo sapiens GN=CUL5	CUL5_HUMAN Cullin-5 OS=Homo sapiens GN=CUL5	rk_1	rk_1	19140	83.9562	718.87	4	4.97705	4.97705	0	346.172	2	HKAHL	XL:A-Thiol(Unsaturated)@455	-2.43004	11.3	0.25	1098.55	2	LREVGMPADYVNKLARMF	XL:A-Thiol(Unsaturated)@492	-3.8576	25.9	0.00046	FALSE	FALSE	rk_1	rk_1:K455-rk_1:K492	56	8	18.60,sp|rk_1|rk_1,sp|rk_1|rk_1,455,492	1	DSSO 14N - 14N	18.6	11.3
Intra-Subunit	VE20150903-15_MS3-results_cleaned	VE20150903-15_MS3-results	rk_1	K455	rk_1	K492	CUL5_HUMAN Cullin-5 OS=Homo sapiens GN=CUL5	CUL5_HUMAN Cullin-5 OS=Homo sapiens GN=CUL5	rk_1	rk_1	19234	84.3195	718.87	4	6.08236	6.08236	0	346.172	2	HKAHL	XL:A-Thiol(Unsaturated)@455	-2.14117	12.3	0.098	1082.56	2	LREVGMPADYVNKLARMF	XL:A-Alkene@492	-3.02348	20.1	0.013	FALSE	FALSE	rk_1	rk_1:K455-rk_1:K492	56	8	16.20,sp|rk_1|rk_1,sp|rk_1|rk_1,455,492	1	DSSO 14N - 14N	16.2	12.3
Intra-Subunit	VE20150903-18_MS3-results_cleaned	VE20150903-18_MS3-results	rk_1	K455	rk_1	K492	CUL5_HUMAN Cullin-5 OS=Homo sapiens GN=CUL5	CUL5_HUMAN Cullin-5 OS=Homo sapiens GN=CUL5	rk_1	rk_1	19239	90.1	718.869	4	4.38188	4.38188	0	330.186	2	HKAHL	XL:A-Alkene@455	-3.56333	8.3	0.2	1082.56	2	LREVGMPADYVNKLARMF	XL:A-Alkene@492	-4.77858	18.8	0.0057	FALSE	FALSE	rk_1	rk_1:K455-rk_1:K492	56	8	13.55,sp|rk_1|rk_1,sp|rk_1|rk_1,455,492	1	DSSO 14N - 14N	13.55	8.3
Intra-Subunit	VE20150907-13_MS3-results_cleaned	VE20150907-13_MS3-results	rk_1	K455	rk_1	K492	CUL5_HUMAN Cullin-5 OS=Homo sapiens GN=CUL5	CUL5_HUMAN Cullin-5 OS=Homo sapiens GN=CUL5	rk_1	rk_1	18070	80.2752	718.867	4	0.895901	0.895901	0	330.184	2	HKAHL	XL:A-Alkene@455	1.58529	10	0.046	1082.56	2	LREVGMPADYVNKLARMF	XL:A-Alkene@492	0.394344	16.2	0.01	FALSE	FALSE	rk_1	rk_1:K455-rk_1:K492	56	8	13.10,sp|rk_1|rk_1,sp|rk_1|rk_1,455,492	1	DSSO 14N - 14N	13.1	10
Intra-Subunit	VE20160226-07_MS3-results_cleaned	VE20160226-07_MS3-results	rk_1	K455	rk_1	K492	CUL5_HUMAN Cullin-5 OS=Homo sapiens GN=CUL5	CUL5_HUMAN Cullin-5 OS=Homo sapiens GN=CUL5	rk_1	rk_1	8295	48.7633	435.981	4	-1.35679	-1.35679	0	330.185	2	HKAHL	XL:A-Alkene@455	0.0709884	13.2	0.24	532.772	2	VNKLARMF	XL:A-Thiol(Unsaturated)@492	0.792843	25.4	0.006	FALSE	FALSE	rk_1	rk_1:K455-rk_1:K492	56	8	19.30,sp|rk_1|rk_1,sp|rk_1|rk_1,455,492	1	DSSO 14N - 14N	19.3	13.2
Intra-Subunit	VE20160226-07_MS3-results_cleaned	VE20160226-07_MS3-results	rk_1	K455	rk_1	K492	CUL5_HUMAN Cullin-5 OS=Homo sapiens GN=CUL5	CUL5_HUMAN Cullin-5 OS=Homo sapiens GN=CUL5	rk_1	rk_1	14720	78.5185	718.863	4	-3.61037	-3.61037	0	330.185	2	HKAHL	XL:A-Alkene@455	0.67671	15.9	0.17	1082.55	2	LREVGMPADYVNKLARMF	XL:A-Alkene@492	1.31809	21.1	0.011	FALSE	FALSE	rk_1	rk_1:K455-rk_1:K492	56	8	18.50,sp|rk_1|rk_1,sp|rk_1|rk_1,455,492	1	DSSO 14N - 14N	18.5	15.9
Intra-Subunit	VE20160226-08_MS3-results_cleaned	VE20160226-08_MS3-results	rk_1	K455	rk_1	K492	CUL5_HUMAN Cullin-5 OS=Homo sapiens GN=CUL5	CUL5_HUMAN Cullin-5 OS=Homo sapiens GN=CUL5	rk_1	rk_1	8894	48.3384	435.981	4	-0.585038	-0.585038	0	346.171	2	HKAHL	XL:A-Thiol(Unsaturated)@455	0.458702	13.9	0.2	532.772	2	VNKLARMF	XL:A-Thiol(Unsaturated)@492	1.16824	17.5	0.049	FALSE	FALSE	rk_1	rk_1:K455-rk_1:K492	56	8	15.70,sp|rk_1|rk_1,sp|rk_1|rk_1,455,492	1	DSSO 14N - 14N	15.7	13.9
Intra-Subunit	VE20160226-08_MS3-results_cleaned	VE20160226-08_MS3-results	rk_1	K455	rk_1	K492	CUL5_HUMAN Cullin-5 OS=Homo sapiens GN=CUL5	CUL5_HUMAN Cullin-5 OS=Homo sapiens GN=CUL5	rk_1	rk_1	8982	48.7172	435.981	4	-0.234241	-0.234241	0	330.184	2	HKAHL	XL:A-Alkene@455	1.28243	13.3	0.21	532.772	2	VNKLARMF	XL:A-Thiol(Unsaturated)@492	1.54363	17.2	0.011	FALSE	FALSE	rk_1	rk_1:K455-rk_1:K492	56	8	15.25,sp|rk_1|rk_1,sp|rk_1|rk_1,455,492	1	DSSO 14N - 14N	15.25	13.3
Intra-Subunit	VE20160226-08_MS3-results_cleaned	VE20160226-08_MS3-results	rk_1	K455	rk_1	K492	CUL5_HUMAN Cullin-5 OS=Homo sapiens GN=CUL5	CUL5_HUMAN Cullin-5 OS=Homo sapiens GN=CUL5	rk_1	rk_1	15998	78.1581	718.865	4	-0.974625	-0.974625	0	330.185	2	HKAHL	XL:A-Alkene@455	0.67671	15.5	0.13	1082.55	2	LREVGMPADYVNKLARMF	XL:A-Alkene@492	0.856215	17.7	0.03	FALSE	FALSE	rk_1	rk_1:K455-rk_1:K492	56	8	16.60,sp|rk_1|rk_1,sp|rk_1|rk_1,455,492	1	DSSO 14N - 14N	16.6	15.5
Intra-Subunit	VE20160226-08_MS3-results_cleaned	VE20160226-08_MS3-results	rk_1	K455	rk_1	K492	CUL5_HUMAN Cullin-5 OS=Homo sapiens GN=CUL5	CUL5_HUMAN Cullin-5 OS=Homo sapiens GN=CUL5	rk_1	rk_1	16096	78.5587	718.865	4	-1.31472	-1.31472	0	346.171	2	HKAHL	XL:A-Thiol(Unsaturated)@455	0.458702	13.8	0.22	1082.56	2	LREVGMPADYVNKLARMF	XL:A-Alkene@492	0.394344	29.2	0.00036	FALSE	FALSE	rk_1	rk_1:K455-rk_1:K492	56	8	21.50,sp|rk_1|rk_1,sp|rk_1|rk_1,455,492	1	DSSO 14N - 14N	21.5	13.8
Intra-Subunit	VE20160226-13_MS3-results_cleaned	VE20160226-13_MS3-results	rk_1	K455	rk_1	K492	CUL5_HUMAN Cullin-5 OS=Homo sapiens GN=CUL5	CUL5_HUMAN Cullin-5 OS=Homo sapiens GN=CUL5	rk_1	rk_1	9866	47.5697	435.982	4	1.23911	1.23911	0	330.185	2	HKAHL	XL:A-Alkene@455	0.0709884	11.7	0.07	532.772	2	VNKLARMF	XL:A-Thiol(Unsaturated)@492	0.605145	18.4	0.014	FALSE	FALSE	rk_1	rk_1:K455-rk_1:K492	56	8	15.05,sp|rk_1|rk_1,sp|rk_1|rk_1,455,492	1	DSSO 14N - 14N	15.05	11.7
Intra-Subunit	VE20160226-20_MS3-results_cleaned	VE20160226-20_MS3-results	rk_1	K455	rk_1	K492	CUL5_HUMAN Cullin-5 OS=Homo sapiens GN=CUL5	CUL5_HUMAN Cullin-5 OS=Homo sapiens GN=CUL5	rk_1	rk_1	9900	48.1994	435.982	4	1.80039	1.80039	0	346.171	2	HKAHL	XL:A-Thiol(Unsaturated)@455	0.747577	13.9	0.11	532.772	2	VNKLARMF	XL:A-Thiol(Unsaturated)@492	1.16824	20.1	0.015	FALSE	FALSE	rk_1	rk_1:K455-rk_1:K492	56	8	17.00,sp|rk_1|rk_1,sp|rk_1|rk_1,455,492	1	DSSO 14N - 14N	17	13.9
Intra-Subunit	VE20160226-23_MS3-results_cleaned	VE20160226-23_MS3-results	rk_1	K455	rk_1	K492	CUL5_HUMAN Cullin-5 OS=Homo sapiens GN=CUL5	CUL5_HUMAN Cullin-5 OS=Homo sapiens GN=CUL5	rk_1	rk_1	7868	37.3672	439.981	4	2.31647	2.31647	0	330.185	2	HKAHL	XL:A-Alkene@455	-1.14045	12.1	0.041	540.77	2	VNKLARMF	XL:A-Thiol(Unsaturated)@492;Oxidation@496	0.702184	15.4	0.22	FALSE	FALSE	rk_1	rk_1:K455-rk_1:K492	56	8	13.75,sp|rk_1|rk_1,sp|rk_1|rk_1,455,492	1	DSSO 14N - 14N	13.75	12.1
Intra-Subunit	VE20160226-23_MS3-results_cleaned	VE20160226-23_MS3-results	rk_1	K455	rk_1	K492	CUL5_HUMAN Cullin-5 OS=Homo sapiens GN=CUL5	CUL5_HUMAN Cullin-5 OS=Homo sapiens GN=CUL5	rk_1	rk_1	10681	47.7406	435.982	4	1.58991	1.58991	0	330.185	2	HKAHL	XL:A-Alkene@455	-0.231872	13.7	0.28	532.772	2	VNKLARMF	XL:A-Thiol(Unsaturated)@492	0.417448	19.8	0.0077	FALSE	FALSE	rk_1	rk_1:K455-rk_1:K492	56	8	16.75,sp|rk_1|rk_1,sp|rk_1|rk_1,455,492	1	DSSO 14N - 14N	16.75	13.7
Intra-Subunit	VE20160226-23_MS3-results_cleaned	VE20160226-23_MS3-results	rk_1	K455	rk_1	K492	CUL5_HUMAN Cullin-5 OS=Homo sapiens GN=CUL5	CUL5_HUMAN Cullin-5 OS=Homo sapiens GN=CUL5	rk_1	rk_1	18828	77.5707	718.865	4	-1.14467	-1.14467	0	346.171	2	HKAHL	XL:A-Thiol(Unsaturated)@455	-0.696796	9.9	0.43	1082.56	2	LREVGMPADYVNKLARMF	XL:A-Alkene@492	-0.991265	17.8	0.06	FALSE	FALSE	rk_1	rk_1:K455-rk_1:K492	56	8	13.85,sp|rk_1|rk_1,sp|rk_1|rk_1,455,492	1	DSSO 14N - 14N	13.85	9.9
Intra-Subunit	VE20160226-25_MS3-results_cleaned	VE20160226-25_MS3-results	rk_1	K455	rk_1	K492	CUL5_HUMAN Cullin-5 OS=Homo sapiens GN=CUL5	CUL5_HUMAN Cullin-5 OS=Homo sapiens GN=CUL5	rk_1	rk_1	9587	48.3797	435.982	4	2.36166	2.36166	0	330.185	2	HKAHL	XL:A-Alkene@455	0.0709884	14.8	0.29	532.772	2	VNKLARMF	XL:A-Thiol(Unsaturated)@492	1.16824	15.7	0.056	FALSE	FALSE	rk_1	rk_1:K455-rk_1:K492	56	8	15.25,sp|rk_1|rk_1,sp|rk_1|rk_1,455,492	1	DSSO 14N - 14N	15.25	14.8
Intra-Subunit	VE20160226-25_MS3-results_cleaned	VE20160226-25_MS3-results	rk_1	K455	rk_1	K492	CUL5_HUMAN Cullin-5 OS=Homo sapiens GN=CUL5	CUL5_HUMAN Cullin-5 OS=Homo sapiens GN=CUL5	rk_1	rk_1	9686	48.7917	435.982	4	0.537514	0.537514	0	346.171	2	HKAHL	XL:A-Thiol(Unsaturated)@455	0.747577	10.2	0.28	532.772	2	VNKLARMF	XL:A-Thiol(Unsaturated)@492	0.792843	14.3	0.21	FALSE	FALSE	rk_1	rk_1:K455-rk_1:K492	56	8	12.25,sp|rk_1|rk_1,sp|rk_1|rk_1,455,492	1	DSSO 14N - 14N	12.25	10.2
Intra-Subunit	VE20160226-25_MS3-results_cleaned	VE20160226-25_MS3-results	rk_1	K455	rk_1	K492	CUL5_HUMAN Cullin-5 OS=Homo sapiens GN=CUL5	CUL5_HUMAN Cullin-5 OS=Homo sapiens GN=CUL5	rk_1	rk_1	16882	77.9323	718.866	4	-0.20941	-0.20941	0	330.185	2	HKAHL	XL:A-Alkene@455	0.67671	13.2	0.17	1082.56	2	LREVGMPADYVNKLARMF	XL:A-Alkene@492	-0.437022	17.8	0.067	FALSE	FALSE	rk_1	rk_1:K455-rk_1:K492	56	8	15.50,sp|rk_1|rk_1,sp|rk_1|rk_1,455,492	1	DSSO 14N - 14N	15.5	13.2
Intra-Subunit	VE20160226-29_MS3-results_cleaned	VE20160226-29_MS3-results	rk_1	K455	rk_1	K492	CUL5_HUMAN Cullin-5 OS=Homo sapiens GN=CUL5	CUL5_HUMAN Cullin-5 OS=Homo sapiens GN=CUL5	rk_1	rk_1	10943	46.0159	435.98	4	-2.33903	-2.33903	0	346.17	2	HKAHL	XL:A-Thiol(Unsaturated)@455	2.76971	15	0.074	532.771	2	VNKLARMF	XL:A-Thiol(Unsaturated)@492	2.66982	23.9	0.014	FALSE	FALSE	rk_1	rk_1:K455-rk_1:K492	56	8	19.45,sp|rk_1|rk_1,sp|rk_1|rk_1,455,492	1	DSSO 14N - 14N	19.45	15
Intra-Subunit	VE20150618-02_A_MS3-results_cleaned	VE20150618-02_A_MS3-results	rk_1	K66	rk_1	K127	CUL5_HUMAN Cullin-5 OS=Homo sapiens GN=CUL5	CUL5_HUMAN Cullin-5 OS=Homo sapiens GN=CUL5	rk_1	rk_1	17655	71.0795	600.917	5	-5.16727	-5.16727	0	584.325	3	IHQALKEDILEFIK	XL:A-Alkene@66	7.78745	18.1	0.078	616.796	2	KSNVEDSIVR	XL:A-Thiol(Unsaturated)@127	7.97624	23.6	0.0018	FALSE	FALSE	rk_1	rk_1:K66-rk_1:K127	5	1	20.85,sp|rk_1|rk_1,sp|rk_1|rk_1,66,127	1	DSSO 14N - 14N	20.85	18.1
Intra-Subunit	VE20150618-03_A_MS3-results_cleaned	VE20150618-03_A_MS3-results	rk_1	K66	rk_1	K127	CUL5_HUMAN Cullin-5 OS=Homo sapiens GN=CUL5	CUL5_HUMAN Cullin-5 OS=Homo sapiens GN=CUL5	rk_1	rk_1	18193	71.1152	600.917	5	-5.57423	-5.57423	0	584.324	3	IHQALKEDILEFIK	XL:A-Alkene@66	9.49884	23.1	0.11	616.794	2	KSNVEDSIVR	XL:A-Thiol(Unsaturated)@127	10.0839	18.4	0.012	FALSE	FALSE	rk_1	rk_1:K66-rk_1:K127	5	1	20.75,sp|rk_1|rk_1,sp|rk_1|rk_1,66,127	1	DSSO 14N - 14N	20.75	18.4
Intra-Subunit	VE20150618-06_A_MS3-results_cleaned	VE20150618-06_A_MS3-results	rk_1	K66	rk_1	K127	CUL5_HUMAN Cullin-5 OS=Homo sapiens GN=CUL5	CUL5_HUMAN Cullin-5 OS=Homo sapiens GN=CUL5	rk_1	rk_1	18674	70.9842	600.915	5	-7.71077	-7.71077	0	584.323	3	IHQALKEDILEFIK	XL:A-Alkene@66	10.6968	26.6	0.046	616.793	2	KSNVEDSIVR	XL:A-Thiol(Unsaturated)@127	12.5159	16.6	0.043	FALSE	FALSE	rk_1	rk_1:K66-rk_1:K127	5	1	21.60,sp|rk_1|rk_1,sp|rk_1|rk_1,66,127	1	DSSO 14N - 14N	21.6	16.6
Intra-Subunit	VE20150618-07_MS3-results_cleaned	VE20150618-07_MS3-results	rk_1	K66	rk_1	K127	CUL5_HUMAN Cullin-5 OS=Homo sapiens GN=CUL5	CUL5_HUMAN Cullin-5 OS=Homo sapiens GN=CUL5	rk_1	rk_1	19385	71.0562	600.917	5	-4.65857	-4.65857	0	584.323	3	IHQALKEDILEFIK	XL:A-Alkene@66	10.868	23.8	0.087	616.794	2	KSNVEDSIVR	XL:A-Thiol(Unsaturated)@127	11.0567	29.1	0.00043	FALSE	FALSE	rk_1	rk_1:K66-rk_1:K127	5	1	26.45,sp|rk_1|rk_1,sp|rk_1|rk_1,66,127	1	DSSO 14N - 14N	26.45	23.8
Intra-Subunit	VE20150618-08_MS3-results_cleaned	VE20150618-08_MS3-results	rk_1	K66	rk_1	K127	CUL5_HUMAN Cullin-5 OS=Homo sapiens GN=CUL5	CUL5_HUMAN Cullin-5 OS=Homo sapiens GN=CUL5	rk_1	rk_1	17904	71.1466	600.916	5	-7.30381	-7.30381	0	584.323	3	IHQALKEDILEFIK	XL:A-Alkene@66	10.6968	31	0.0031	616.793	2	KSNVEDSIVR	XL:A-Thiol(Unsaturated)@127	11.5431	26.1	0.0013	FALSE	FALSE	rk_1	rk_1:K66-rk_1:K127	5	1	28.55,sp|rk_1|rk_1,sp|rk_1|rk_1,66,127	1	DSSO 14N - 14N	28.55	26.1
Intra-Subunit	VE20160714-17-results_cleaned	VE20160714-17-results	rk_1	K750	rk_1	K754	CUL5_HUMAN Cullin-5 OS=Homo sapiens GN=CUL5	CUL5_HUMAN Cullin-5 OS=Homo sapiens GN=CUL5	rk_1	rk_1	13183	55.0264	911.891	5	-211.02	9.23968	-1	930.165	3	ISNAQLQTELVEILKNMFLPQKK	Deamidated@744;Oxidation@745;XL:A-Thiol(Unsaturated)@750	-6.70006	25.7	0.024	875.964	2	MIKEQIEWLIEHK	XL:A-Alkene@754	-0.61037	30.2	0.0011	FALSE	FALSE	rk_1	rk_1:K750-rk_1:K754	71	6	27.95,sp|rk_1|rk_1,sp|rk_1|rk_1,750,754	1	DSSO 14N - 14N	27.95	25.7
Intra-Subunit	VE20160714-81-results_cleaned	VE20160714-81-results	rk_1	K743	rk_1	K754	CUL5_HUMAN Cullin-5 OS=Homo sapiens GN=CUL5	CUL5_HUMAN Cullin-5 OS=Homo sapiens GN=CUL5	rk_1	rk_1	13252	54.5743	762.741	6	-212.283	7.20551	-1	919.496	3	ISNAQLQTELVEILKNMFLPQKK	Deamidated@731;XL:A-Alkene@743;Oxidation@745	6.10219	14.9	0.14	589.641	3	MIKEQIEWLIEHK	Oxidation@752;XL:A-Alkene@754	2.61276	23.9	0.045	FALSE	FALSE	rk_1	rk_1:K743-rk_1:K754	1	1	19.40,sp|rk_1|rk_1,sp|rk_1|rk_1,743,754	1	DSSO 14N - 14N	19.4	14.9
Intra-Subunit	VE20160714-81-results_cleaned	VE20160714-81-results	rk_1	K750	rk_1	K754	CUL5_HUMAN Cullin-5 OS=Homo sapiens GN=CUL5	CUL5_HUMAN Cullin-5 OS=Homo sapiens GN=CUL5	rk_1	rk_1	13252	54.5743	762.741	6	2.97406	2.97406	0	929.831	3	ISNAQLQTELVEILKNMFLPQKK	Oxidation@745;XL:A-Thiol(Unsaturated)@750	0.0673692	21.1	0.14	589.641	3	MIKEQIEWLIEHK	Oxidation@752;XL:A-Alkene@754	2.61276	23.9	0.045	FALSE	FALSE	rk_1	rk_1:K750-rk_1:K754	71	6	22.50,sp|rk_1|rk_1,sp|rk_1|rk_1,750,754	1	DSSO 14N - 14N	22.5	21.1
Intra-Subunit	VE20160226-20_MS3-results_cleaned	VE20160226-20_MS3-results	rk_1	K564	rk_1	K764	CUL5_HUMAN Cullin-5 OS=Homo sapiens GN=CUL5	CUL5_HUMAN Cullin-5 OS=Homo sapiens GN=CUL5	rk_1	rk_1	3309	19.6259	406.224	5	1.83605	1.83605	0	374.557	3	KKNHSGRKL	XL:A-Alkene@564	-1.28651	18.3	0.1	444.718	2	LIEHKY	XL:A-Thiol(Unsaturated)@764	-0.812228	17.9	0.052	FALSE	FALSE	rk_1	rk_1:K564-rk_1:K764	1	1	18.10,sp|rk_1|rk_1,sp|rk_1|rk_1,564,764	1	DSSO 14N - 14N	18.1	17.9
Intra-Subunit	VE20150902-12_MS3-results_cleaned	VE20150902-12_MS3-results	rk_1	K384	rk_1	K403	CUL5_HUMAN Cullin-5 OS=Homo sapiens GN=CUL5	CUL5_HUMAN Cullin-5 OS=Homo sapiens GN=CUL5	rk_1	rk_1	11972	57.7429	753.165	4	0.513967	0.513967	0	754.946	2	KLELPLKQKGVGL	XL:A-Thiol(Unsaturated)@384	1.96965	21.5	0.011	742.375	2	KTQPESKCPELL	XL:A-Alkene@403;Carbamidomethyl@404	1.87438	26.2	0.033	FALSE	FALSE	rk_1	rk_1:K384-rk_1:K403	87	11	23.85,sp|rk_1|rk_1,sp|rk_1|rk_1,384,403	1	DSSO 14N - 14N	23.85	21.5
Intra-Subunit	VE20150902-12_MS3-results_cleaned	VE20150902-12_MS3-results	rk_1	K384	rk_1	K403	CUL5_HUMAN Cullin-5 OS=Homo sapiens GN=CUL5	CUL5_HUMAN Cullin-5 OS=Homo sapiens GN=CUL5	rk_1	rk_1	11990	57.813	602.734	5	2.05134	2.05134	0	492.976	3	KLELPLKQKGVGL	XL:A-Alkene@384	1.54147	25.1	0.00058	758.361	2	KTQPESKCPELL	XL:A-Thiol(Unsaturated)@403;Carbamidomethyl@404	2.14521	22.4	0.055	FALSE	FALSE	rk_1	rk_1:K384-rk_1:K403	87	11	23.75,sp|rk_1|rk_1,sp|rk_1|rk_1,384,403	1	DSSO 14N - 14N	23.75	22.4
Intra-Subunit	VE20150902-12_MS3-results_cleaned	VE20150902-12_MS3-results	rk_1	K384	rk_1	K403	CUL5_HUMAN Cullin-5 OS=Homo sapiens GN=CUL5	CUL5_HUMAN Cullin-5 OS=Homo sapiens GN=CUL5	rk_1	rk_1	12532	60.2036	840.2	4	-0.0661095	-0.0661095	0	754.946	2	KLELPLKQKGVGL	XL:A-Thiol(Unsaturated)@384	1.70473	18.2	0.0065	916.447	2	KTQPESKCPELLANY	XL:A-Alkene@403;Carbamidomethyl@404	1.39277	17.4	0.23	FALSE	FALSE	rk_1	rk_1:K384-rk_1:K403	87	11	17.80,sp|rk_1|rk_1,sp|rk_1|rk_1,384,403	1	DSSO 14N - 14N	17.8	17.4
Intra-Subunit	VE20150902-12_MS3-results_cleaned	VE20150902-12_MS3-results	rk_1	K384	rk_1	K403	CUL5_HUMAN Cullin-5 OS=Homo sapiens GN=CUL5	CUL5_HUMAN Cullin-5 OS=Homo sapiens GN=CUL5	rk_1	rk_1	12555	60.3062	672.364	5	3.45737	3.45737	0	492.975	3	KLELPLKQKGVGL	XL:A-Alkene@384	2.96142	17.6	0.028	932.434	2	KTQPESKCPELLANY	XL:A-Thiol(Unsaturated)@403;Carbamidomethyl@404	0.763324	15.8	0.009	FALSE	FALSE	rk_1	rk_1:K384-rk_1:K403	87	11	16.70,sp|rk_1|rk_1,sp|rk_1|rk_1,384,403	1	DSSO 14N - 14N	16.7	15.8
Intra-Subunit	VE20150902-12_MS3-results_cleaned	VE20150902-12_MS3-results	rk_1	K384	rk_1	K403	CUL5_HUMAN Cullin-5 OS=Homo sapiens GN=CUL5	CUL5_HUMAN Cullin-5 OS=Homo sapiens GN=CUL5	rk_1	rk_1	12555	60.3062	672.364	5	-289.601	9.21869	-1	492.975	3	KLELPLKQKGVGL	XL:A-Alkene@384	2.96142	17.6	0.028	932.934	2	KTQPESKCPELLANY	XL:A-Thiol(Unsaturated)@403;Carbamidomethyl@404;Deamidated@410	-8.33977	19.7	0.013	FALSE	FALSE	rk_1	rk_1:K384-rk_1:K403	87	11	18.65,sp|rk_1|rk_1,sp|rk_1|rk_1,384,403	1	DSSO 14N - 14N	18.65	17.6
Intra-Subunit	VE20150902-13_MS3-results_cleaned	VE20150902-13_MS3-results	rk_1	K384	rk_1	K403	CUL5_HUMAN Cullin-5 OS=Homo sapiens GN=CUL5	CUL5_HUMAN Cullin-5 OS=Homo sapiens GN=CUL5	rk_1	rk_1	12956	57.6564	753.165	4	0.757407	0.757407	0	754.946	2	KLELPLKQKGVGL	XL:A-Thiol(Unsaturated)@384	1.83719	22.5	0.0096	742.376	2	KTQPESKCPELL	XL:A-Alkene@403;Carbamidomethyl@404	1.33557	26.9	0.029	FALSE	FALSE	rk_1	rk_1:K384-rk_1:K403	87	11	24.70,sp|rk_1|rk_1,sp|rk_1|rk_1,384,403	1	DSSO 14N - 14N	24.7	22.5
Intra-Subunit	VE20150902-13_MS3-results_cleaned	VE20150902-13_MS3-results	rk_1	K384	rk_1	K403	CUL5_HUMAN Cullin-5 OS=Homo sapiens GN=CUL5	CUL5_HUMAN Cullin-5 OS=Homo sapiens GN=CUL5	rk_1	rk_1	12962	57.6763	602.733	5	0.529838	0.529838	0	492.975	3	KLELPLKQKGVGL	XL:A-Alkene@384	2.55572	22.5	0.0067	758.36	2	KTQPESKCPELL	XL:A-Thiol(Unsaturated)@403;Carbamidomethyl@404	3.06825	20.8	0.058	FALSE	FALSE	rk_1	rk_1:K384-rk_1:K403	87	11	21.65,sp|rk_1|rk_1,sp|rk_1|rk_1,384,403	1	DSSO 14N - 14N	21.65	20.8
Intra-Subunit	VE20150902-13_MS3-results_cleaned	VE20150902-13_MS3-results	rk_1	K384	rk_1	K403	CUL5_HUMAN Cullin-5 OS=Homo sapiens GN=CUL5	CUL5_HUMAN Cullin-5 OS=Homo sapiens GN=CUL5	rk_1	rk_1	13560	60.0671	840.2	4	-0.0661095	-0.0661095	0	738.959	2	KLELPLKQKGVGL	XL:A-Alkene@384	2.3704	22.8	0.00045	916.446	2	KTQPESKCPELLANY	XL:A-Alkene@403;Carbamidomethyl@404	2.37482	29.8	3.1e-05	FALSE	FALSE	rk_1	rk_1:K384-rk_1:K403	87	11	26.30,sp|rk_1|rk_1,sp|rk_1|rk_1,384,403	1	DSSO 14N - 14N	26.3	22.8
Intra-Subunit	VE20150902-13_MS3-results_cleaned	VE20150902-13_MS3-results	rk_1	K384	rk_1	K403	CUL5_HUMAN Cullin-5 OS=Homo sapiens GN=CUL5	CUL5_HUMAN Cullin-5 OS=Homo sapiens GN=CUL5	rk_1	rk_1	13571	60.1041	672.362	5	1.09362	1.09362	0	503.633	3	KLELPLKQKGVGL	XL:A-Thiol(Unsaturated)@384	1.62183	25.1	0.0011	932.433	2	KTQPESKCPELLANY	XL:A-Thiol(Unsaturated)@403;Carbamidomethyl@404	1.19231	23.3	0.013	FALSE	FALSE	rk_1	rk_1:K384-rk_1:K403	87	11	24.20,sp|rk_1|rk_1,sp|rk_1|rk_1,384,403	1	DSSO 14N - 14N	24.2	23.3
Intra-Subunit	VE20150902-14_MS3-results_cleaned	VE20150902-14_MS3-results	rk_1	K384	rk_1	K403	CUL5_HUMAN Cullin-5 OS=Homo sapiens GN=CUL5	CUL5_HUMAN Cullin-5 OS=Homo sapiens GN=CUL5	rk_1	rk_1	12040	57.7837	602.736	5	4.28288	4.28288	0	492.977	3	KLELPLKQKGVGL	XL:A-Alkene@384	-1.50127	23.7	0.00018	758.364	2	KTQPESKCPELL	XL:A-Thiol(Unsaturated)@403;Carbamidomethyl@404	-1.28323	25.5	0.025	FALSE	FALSE	rk_1	rk_1:K384-rk_1:K403	87	11	24.60,sp|rk_1|rk_1,sp|rk_1|rk_1,384,403	1	DSSO 14N - 14N	24.6	23.7
Intra-Subunit	VE20150902-14_MS3-results_cleaned	VE20150902-14_MS3-results	rk_1	K384	rk_1	K403	CUL5_HUMAN Cullin-5 OS=Homo sapiens GN=CUL5	CUL5_HUMAN Cullin-5 OS=Homo sapiens GN=CUL5	rk_1	rk_1	12604	60.2402	840.203	4	3.35224	3.35224	0	738.963	2	KLELPLKQKGVGL	XL:A-Alkene@384	-3.31325	27.5	3.4e-05	916.451	2	KTQPESKCPELLANY	XL:A-Alkene@403;Carbamidomethyl@404	-3.08102	36.9	7.8e-06	FALSE	FALSE	rk_1	rk_1:K384-rk_1:K403	87	11	32.20,sp|rk_1|rk_1,sp|rk_1|rk_1,384,403	1	DSSO 14N - 14N	32.2	27.5
Intra-Subunit	VE20150902-14_MS3-results_cleaned	VE20150902-14_MS3-results	rk_1	K384	rk_1	K403	CUL5_HUMAN Cullin-5 OS=Homo sapiens GN=CUL5	CUL5_HUMAN Cullin-5 OS=Homo sapiens GN=CUL5	rk_1	rk_1	12613	60.2752	672.366	5	6.36661	6.36661	0	754.948	2	KLELPLKQKGVGL	XL:A-Thiol(Unsaturated)@384	-1.07693	21.7	0.017	932.436	2	KTQPESKCPELLANY	XL:A-Thiol(Unsaturated)@403;Carbamidomethyl@404	-1.3816	27.3	0.0014	FALSE	FALSE	rk_1	rk_1:K384-rk_1:K403	87	11	24.50,sp|rk_1|rk_1,sp|rk_1|rk_1,384,403	1	DSSO 14N - 14N	24.5	21.7
Intra-Subunit	VE20150902-15_MS3-results_cleaned	VE20150902-15_MS3-results	rk_1	K384	rk_1	K403	CUL5_HUMAN Cullin-5 OS=Homo sapiens GN=CUL5	CUL5_HUMAN Cullin-5 OS=Homo sapiens GN=CUL5	rk_1	rk_1	13315	59.9923	753.165	4	0.18938	0.18938	0	754.95	2	KLELPLKQKGVGL	XL:A-Thiol(Unsaturated)@384	-3.46119	19.4	0.0098	742.38	2	KTQPESKCPELL	XL:A-Alkene@403;Carbamidomethyl@404	-4.05252	24.6	0.026	FALSE	FALSE	rk_1	rk_1:K384-rk_1:K403	87	11	22.00,sp|rk_1|rk_1,sp|rk_1|rk_1,384,403	1	DSSO 14N - 14N	22	19.4
Intra-Subunit	VE20150902-15_MS3-results_cleaned	VE20150902-15_MS3-results	rk_1	K384	rk_1	K403	CUL5_HUMAN Cullin-5 OS=Homo sapiens GN=CUL5	CUL5_HUMAN Cullin-5 OS=Homo sapiens GN=CUL5	rk_1	rk_1	13320	60.008	602.733	5	-0.0787635	-0.0787635	0	492.977	3	KLELPLKQKGVGL	XL:A-Alkene@384	-1.70412	24.4	0.0018	758.364	2	KTQPESKCPELL	XL:A-Thiol(Unsaturated)@403;Carbamidomethyl@404	-2.07441	28	0.013	FALSE	FALSE	rk_1	rk_1:K384-rk_1:K403	87	11	26.20,sp|rk_1|rk_1,sp|rk_1|rk_1,384,403	1	DSSO 14N - 14N	26.2	24.4
Intra-Subunit	VE20150902-15_MS3-results_cleaned	VE20150902-15_MS3-results	rk_1	K384	rk_1	K403	CUL5_HUMAN Cullin-5 OS=Homo sapiens GN=CUL5	CUL5_HUMAN Cullin-5 OS=Homo sapiens GN=CUL5	rk_1	rk_1	13893	62.3225	840.205	4	5.82508	5.82508	0	754.949	2	KLELPLKQKGVGL	XL:A-Thiol(Unsaturated)@384	-2.1366	22.2	0.003	916.45	2	KTQPESKCPELLANY	XL:A-Alkene@403;Carbamidomethyl@404	-1.98985	41.1	1.9e-07	FALSE	FALSE	rk_1	rk_1:K384-rk_1:K403	87	11	31.65,sp|rk_1|rk_1,sp|rk_1|rk_1,384,403	1	DSSO 14N - 14N	31.65	22.2
Intra-Subunit	VE20150903-12_MS3-results_cleaned	VE20150903-12_MS3-results	rk_1	K384	rk_1	K403	CUL5_HUMAN Cullin-5 OS=Homo sapiens GN=CUL5	CUL5_HUMAN Cullin-5 OS=Homo sapiens GN=CUL5	rk_1	rk_1	12456	64.5653	602.735	5	2.55851	2.55851	0	492.976	3	KLELPLKQKGVGL	XL:A-Alkene@384	0.730071	23.7	0.0018	758.363	2	KTQPESKCPELL	XL:A-Thiol(Unsaturated)@403;Carbamidomethyl@404	-0.22833	20.9	0.087	FALSE	FALSE	rk_1	rk_1:K384-rk_1:K403	87	11	22.30,sp|rk_1|rk_1,sp|rk_1|rk_1,384,403	1	DSSO 14N - 14N	22.3	20.9
Intra-Subunit	VE20150903-12_MS3-results_cleaned	VE20150903-12_MS3-results	rk_1	K384	rk_1	K403	CUL5_HUMAN Cullin-5 OS=Homo sapiens GN=CUL5	CUL5_HUMAN Cullin-5 OS=Homo sapiens GN=CUL5	rk_1	rk_1	12942	66.5528	840.202	4	1.46124	1.46124	0	738.96	2	KLELPLKQKGVGL	XL:A-Alkene@384	0.881815	23.1	0.00055	916.448	2	KTQPESKCPELLANY	XL:A-Alkene@403;Carbamidomethyl@404	0.847184	17.4	0.13	FALSE	FALSE	rk_1	rk_1:K384-rk_1:K403	87	11	20.25,sp|rk_1|rk_1,sp|rk_1|rk_1,384,403	1	DSSO 14N - 14N	20.25	17.4
Intra-Subunit	VE20150903-12_MS3-results_cleaned	VE20150903-12_MS3-results	rk_1	K384	rk_1	K403	CUL5_HUMAN Cullin-5 OS=Homo sapiens GN=CUL5	CUL5_HUMAN Cullin-5 OS=Homo sapiens GN=CUL5	rk_1	rk_1	12951	66.5898	672.363	5	1.54819	1.54819	0	492.976	3	KLELPLKQKGVGL	XL:A-Alkene@384	0.932921	23.2	0.00096	932.433	2	KTQPESKCPELLANY	XL:A-Thiol(Unsaturated)@403;Carbamidomethyl@404	0.977817	22.5	0.0039	FALSE	FALSE	rk_1	rk_1:K384-rk_1:K403	87	11	22.85,sp|rk_1|rk_1,sp|rk_1|rk_1,384,403	1	DSSO 14N - 14N	22.85	22.5
Intra-Subunit	VE20150903-12_MS3-results_cleaned	VE20150903-12_MS3-results	rk_1	K384	rk_1	K403	CUL5_HUMAN Cullin-5 OS=Homo sapiens GN=CUL5	CUL5_HUMAN Cullin-5 OS=Homo sapiens GN=CUL5	rk_1	rk_1	13021	66.9221	840.202	4	1.89762	1.89762	0	738.96	2	KLELPLKQKGVGL	XL:A-Alkene@384	1.55844	21.2	0.0002	916.447	2	KTQPESKCPELLANY	XL:A-Alkene@403;Carbamidomethyl@404	1.82924	12.7	0.19	FALSE	FALSE	rk_1	rk_1:K384-rk_1:K403	87	11	16.95,sp|rk_1|rk_1,sp|rk_1|rk_1,384,403	1	DSSO 14N - 14N	16.95	12.7
Intra-Subunit	VE20150903-13_MS3-results_cleaned	VE20150903-13_MS3-results	rk_1	K384	rk_1	K403	CUL5_HUMAN Cullin-5 OS=Homo sapiens GN=CUL5	CUL5_HUMAN Cullin-5 OS=Homo sapiens GN=CUL5	rk_1	rk_1	14425	68.2832	672.37	5	12.5487	12.5487	0	492.982	3	KLELPLKQKGVGL	XL:A-Alkene@384	-10.8322	19.9	0.0079	932.444	2	KTQPESKCPELLANY	XL:A-Thiol(Unsaturated)@403;Carbamidomethyl@404	-10.2829	29.8	5.2e-06	FALSE	FALSE	rk_1	rk_1:K384-rk_1:K403	87	11	24.85,sp|rk_1|rk_1,sp|rk_1|rk_1,384,403	1	DSSO 14N - 14N	24.85	19.9
Intra-Subunit	VE20150903-14_MS3-results_cleaned	VE20150903-14_MS3-results	rk_1	K384	rk_1	K397	CUL5_HUMAN Cullin-5 OS=Homo sapiens GN=CUL5	CUL5_HUMAN Cullin-5 OS=Homo sapiens GN=CUL5	rk_1	rk_1	13722	66.953	840.204	4	4.29774	4.29774	0	738.964	2	KLELPLKQKGVGL	XL:A-Alkene@384	-3.5839	27	7.6e-05	916.451	2	KTQPESKCPELLANY	XL:A-Alkene@397;Carbamidomethyl@404	-2.42632	21.8	0.01	FALSE	FALSE	rk_1	rk_1:K384-rk_1:K397	18	2	24.40,sp|rk_1|rk_1,sp|rk_1|rk_1,384,397	1	DSSO 14N - 14N	24.4	21.8
Intra-Subunit	VE20150903-14_MS3-results_cleaned	VE20150903-14_MS3-results	rk_1	K384	rk_1	K403	CUL5_HUMAN Cullin-5 OS=Homo sapiens GN=CUL5	CUL5_HUMAN Cullin-5 OS=Homo sapiens GN=CUL5	rk_1	rk_1	14199	68.9302	840.203	4	2.5522	2.5522	0	738.963	2	KLELPLKQKGVGL	XL:A-Alkene@384	-2.63663	28.3	5.4e-06	916.451	2	KTQPESKCPELLANY	XL:A-Alkene@403;Carbamidomethyl@404	-2.86278	31.5	0.00016	FALSE	FALSE	rk_1	rk_1:K384-rk_1:K403	87	11	29.90,sp|rk_1|rk_1,sp|rk_1|rk_1,384,403	1	DSSO 14N - 14N	29.9	28.3
Intra-Subunit	VE20150903-14_MS3-results_cleaned	VE20150903-14_MS3-results	rk_1	K384	rk_1	K403	CUL5_HUMAN Cullin-5 OS=Homo sapiens GN=CUL5	CUL5_HUMAN Cullin-5 OS=Homo sapiens GN=CUL5	rk_1	rk_1	14284	69.2832	840.203	4	2.98858	2.98858	0	754.949	2	KLELPLKQKGVGL	XL:A-Thiol(Unsaturated)@384	-3.19627	28.2	0.00055	916.452	2	KTQPESKCPELLANY	XL:A-Alkene@403;Carbamidomethyl@404	-3.95394	28.5	0.00013	FALSE	FALSE	rk_1	rk_1:K384-rk_1:K403	87	11	28.35,sp|rk_1|rk_1,sp|rk_1|rk_1,384,403	1	DSSO 14N - 14N	28.35	28.2
Intra-Subunit	VE20150903-15_MS3-results_cleaned	VE20150903-15_MS3-results	rk_1	K384	rk_1	K397	CUL5_HUMAN Cullin-5 OS=Homo sapiens GN=CUL5	CUL5_HUMAN Cullin-5 OS=Homo sapiens GN=CUL5	rk_1	rk_1	14845	67.6887	840.203	4	3.71589	3.71589	0	754.949	2	KLELPLKQKGVGL	XL:A-Thiol(Unsaturated)@384	-3.06381	24.4	0.0048	916.451	2	KTQPESKCPELLANY	XL:A-Alkene@397;Carbamidomethyl@404	-2.86278	15.2	0.17	FALSE	FALSE	rk_1	rk_1:K384-rk_1:K397	18	2	19.80,sp|rk_1|rk_1,sp|rk_1|rk_1,384,397	1	DSSO 14N - 14N	19.8	15.2
Intra-Subunit	VE20150903-15_MS3-results_cleaned	VE20150903-15_MS3-results	rk_1	K384	rk_1	K403	CUL5_HUMAN Cullin-5 OS=Homo sapiens GN=CUL5	CUL5_HUMAN Cullin-5 OS=Homo sapiens GN=CUL5	rk_1	rk_1	15286	69.3362	840.204	4	4.87958	4.87958	0	754.948	2	KLELPLKQKGVGL	XL:A-Thiol(Unsaturated)@384	-1.87168	26.1	0.0015	916.45	2	KTQPESKCPELLANY	XL:A-Alkene@403;Carbamidomethyl@404	-1.55339	37.6	2.2e-06	FALSE	FALSE	rk_1	rk_1:K384-rk_1:K403	87	11	31.85,sp|rk_1|rk_1,sp|rk_1|rk_1,384,403	1	DSSO 14N - 14N	31.85	26.1
Intra-Subunit	VE20150903-15_MS3-results_cleaned	VE20150903-15_MS3-results	rk_1	K384	rk_1	K403	CUL5_HUMAN Cullin-5 OS=Homo sapiens GN=CUL5	CUL5_HUMAN Cullin-5 OS=Homo sapiens GN=CUL5	rk_1	rk_1	15308	69.4107	672.368	5	8.63944	8.63944	0	492.978	3	KLELPLKQKGVGL	XL:A-Alkene@384	-3.7326	30	9.5e-05	932.438	2	KTQPESKCPELLANY	XL:A-Thiol(Unsaturated)@403;Carbamidomethyl@404	-3.95549	26	0.00023	FALSE	FALSE	rk_1	rk_1:K384-rk_1:K403	87	11	28.00,sp|rk_1|rk_1,sp|rk_1|rk_1,384,403	1	DSSO 14N - 14N	28	26
Intra-Subunit	VE20150903-18_MS3-results_cleaned	VE20150903-18_MS3-results	rk_1	K384	rk_1	K403	CUL5_HUMAN Cullin-5 OS=Homo sapiens GN=CUL5	CUL5_HUMAN Cullin-5 OS=Homo sapiens GN=CUL5	rk_1	rk_1	14501	71.0364	753.168	4	4.16557	4.16557	0	754.949	2	KLELPLKQKGVGL	XL:A-Thiol(Unsaturated)@384	-2.93135	26.2	0.00025	742.379	2	KTQPESKCPELL	XL:A-Alkene@403;Carbamidomethyl@404	-2.8402	13.2	0.38	FALSE	FALSE	rk_1	rk_1:K384-rk_1:K403	87	11	19.70,sp|rk_1|rk_1,sp|rk_1|rk_1,384,403	1	DSSO 14N - 14N	19.7	13.2
Intra-Subunit	VE20150903-18_MS3-results_cleaned	VE20150903-18_MS3-results	rk_1	K384	rk_1	K403	CUL5_HUMAN Cullin-5 OS=Homo sapiens GN=CUL5	CUL5_HUMAN Cullin-5 OS=Homo sapiens GN=CUL5	rk_1	rk_1	14513	71.0885	602.736	5	4.28288	4.28288	0	492.978	3	KLELPLKQKGVGL	XL:A-Alkene@384	-2.10982	21	0.0017	758.364	2	KTQPESKCPELL	XL:A-Thiol(Unsaturated)@403;Carbamidomethyl@404	-1.94255	24.1	0.041	FALSE	FALSE	rk_1	rk_1:K384-rk_1:K403	87	11	22.55,sp|rk_1|rk_1,sp|rk_1|rk_1,384,403	1	DSSO 14N - 14N	22.55	21
Intra-Subunit	VE20150903-18_MS3-results_cleaned	VE20150903-18_MS3-results	rk_1	K384	rk_1	K397	CUL5_HUMAN Cullin-5 OS=Homo sapiens GN=CUL5	CUL5_HUMAN Cullin-5 OS=Homo sapiens GN=CUL5	rk_1	rk_1	14551	71.237	840.203	4	3.71589	3.71589	0	754.949	2	KLELPLKQKGVGL	XL:A-Thiol(Unsaturated)@384	-2.93135	21.4	0.0039	916.452	2	KTQPESKCPELLANY	XL:A-Alkene@397;Carbamidomethyl@404	-4.06306	22.6	0.014	FALSE	FALSE	rk_1	rk_1:K384-rk_1:K397	18	2	22.00,sp|rk_1|rk_1,sp|rk_1|rk_1,384,397	1	DSSO 14N - 14N	22	21.4
Intra-Subunit	VE20150903-18_MS3-results_cleaned	VE20150903-18_MS3-results	rk_1	K384	rk_1	K403	CUL5_HUMAN Cullin-5 OS=Homo sapiens GN=CUL5	CUL5_HUMAN Cullin-5 OS=Homo sapiens GN=CUL5	rk_1	rk_1	14591	71.3952	753.169	4	5.70736	5.70736	0	754.949	2	KLELPLKQKGVGL	XL:A-Thiol(Unsaturated)@384	-2.93135	23.7	0.0011	742.379	2	KTQPESKCPELL	XL:A-Alkene@403;Carbamidomethyl@404	-2.5708	24.6	0.034	FALSE	FALSE	rk_1	rk_1:K384-rk_1:K403	87	11	24.15,sp|rk_1|rk_1,sp|rk_1|rk_1,384,403	1	DSSO 14N - 14N	24.15	23.7
Intra-Subunit	VE20150903-18_MS3-results_cleaned	VE20150903-18_MS3-results	rk_1	K384	rk_1	K403	CUL5_HUMAN Cullin-5 OS=Homo sapiens GN=CUL5	CUL5_HUMAN Cullin-5 OS=Homo sapiens GN=CUL5	rk_1	rk_1	14992	72.9157	840.203	4	3.4977	3.4977	0	754.949	2	KLELPLKQKGVGL	XL:A-Thiol(Unsaturated)@384	-2.66644	23.9	0.0012	916.45	2	KTQPESKCPELLANY	XL:A-Alkene@403;Carbamidomethyl@404	-1.44427	26.6	0.00043	FALSE	FALSE	rk_1	rk_1:K384-rk_1:K403	87	11	25.25,sp|rk_1|rk_1,sp|rk_1|rk_1,384,403	1	DSSO 14N - 14N	25.25	23.9
Intra-Subunit	VE20150903-18_MS3-results_cleaned	VE20150903-18_MS3-results	rk_1	K384	rk_1	K403	CUL5_HUMAN Cullin-5 OS=Homo sapiens GN=CUL5	CUL5_HUMAN Cullin-5 OS=Homo sapiens GN=CUL5	rk_1	rk_1	15010	72.9782	672.364	5	3.18463	3.18463	0	754.95	2	KLELPLKQKGVGL	XL:A-Thiol(Unsaturated)@384	-3.59365	26.3	0.00044	932.437	2	KTQPESKCPELLANY	XL:A-Thiol(Unsaturated)@403;Carbamidomethyl@404	-2.77579	19	0.016	FALSE	FALSE	rk_1	rk_1:K384-rk_1:K403	87	11	22.65,sp|rk_1|rk_1,sp|rk_1|rk_1,384,403	1	DSSO 14N - 14N	22.65	19
Intra-Subunit	VE20150903-18_MS3-results_cleaned	VE20150903-18_MS3-results	rk_1	K384	rk_1	K403	CUL5_HUMAN Cullin-5 OS=Homo sapiens GN=CUL5	CUL5_HUMAN Cullin-5 OS=Homo sapiens GN=CUL5	rk_1	rk_1	15098	73.2902	840.204	4	4.00681	4.00681	0	738.962	2	KLELPLKQKGVGL	XL:A-Alkene@384	-1.68936	27.9	8.9e-06	916.45	2	KTQPESKCPELLANY	XL:A-Alkene@403;Carbamidomethyl@404	-1.33515	28.4	2.1e-05	FALSE	FALSE	rk_1	rk_1:K384-rk_1:K403	87	11	28.15,sp|rk_1|rk_1,sp|rk_1|rk_1,384,403	1	DSSO 14N - 14N	28.15	27.9
Intra-Subunit	VE20150903-18_MS3-results_cleaned	VE20150903-18_MS3-results	rk_1	K384	rk_1	K403	CUL5_HUMAN Cullin-5 OS=Homo sapiens GN=CUL5	CUL5_HUMAN Cullin-5 OS=Homo sapiens GN=CUL5	rk_1	rk_1	15109	73.3339	672.364	5	3.45737	3.45737	0	492.978	3	KLELPLKQKGVGL	XL:A-Alkene@384	-2.31267	22.9	0.0021	932.435	2	KTQPESKCPELLANY	XL:A-Thiol(Unsaturated)@403;Carbamidomethyl@404	-0.416384	19.1	0.0021	FALSE	FALSE	rk_1	rk_1:K384-rk_1:K403	87	11	21.00,sp|rk_1|rk_1,sp|rk_1|rk_1,384,403	1	DSSO 14N - 14N	21	19.1
Intra-Subunit	VE20150903-18_MS3-results_cleaned	VE20150903-18_MS3-results	rk_1	K384	rk_1	K403	CUL5_HUMAN Cullin-5 OS=Homo sapiens GN=CUL5	CUL5_HUMAN Cullin-5 OS=Homo sapiens GN=CUL5	rk_1	rk_1	19062	89.423	998.269	4	1.69654	1.69654	0	754.95	2	KLELPLKQKGVGL	XL:A-Thiol(Unsaturated)@384	-4.12348	25.9	0.0026	1232.59	2	KTQPESKCPELLANYCDMLL	XL:A-Alkene@403;Carbamidomethyl@404;Carbamidomethyl@412	-3.18165	21.8	0.0084	FALSE	FALSE	rk_1	rk_1:K384-rk_1:K403	87	11	23.85,sp|rk_1|rk_1,sp|rk_1|rk_1,384,403	1	DSSO 14N - 14N	23.85	21.8
Intra-Subunit	VE20150907-04_MS3-results_cleaned	VE20150907-04_MS3-results	rk_1	K384	rk_1	K403	CUL5_HUMAN Cullin-5 OS=Homo sapiens GN=CUL5	CUL5_HUMAN Cullin-5 OS=Homo sapiens GN=CUL5	rk_1	rk_1	10905	62.3657	753.158	4	-8.89906	-8.89906	0	754.939	2	KLELPLKQKGVGL	XL:A-Thiol(Unsaturated)@384	11.2419	22.7	0.0083	742.369	2	KTQPESKCPELL	XL:A-Alkene@403;Carbamidomethyl@404	10.8996	26.9	0.03	FALSE	FALSE	rk_1	rk_1:K384-rk_1:K403	87	11	24.80,sp|rk_1|rk_1,sp|rk_1|rk_1,384,403	1	DSSO 14N - 14N	24.8	22.7
Intra-Subunit	VE20150907-04_MS3-results_cleaned	VE20150907-04_MS3-results	rk_1	K384	rk_1	K403	CUL5_HUMAN Cullin-5 OS=Homo sapiens GN=CUL5	CUL5_HUMAN Cullin-5 OS=Homo sapiens GN=CUL5	rk_1	rk_1	10929	62.4882	602.729	5	-7.38198	-7.38198	0	492.971	3	KLELPLKQKGVGL	XL:A-Alkene@384	11.8869	24.6	0.0012	758.354	2	KTQPESKCPELL	XL:A-Thiol(Unsaturated)@403;Carbamidomethyl@404	11.6395	21.1	0.035	FALSE	FALSE	rk_1	rk_1:K384-rk_1:K403	87	11	22.85,sp|rk_1|rk_1,sp|rk_1|rk_1,384,403	1	DSSO 14N - 14N	22.85	21.1
Intra-Subunit	VE20150907-04_MS3-results_cleaned	VE20150907-04_MS3-results	rk_1	K384	rk_1	K403	CUL5_HUMAN Cullin-5 OS=Homo sapiens GN=CUL5	CUL5_HUMAN Cullin-5 OS=Homo sapiens GN=CUL5	rk_1	rk_1	11390	64.6461	840.194	4	-8.06649	-8.06649	0	754.938	2	KLELPLKQKGVGL	XL:A-Thiol(Unsaturated)@384	12.0367	25.5	0.0045	916.437	2	KTQPESKCPELLANY	XL:A-Alkene@403;Carbamidomethyl@404	12.632	32.3	4.4e-06	FALSE	FALSE	rk_1	rk_1:K384-rk_1:K403	87	11	28.90,sp|rk_1|rk_1,sp|rk_1|rk_1,384,403	1	DSSO 14N - 14N	28.9	25.5
Intra-Subunit	VE20150907-04_MS3-results_cleaned	VE20150907-04_MS3-results	rk_1	K384	rk_1	K403	CUL5_HUMAN Cullin-5 OS=Homo sapiens GN=CUL5	CUL5_HUMAN Cullin-5 OS=Homo sapiens GN=CUL5	rk_1	rk_1	11404	64.6988	672.355	5	-10.2706	-10.2706	0	492.971	3	KLELPLKQKGVGL	XL:A-Alkene@384	11.6841	24.7	0.0048	932.424	2	KTQPESKCPELLANY	XL:A-Thiol(Unsaturated)@403;Carbamidomethyl@404	10.8446	25.9	0.00022	FALSE	FALSE	rk_1	rk_1:K384-rk_1:K403	87	11	25.30,sp|rk_1|rk_1,sp|rk_1|rk_1,384,403	1	DSSO 14N - 14N	25.3	24.7
Intra-Subunit	VE20150907-05_MS3-results_cleaned	VE20150907-05_MS3-results	rk_1	K384	rk_1	K403	CUL5_HUMAN Cullin-5 OS=Homo sapiens GN=CUL5	CUL5_HUMAN Cullin-5 OS=Homo sapiens GN=CUL5	rk_1	rk_1	11808	62.0373	753.168	4	4.81475	4.81475	0	754.95	2	KLELPLKQKGVGL	XL:A-Thiol(Unsaturated)@384	-3.99102	24.3	0.0015	742.379	2	KTQPESKCPELL	XL:A-Alkene@403;Carbamidomethyl@404	-3.37901	22.7	0.0096	FALSE	FALSE	rk_1	rk_1:K384-rk_1:K403	87	11	23.50,sp|rk_1|rk_1,sp|rk_1|rk_1,384,403	1	DSSO 14N - 14N	23.5	22.7
Intra-Subunit	VE20150907-08_MS3-results_cleaned	VE20150907-08_MS3-results	rk_1	K384	rk_1	K403	CUL5_HUMAN Cullin-5 OS=Homo sapiens GN=CUL5	CUL5_HUMAN Cullin-5 OS=Homo sapiens GN=CUL5	rk_1	rk_1	13023	63.3899	753.166	4	2.21805	2.21805	0	754.948	2	KLELPLKQKGVGL	XL:A-Thiol(Unsaturated)@384	-1.34185	21.5	0.025	742.377	2	KTQPESKCPELL	XL:A-Alkene@403;Carbamidomethyl@404	-0.280864	19.1	0.16	FALSE	FALSE	rk_1	rk_1:K384-rk_1:K403	87	11	20.30,sp|rk_1|rk_1,sp|rk_1|rk_1,384,403	1	DSSO 14N - 14N	20.3	19.1
Intra-Subunit	VE20150907-08_MS3-results_cleaned	VE20150907-08_MS3-results	rk_1	K384	rk_1	K403	CUL5_HUMAN Cullin-5 OS=Homo sapiens GN=CUL5	CUL5_HUMAN Cullin-5 OS=Homo sapiens GN=CUL5	rk_1	rk_1	13050	63.4852	602.734	5	1.64561	1.64561	0	492.976	3	KLELPLKQKGVGL	XL:A-Alkene@384	-0.0813274	27.2	0.00027	758.362	2	KTQPESKCPELL	XL:A-Thiol(Unsaturated)@403;Carbamidomethyl@404	0.562848	22.4	0.045	FALSE	FALSE	rk_1	rk_1:K384-rk_1:K403	87	11	24.80,sp|rk_1|rk_1,sp|rk_1|rk_1,384,403	1	DSSO 14N - 14N	24.8	22.4
Intra-Subunit	VE20150907-08_MS3-results_cleaned	VE20150907-08_MS3-results	rk_1	K384	rk_1	K403	CUL5_HUMAN Cullin-5 OS=Homo sapiens GN=CUL5	CUL5_HUMAN Cullin-5 OS=Homo sapiens GN=CUL5	rk_1	rk_1	13123	63.7697	753.17	4	7.00571	7.00571	0	754.949	2	KLELPLKQKGVGL	XL:A-Thiol(Unsaturated)@384	-2.00414	15.3	0.0078	742.378	2	KTQPESKCPELL	XL:A-Alkene@403;Carbamidomethyl@404	-1.35848	23	0.09	FALSE	FALSE	rk_1	rk_1:K384-rk_1:K403	87	11	19.15,sp|rk_1|rk_1,sp|rk_1|rk_1,384,403	1	DSSO 14N - 14N	19.15	15.3
Intra-Subunit	VE20150907-08_MS3-results_cleaned	VE20150907-08_MS3-results	rk_1	K384	rk_1	K397	CUL5_HUMAN Cullin-5 OS=Homo sapiens GN=CUL5	CUL5_HUMAN Cullin-5 OS=Homo sapiens GN=CUL5	rk_1	rk_1	13178	63.9815	840.2	4	-0.575225	-0.575225	0	754.947	2	KLELPLKQKGVGL	XL:A-Thiol(Unsaturated)@384	0.777507	25.6	0.015	916.448	2	KTQPESKCPELLANY	XL:A-Alkene@397;Carbamidomethyl@404	0.301598	26.8	0.00021	FALSE	FALSE	rk_1	rk_1:K384-rk_1:K397	18	2	26.20,sp|rk_1|rk_1,sp|rk_1|rk_1,384,397	1	DSSO 14N - 14N	26.2	25.6
Intra-Subunit	VE20150907-08_MS3-results_cleaned	VE20150907-08_MS3-results	rk_1	K384	rk_1	K403	CUL5_HUMAN Cullin-5 OS=Homo sapiens GN=CUL5	CUL5_HUMAN Cullin-5 OS=Homo sapiens GN=CUL5	rk_1	rk_1	13621	65.6815	840.203	4	3.71589	3.71589	0	754.947	2	KLELPLKQKGVGL	XL:A-Thiol(Unsaturated)@384	0.115208	29.1	0.0053	916.448	2	KTQPESKCPELLANY	XL:A-Alkene@403;Carbamidomethyl@404	-0.134869	31	0.00017	FALSE	FALSE	rk_1	rk_1:K384-rk_1:K403	87	11	30.05,sp|rk_1|rk_1,sp|rk_1|rk_1,384,403	1	DSSO 14N - 14N	30.05	29.1
Intra-Subunit	VE20150907-08_MS3-results_cleaned	VE20150907-08_MS3-results	rk_1	K384	rk_1	K403	CUL5_HUMAN Cullin-5 OS=Homo sapiens GN=CUL5	CUL5_HUMAN Cullin-5 OS=Homo sapiens GN=CUL5	rk_1	rk_1	13645	65.7721	672.364	5	3.27555	3.27555	0	492.977	3	KLELPLKQKGVGL	XL:A-Alkene@384	-0.487026	26.3	0.0012	932.435	2	KTQPESKCPELLANY	XL:A-Thiol(Unsaturated)@403;Carbamidomethyl@404	-0.416384	30.4	5.5e-05	FALSE	FALSE	rk_1	rk_1:K384-rk_1:K403	87	11	28.35,sp|rk_1|rk_1,sp|rk_1|rk_1,384,403	1	DSSO 14N - 14N	28.35	26.3
Intra-Subunit	VE20150907-09_MS3-results_cleaned	VE20150907-09_MS3-results	rk_1	K384	rk_1	K403	CUL5_HUMAN Cullin-5 OS=Homo sapiens GN=CUL5	CUL5_HUMAN Cullin-5 OS=Homo sapiens GN=CUL5	rk_1	rk_1	13957	63.4231	602.732	5	-1.7017	-1.7017	0	492.974	3	KLELPLKQKGVGL	XL:A-Alkene@384	4.17853	27.4	0.0004	758.36	2	KTQPESKCPELL	XL:A-Thiol(Unsaturated)@403;Carbamidomethyl@404	3.72757	25.2	0.055	FALSE	FALSE	rk_1	rk_1:K384-rk_1:K403	87	11	26.30,sp|rk_1|rk_1,sp|rk_1|rk_1,384,403	1	DSSO 14N - 14N	26.3	25.2
Intra-Subunit	VE20150907-09_MS3-results_cleaned	VE20150907-09_MS3-results	rk_1	K384	rk_1	K403	CUL5_HUMAN Cullin-5 OS=Homo sapiens GN=CUL5	CUL5_HUMAN Cullin-5 OS=Homo sapiens GN=CUL5	rk_1	rk_1	14562	65.6223	840.197	4	-3.77538	-3.77538	0	754.944	2	KLELPLKQKGVGL	XL:A-Thiol(Unsaturated)@384	4.08901	25	0.00034	916.444	2	KTQPESKCPELLANY	XL:A-Alkene@403;Carbamidomethyl@404	4.55718	34.2	6.2e-06	FALSE	FALSE	rk_1	rk_1:K384-rk_1:K403	87	11	29.60,sp|rk_1|rk_1,sp|rk_1|rk_1,384,403	1	DSSO 14N - 14N	29.6	25
Intra-Subunit	VE20150907-09_MS3-results_cleaned	VE20150907-09_MS3-results	rk_1	K384	rk_1	K403	CUL5_HUMAN Cullin-5 OS=Homo sapiens GN=CUL5	CUL5_HUMAN Cullin-5 OS=Homo sapiens GN=CUL5	rk_1	rk_1	14573	65.6613	672.36	5	-2.27017	-2.27017	0	492.975	3	KLELPLKQKGVGL	XL:A-Alkene@384	3.77283	25.4	0.00078	932.43	2	KTQPESKCPELLANY	XL:A-Thiol(Unsaturated)@403;Carbamidomethyl@404	4.62421	26.2	0.00065	FALSE	FALSE	rk_1	rk_1:K384-rk_1:K403	87	11	25.80,sp|rk_1|rk_1,sp|rk_1|rk_1,384,403	1	DSSO 14N - 14N	25.8	25.4
Intra-Subunit	VE20150907-10_MS3-results_cleaned	VE20150907-10_MS3-results	rk_1	K384	rk_1	K403	CUL5_HUMAN Cullin-5 OS=Homo sapiens GN=CUL5	CUL5_HUMAN Cullin-5 OS=Homo sapiens GN=CUL5	rk_1	rk_1	12763	63.5344	753.163	4	-2.24502	-2.24502	0	754.943	2	KLELPLKQKGVGL	XL:A-Thiol(Unsaturated)@384	5.28116	21.6	0.0062	742.373	2	KTQPESKCPELL	XL:A-Alkene@403;Carbamidomethyl@404	5.37667	28.4	0.0099	FALSE	FALSE	rk_1	rk_1:K384-rk_1:K403	87	11	25.00,sp|rk_1|rk_1,sp|rk_1|rk_1,384,403	1	DSSO 14N - 14N	25	21.6
Intra-Subunit	VE20150907-10_MS3-results_cleaned	VE20150907-10_MS3-results	rk_1	K384	rk_1	K403	CUL5_HUMAN Cullin-5 OS=Homo sapiens GN=CUL5	CUL5_HUMAN Cullin-5 OS=Homo sapiens GN=CUL5	rk_1	rk_1	13371	65.9644	840.198	4	-2.97534	-2.97534	0	738.957	2	KLELPLKQKGVGL	XL:A-Alkene@384	5.21225	24.2	0.00045	916.443	2	KTQPESKCPELLANY	XL:A-Alkene@403;Carbamidomethyl@404	5.86659	36.4	4.8e-07	FALSE	FALSE	rk_1	rk_1:K384-rk_1:K403	87	11	30.30,sp|rk_1|rk_1,sp|rk_1|rk_1,384,403	1	DSSO 14N - 14N	30.3	24.2
Intra-Subunit	VE20150907-10_MS3-results_cleaned	VE20150907-10_MS3-results	rk_1	K384	rk_1	K403	CUL5_HUMAN Cullin-5 OS=Homo sapiens GN=CUL5	CUL5_HUMAN Cullin-5 OS=Homo sapiens GN=CUL5	rk_1	rk_1	13375	65.9782	672.36	5	-3.08839	-3.08839	0	492.974	3	KLELPLKQKGVGL	XL:A-Alkene@384	5.39564	29.2	0.0001	932.429	2	KTQPESKCPELLANY	XL:A-Thiol(Unsaturated)@403;Carbamidomethyl@404	5.48218	28.3	3.3e-05	FALSE	FALSE	rk_1	rk_1:K384-rk_1:K403	87	11	28.75,sp|rk_1|rk_1,sp|rk_1|rk_1,384,403	1	DSSO 14N - 14N	28.75	28.3
Intra-Subunit	VE20150907-11_MS3-results_cleaned	VE20150907-11_MS3-results	rk_1	K384	rk_1	K403	CUL5_HUMAN Cullin-5 OS=Homo sapiens GN=CUL5	CUL5_HUMAN Cullin-5 OS=Homo sapiens GN=CUL5	rk_1	rk_1	13519	63.6985	753.166	4	1.48773	1.48773	0	754.945	2	KLELPLKQKGVGL	XL:A-Thiol(Unsaturated)@384	3.29425	22.7	0.0064	742.374	2	KTQPESKCPELL	XL:A-Alkene@403;Carbamidomethyl@404	3.49082	23.1	0.18	FALSE	FALSE	rk_1	rk_1:K384-rk_1:K403	87	11	22.90,sp|rk_1|rk_1,sp|rk_1|rk_1,384,403	1	DSSO 14N - 14N	22.9	22.7
Intra-Subunit	VE20150907-11_MS3-results_cleaned	VE20150907-11_MS3-results	rk_1	K384	rk_1	K403	CUL5_HUMAN Cullin-5 OS=Homo sapiens GN=CUL5	CUL5_HUMAN Cullin-5 OS=Homo sapiens GN=CUL5	rk_1	rk_1	13537	63.7793	602.738	5	8.23878	8.23878	0	492.976	3	KLELPLKQKGVGL	XL:A-Alkene@384	1.94717	23.1	0.0021	758.361	2	KTQPESKCPELL	XL:A-Thiol(Unsaturated)@403;Carbamidomethyl@404	2.93639	22.3	0.021	FALSE	FALSE	rk_1	rk_1:K384-rk_1:K403	87	11	22.70,sp|rk_1|rk_1,sp|rk_1|rk_1,384,403	1	DSSO 14N - 14N	22.7	22.3
Intra-Subunit	VE20150907-11_MS3-results_cleaned	VE20150907-11_MS3-results	rk_1	K384	rk_1	K403	CUL5_HUMAN Cullin-5 OS=Homo sapiens GN=CUL5	CUL5_HUMAN Cullin-5 OS=Homo sapiens GN=CUL5	rk_1	rk_1	14106	65.8455	840.196	4	-5.22999	-5.22999	0	754.944	2	KLELPLKQKGVGL	XL:A-Thiol(Unsaturated)@384	3.42671	21.3	0.0072	916.445	2	KTQPESKCPELLANY	XL:A-Alkene@403;Carbamidomethyl@404	3.466	29.1	3.2e-05	FALSE	FALSE	rk_1	rk_1:K384-rk_1:K403	87	11	25.20,sp|rk_1|rk_1,sp|rk_1|rk_1,384,403	1	DSSO 14N - 14N	25.2	21.3
Intra-Subunit	VE20150907-11_MS3-results_cleaned	VE20150907-11_MS3-results	rk_1	K384	rk_1	K403	CUL5_HUMAN Cullin-5 OS=Homo sapiens GN=CUL5	CUL5_HUMAN Cullin-5 OS=Homo sapiens GN=CUL5	rk_1	rk_1	14133	65.9441	672.36	5	-1.90652	-1.90652	0	492.974	3	KLELPLKQKGVGL	XL:A-Alkene@384	5.39564	29.2	0.00017	932.429	2	KTQPESKCPELLANY	XL:A-Thiol(Unsaturated)@403;Carbamidomethyl@404	5.37494	25.8	0.00042	FALSE	FALSE	rk_1	rk_1:K384-rk_1:K403	87	11	27.50,sp|rk_1|rk_1,sp|rk_1|rk_1,384,403	1	DSSO 14N - 14N	27.5	25.8
Intra-Subunit	VE20150907-12_MS3-results_cleaned	VE20150907-12_MS3-results	rk_1	K384	rk_1	K403	CUL5_HUMAN Cullin-5 OS=Homo sapiens GN=CUL5	CUL5_HUMAN Cullin-5 OS=Homo sapiens GN=CUL5	rk_1	rk_1	12781	63.5968	753.166	4	2.1369	2.1369	0	754.949	2	KLELPLKQKGVGL	XL:A-Thiol(Unsaturated)@384	-2.00414	22.6	0.0026	742.377	2	KTQPESKCPELL	XL:A-Alkene@403;Carbamidomethyl@404	-0.415567	22	0.09	FALSE	FALSE	rk_1	rk_1:K384-rk_1:K403	87	11	22.30,sp|rk_1|rk_1,sp|rk_1|rk_1,384,403	1	DSSO 14N - 14N	22.3	22
Intra-Subunit	VE20150907-12_MS3-results_cleaned	VE20150907-12_MS3-results	rk_1	K384	rk_1	K397	CUL5_HUMAN Cullin-5 OS=Homo sapiens GN=CUL5	CUL5_HUMAN Cullin-5 OS=Homo sapiens GN=CUL5	rk_1	rk_1	12863	63.9023	840.201	4	0.224814	0.224814	0	754.948	2	KLELPLKQKGVGL	XL:A-Thiol(Unsaturated)@384	-0.679549	19.5	0.0054	916.448	2	KTQPESKCPELLANY	XL:A-Alkene@397;Carbamidomethyl@404	-0.0257524	28.7	0.00019	FALSE	FALSE	rk_1	rk_1:K384-rk_1:K397	18	2	24.10,sp|rk_1|rk_1,sp|rk_1|rk_1,384,397	1	DSSO 14N - 14N	24.1	19.5
Intra-Subunit	VE20150907-12_MS3-results_cleaned	VE20150907-12_MS3-results	rk_1	K384	rk_1	K403	CUL5_HUMAN Cullin-5 OS=Homo sapiens GN=CUL5	CUL5_HUMAN Cullin-5 OS=Homo sapiens GN=CUL5	rk_1	rk_1	13381	65.9016	840.205	4	5.46143	5.46143	0	738.962	2	KLELPLKQKGVGL	XL:A-Alkene@384	-1.96001	22.3	0.00021	916.45	2	KTQPESKCPELLANY	XL:A-Alkene@403;Carbamidomethyl@404	-2.09897	20.2	0.0043	FALSE	FALSE	rk_1	rk_1:K384-rk_1:K403	87	11	21.25,sp|rk_1|rk_1,sp|rk_1|rk_1,384,403	1	DSSO 14N - 14N	21.25	20.2
Intra-Subunit	VE20150907-12_MS3-results_cleaned	VE20150907-12_MS3-results	rk_1	K384	rk_1	K403	CUL5_HUMAN Cullin-5 OS=Homo sapiens GN=CUL5	CUL5_HUMAN Cullin-5 OS=Homo sapiens GN=CUL5	rk_1	rk_1	13404	65.9885	672.362	5	0.0026632	0.0026632	0	492.977	3	KLELPLKQKGVGL	XL:A-Alkene@384	-0.892724	30.2	7.1e-05	932.435	2	KTQPESKCPELLANY	XL:A-Thiol(Unsaturated)@403;Carbamidomethyl@404	-0.416384	29.1	5.9e-05	FALSE	FALSE	rk_1	rk_1:K384-rk_1:K403	87	11	29.65,sp|rk_1|rk_1,sp|rk_1|rk_1,384,403	1	DSSO 14N - 14N	29.65	29.1
Intra-Subunit	VE20150907-12_MS3-results_cleaned	VE20150907-12_MS3-results	rk_1	K384	rk_1	K403	CUL5_HUMAN Cullin-5 OS=Homo sapiens GN=CUL5	CUL5_HUMAN Cullin-5 OS=Homo sapiens GN=CUL5	rk_1	rk_1	13480	66.2839	840.203	4	3.35224	3.35224	0	754.948	2	KLELPLKQKGVGL	XL:A-Thiol(Unsaturated)@384	-1.34185	24.5	0.00033	916.449	2	KTQPESKCPELLANY	XL:A-Alkene@403;Carbamidomethyl@404	-1.0078	30.5	0.00042	FALSE	FALSE	rk_1	rk_1:K384-rk_1:K403	87	11	27.50,sp|rk_1|rk_1,sp|rk_1|rk_1,384,403	1	DSSO 14N - 14N	27.5	24.5
Intra-Subunit	VE20150907-13_MS3-results_cleaned	VE20150907-13_MS3-results	rk_1	K384	rk_1	K403	CUL5_HUMAN Cullin-5 OS=Homo sapiens GN=CUL5	CUL5_HUMAN Cullin-5 OS=Homo sapiens GN=CUL5	rk_1	rk_1	14426	65.783	840.199	4	-1.44799	-1.44799	0	754.944	2	KLELPLKQKGVGL	XL:A-Thiol(Unsaturated)@384	3.69163	26	0.001	916.445	2	KTQPESKCPELLANY	XL:A-Alkene@403;Carbamidomethyl@404	3.35688	31.6	2.7e-05	FALSE	FALSE	rk_1	rk_1:K384-rk_1:K403	87	11	28.80,sp|rk_1|rk_1,sp|rk_1|rk_1,384,403	1	DSSO 14N - 14N	28.8	26
Intra-Subunit	VE20150907-13_MS3-results_cleaned	VE20150907-13_MS3-results	rk_1	K384	rk_1	K403	CUL5_HUMAN Cullin-5 OS=Homo sapiens GN=CUL5	CUL5_HUMAN Cullin-5 OS=Homo sapiens GN=CUL5	rk_1	rk_1	14437	65.8185	672.363	5	1.27545	1.27545	0	492.975	3	KLELPLKQKGVGL	XL:A-Alkene@384	2.55572	26.1	0.0049	932.432	2	KTQPESKCPELLANY	XL:A-Thiol(Unsaturated)@403;Carbamidomethyl@404	3.0155	24.3	0.0014	FALSE	FALSE	rk_1	rk_1:K384-rk_1:K403	87	11	25.20,sp|rk_1|rk_1,sp|rk_1|rk_1,384,403	1	DSSO 14N - 14N	25.2	24.3
Intra-Subunit	VE20150907-13_MS3-results_cleaned	VE20150907-13_MS3-results	rk_1	K384	rk_1	K403	CUL5_HUMAN Cullin-5 OS=Homo sapiens GN=CUL5	CUL5_HUMAN Cullin-5 OS=Homo sapiens GN=CUL5	rk_1	rk_1	14523	66.1383	840.199	4	-1.2298	-1.2298	0	754.945	2	KLELPLKQKGVGL	XL:A-Thiol(Unsaturated)@384	3.16179	18.7	0.013	916.445	2	KTQPESKCPELLANY	XL:A-Alkene@403;Carbamidomethyl@404	3.35688	16.6	0.016	FALSE	FALSE	rk_1	rk_1:K384-rk_1:K403	87	11	17.65,sp|rk_1|rk_1,sp|rk_1|rk_1,384,403	1	DSSO 14N - 14N	17.65	16.6
Intra-Subunit	VE20150907-14_MS3-results_cleaned	VE20150907-14_MS3-results	rk_1	K384	rk_1	K403	CUL5_HUMAN Cullin-5 OS=Homo sapiens GN=CUL5	CUL5_HUMAN Cullin-5 OS=Homo sapiens GN=CUL5	rk_1	rk_1	12674	64.0661	753.167	4	3.67869	3.67869	0	754.949	2	KLELPLKQKGVGL	XL:A-Thiol(Unsaturated)@384	-2.00414	16.2	0.019	742.378	2	KTQPESKCPELL	XL:A-Alkene@403;Carbamidomethyl@404	-2.16669	19.3	0.13	FALSE	FALSE	rk_1	rk_1:K384-rk_1:K403	87	11	17.75,sp|rk_1|rk_1,sp|rk_1|rk_1,384,403	1	DSSO 14N - 14N	17.75	16.2
Intra-Subunit	VE20150907-14_MS3-results_cleaned	VE20150907-14_MS3-results	rk_1	K384	rk_1	K403	CUL5_HUMAN Cullin-5 OS=Homo sapiens GN=CUL5	CUL5_HUMAN Cullin-5 OS=Homo sapiens GN=CUL5	rk_1	rk_1	13253	66.4452	672.366	5	5.82112	5.82112	0	492.978	3	KLELPLKQKGVGL	XL:A-Alkene@384	-2.51551	26.3	0.00041	932.436	2	KTQPESKCPELLANY	XL:A-Thiol(Unsaturated)@403;Carbamidomethyl@404	-1.3816	26.8	0.00021	FALSE	FALSE	rk_1	rk_1:K384-rk_1:K403	87	11	26.55,sp|rk_1|rk_1,sp|rk_1|rk_1,384,403	1	DSSO 14N - 14N	26.55	26.3
Intra-Subunit	VE20150907-14_MS3-results_cleaned	VE20150907-14_MS3-results	rk_1	K384	rk_1	K403	CUL5_HUMAN Cullin-5 OS=Homo sapiens GN=CUL5	CUL5_HUMAN Cullin-5 OS=Homo sapiens GN=CUL5	rk_1	rk_1	13322	66.7286	840.205	4	5.75235	5.75235	0	754.949	2	KLELPLKQKGVGL	XL:A-Thiol(Unsaturated)@384	-2.1366	21.3	0.0044	916.449	2	KTQPESKCPELLANY	XL:A-Alkene@403;Carbamidomethyl@404	-1.0078	34.6	8.9e-06	FALSE	FALSE	rk_1	rk_1:K384-rk_1:K403	87	11	27.95,sp|rk_1|rk_1,sp|rk_1|rk_1,384,403	1	DSSO 14N - 14N	27.95	21.3
Intra-Subunit	VE20150907-15_MS3-results_cleaned	VE20150907-15_MS3-results	rk_1	K384	rk_1	K403	CUL5_HUMAN Cullin-5 OS=Homo sapiens GN=CUL5	CUL5_HUMAN Cullin-5 OS=Homo sapiens GN=CUL5	rk_1	rk_1	13982	64.281	753.165	4	1.08199	1.08199	0	754.947	2	KLELPLKQKGVGL	XL:A-Thiol(Unsaturated)@384	0.115208	20.4	0.034	742.376	2	KTQPESKCPELL	XL:A-Alkene@403;Carbamidomethyl@404	0.257946	23.4	0.039	FALSE	FALSE	rk_1	rk_1:K384-rk_1:K403	87	11	21.90,sp|rk_1|rk_1,sp|rk_1|rk_1,384,403	1	DSSO 14N - 14N	21.9	20.4
Intra-Subunit	VE20150907-15_MS3-results_cleaned	VE20150907-15_MS3-results	rk_1	K384	rk_1	K403	CUL5_HUMAN Cullin-5 OS=Homo sapiens GN=CUL5	CUL5_HUMAN Cullin-5 OS=Homo sapiens GN=CUL5	rk_1	rk_1	14553	66.4446	840.201	4	0.661198	0.661198	0	754.947	2	KLELPLKQKGVGL	XL:A-Thiol(Unsaturated)@384	0.512588	23.8	0.0023	916.448	2	KTQPESKCPELLANY	XL:A-Alkene@403;Carbamidomethyl@404	0.628949	30	0.00065	FALSE	FALSE	rk_1	rk_1:K384-rk_1:K403	87	11	26.90,sp|rk_1|rk_1,sp|rk_1|rk_1,384,403	1	DSSO 14N - 14N	26.9	23.8
Intra-Subunit	VE20150907-15_MS3-results_cleaned	VE20150907-15_MS3-results	rk_1	K384	rk_1	K403	CUL5_HUMAN Cullin-5 OS=Homo sapiens GN=CUL5	CUL5_HUMAN Cullin-5 OS=Homo sapiens GN=CUL5	rk_1	rk_1	14559	66.4655	672.363	5	1.54819	1.54819	0	492.976	3	KLELPLKQKGVGL	XL:A-Alkene@384	1.33862	25.5	0.0017	932.434	2	KTQPESKCPELLANY	XL:A-Thiol(Unsaturated)@403;Carbamidomethyl@404	0.763324	32.1	0.00037	FALSE	FALSE	rk_1	rk_1:K384-rk_1:K403	87	11	28.80,sp|rk_1|rk_1,sp|rk_1|rk_1,384,403	1	DSSO 14N - 14N	28.8	25.5
Intra-Subunit	VE20160226-10_MS3-results_cleaned	VE20160226-10_MS3-results	rk_1	K384	rk_1	K403	CUL5_HUMAN Cullin-5 OS=Homo sapiens GN=CUL5	CUL5_HUMAN Cullin-5 OS=Homo sapiens GN=CUL5	rk_1	rk_1	14161	62.5511	753.164	4	-0.703235	-0.703235	0	754.945	2	KLELPLKQKGVGL	XL:A-Thiol(Unsaturated)@384	2.49949	26.5	0.0036	742.375	2	KTQPESKCPELL	XL:A-Alkene@403;Carbamidomethyl@404	2.952	21.7	0.027	FALSE	FALSE	rk_1	rk_1:K384-rk_1:K403	87	11	24.10,sp|rk_1|rk_1,sp|rk_1|rk_1,384,403	1	DSSO 14N - 14N	24.1	21.7
Intra-Subunit	VE20160226-10_MS3-results_cleaned	VE20160226-10_MS3-results	rk_1	K384	rk_1	K403	CUL5_HUMAN Cullin-5 OS=Homo sapiens GN=CUL5	CUL5_HUMAN Cullin-5 OS=Homo sapiens GN=CUL5	rk_1	rk_1	14194	62.6916	602.738	5	7.73162	7.73162	0	754.946	2	KLELPLKQKGVGL	XL:A-Thiol(Unsaturated)@384	1.43981	13.3	0.12	758.362	2	KTQPESKCPELL	XL:A-Thiol(Unsaturated)@403;Carbamidomethyl@404	1.0903	19.7	0.12	FALSE	FALSE	rk_1	rk_1:K384-rk_1:K403	87	11	16.50,sp|rk_1|rk_1,sp|rk_1|rk_1,384,403	1	DSSO 14N - 14N	16.5	13.3
Intra-Subunit	VE20160226-11_MS3-results_cleaned	VE20160226-11_MS3-results	rk_1	K384	rk_1	K403	CUL5_HUMAN Cullin-5 OS=Homo sapiens GN=CUL5	CUL5_HUMAN Cullin-5 OS=Homo sapiens GN=CUL5	rk_1	rk_1	14996	62.6765	753.163	4	-1.5147	-1.5147	0	754.946	2	KLELPLKQKGVGL	XL:A-Thiol(Unsaturated)@384	1.17489	16.2	0.034	742.376	2	KTQPESKCPELL	XL:A-Alkene@403;Carbamidomethyl@404	0.527351	23.6	0.029	FALSE	FALSE	rk_1	rk_1:K384-rk_1:K403	87	11	19.90,sp|rk_1|rk_1,sp|rk_1|rk_1,384,403	1	DSSO 14N - 14N	19.9	16.2
Intra-Subunit	VE20160226-11_MS3-results_cleaned	VE20160226-11_MS3-results	rk_1	K384	rk_1	K403	CUL5_HUMAN Cullin-5 OS=Homo sapiens GN=CUL5	CUL5_HUMAN Cullin-5 OS=Homo sapiens GN=CUL5	rk_1	rk_1	15712	65.2313	672.361	5	-1.0883	-1.0883	0	754.946	2	KLELPLKQKGVGL	XL:A-Thiol(Unsaturated)@384	1.43981	17.5	0.0046	932.433	2	KTQPESKCPELLANY	XL:A-Thiol(Unsaturated)@403;Carbamidomethyl@404	1.94304	16.6	0.0067	FALSE	FALSE	rk_1	rk_1:K384-rk_1:K403	87	11	17.05,sp|rk_1|rk_1,sp|rk_1|rk_1,384,403	1	DSSO 14N - 14N	17.05	16.6
Intra-Subunit	VE20160226-11_MS3-results_cleaned	VE20160226-11_MS3-results	rk_1	K384	rk_1	K403	CUL5_HUMAN Cullin-5 OS=Homo sapiens GN=CUL5	CUL5_HUMAN Cullin-5 OS=Homo sapiens GN=CUL5	rk_1	rk_1	15723	65.2715	840.198	4	-2.61169	-2.61169	0	738.96	2	KLELPLKQKGVGL	XL:A-Alkene@384	1.15247	19.1	0.0019	916.447	2	KTQPESKCPELLANY	XL:A-Alkene@403;Carbamidomethyl@404	1.28365	18.8	0.012	FALSE	FALSE	rk_1	rk_1:K384-rk_1:K403	87	11	18.95,sp|rk_1|rk_1,sp|rk_1|rk_1,384,403	1	DSSO 14N - 14N	18.95	18.8
Intra-Subunit	QE20150425-16_MS3-results_cleaned	QE20150425-16_MS3-results	rk_1	K137	rk_1	K194	CUL5_HUMAN Cullin-5 OS=Homo sapiens GN=CUL5	CUL5_HUMAN Cullin-5 OS=Homo sapiens GN=CUL5	rk_1	rk_1	16699	79.9005	1081.78	4	7.70825	7.70825	0	997.015	2	KLMLDTWNESIFSNIK	XL:A-Alkene@137	-6.71891	23.6	0.00062	1157.54	2	ESYVNLCSNPEDKLQIYR	Carbamidomethyl@188;XL:A-Thiol(Unsaturated)@194	-10.6602	22.9	8.6e-05	FALSE	FALSE	rk_1	rk_1:K137-rk_1:K194	10	3	23.25,sp|rk_1|rk_1,sp|rk_1|rk_1,137,194	1	DSSO 14N - 14N	23.25	22.9
Intra-Subunit	QE20150425-17_MS3-results_cleaned	QE20150425-17_MS3-results	rk_1	K137	rk_1	K194	CUL5_HUMAN Cullin-5 OS=Homo sapiens GN=CUL5	CUL5_HUMAN Cullin-5 OS=Homo sapiens GN=CUL5	rk_1	rk_1	16750	79.8524	1081.78	4	5.44929	5.44929	0	997.014	2	KLMLDTWNESIFSNIK	XL:A-Alkene@137	-5.41503	32.9	6.8e-05	1141.55	2	ESYVNLCSNPEDKLQIYR	Carbamidomethyl@188;XL:A-Alkene@194	-10.7529	27.8	0.00095	FALSE	FALSE	rk_1	rk_1:K137-rk_1:K194	10	3	30.35,sp|rk_1|rk_1,sp|rk_1|rk_1,137,194	1	DSSO 14N - 14N	30.35	27.8
Intra-Subunit	QE20150425-18_MS3-results_cleaned	QE20150425-18_MS3-results	rk_1	K137	rk_1	K194	CUL5_HUMAN Cullin-5 OS=Homo sapiens GN=CUL5	CUL5_HUMAN Cullin-5 OS=Homo sapiens GN=CUL5	rk_1	rk_1	17807	79.7061	1081.78	4	8.83773	8.83773	0	997.017	2	KLMLDTWNESIFSNIK	XL:A-Alkene@137	-8.32369	28.5	0.00011	1141.55	2	ESYVNLCSNPEDKLQIYR	Carbamidomethyl@188;XL:A-Alkene@194	-7.16129	32.6	7.9e-05	FALSE	FALSE	rk_1	rk_1:K137-rk_1:K194	10	3	30.55,sp|rk_1|rk_1,sp|rk_1|rk_1,137,194	1	DSSO 14N - 14N	30.55	28.5
Intra-Subunit	QE20150425-23_MS3-results_cleaned	QE20150425-23_MS3-results	rk_1	K137	rk_1	K194	CUL5_HUMAN Cullin-5 OS=Homo sapiens GN=CUL5	CUL5_HUMAN Cullin-5 OS=Homo sapiens GN=CUL5	rk_1	rk_1	18189	79.943	1082.04	4	245.238	13.1413	1	1013	2	KLMLDTWNESIFSNIK	XL:A-Thiol(Unsaturated)@137	-2.62933	18.4	0.0072	1157.53	2	ESYVNLCSNPEDKLQIYR	Carbamidomethyl@188;XL:A-Thiol(Unsaturated)@194	-5.47683	16.5	0.04	FALSE	FALSE	rk_1	rk_1:K137-rk_1:K194	10	3	17.45,sp|rk_1|rk_1,sp|rk_1|rk_1,137,194	1	DSSO 14N - 14N	17.45	16.5
Intra-Subunit	VE20160714-25-results_cleaned	VE20160714-25-results	rk_1	K137	rk_1	K194	CUL5_HUMAN Cullin-5 OS=Homo sapiens GN=CUL5	CUL5_HUMAN Cullin-5 OS=Homo sapiens GN=CUL5	rk_1	rk_1	10255	48.7204	1081.77	4	3.75506	3.75506	0	997.008	2	KLMLDTWNESIFSNIK	XL:A-Alkene@137	0.402346	43.2	4.5e-07	1157.53	2	ESYVNLCSNPEDKLQIYR	Carbamidomethyl@188;XL:A-Thiol(Unsaturated)@194	-0.207004	38.5	7.7e-07	FALSE	FALSE	rk_1	rk_1:K137-rk_1:K194	10	3	40.85,sp|rk_1|rk_1,sp|rk_1|rk_1,137,194	1	DSSO 14N - 14N	40.85	38.5
Intra-Subunit	VE20160714-26-results_cleaned	VE20160714-26-results	rk_1	K137	rk_1	K194	CUL5_HUMAN Cullin-5 OS=Homo sapiens GN=CUL5	CUL5_HUMAN Cullin-5 OS=Homo sapiens GN=CUL5	rk_1	rk_1	10847	48.4152	1081.77	4	1.72199	1.72199	0	997.006	2	KLMLDTWNESIFSNIK	XL:A-Alkene@137	2.90986	37.7	1.6e-06	1157.53	2	ESYVNLCSNPEDKLQIYR	Carbamidomethyl@188;XL:A-Thiol(Unsaturated)@194	-0.552568	38.1	3.3e-06	FALSE	FALSE	rk_1	rk_1:K137-rk_1:K194	10	3	37.90,sp|rk_1|rk_1,sp|rk_1|rk_1,137,194	1	DSSO 14N - 14N	37.9	37.7
Intra-Subunit	VE20160714-26-results_cleaned	VE20160714-26-results	rk_1	K137	rk_1	K194	CUL5_HUMAN Cullin-5 OS=Homo sapiens GN=CUL5	CUL5_HUMAN Cullin-5 OS=Homo sapiens GN=CUL5	rk_1	rk_1	10847	48.4152	1081.77	4	-225.847	6.19554	-1	997.006	2	KLMLDTWNESIFSNIK	XL:A-Alkene@137	2.90986	37.7	1.6e-06	1142.04	2	ESYVNLCSNPEDKLQIYR	Deamidated@186;Carbamidomethyl@188;XL:A-Alkene@194	-8.4648	25.3	0.0016	FALSE	FALSE	rk_1	rk_1:K137-rk_1:K194	10	3	31.50,sp|rk_1|rk_1,sp|rk_1|rk_1,137,194	1	DSSO 14N - 14N	31.5	25.3
Intra-Subunit	VE20160714-32-results_cleaned	VE20160714-32-results	rk_1	K137	rk_1	K194	CUL5_HUMAN Cullin-5 OS=Homo sapiens GN=CUL5	CUL5_HUMAN Cullin-5 OS=Homo sapiens GN=CUL5	rk_1	rk_1	11479	47.8143	1081.77	4	-0.198125	-0.198125	0	997.006	2	KLMLDTWNESIFSNIK	XL:A-Alkene@137	2.30805	40.5	2.3e-06	1141.54	2	ESYVNLCSNPEDKLQIYR	Carbamidomethyl@188;XL:A-Alkene@194	2.64997	29.8	1.9e-05	FALSE	FALSE	rk_1	rk_1:K137-rk_1:K194	10	3	35.15,sp|rk_1|rk_1,sp|rk_1|rk_1,137,194	1	DSSO 14N - 14N	35.15	29.8
Intra-Subunit	VE20160714-32-results_cleaned	VE20160714-32-results	rk_1	K137	rk_1	K194	CUL5_HUMAN Cullin-5 OS=Homo sapiens GN=CUL5	CUL5_HUMAN Cullin-5 OS=Homo sapiens GN=CUL5	rk_1	rk_1	11479	47.8143	1081.77	4	-227.767	4.27541	-1	997.006	2	KLMLDTWNESIFSNIK	XL:A-Alkene@137	2.30805	40.5	2.3e-06	1158.03	2	ESYVNLCSNPEDKLQIYR	Carbamidomethyl@188;Deamidated@190;XL:A-Thiol(Unsaturated)@194	-5.46777	25.2	0.0021	FALSE	FALSE	rk_1	rk_1:K137-rk_1:K194	10	3	32.85,sp|rk_1|rk_1,sp|rk_1|rk_1,137,194	1	DSSO 14N - 14N	32.85	25.2
Intra-Subunit	VE20160714-34-results_cleaned	VE20160714-34-results	rk_1	K137	rk_1	K194	CUL5_HUMAN Cullin-5 OS=Homo sapiens GN=CUL5	CUL5_HUMAN Cullin-5 OS=Homo sapiens GN=CUL5	rk_1	rk_1	10735	47.867	1081.77	4	1.2702	1.2702	0	997.008	2	KLMLDTWNESIFSNIK	XL:A-Alkene@137	0.201746	39	3.8e-07	1157.53	2	ESYVNLCSNPEDKLQIYR	Carbamidomethyl@188;XL:A-Thiol(Unsaturated)@194	0.0521691	32.8	9.8e-06	FALSE	FALSE	rk_1	rk_1:K137-rk_1:K194	10	3	35.90,sp|rk_1|rk_1,sp|rk_1|rk_1,137,194	1	DSSO 14N - 14N	35.9	32.8
Intra-Subunit	VE20160714-94-results_cleaned	VE20160714-94-results	rk_1	K137	rk_1	K194	CUL5_HUMAN Cullin-5 OS=Homo sapiens GN=CUL5	CUL5_HUMAN Cullin-5 OS=Homo sapiens GN=CUL5	rk_1	rk_1	9563	48.3601	1081.77	4	3.64211	3.64211	0	997.007	2	KLMLDTWNESIFSNIK	XL:A-Alkene@137	1.90685	47.6	8.8e-08	1141.54	2	ESYVNLCSNPEDKLQIYR	Carbamidomethyl@188;XL:A-Alkene@194	-1.11688	36.4	1.8e-06	FALSE	FALSE	rk_1	rk_1:K137-rk_1:K194	10	3	42.00,sp|rk_1|rk_1,sp|rk_1|rk_1,137,194	1	DSSO 14N - 14N	42	36.4
Intra-Subunit	VE20160714-95-results_cleaned	VE20160714-95-results	rk_1	K137	rk_1	K194	CUL5_HUMAN Cullin-5 OS=Homo sapiens GN=CUL5	CUL5_HUMAN Cullin-5 OS=Homo sapiens GN=CUL5	rk_1	rk_1	9982	48.5075	1081.77	4	-223.702	8.34156	-1	997.006	2	KLMLDTWNESIFSNIK	XL:A-Alkene@137	2.50865	34.4	4.6e-06	1142.04	2	ESYVNLCSNPEDKLQIYR	Deamidated@186;Carbamidomethyl@188;XL:A-Alkene@194	-6.53844	29.7	0.00024	FALSE	FALSE	rk_1	rk_1:K137-rk_1:K194	10	3	32.05,sp|rk_1|rk_1,sp|rk_1|rk_1,137,194	1	DSSO 14N - 14N	32.05	29.7
Intra-Subunit	QE20150425-07_MS3-results_cleaned	QE20150425-07_MS3-results	rk_1	K152	rk_1	K204	CUL5_HUMAN Cullin-5 OS=Homo sapiens GN=CUL5	CUL5_HUMAN Cullin-5 OS=Homo sapiens GN=CUL5	rk_1	rk_1	13889	72.8276	993.232	4	10.8466	10.8466	0	1156.07	2	KLMLDTWNESIFSNIKNR	Oxidation@139;XL:A-Thiol(Unsaturated)@152	-8.11968	31.9	0.00034	821.378	2	DNFEKAYLDSTER	XL:A-Alkene@204	-6.34094	20.5	0.0025	FALSE	FALSE	rk_1	rk_1:K152-rk_1:K204	482	31	26.20,sp|rk_1|rk_1,sp|rk_1|rk_1,152,204	1	DSSO 14N - 14N	26.2	20.5
Intra-Subunit	QE20150425-07_MS3-results_cleaned	QE20150425-07_MS3-results	rk_1	K152	rk_1	K204	CUL5_HUMAN Cullin-5 OS=Homo sapiens GN=CUL5	CUL5_HUMAN Cullin-5 OS=Homo sapiens GN=CUL5	rk_1	rk_1	13894	72.8503	794.784	5	7.47532	7.47532	0	760.394	3	KLMLDTWNESIFSNIKNR	Oxidation@139;XL:A-Alkene@152	-7.48214	26.5	0.013	837.366	2	DNFEKAYLDSTER	XL:A-Thiol(Unsaturated)@204	-7.84957	28.4	0.00014	FALSE	FALSE	rk_1	rk_1:K152-rk_1:K204	482	31	27.45,sp|rk_1|rk_1,sp|rk_1|rk_1,152,204	1	DSSO 14N - 14N	27.45	26.5
Intra-Subunit	QE20150425-07_MS3-results_cleaned	QE20150425-07_MS3-results	rk_1	K152	rk_1	K204	CUL5_HUMAN Cullin-5 OS=Homo sapiens GN=CUL5	CUL5_HUMAN Cullin-5 OS=Homo sapiens GN=CUL5	rk_1	rk_1	14279	74.4991	989.23	4	7.44225	7.44225	0	1148.08	2	KLMLDTWNESIFSNIKNR	XL:A-Thiol(Unsaturated)@152	-8.83587	44.1	3.5e-06	821.379	2	DNFEKAYLDSTER	XL:A-Alkene@204	-7.07141	40.8	1.7e-06	FALSE	FALSE	rk_1	rk_1:K152-rk_1:K204	482	31	42.45,sp|rk_1|rk_1,sp|rk_1|rk_1,152,204	1	DSSO 14N - 14N	42.45	40.8
Intra-Subunit	QE20150425-07_MS3-results_cleaned	QE20150425-07_MS3-results	rk_1	K152	rk_1	K204	CUL5_HUMAN Cullin-5 OS=Homo sapiens GN=CUL5	CUL5_HUMAN Cullin-5 OS=Homo sapiens GN=CUL5	rk_1	rk_1	14283	74.5115	791.586	5	8.13372	8.13372	0	755.062	3	KLMLDTWNESIFSNIKNR	XL:A-Alkene@152	-8.11533	36	0.002	837.365	2	DNFEKAYLDSTER	XL:A-Thiol(Unsaturated)@204	-7.13304	34.4	2e-05	FALSE	FALSE	rk_1	rk_1:K152-rk_1:K204	482	31	35.20,sp|rk_1|rk_1,sp|rk_1|rk_1,152,204	1	DSSO 14N - 14N	35.2	34.4
Intra-Subunit	QE20150425-08_MS3-results_cleaned	QE20150425-08_MS3-results	rk_1	K152	rk_1	K204	CUL5_HUMAN Cullin-5 OS=Homo sapiens GN=CUL5	CUL5_HUMAN Cullin-5 OS=Homo sapiens GN=CUL5	rk_1	rk_1	14712	72.7527	993.228	4	6.84815	6.84815	0	1156.08	2	KLMLDTWNESIFSNIKNR	Oxidation@139;XL:A-Thiol(Unsaturated)@152	-9.50366	31	0.0011	821.38	2	DNFEKAYLDSTER	XL:A-Alkene@204	-8.6541	33.4	2.7e-05	FALSE	FALSE	rk_1	rk_1:K152-rk_1:K204	482	31	32.20,sp|rk_1|rk_1,sp|rk_1|rk_1,152,204	1	DSSO 14N - 14N	32.2	31
Intra-Subunit	QE20150425-08_MS3-results_cleaned	QE20150425-08_MS3-results	rk_1	K152	rk_1	K204	CUL5_HUMAN Cullin-5 OS=Homo sapiens GN=CUL5	CUL5_HUMAN Cullin-5 OS=Homo sapiens GN=CUL5	rk_1	rk_1	14717	72.7686	794.784	5	6.39883	6.39883	0	760.394	3	KLMLDTWNESIFSNIKNR	Oxidation@139;XL:A-Alkene@152	-8.66573	37.6	0.00086	837.365	2	DNFEKAYLDSTER	XL:A-Thiol(Unsaturated)@204	-6.65535	33.1	5.2e-06	FALSE	FALSE	rk_1	rk_1:K152-rk_1:K204	482	31	35.35,sp|rk_1|rk_1,sp|rk_1|rk_1,152,204	1	DSSO 14N - 14N	35.35	33.1
Intra-Subunit	QE20150425-08_MS3-results_cleaned	QE20150425-08_MS3-results	rk_1	K152	rk_1	K204	CUL5_HUMAN Cullin-5 OS=Homo sapiens GN=CUL5	CUL5_HUMAN Cullin-5 OS=Homo sapiens GN=CUL5	rk_1	rk_1	15130	74.3953	989.23	4	7.50401	7.50401	0	1132.09	2	KLMLDTWNESIFSNIKNR	XL:A-Alkene@152	-9.96351	43	2.9e-05	821.378	2	DNFEKAYLDSTER	XL:A-Alkene@204	-5.48872	30.4	0.00033	FALSE	FALSE	rk_1	rk_1:K152-rk_1:K204	482	31	36.70,sp|rk_1|rk_1,sp|rk_1|rk_1,152,204	1	DSSO 14N - 14N	36.7	30.4
Intra-Subunit	QE20150425-08_MS3-results_cleaned	QE20150425-08_MS3-results	rk_1	K152	rk_1	K204	CUL5_HUMAN Cullin-5 OS=Homo sapiens GN=CUL5	CUL5_HUMAN Cullin-5 OS=Homo sapiens GN=CUL5	rk_1	rk_1	15135	74.4088	791.586	5	7.97931	7.97931	0	755.06	3	KLMLDTWNESIFSNIKNR	XL:A-Alkene@152	-4.9368	27.1	0.033	837.363	2	DNFEKAYLDSTER	XL:A-Thiol(Unsaturated)@204	-4.38634	28.1	5.1e-05	FALSE	FALSE	rk_1	rk_1:K152-rk_1:K204	482	31	27.60,sp|rk_1|rk_1,sp|rk_1|rk_1,152,204	1	DSSO 14N - 14N	27.6	27.1
Intra-Subunit	QE20150425-11_MS3-results_cleaned	QE20150425-11_MS3-results	rk_1	K152	rk_1	K204	CUL5_HUMAN Cullin-5 OS=Homo sapiens GN=CUL5	CUL5_HUMAN Cullin-5 OS=Homo sapiens GN=CUL5	rk_1	rk_1	13204	72.8612	794.781	5	3.78448	3.78448	0	760.393	3	KLMLDTWNESIFSNIKNR	Oxidation@139;XL:A-Alkene@152	-7.08761	33.4	0.0014	837.365	2	DNFEKAYLDSTER	XL:A-Thiol(Unsaturated)@204	-6.77478	20.4	0.0014	FALSE	FALSE	rk_1	rk_1:K152-rk_1:K204	482	31	26.90,sp|rk_1|rk_1,sp|rk_1|rk_1,152,204	1	DSSO 14N - 14N	26.9	20.4
Intra-Subunit	QE20150425-13_MS3-results_cleaned	QE20150425-13_MS3-results	rk_1	K152	rk_1	K204	CUL5_HUMAN Cullin-5 OS=Homo sapiens GN=CUL5	CUL5_HUMAN Cullin-5 OS=Homo sapiens GN=CUL5	rk_1	rk_1	15362	74.8078	989.231	4	8.43046	8.43046	0	1148.08	2	KLMLDTWNESIFSNIKNR	XL:A-Thiol(Unsaturated)@152	-8.48746	41.2	5.6e-05	821.378	2	DNFEKAYLDSTER	XL:A-Alkene@204	-6.34094	33.9	0.00013	FALSE	FALSE	rk_1	rk_1:K152-rk_1:K204	482	31	37.55,sp|rk_1|rk_1,sp|rk_1|rk_1,152,204	1	DSSO 14N - 14N	37.55	33.9
Intra-Subunit	QE20150425-13_MS3-results_cleaned	QE20150425-13_MS3-results	rk_1	K152	rk_1	K204	CUL5_HUMAN Cullin-5 OS=Homo sapiens GN=CUL5	CUL5_HUMAN Cullin-5 OS=Homo sapiens GN=CUL5	rk_1	rk_1	15376	74.8592	791.586	5	8.51974	8.51974	0	755.061	3	KLMLDTWNESIFSNIKNR	XL:A-Alkene@152	-5.73144	36.2	0.0012	837.365	2	DNFEKAYLDSTER	XL:A-Thiol(Unsaturated)@204	-6.65535	32.4	5.6e-05	FALSE	FALSE	rk_1	rk_1:K152-rk_1:K204	482	31	34.30,sp|rk_1|rk_1,sp|rk_1|rk_1,152,204	1	DSSO 14N - 14N	34.3	32.4
Intra-Subunit	QE20150425-14_MS3-results_cleaned	QE20150425-14_MS3-results	rk_1	K152	rk_1	K204	CUL5_HUMAN Cullin-5 OS=Homo sapiens GN=CUL5	CUL5_HUMAN Cullin-5 OS=Homo sapiens GN=CUL5	rk_1	rk_1	16560	74.785	989.229	4	6.63933	6.63933	0	1148.08	2	KLMLDTWNESIFSNIKNR	XL:A-Thiol(Unsaturated)@152	-9.70688	33.5	0.00073	821.38	2	DNFEKAYLDSTER	XL:A-Alkene@204	-8.77585	35.9	2.7e-05	FALSE	FALSE	rk_1	rk_1:K152-rk_1:K204	482	31	34.70,sp|rk_1|rk_1,sp|rk_1|rk_1,152,204	1	DSSO 14N - 14N	34.7	33.5
Intra-Subunit	QE20150425-14_MS3-results_cleaned	QE20150425-14_MS3-results	rk_1	K152	rk_1	K204	CUL5_HUMAN Cullin-5 OS=Homo sapiens GN=CUL5	CUL5_HUMAN Cullin-5 OS=Homo sapiens GN=CUL5	rk_1	rk_1	16571	74.8209	791.587	5	9.6778	9.6778	0	755.061	3	KLMLDTWNESIFSNIKNR	XL:A-Alkene@152	-5.73144	37.4	0.00022	837.364	2	DNFEKAYLDSTER	XL:A-Thiol(Unsaturated)@204	-5.69998	33.2	2.7e-05	TRUE	FALSE	rk_1	rk_1:K152-rk_1:K204	482	31	35.30,sp|rk_1|rk_1,sp|rk_1|rk_1,152,204	1	DSSO 14N - 14N	35.3	33.2
Intra-Subunit	QE20150425-14_MS3-results_cleaned	QE20150425-14_MS3-results	rk_1	K152	rk_1	K204	CUL5_HUMAN Cullin-5 OS=Homo sapiens GN=CUL5	CUL5_HUMAN Cullin-5 OS=Homo sapiens GN=CUL5	rk_1	rk_1	16571	74.8209	791.587	5	-239.2	14.5703	-1	755.061	3	KLMLDTWNESIFSNIKNR	XL:A-Alkene@152	-5.73144	37.4	0.00022	837.866	2	DNFEKAYLDSTER	Deamidated@201;XL:A-Thiol(Unsaturated)@204	-17.9804	27.9	0.00012	FALSE	FALSE	rk_1	rk_1:K152-rk_1:K204	482	31	32.65,sp|rk_1|rk_1,sp|rk_1|rk_1,152,204	1	DSSO 14N - 14N	32.65	27.9
Intra-Subunit	QE20150425-15_MS3-results_cleaned	QE20150425-15_MS3-results	rk_1	K152	rk_1	K161	CUL5_HUMAN Cullin-5 OS=Homo sapiens GN=CUL5	CUL5_HUMAN Cullin-5 OS=Homo sapiens GN=CUL5	rk_1	rk_1	13165	70.5132	773.596	5	-248.28	11.3975	-1	1132.59	2	KLMLDTWNESIFSNIKNR	Deamidated@144;XL:A-Alkene@152	-16.0445	29	0.0089	792.393	2	LQDSAMKLVHAER	XL:A-Thiol(Unsaturated)@161	-7.61288	41.7	9.6e-06	FALSE	FALSE	rk_1	rk_1:K152-rk_1:K161	2	2	35.35,sp|rk_1|rk_1,sp|rk_1|rk_1,152,161	1	DSSO 14N - 14N	35.35	29
Intra-Subunit	QE20150425-15_MS3-results_cleaned	QE20150425-15_MS3-results	rk_1	K152	rk_1	K204	CUL5_HUMAN Cullin-5 OS=Homo sapiens GN=CUL5	CUL5_HUMAN Cullin-5 OS=Homo sapiens GN=CUL5	rk_1	rk_1	13795	73.0039	993.229	4	7.70935	7.70935	0	1140.09	2	KLMLDTWNESIFSNIKNR	Oxidation@139;XL:A-Alkene@152	-9.75563	29.3	0.00017	821.381	2	DNFEKAYLDSTER	XL:A-Alkene@204	-9.01934	40.4	1.9e-06	FALSE	FALSE	rk_1	rk_1:K152-rk_1:K204	482	31	34.85,sp|rk_1|rk_1,sp|rk_1|rk_1,152,204	1	DSSO 14N - 14N	34.85	29.3
Intra-Subunit	QE20150425-15_MS3-results_cleaned	QE20150425-15_MS3-results	rk_1	K152	rk_1	K204	CUL5_HUMAN Cullin-5 OS=Homo sapiens GN=CUL5	CUL5_HUMAN Cullin-5 OS=Homo sapiens GN=CUL5	rk_1	rk_1	13799	73.0167	794.785	5	7.93668	7.93668	0	760.394	3	KLMLDTWNESIFSNIKNR	Oxidation@139;XL:A-Alkene@152	-7.74516	33.9	0.0018	837.366	2	DNFEKAYLDSTER	XL:A-Thiol(Unsaturated)@204	-7.73015	30.4	0.0014	FALSE	FALSE	rk_1	rk_1:K152-rk_1:K204	482	31	32.15,sp|rk_1|rk_1,sp|rk_1|rk_1,152,204	1	DSSO 14N - 14N	32.15	30.4
Intra-Subunit	QE20150425-15_MS3-results_cleaned	QE20150425-15_MS3-results	rk_1	K152	rk_1	K204	CUL5_HUMAN Cullin-5 OS=Homo sapiens GN=CUL5	CUL5_HUMAN Cullin-5 OS=Homo sapiens GN=CUL5	rk_1	rk_1	14245	74.78	989.229	4	6.70109	6.70109	0	1132.09	2	KLMLDTWNESIFSNIKNR	XL:A-Alkene@152	-9.52185	51.6	5.1e-06	821.38	2	DNFEKAYLDSTER	XL:A-Alkene@204	-8.04538	43.3	5.4e-06	FALSE	FALSE	rk_1	rk_1:K152-rk_1:K204	482	31	47.45,sp|rk_1|rk_1,sp|rk_1|rk_1,152,204	1	DSSO 14N - 14N	47.45	43.3
Intra-Subunit	QE20150425-15_MS3-results_cleaned	QE20150425-15_MS3-results	rk_1	K152	rk_1	K204	CUL5_HUMAN Cullin-5 OS=Homo sapiens GN=CUL5	CUL5_HUMAN Cullin-5 OS=Homo sapiens GN=CUL5	rk_1	rk_1	14263	74.8489	791.587	5	9.29178	9.29178	0	755.061	3	KLMLDTWNESIFSNIKNR	XL:A-Alkene@152	-6.26119	31.6	0.021	837.364	2	DNFEKAYLDSTER	XL:A-Thiol(Unsaturated)@204	-5.22229	30	0.00054	FALSE	FALSE	rk_1	rk_1:K152-rk_1:K204	482	31	30.80,sp|rk_1|rk_1,sp|rk_1|rk_1,152,204	1	DSSO 14N - 14N	30.8	30
Intra-Subunit	QE20150425-16_MS3-results_cleaned	QE20150425-16_MS3-results	rk_1	K152	rk_1	K161	CUL5_HUMAN Cullin-5 OS=Homo sapiens GN=CUL5	CUL5_HUMAN Cullin-5 OS=Homo sapiens GN=CUL5	rk_1	rk_1	14171	70.3739	773.595	5	5.91705	5.91705	0	1132.09	2	KLMLDTWNESIFSNIKNR	XL:A-Alkene@152	-8.37355	25.3	0.004	792.392	2	LQDSAMKLVHAER	XL:A-Thiol(Unsaturated)@161	-6.60329	33.7	4.1e-05	FALSE	FALSE	rk_1	rk_1:K152-rk_1:K161	2	2	29.50,sp|rk_1|rk_1,sp|rk_1|rk_1,152,161	1	DSSO 14N - 14N	29.5	25.3
Intra-Subunit	QE20150425-16_MS3-results_cleaned	QE20150425-16_MS3-results	rk_1	K152	rk_1	K161	CUL5_HUMAN Cullin-5 OS=Homo sapiens GN=CUL5	CUL5_HUMAN Cullin-5 OS=Homo sapiens GN=CUL5	rk_1	rk_1	14171	70.3739	773.595	5	-248.753	10.9235	-1	1132.59	2	KLMLDTWNESIFSNIKNR	Deamidated@144;XL:A-Alkene@152	-16.8391	34.7	5e-05	792.392	2	LQDSAMKLVHAER	XL:A-Thiol(Unsaturated)@161	-6.60329	33.7	4.1e-05	FALSE	FALSE	rk_1	rk_1:K152-rk_1:K161	2	2	34.20,sp|rk_1|rk_1,sp|rk_1|rk_1,152,161	1	DSSO 14N - 14N	34.2	33.7
Intra-Subunit	QE20150425-16_MS3-results_cleaned	QE20150425-16_MS3-results	rk_1	K152	rk_1	K204	CUL5_HUMAN Cullin-5 OS=Homo sapiens GN=CUL5	CUL5_HUMAN Cullin-5 OS=Homo sapiens GN=CUL5	rk_1	rk_1	14875	72.9823	993.229	4	7.40178	7.40178	0	1140.09	2	KLMLDTWNESIFSNIKNR	Oxidation@139;XL:A-Alkene@152	-8.70309	38	2.5e-06	821.379	2	DNFEKAYLDSTER	XL:A-Alkene@204	-6.82792	34.8	0.00012	FALSE	FALSE	rk_1	rk_1:K152-rk_1:K204	482	31	36.40,sp|rk_1|rk_1,sp|rk_1|rk_1,152,204	1	DSSO 14N - 14N	36.4	34.8
Intra-Subunit	QE20150425-16_MS3-results_cleaned	QE20150425-16_MS3-results	rk_1	K152	rk_1	K204	CUL5_HUMAN Cullin-5 OS=Homo sapiens GN=CUL5	CUL5_HUMAN Cullin-5 OS=Homo sapiens GN=CUL5	rk_1	rk_1	14880	72.9967	794.784	5	6.93707	6.93707	0	760.394	3	KLMLDTWNESIFSNIKNR	Oxidation@139;XL:A-Alkene@152	-7.87667	37.5	0.00043	837.365	2	DNFEKAYLDSTER	XL:A-Thiol(Unsaturated)@204	-6.77478	33.2	9.2e-05	FALSE	FALSE	rk_1	rk_1:K152-rk_1:K204	482	31	35.35,sp|rk_1|rk_1,sp|rk_1|rk_1,152,204	1	DSSO 14N - 14N	35.35	33.2
Intra-Subunit	QE20150425-16_MS3-results_cleaned	QE20150425-16_MS3-results	rk_1	K152	rk_1	K204	CUL5_HUMAN Cullin-5 OS=Homo sapiens GN=CUL5	CUL5_HUMAN Cullin-5 OS=Homo sapiens GN=CUL5	rk_1	rk_1	15348	74.7355	989.226	4	3.79823	3.79823	0	1148.08	2	KLMLDTWNESIFSNIKNR	XL:A-Thiol(Unsaturated)@152	-7.96486	39	0.0001	821.379	2	DNFEKAYLDSTER	XL:A-Alkene@204	-7.43665	35.7	2.8e-06	FALSE	FALSE	rk_1	rk_1:K152-rk_1:K204	482	31	37.35,sp|rk_1|rk_1,sp|rk_1|rk_1,152,204	1	DSSO 14N - 14N	37.35	35.7
Intra-Subunit	QE20150425-16_MS3-results_cleaned	QE20150425-16_MS3-results	rk_1	K152	rk_1	K204	CUL5_HUMAN Cullin-5 OS=Homo sapiens GN=CUL5	CUL5_HUMAN Cullin-5 OS=Homo sapiens GN=CUL5	rk_1	rk_1	15370	74.8168	791.588	5	11.2991	11.2991	0	755.061	3	KLMLDTWNESIFSNIKNR	XL:A-Alkene@152	-5.86388	37.8	0.0007	837.364	2	DNFEKAYLDSTER	XL:A-Thiol(Unsaturated)@204	-6.05825	29.3	0.00025	FALSE	FALSE	rk_1	rk_1:K152-rk_1:K204	482	31	33.55,sp|rk_1|rk_1,sp|rk_1|rk_1,152,204	1	DSSO 14N - 14N	33.55	29.3
Intra-Subunit	QE20150425-16_MS3-results_cleaned	QE20150425-16_MS3-results	rk_1	K152	rk_1	K204	CUL5_HUMAN Cullin-5 OS=Homo sapiens GN=CUL5	CUL5_HUMAN Cullin-5 OS=Homo sapiens GN=CUL5	rk_1	rk_1	15370	74.8168	791.588	5	-237.579	16.1916	-1	755.061	3	KLMLDTWNESIFSNIKNR	XL:A-Alkene@152	-5.86388	37.8	0.0007	837.866	2	DNFEKAYLDSTER	Deamidated@201;XL:A-Thiol(Unsaturated)@204	-17.1449	26.2	0.0037	FALSE	FALSE	rk_1	rk_1:K152-rk_1:K204	482	31	32.00,sp|rk_1|rk_1,sp|rk_1|rk_1,152,204	1	DSSO 14N - 14N	32	26.2
Intra-Subunit	QE20150425-17_MS3-results_cleaned	QE20150425-17_MS3-results	rk_1	K152	rk_1	K204	CUL5_HUMAN Cullin-5 OS=Homo sapiens GN=CUL5	CUL5_HUMAN Cullin-5 OS=Homo sapiens GN=CUL5	rk_1	rk_1	14763	72.7866	993.227	4	5.49484	5.49484	0	1140.09	2	KLMLDTWNESIFSNIKNR	Oxidation@139;XL:A-Alkene@152	-8.96623	40.2	1.8e-05	821.379	2	DNFEKAYLDSTER	XL:A-Alkene@204	-7.43665	35.1	3.9e-05	FALSE	FALSE	rk_1	rk_1:K152-rk_1:K204	482	31	37.65,sp|rk_1|rk_1,sp|rk_1|rk_1,152,204	1	DSSO 14N - 14N	37.65	35.1
Intra-Subunit	QE20150425-17_MS3-results_cleaned	QE20150425-17_MS3-results	rk_1	K152	rk_1	K204	CUL5_HUMAN Cullin-5 OS=Homo sapiens GN=CUL5	CUL5_HUMAN Cullin-5 OS=Homo sapiens GN=CUL5	rk_1	rk_1	14767	72.7991	794.784	5	6.6295	6.6295	0	760.394	3	KLMLDTWNESIFSNIKNR	Oxidation@139;XL:A-Alkene@152	-8.53422	38.5	0.00019	837.366	2	DNFEKAYLDSTER	XL:A-Thiol(Unsaturated)@204	-8.20783	32.2	0.00021	FALSE	FALSE	rk_1	rk_1:K152-rk_1:K204	482	31	35.35,sp|rk_1|rk_1,sp|rk_1|rk_1,152,204	1	DSSO 14N - 14N	35.35	32.2
Intra-Subunit	QE20150425-17_MS3-results_cleaned	QE20150425-17_MS3-results	rk_1	K152	rk_1	K204	CUL5_HUMAN Cullin-5 OS=Homo sapiens GN=CUL5	CUL5_HUMAN Cullin-5 OS=Homo sapiens GN=CUL5	rk_1	rk_1	15267	74.5721	989.229	4	6.88638	6.88638	0	1148.08	2	KLMLDTWNESIFSNIKNR	XL:A-Thiol(Unsaturated)@152	-7.61645	44.4	8e-06	821.378	2	DNFEKAYLDSTER	XL:A-Alkene@204	-5.73221	39.8	8.1e-06	FALSE	FALSE	rk_1	rk_1:K152-rk_1:K204	482	31	42.10,sp|rk_1|rk_1,sp|rk_1|rk_1,152,204	1	DSSO 14N - 14N	42.1	39.8
Intra-Subunit	QE20150425-17_MS3-results_cleaned	QE20150425-17_MS3-results	rk_1	K152	rk_1	K204	CUL5_HUMAN Cullin-5 OS=Homo sapiens GN=CUL5	CUL5_HUMAN Cullin-5 OS=Homo sapiens GN=CUL5	rk_1	rk_1	15271	74.5835	791.586	5	7.82491	7.82491	0	755.063	3	KLMLDTWNESIFSNIKNR	XL:A-Alkene@152	-8.51265	40.1	0.0013	837.366	2	DNFEKAYLDSTER	XL:A-Thiol(Unsaturated)@204	-8.68551	34.4	1.4e-05	FALSE	FALSE	rk_1	rk_1:K152-rk_1:K204	482	31	37.25,sp|rk_1|rk_1,sp|rk_1|rk_1,152,204	1	DSSO 14N - 14N	37.25	34.4
Intra-Subunit	QE20150425-17_MS3-results_cleaned	QE20150425-17_MS3-results	rk_1	K152	rk_1	K194	CUL5_HUMAN Cullin-5 OS=Homo sapiens GN=CUL5	CUL5_HUMAN Cullin-5 OS=Homo sapiens GN=CUL5	rk_1	rk_1	15622	75.8338	919.854	5	225.976	7.53084	1	1148.08	2	KLMLDTWNESIFSNIKNR	XL:A-Thiol(Unsaturated)@152	-7.61645	20.5	0.097	1157.54	2	ESYVNLCSNPEDKLQIYR	Carbamidomethyl@188;XL:A-Thiol(Unsaturated)@194	-8.84603	32.4	0.00011	FALSE	FALSE	rk_1	rk_1:K152-rk_1:K194	5	2	26.45,sp|rk_1|rk_1,sp|rk_1|rk_1,152,194	1	DSSO 14N - 14N	26.45	20.5
Intra-Subunit	QE20150425-18_MS3-results_cleaned	QE20150425-18_MS3-results	rk_1	K152	rk_1	K204	CUL5_HUMAN Cullin-5 OS=Homo sapiens GN=CUL5	CUL5_HUMAN Cullin-5 OS=Homo sapiens GN=CUL5	rk_1	rk_1	15794	72.9476	993.227	4	5.92544	5.92544	0	1156.07	2	KLMLDTWNESIFSNIKNR	Oxidation@139;XL:A-Thiol(Unsaturated)@152	-8.63867	37.9	0.00021	821.38	2	DNFEKAYLDSTER	XL:A-Alkene@204	-7.80188	37	7.7e-06	FALSE	FALSE	rk_1	rk_1:K152-rk_1:K204	482	31	37.45,sp|rk_1|rk_1,sp|rk_1|rk_1,152,204	1	DSSO 14N - 14N	37.45	37
Intra-Subunit	QE20150425-18_MS3-results_cleaned	QE20150425-18_MS3-results	rk_1	K152	rk_1	K204	CUL5_HUMAN Cullin-5 OS=Homo sapiens GN=CUL5	CUL5_HUMAN Cullin-5 OS=Homo sapiens GN=CUL5	rk_1	rk_1	15799	72.9629	794.784	5	6.32193	6.32193	0	760.393	3	KLMLDTWNESIFSNIKNR	Oxidation@139;XL:A-Alkene@152	-7.35063	36.3	0.0031	837.365	2	DNFEKAYLDSTER	XL:A-Thiol(Unsaturated)@204	-6.41651	36	0.00043	FALSE	FALSE	rk_1	rk_1:K152-rk_1:K204	482	31	36.15,sp|rk_1|rk_1,sp|rk_1|rk_1,152,204	1	DSSO 14N - 14N	36.15	36
Intra-Subunit	QE20150425-18_MS3-results_cleaned	QE20150425-18_MS3-results	rk_1	K152	rk_1	K204	CUL5_HUMAN Cullin-5 OS=Homo sapiens GN=CUL5	CUL5_HUMAN Cullin-5 OS=Homo sapiens GN=CUL5	rk_1	rk_1	16267	74.5072	989.229	4	6.70109	6.70109	0	1132.09	2	KLMLDTWNESIFSNIKNR	XL:A-Alkene@152	-9.87518	46.9	2.5e-06	821.379	2	DNFEKAYLDSTER	XL:A-Alkene@204	-7.07141	36.4	5.4e-06	FALSE	FALSE	rk_1	rk_1:K152-rk_1:K204	482	31	41.65,sp|rk_1|rk_1,sp|rk_1|rk_1,152,204	1	DSSO 14N - 14N	41.65	36.4
Intra-Subunit	QE20150425-18_MS3-results_cleaned	QE20150425-18_MS3-results	rk_1	K152	rk_1	K204	CUL5_HUMAN Cullin-5 OS=Homo sapiens GN=CUL5	CUL5_HUMAN Cullin-5 OS=Homo sapiens GN=CUL5	rk_1	rk_1	16278	74.5422	791.586	5	8.21092	8.21092	0	755.062	3	KLMLDTWNESIFSNIKNR	XL:A-Alkene@152	-8.11533	42.7	0.00028	837.366	2	DNFEKAYLDSTER	XL:A-Thiol(Unsaturated)@204	-7.84957	35.8	1.5e-05	FALSE	FALSE	rk_1	rk_1:K152-rk_1:K204	482	31	39.25,sp|rk_1|rk_1,sp|rk_1|rk_1,152,204	1	DSSO 14N - 14N	39.25	35.8
Intra-Subunit	QE20150425-18_MS3-results_cleaned	QE20150425-18_MS3-results	rk_1	K152	rk_1	K204	CUL5_HUMAN Cullin-5 OS=Homo sapiens GN=CUL5	CUL5_HUMAN Cullin-5 OS=Homo sapiens GN=CUL5	rk_1	rk_1	16388	74.9105	989.231	4	8.92456	8.92456	0	1132.09	2	KLMLDTWNESIFSNIKNR	XL:A-Alkene@152	-7.57856	22.8	0.015	821.379	2	DNFEKAYLDSTER	XL:A-Alkene@204	-7.07141	17.7	0.026	FALSE	FALSE	rk_1	rk_1:K152-rk_1:K204	482	31	20.25,sp|rk_1|rk_1,sp|rk_1|rk_1,152,204	1	DSSO 14N - 14N	20.25	17.7
Intra-Subunit	QE20150425-19_MS3-results_cleaned	QE20150425-19_MS3-results	rk_1	K152	rk_1	K204	CUL5_HUMAN Cullin-5 OS=Homo sapiens GN=CUL5	CUL5_HUMAN Cullin-5 OS=Homo sapiens GN=CUL5	rk_1	rk_1	15196	74.754	989.23	4	7.25696	7.25696	0	1148.08	2	KLMLDTWNESIFSNIKNR	XL:A-Thiol(Unsaturated)@152	-7.87775	42.4	5.3e-05	821.379	2	DNFEKAYLDSTER	XL:A-Alkene@204	-6.46268	41	2.3e-05	FALSE	FALSE	rk_1	rk_1:K152-rk_1:K204	482	31	41.70,sp|rk_1|rk_1,sp|rk_1|rk_1,152,204	1	DSSO 14N - 14N	41.7	41
Intra-Subunit	QE20150425-19_MS3-results_cleaned	QE20150425-19_MS3-results	rk_1	K152	rk_1	K204	CUL5_HUMAN Cullin-5 OS=Homo sapiens GN=CUL5	CUL5_HUMAN Cullin-5 OS=Homo sapiens GN=CUL5	rk_1	rk_1	15205	74.7881	791.586	5	8.75135	8.75135	0	755.062	3	KLMLDTWNESIFSNIKNR	XL:A-Alkene@152	-7.85046	37.3	0.00067	837.365	2	DNFEKAYLDSTER	XL:A-Thiol(Unsaturated)@204	-7.25246	29.6	0.00045	TRUE	FALSE	rk_1	rk_1:K152-rk_1:K204	482	31	33.45,sp|rk_1|rk_1,sp|rk_1|rk_1,152,204	1	DSSO 14N - 14N	33.45	29.6
Intra-Subunit	QE20150425-23_MS3-results_cleaned	QE20150425-23_MS3-results	rk_1	K152	rk_1	K204	CUL5_HUMAN Cullin-5 OS=Homo sapiens GN=CUL5	CUL5_HUMAN Cullin-5 OS=Homo sapiens GN=CUL5	rk_1	rk_1	16154	73.1135	794.783	5	5.6299	5.6299	0	760.396	3	KLMLDTWNESIFSNIKNR	Oxidation@139;XL:A-Alkene@152	-10.2438	29	0.0031	837.367	2	DNFEKAYLDSTER	XL:A-Thiol(Unsaturated)@204	-9.40204	14.3	0.039	FALSE	FALSE	rk_1	rk_1:K152-rk_1:K204	482	31	21.65,sp|rk_1|rk_1,sp|rk_1|rk_1,152,204	1	DSSO 14N - 14N	21.65	14.3
Intra-Subunit	QE20150425-23_MS3-results_cleaned	QE20150425-23_MS3-results	rk_1	K152	rk_1	K204	CUL5_HUMAN Cullin-5 OS=Homo sapiens GN=CUL5	CUL5_HUMAN Cullin-5 OS=Homo sapiens GN=CUL5	rk_1	rk_1	16682	74.9104	989.23	4	7.56577	7.56577	0	1148.08	2	KLMLDTWNESIFSNIKNR	XL:A-Thiol(Unsaturated)@152	-9.01007	47.4	8.5e-07	821.38	2	DNFEKAYLDSTER	XL:A-Alkene@204	-8.28887	38.4	3.6e-06	FALSE	FALSE	rk_1	rk_1:K152-rk_1:K204	482	31	42.90,sp|rk_1|rk_1,sp|rk_1|rk_1,152,204	1	DSSO 14N - 14N	42.9	38.4
Intra-Subunit	QE20150425-23_MS3-results_cleaned	QE20150425-23_MS3-results	rk_1	K152	rk_1	K204	CUL5_HUMAN Cullin-5 OS=Homo sapiens GN=CUL5	CUL5_HUMAN Cullin-5 OS=Homo sapiens GN=CUL5	rk_1	rk_1	16693	74.9447	791.587	5	9.06017	9.06017	0	755.063	3	KLMLDTWNESIFSNIKNR	XL:A-Alkene@152	-8.64509	42.5	0.00043	837.365	2	DNFEKAYLDSTER	XL:A-Thiol(Unsaturated)@204	-7.4913	34.5	0.0004	FALSE	FALSE	rk_1	rk_1:K152-rk_1:K204	482	31	38.50,sp|rk_1|rk_1,sp|rk_1|rk_1,152,204	1	DSSO 14N - 14N	38.5	34.5
[truncated: 5,491 more rows]
