# Supplementary material for: Characterization of an A3G-VifHIV-1-CRL5-CBFβ Structure Using a Cross-linking Mass Spectrometry Pipeline for Integrative Modeling of Host–Pathogen Complexes
Source: Mol Cell Proteomics. 2021 Aug 11;20:100132. doi: 10.1016/j.mcpro.2021.100132 (PMC8459920; doi:10.1016/j.mcpro.2021.100132)
Supplement: Supplemental Table S4 [file mmc11.xlsx]

## Sheet: S4-Intra-Links
Type	Search Filename	Search Name	Subunit	XL	Subunit Name	Common/Gene Name	XL Scan	XL RT	XL m/z	XL Charge	XL PPM	Corr. XL PPM	Corr. XL Isotope	m/z	Charge	Sequence	Protein Mods	PPM	Score	EV	Ambiguous	Redundant	Subunit Names	Linkage Info	Redundant Count	Unique Count	CLMS-CSV	Crosslinker Number	Crosslinker	Reporter m/z	Reporter Int.	Reporter Corr.
Intra-Link	QE20150425-13_MS3-results_cleaned	QE20150425-13_MS3-results	rk_1	K232;K237;K239	CUL5_HUMAN Cullin-5 OS=Homo sapiens GN=CUL5	rk_1	15029	73.5717	941.942	4	-255.298	11.2216	-1	907.193	4	TQAPSYLQQNGVQNYMKYADAKLKEEEKR	XL:A-Alkene@232;Deamidated@225&XL:A-Alkene@237&XL:A-Thiol(Unsaturated)@239|Deamidated@225&XL:A-Thiol(Unsaturated)@237&XL:A-Alkene@239|Deamidated@229&XL:A-Alkene@237&XL:A-Thiol(Unsaturated)@239|Deamidated@229&XL:A-Thiol(Unsaturated)@237&XL:A-Alkene@239	-15.876	33.9	0.063	FALSE	FALSE	rk_1	rk_1:K232;K237;K239	8	0	33.90,sp|rk_1|rk_1,232;237&239|237&239|237&239|237&239	2	DSSO 14N
Intra-Link	QE20150425-13_MS3-results_cleaned	QE20150425-13_MS3-results	rk_1	K232;K239;K243	CUL5_HUMAN Cullin-5 OS=Homo sapiens GN=CUL5	rk_1	15124	73.9131	942.189	4	-254.228	12.222	-1	907.437	4	TQAPSYLQQNGVQNYMKYADAKLKEEEKR	Deamidated@225;Deamidated@229;XL:A-Alkene@232;XL:A-Alkene@239;XL:A-Thiol(Unsaturated)@243	-13.3328	42.1	0.0073	FALSE	FALSE	rk_1	rk_1:K232;K239;K243	50	5	42.10,sp|rk_1|rk_1,232;239;243	2	DSSO 14N
Intra-Link	QE20150425-13_MS3-results_cleaned	QE20150425-13_MS3-results	rk_1	K232;K237;K243	CUL5_HUMAN Cullin-5 OS=Homo sapiens GN=CUL5	rk_1	16267	78.1305	942.191	4	-252.348	14.1027	-1	907.437	4	TQAPSYLQQNGVQNYMKYADAKLKEEEKR	Deamidated@225;Deamidated@229;XL:A-Alkene@232;XL:A-Alkene@237;XL:A-Thiol(Unsaturated)@243	-13.1124	32	0.088	FALSE	FALSE	rk_1	rk_1:K232;K237;K243	16	1	32.00,sp|rk_1|rk_1,232;237;243	2	DSSO 14N
Intra-Link	QE20150425-14_MS3-results_cleaned	QE20150425-14_MS3-results	rk_1	K232;K237;K239	CUL5_HUMAN Cullin-5 OS=Homo sapiens GN=CUL5	rk_1	16186	73.4457	941.941	4	-256.725	9.79448	-1	907.192	4	TQAPSYLQQNGVQNYMKYADAKLKEEEKR	XL:A-Alkene@232;Deamidated@225&XL:A-Alkene@237&XL:A-Thiol(Unsaturated)@239|Deamidated@225&XL:A-Thiol(Unsaturated)@237&XL:A-Alkene@239|Deamidated@229&XL:A-Alkene@237&XL:A-Thiol(Unsaturated)@239|Deamidated@229&XL:A-Thiol(Unsaturated)@237&XL:A-Alkene@239	-13.8919	31.6	0.067	FALSE	FALSE	rk_1	rk_1:K232;K237;K239	8	0	31.60,sp|rk_1|rk_1,232;237&239|237&239|237&239|237&239	2	DSSO 14N
Intra-Link	QE20150425-14_MS3-results_cleaned	QE20150425-14_MS3-results	rk_1	K232;K237;K243	CUL5_HUMAN Cullin-5 OS=Homo sapiens GN=CUL5	rk_1	17533	78.253	942.191	4	-252.672	13.7784	-1	915.432	4	TQAPSYLQQNGVQNYMKYADAKLKEEEKR	Deamidated@225;Deamidated@229;XL:A-Thiol(Unsaturated)@232;XL:A-Alkene@237;XL:A-Thiol(Unsaturated)@243	-14.8357	23.8	0.058	FALSE	FALSE	rk_1	rk_1:K232;K237;K243	16	1	23.80,sp|rk_1|rk_1,232;237;243	2	DSSO 14N
Intra-Link	QE20150425-16_MS3-results_cleaned	QE20150425-16_MS3-results	rk_1	K232;K237;K239	CUL5_HUMAN Cullin-5 OS=Homo sapiens GN=CUL5	rk_1	15012	73.4657	941.94	4	-257.373	9.14581	-1	907.194	4	TQAPSYLQQNGVQNYMKYADAKLKEEEKR	Deamidated@229;XL:A-Alkene@232;XL:A-Thiol(Unsaturated)@237;XL:A-Alkene@239	-16.3169	30.9	0.21	FALSE	FALSE	rk_1	rk_1:K232;K237;K239	8	0	30.90,sp|rk_1|rk_1,232;237;239	2	DSSO 14N
Intra-Link	QE20150425-16_MS3-results_cleaned	QE20150425-16_MS3-results	rk_1	K232;K243;K237|K239	CUL5_HUMAN Cullin-5 OS=Homo sapiens GN=CUL5	rk_1	15144	73.9625	942.19	4	-253.645	12.8057	-1	907.439	4	TQAPSYLQQNGVQNYMKYADAKLKEEEKR	Deamidated@225;Deamidated@229;XL:A-Alkene@232;XL:A-Alkene@243;XL:A-Thiol(Unsaturated)@237|XL:A-Thiol(Unsaturated)@239	-15.096	36.6	0.043	FALSE	FALSE	rk_1	rk_1:K232;K243;K237|K239	31	1	36.60,sp|rk_1|rk_1,232;243;237|239	2	DSSO 14N
Intra-Link	QE20150425-17_MS3-results_cleaned	QE20150425-17_MS3-results	rk_1	K232;K239;K243	CUL5_HUMAN Cullin-5 OS=Homo sapiens GN=CUL5	rk_1	15415	75.0739	942.189	4	6.7607	6.7607	0	907.184	4	TQAPSYLQQNGVQNYMKYADAKLKEEEKR	Deamidated@225;XL:A-Thiol(Unsaturated)@232;XL:A-Alkene@239;XL:A-Alkene@243	-5.40419	30.6	0.28	FALSE	FALSE	rk_1	rk_1:K232;K239;K243	50	5	30.60,sp|rk_1|rk_1,232;239;243	2	DSSO 14N
Intra-Link	QE20150425-18_MS3-results_cleaned	QE20150425-18_MS3-results	rk_1	K232;K239;K243	CUL5_HUMAN Cullin-5 OS=Homo sapiens GN=CUL5	rk_1	16487	75.2292	942.189	4	-253.904	12.5463	-1	907.436	4	TQAPSYLQQNGVQNYMKYADAKLKEEEKR	Deamidated@225;Deamidated@229;XL:A-Alkene@232;XL:A-Thiol(Unsaturated)@239;XL:A-Alkene@243	-12.1206	32.6	0.056	FALSE	FALSE	rk_1	rk_1:K232;K239;K243	50	5	32.60,sp|rk_1|rk_1,232;239;243	2	DSSO 14N
Intra-Link	QE20150802-09_MS3-results_cleaned	QE20150802-09_MS3-results	rk_1	K232;K237;K239	CUL5_HUMAN Cullin-5 OS=Homo sapiens GN=CUL5	rk_1	19624	77.7809	942.191	4	-252.283	14.1675	-1	907.435	4	TQAPSYLQQNGVQNYMKYADAKLKEEEKR	Deamidated@225;Deamidated@229;XL:A-Alkene@232;XL:A-Thiol(Unsaturated)@237;XL:A-Alkene@239	-11.3492	34	0.029	FALSE	FALSE	rk_1	rk_1:K232;K237;K239	8	0	34.00,sp|rk_1|rk_1,232;237;239	2	DSSO 14N
Intra-Link	QE20150802-09_MS3-results_cleaned	QE20150802-09_MS3-results	rk_1	K232;K243;K237|K239	CUL5_HUMAN Cullin-5 OS=Homo sapiens GN=CUL5	rk_1	19750	78.2671	942.438	4	9.90152	9.90152	0	907.432	4	TQAPSYLQQNGVQNYMKYADAKLKEEEKR	Deamidated@225;Deamidated@229;XL:A-Alkene@232;XL:A-Alkene@243;XL:A-Thiol(Unsaturated)@237|XL:A-Thiol(Unsaturated)@239	-7.93304	33.9	0.078	FALSE	FALSE	rk_1	rk_1:K232;K243;K237|K239	31	1	33.90,sp|rk_1|rk_1,232;243;237|239	2	DSSO 14N
Intra-Link	QE20150802-09_MS3-results_cleaned	QE20150802-09_MS3-results	rk_1	K237;K239;K243	CUL5_HUMAN Cullin-5 OS=Homo sapiens GN=CUL5	rk_1	19750	78.2671	942.438	4	271.284	4.76585	1	911.687	4	TQAPSYLQQNGVQNYMKYADAKLKEEEKR	Deamidated@225;XL:A-Alkene@237&XL:A-Alkene@239&XL:A-Sulfenic@243|XL:A-Alkene@237&XL:A-Sulfenic@239&XL:A-Alkene@243|XL:A-Sulfenic@237&XL:A-Alkene@239&XL:A-Alkene@243	-5.55171	31	0.46	FALSE	FALSE	rk_1	rk_1:K237;K239;K243	11	1	31.00,sp|rk_1|rk_1,;237&239&243|237&239&243|237&239&243	2	DSSO 14N
Intra-Link	QE20150802-09_MS3-results_cleaned	QE20150802-09_MS3-results	rk_1	K371;K374;K390	CUL5_HUMAN Cullin-5 OS=Homo sapiens GN=CUL5	rk_1	20881	82.7842	856.465	4	303.456	10.1427	1	821.209	4	DKAYKAVVNDATIFKLELPLKQKGVGLK	XL:A-Alkene@371;XL:A-Thiol(Unsaturated)@374;Deamidated@378;XL:A-Alkene@390	-8.63705	32.5	0.018	FALSE	FALSE	rk_1	rk_1:K371;K374;K390	10	0	32.50,sp|rk_1|rk_1,371;374;390	2	DSSO 14N
Intra-Link	QE20150802-09_MS3-results_cleaned	QE20150802-09_MS3-results	rk_1	K371;K374;K392	CUL5_HUMAN Cullin-5 OS=Homo sapiens GN=CUL5	rk_1	20881	82.7842	856.465	4	591.284	4.49085	2	828.95	4	DKAYKAVVNDATIFKLELPLKQKGVGLK	XL:A-Thiol(Unsaturated)@371;XL:A-Alkene@374;XL:A-Thiol(Unsaturated)@392	-1.78424	28.7	0.32	FALSE	FALSE	rk_1	rk_1:K371;K374;K392	19	0	28.70,sp|rk_1|rk_1,371;374;392	2	DSSO 14N
Intra-Link	QE20150802-09_MS3-results_cleaned	QE20150802-09_MS3-results	rk_1	K371;K374;K390	CUL5_HUMAN Cullin-5 OS=Homo sapiens GN=CUL5	rk_1	20900	82.8627	856.213	4	8.34294	8.34294	0	829.204	4	DKAYKAVVNDATIFKLELPLKQKGVGLK	XL:A-Thiol(Unsaturated)@371;XL:A-Alkene@374;Deamidated@378;XL:A-Thiol(Unsaturated)@390	-10.7032	44.5	7.9e-05	FALSE	FALSE	rk_1	rk_1:K371;K374;K390	10	0	44.50,sp|rk_1|rk_1,371;374;390	2	DSSO 14N
Intra-Link	QE20150802-09_MS3-results_cleaned	QE20150802-09_MS3-results	rk_1	K371;K374;K390|K392	CUL5_HUMAN Cullin-5 OS=Homo sapiens GN=CUL5	rk_1	21053	83.4919	855.956	4	-291.409	1.90178	-1	829.205	4	DKAYKAVVNDATIFKLELPLKQKGVGLK	XL:A-Alkene@371;XL:A-Thiol(Unsaturated)@374;Deamidated@378;XL:A-Thiol(Unsaturated)@390|XL:A-Thiol(Unsaturated)@392	-12.6328	46	0.0012	FALSE	FALSE	rk_1	rk_1:K371;K374;K390|K392	38	2	46.00,sp|rk_1|rk_1,371;374;390|392	2	DSSO 14N
Intra-Link	QE20150802-09_MS3-results_cleaned	QE20150802-09_MS3-results	rk_1	K676;K679;K682	CUL5_HUMAN Cullin-5 OS=Homo sapiens GN=CUL5	rk_1	22692	90.1629	1183.1	4	-201.072	11.0859	-1	1148.34	4	QVLLYEPQVNSPKDFTEGTLFSVNQEFSLIKNAKVQKR	XL:A-Alkene@676;Deamidated@669&XL:A-Alkene@679&XL:A-Thiol(Unsaturated)@682|Deamidated@669&XL:A-Thiol(Unsaturated)@679&XL:A-Alkene@682|Deamidated@677&XL:A-Alkene@679&XL:A-Thiol(Unsaturated)@682|Deamidated@677&XL:A-Thiol(Unsaturated)@679&XL:A-Alkene@682	-1.14895	29	0.32	FALSE	FALSE	rk_1	rk_1:K676;K679;K682	13	8	29.00,sp|rk_1|rk_1,676;679&682|679&682|679&682|679&682	2	DSSO 14N
Intra-Link	QE20150802-10_MS3-results_cleaned	QE20150802-10_MS3-results	rk_1	K232;K239;K243	CUL5_HUMAN Cullin-5 OS=Homo sapiens GN=CUL5	rk_1	20339	77.9348	1027	4	12.0338	12.0338	0	999.989	4	TQAPSYLQQNGVQNYMKYADAKLKEEEKRALR	XL:A-Thiol(Unsaturated)@232;XL:A-Alkene@239;XL:A-Thiol(Unsaturated)@243	-7.11669	29.8	0.28	FALSE	FALSE	rk_1	rk_1:K232;K239;K243	50	5	29.80,sp|rk_1|rk_1,232;239;243	2	DSSO 14N
Intra-Link	QE20150802-10_MS3-results_cleaned	QE20150802-10_MS3-results	rk_1	K232;K237;K239	CUL5_HUMAN Cullin-5 OS=Homo sapiens GN=CUL5	rk_1	20515	78.5816	942.686	4	273.966	7.51746	1	907.432	4	TQAPSYLQQNGVQNYMKYADAKLKEEEKR	Deamidated@225;Deamidated@229;XL:A-Alkene@232;XL:A-Alkene@237;XL:A-Thiol(Unsaturated)@239	-7.27184	24.7	0.22	FALSE	FALSE	rk_1	rk_1:K232;K237;K239	8	0	24.70,sp|rk_1|rk_1,232;237;239	2	DSSO 14N
Intra-Link	QE20150802-10_MS3-results_cleaned	QE20150802-10_MS3-results	rk_1	K371;K374;K390|K392	CUL5_HUMAN Cullin-5 OS=Homo sapiens GN=CUL5	rk_1	21628	82.8578	856.466	4	592.069	5.27568	2	828.956	4	DKAYKAVVNDATIFKLELPLKQKGVGLK	XL:A-Alkene@371;XL:A-Thiol(Unsaturated)@374;XL:A-Thiol(Unsaturated)@390|XL:A-Thiol(Unsaturated)@392	-8.90161	24.6	0.48	FALSE	FALSE	rk_1	rk_1:K371;K374;K390|K392	38	2	24.60,sp|rk_1|rk_1,371;374;390|392	2	DSSO 14N
Intra-Link	QE20150802-10_MS3-results_cleaned	QE20150802-10_MS3-results	rk_1	K371;K374;K392	CUL5_HUMAN Cullin-5 OS=Homo sapiens GN=CUL5	rk_1	21651	82.9516	856.215	4	11.1264	11.1264	0	829.205	4	DKAYKAVVNDATIFKLELPLKQKGVGLK	XL:A-Alkene@371;XL:A-Thiol(Unsaturated)@374;Deamidated@378;XL:A-Thiol(Unsaturated)@392	-11.9092	32.9	0.04	FALSE	FALSE	rk_1	rk_1:K371;K374;K392	19	0	32.90,sp|rk_1|rk_1,371;374;392	2	DSSO 14N
Intra-Link	QE20150802-10_MS3-results_cleaned	QE20150802-10_MS3-results	rk_1	K371;K374;K390	CUL5_HUMAN Cullin-5 OS=Homo sapiens GN=CUL5	rk_1	21810	83.5736	855.967	4	8.66858	8.66858	0	828.957	4	DKAYKAVVNDATIFKLELPLKQKGVGLK	XL:A-Alkene@371;XL:A-Thiol(Unsaturated)@374;XL:A-Thiol(Unsaturated)@390	-10.1079	31	0.11	FALSE	FALSE	rk_1	rk_1:K371;K374;K390	10	0	31.00,sp|rk_1|rk_1,371;374;390	2	DSSO 14N
Intra-Link	QE20150802-10_MS3-results_cleaned	QE20150802-10_MS3-results	rk_1	K371;K374;K390|K392|K390|K392	CUL5_HUMAN Cullin-5 OS=Homo sapiens GN=CUL5	rk_1	21810	83.5736	855.967	4	-278.991	14.3237	-1	829.204	4	DKAYKAVVNDATIFKLELPLKQKGVGLK	Deamidated@378;XL:A-Alkene@371&XL:A-Thiol(Unsaturated)@374&XL:A-Thiol(Unsaturated)@390|XL:A-Alkene@371&XL:A-Thiol(Unsaturated)@374&XL:A-Thiol(Unsaturated)@392|XL:A-Thiol(Unsaturated)@371&XL:A-Alkene@374&XL:A-Thiol(Unsaturated)@390|XL:A-Thiol(Unsaturated)@371&XL:A-Alkene@374&XL:A-Thiol(Unsaturated)@392	-10.7032	42.6	0.00059	FALSE	FALSE	rk_1	rk_1:K371;K374;K390|K392|K390|K392	4	0	42.60,sp|rk_1|rk_1,;371&374&390|371&374&392|371&374&390|371&374&392	2	DSSO 14N
Intra-Link	QE20150802-10_MS3-results_cleaned	QE20150802-10_MS3-results	rk_1	K371;K374;K390|K392	CUL5_HUMAN Cullin-5 OS=Homo sapiens GN=CUL5	rk_1	21816	83.5943	855.957	4	-2.3255	-2.3255	0	828.96	4	DKAYKAVVNDATIFKLELPLKQKGVGLK	XL:A-Thiol(Unsaturated)@371;XL:A-Alkene@374;XL:A-Thiol(Unsaturated)@390|XL:A-Thiol(Unsaturated)@392	-13.2444	30.3	0.01	FALSE	FALSE	rk_1	rk_1:K371;K374;K390|K392	38	2	30.30,sp|rk_1|rk_1,371;374;390|392	2	DSSO 14N
Intra-Link	QE20150802-10_MS3-results_cleaned	QE20150802-10_MS3-results	rk_1	K371;K374;K392	CUL5_HUMAN Cullin-5 OS=Homo sapiens GN=CUL5	rk_1	21816	83.5943	855.957	4	-289.982	3.32959	-1	829.203	4	DKAYKAVVNDATIFKLELPLKQKGVGLK	XL:A-Thiol(Unsaturated)@371;XL:A-Alkene@374;Deamidated@378;XL:A-Thiol(Unsaturated)@392	-9.85904	30.6	0.038	FALSE	FALSE	rk_1	rk_1:K371;K374;K392	19	0	30.60,sp|rk_1|rk_1,371;374;392	2	DSSO 14N
Intra-Link	QE20150802-12_MS3-results_cleaned	QE20150802-12_MS3-results	rk_1	K371;K374;K384	CUL5_HUMAN Cullin-5 OS=Homo sapiens GN=CUL5	rk_1	19741	83.3938	856.211	4	6.70144	6.70144	0	829.2	4	DKAYKAVVNDATIFKLELPLKQKGVGLK	XL:A-Thiol(Unsaturated)@371;XL:A-Alkene@374;Deamidated@378;XL:A-Thiol(Unsaturated)@384	-6.72352	26.6	0.038	FALSE	FALSE	rk_1	rk_1:K371;K374;K384	1	0	26.60,sp|rk_1|rk_1,371;374;384	2	DSSO 14N
Intra-Link	QE20150802-14_MS3-results_cleaned	QE20150802-14_MS3-results	rk_1	K232;K243;K237|K239	CUL5_HUMAN Cullin-5 OS=Homo sapiens GN=CUL5	rk_1	19127	78.4552	942.441	4	12.819	12.819	0	907.434	4	TQAPSYLQQNGVQNYMKYADAKLKEEEKR	Deamidated@225;Deamidated@229;XL:A-Alkene@232;XL:A-Thiol(Unsaturated)@243;XL:A-Alkene@237|XL:A-Alkene@239	-9.58604	41.4	0.0017	FALSE	FALSE	rk_1	rk_1:K232;K243;K237|K239	31	1	41.40,sp|rk_1|rk_1,232;243;237|239	2	DSSO 14N
Intra-Link	QE20150802-14_MS3-results_cleaned	QE20150802-14_MS3-results	rk_1	K371;K374;K390|K392	CUL5_HUMAN Cullin-5 OS=Homo sapiens GN=CUL5	rk_1	20385	83.5974	856.459	4	296.105	2.79374	1	829.201	4	DKAYKAVVNDATIFKLELPLKQKGVGLK	XL:A-Thiol(Unsaturated)@371;XL:A-Alkene@374;Deamidated@378;XL:A-Thiol(Unsaturated)@390|XL:A-Thiol(Unsaturated)@392	-6.84412	27.8	0.11	FALSE	FALSE	rk_1	rk_1:K371;K374;K390|K392	38	2	27.80,sp|rk_1|rk_1,371;374;390|392	2	DSSO 14N
Intra-Link	QE20150802-15_MS3-results_cleaned	QE20150802-15_MS3-results	rk_1	K232;K243;K237|K239	CUL5_HUMAN Cullin-5 OS=Homo sapiens GN=CUL5	rk_1	19736	78.4589	942.435	4	7.17854	7.17854	0	907.432	4	TQAPSYLQQNGVQNYMKYADAKLKEEEKR	Deamidated@225;Deamidated@229;XL:A-Alkene@232;XL:A-Alkene@243;XL:A-Thiol(Unsaturated)@237|XL:A-Thiol(Unsaturated)@239	-7.82284	28.4	0.19	FALSE	FALSE	rk_1	rk_1:K232;K243;K237|K239	31	1	28.40,sp|rk_1|rk_1,232;243;237|239	2	DSSO 14N
Intra-Link	QE20150802-15_MS3-results_cleaned	QE20150802-15_MS3-results	rk_1	K676;K679;K682	CUL5_HUMAN Cullin-5 OS=Homo sapiens GN=CUL5	rk_1	22781	90.6081	1183.6	4	9.31253	9.31253	0	1148.6	4	QVLLYEPQVNSPKDFTEGTLFSVNQEFSLIKNAKVQKR	Deamidated@669;XL:A-Alkene@676;Deamidated@677;XL:A-Alkene@679;XL:A-Thiol(Unsaturated)@682	-15.2494	26.5	0.14	FALSE	FALSE	rk_1	rk_1:K676;K679;K682	13	8	26.50,sp|rk_1|rk_1,676;679;682	2	DSSO 14N
Intra-Link	QE20150802-16_MS3-results_cleaned	QE20150802-16_MS3-results	rk_1	K371;K374;K392	CUL5_HUMAN Cullin-5 OS=Homo sapiens GN=CUL5	rk_1	21734	83.1483	855.965	4	-281.489	11.8251	-1	829.204	4	DKAYKAVVNDATIFKLELPLKQKGVGLK	XL:A-Thiol(Unsaturated)@371;XL:A-Alkene@374;Deamidated@378;XL:A-Thiol(Unsaturated)@392	-10.5826	27	0.29	FALSE	FALSE	rk_1	rk_1:K371;K374;K392	19	0	27.00,sp|rk_1|rk_1,371;374;392	2	DSSO 14N
Intra-Link	QE20150802-16_MS3-results_cleaned	QE20150802-16_MS3-results	rk_1	K371;K374;K390|K392	CUL5_HUMAN Cullin-5 OS=Homo sapiens GN=CUL5	rk_1	21892	83.757	856.455	4	291.395	-1.91527	1	829.201	4	DKAYKAVVNDATIFKLELPLKQKGVGLK	XL:A-Thiol(Unsaturated)@371;XL:A-Alkene@374;Deamidated@378;XL:A-Thiol(Unsaturated)@390|XL:A-Thiol(Unsaturated)@392	-7.4471	29.1	0.021	FALSE	FALSE	rk_1	rk_1:K371;K374;K390|K392	38	2	29.10,sp|rk_1|rk_1,371;374;390|392	2	DSSO 14N
Intra-Link	QE20150802-16_MS3-results_cleaned	QE20150802-16_MS3-results	rk_1	K676;K679;K682	CUL5_HUMAN Cullin-5 OS=Homo sapiens GN=CUL5	rk_1	23602	90.4073	1183.34	4	-206.322	5.79081	-1	1148.6	4	QVLLYEPQVNSPKDFTEGTLFSVNQEFSLIKNAKVQKR	Deamidated@655;XL:A-Alkene@676;Deamidated@677;XL:A-Alkene@679;XL:A-Thiol(Unsaturated)@682	-15.3365	28.7	0.36	FALSE	FALSE	rk_1	rk_1:K676;K679;K682	13	8	28.70,sp|rk_1|rk_1,676;679;682	2	DSSO 14N
Intra-Link	QE20150802-17_MS3-results_cleaned	QE20150802-17_MS3-results	rk_1	K371;K374;K390	CUL5_HUMAN Cullin-5 OS=Homo sapiens GN=CUL5	rk_1	21742	83.2826	856.213	4	8.77116	8.77116	0	829.203	4	DKAYKAVVNDATIFKLELPLKQKGVGLK	XL:A-Thiol(Unsaturated)@371;XL:A-Alkene@374;Deamidated@378;XL:A-Thiol(Unsaturated)@390	-9.37665	26.6	0.22	FALSE	FALSE	rk_1	rk_1:K371;K374;K390	10	0	26.60,sp|rk_1|rk_1,371;374;390	2	DSSO 14N
Intra-Link	QE20150802-18_MS3-results_cleaned	QE20150802-18_MS3-results	rk_1	K371;K374;K392	CUL5_HUMAN Cullin-5 OS=Homo sapiens GN=CUL5	rk_1	22433	83.3404	855.952	4	-296.762	-3.45251	-1	829.203	4	DKAYKAVVNDATIFKLELPLKQKGVGLK	XL:A-Thiol(Unsaturated)@371;XL:A-Alkene@374;Deamidated@378;XL:A-Thiol(Unsaturated)@392	-10.3414	29.4	0.21	FALSE	FALSE	rk_1	rk_1:K371;K374;K392	19	0	29.40,sp|rk_1|rk_1,371;374;392	2	DSSO 14N
Intra-Link	QE20150802-18_MS3-results_cleaned	QE20150802-18_MS3-results	rk_1	K371;K374;K390|K392	CUL5_HUMAN Cullin-5 OS=Homo sapiens GN=CUL5	rk_1	22558	83.8031	856.215	4	10.7695	10.7695	0	829.198	4	DKAYKAVVNDATIFKLELPLKQKGVGLK	XL:A-Thiol(Unsaturated)@371;XL:A-Alkene@374;Deamidated@378;XL:A-Thiol(Unsaturated)@390|XL:A-Thiol(Unsaturated)@392	-3.34678	37.6	0.0047	FALSE	FALSE	rk_1	rk_1:K371;K374;K390|K392	38	2	37.60,sp|rk_1|rk_1,371;374;390|392	2	DSSO 14N
Intra-Link	QE20150802-19_MS3-results_cleaned	QE20150802-19_MS3-results	rk_1	K232;K239;K243	CUL5_HUMAN Cullin-5 OS=Homo sapiens GN=CUL5	rk_1	20338	75.2321	941.944	4	7.89944	7.89944	0	906.941	4	TQAPSYLQQNGVQNYMKYADAKLKEEEKR	XL:A-Alkene@232;XL:A-Alkene@239;XL:A-Thiol(Unsaturated)@243	-8.93828	29.6	0.17	FALSE	FALSE	rk_1	rk_1:K232;K239;K243	50	5	29.60,sp|rk_1|rk_1,232;239;243	2	DSSO 14N
Intra-Link	QE20150802-19_MS3-results_cleaned	QE20150802-19_MS3-results	rk_1	K232;K243;K237|K239|K237|K239	CUL5_HUMAN Cullin-5 OS=Homo sapiens GN=CUL5	rk_1	20541	75.8787	941.925	4	-273.521	-7.00613	-1	907.186	4	TQAPSYLQQNGVQNYMKYADAKLKEEEKR	XL:A-Alkene@232;XL:A-Alkene@243;Deamidated@225&XL:A-Thiol(Unsaturated)@237|Deamidated@225&XL:A-Thiol(Unsaturated)@239|Deamidated@229&XL:A-Thiol(Unsaturated)@237|Deamidated@229&XL:A-Thiol(Unsaturated)@239	-7.27811	34.6	0.078	FALSE	FALSE	rk_1	rk_1:K232;K243;K237|K239|K237|K239	6	0	34.60,sp|rk_1|rk_1,232;243;237|239|237|239	2	DSSO 14N
Intra-Link	QE20150802-19_MS3-results_cleaned	QE20150802-19_MS3-results	rk_1	K232;K237&K239|K237&K243|K237&K239|K239&K243|K237&K243|K239&K243	CUL5_HUMAN Cullin-5 OS=Homo sapiens GN=CUL5	rk_1	21168	77.9518	942.44	4	12.1707	12.1707	0	907.438	4	TQAPSYLQQNGVQNYMKYADAKLKEEEKR	Deamidated@225;Deamidated@229;XL:A-Alkene@232;XL:A-Alkene@237&XL:A-Thiol(Unsaturated)@239|XL:A-Alkene@237&XL:A-Thiol(Unsaturated)@243|XL:A-Thiol(Unsaturated)@237&XL:A-Alkene@239|XL:A-Alkene@239&XL:A-Thiol(Unsaturated)@243|XL:A-Thiol(Unsaturated)@237&XL:A-Alkene@243|XL:A-Thiol(Unsaturated)@239&XL:A-Alkene@243	-14.1042	31.8	0.11	FALSE	FALSE	rk_1	rk_1:K232;K237&K239|K237&K243|K237&K239|K239&K243|K237&K243|K239&K243	6	2	31.80,sp|rk_1|rk_1,232;237&239|237&243|237&239|239&243|237&243|239&243	2	DSSO 14N
Intra-Link	QE20150802-19_MS3-results_cleaned	QE20150802-19_MS3-results	rk_1	K232;K239;K243	CUL5_HUMAN Cullin-5 OS=Homo sapiens GN=CUL5	rk_1	21611	79.4186	1027.25	4	-225.997	18.3761	-1	1000.49	4	TQAPSYLQQNGVQNYMKYADAKLKEEEKRALR	Deamidated@225;Deamidated@229;XL:A-Thiol(Unsaturated)@232;XL:A-Alkene@239;XL:A-Thiol(Unsaturated)@243	-13.7021	29.8	0.25	FALSE	FALSE	rk_1	rk_1:K232;K239;K243	50	5	29.80,sp|rk_1|rk_1,232;239;243	2	DSSO 14N
Intra-Link	QE20150802-19_MS3-results_cleaned	QE20150802-19_MS3-results	rk_1	K232;K237;K243	CUL5_HUMAN Cullin-5 OS=Homo sapiens GN=CUL5	rk_1	21715	79.7755	942.437	4	270.765	4.24719	1	915.171	4	TQAPSYLQQNGVQNYMKYADAKLKEEEKR	Deamidated@229;XL:A-Alkene@232;XL:A-Thiol(Unsaturated)@237;XL:A-Thiol(Unsaturated)@243	1.32771	33.2	0.052	FALSE	FALSE	rk_1	rk_1:K232;K237;K243	16	1	33.20,sp|rk_1|rk_1,232;237;243	2	DSSO 14N
Intra-Link	QE20150802-19_MS3-results_cleaned	QE20150802-19_MS3-results	rk_1	K371;K374;K390|K392	CUL5_HUMAN Cullin-5 OS=Homo sapiens GN=CUL5	rk_1	22660	83.0469	855.968	4	9.52527	9.52527	0	828.954	4	DKAYKAVVNDATIFKLELPLKQKGVGLK	XL:A-Alkene@371;XL:A-Thiol(Unsaturated)@374;XL:A-Thiol(Unsaturated)@390|XL:A-Thiol(Unsaturated)@392	-6.12705	28.3	0.2	FALSE	FALSE	rk_1	rk_1:K371;K374;K390|K392	38	2	28.30,sp|rk_1|rk_1,371;374;390|392	2	DSSO 14N
Intra-Link	QE20150802-19_MS3-results_cleaned	QE20150802-19_MS3-results	rk_1	K371;K374;K390|K392	CUL5_HUMAN Cullin-5 OS=Homo sapiens GN=CUL5	rk_1	22683	83.1298	855.956	4	-291.267	2.04456	-1	829.206	4	DKAYKAVVNDATIFKLELPLKQKGVGLK	XL:A-Thiol(Unsaturated)@371;XL:A-Alkene@374;Deamidated@378;XL:A-Thiol(Unsaturated)@390|XL:A-Thiol(Unsaturated)@392	-12.8739	30.6	0.033	FALSE	FALSE	rk_1	rk_1:K371;K374;K390|K392	38	2	30.60,sp|rk_1|rk_1,371;374;390|392	2	DSSO 14N
Intra-Link	QE20150802-19_MS3-results_cleaned	QE20150802-19_MS3-results	rk_1	K371;K374;K390|K392	CUL5_HUMAN Cullin-5 OS=Homo sapiens GN=CUL5	rk_1	22830	83.6834	855.962	4	-284.772	8.5411	-1	829.203	4	DKAYKAVVNDATIFKLELPLKQKGVGLK	XL:A-Thiol(Unsaturated)@371;XL:A-Alkene@374;Deamidated@378;XL:A-Thiol(Unsaturated)@390|XL:A-Thiol(Unsaturated)@392	-10.462	34.5	0.024	FALSE	FALSE	rk_1	rk_1:K371;K374;K390|K392	38	2	34.50,sp|rk_1|rk_1,371;374;390|392	2	DSSO 14N
Intra-Link	QE20150802-19_MS3-results_cleaned	QE20150802-19_MS3-results	rk_1	K418;K423;K424	CUL5_HUMAN Cullin-5 OS=Homo sapiens GN=CUL5	rk_1	25555	93.8235	793.949	4	322.999	6.55579	1	758.693	4	KTPLSKKLTSEEIEAKLKEVLLVLK	XL:A-Alkene@418;XL:A-Alkene@423;XL:A-Thiol(Unsaturated)@424	-4.03548	23.6	0.25	FALSE	FALSE	rk_1	rk_1:K418;K423;K424	28	0	23.60,sp|rk_1|rk_1,418;423;424	2	DSSO 14N
Intra-Link	QE20150802-19_MS3-results_cleaned	QE20150802-19_MS3-results	rk_1	K418;K423;K424	CUL5_HUMAN Cullin-5 OS=Homo sapiens GN=CUL5	rk_1	26073	95.9248	793.947	4	319.842	3.39987	1	758.691	4	KTPLSKKLTSEEIEAKLKEVLLVLK	XL:A-Alkene@418;XL:A-Alkene@423&XL:A-Thiol(Unsaturated)@424|XL:A-Thiol(Unsaturated)@423&XL:A-Alkene@424	-2.32201	34.8	0.0027	FALSE	FALSE	rk_1	rk_1:K418;K423;K424	28	0	34.80,sp|rk_1|rk_1,418;423&424|423&424	2	DSSO 14N
Intra-Link	QE20150802-19_MS3-results_cleaned	QE20150802-19_MS3-results	rk_1	K418;K423;K424	CUL5_HUMAN Cullin-5 OS=Homo sapiens GN=CUL5	rk_1	26082	95.9625	794.202	4	642.31	9.42073	2	758.693	4	KTPLSKKLTSEEIEAKLKEVLLVLK	XL:A-Alkene@418;XL:A-Thiol(Unsaturated)@423;XL:A-Alkene@424	-4.29909	29	0.041	FALSE	FALSE	rk_1	rk_1:K418;K423;K424	28	0	29.00,sp|rk_1|rk_1,418;423;424	2	DSSO 14N
Intra-Link	QE20150802-19_MS3-results_cleaned	QE20150802-19_MS3-results	rk_1	K423;K424;K433	CUL5_HUMAN Cullin-5 OS=Homo sapiens GN=CUL5	rk_1	27038	99.7824	793.941	4	312.913	-3.52775	1	758.692	4	KTPLSKKLTSEEIEAKLKEVLLVLK	XL:A-Alkene@423;XL:A-Alkene@424;XL:A-Thiol(Unsaturated)@433	-3.24465	38.3	0.00027	FALSE	FALSE	rk_1	rk_1:K423;K424;K433	18	1	38.30,sp|rk_1|rk_1,423;424;433	2	DSSO 14N
Intra-Link	QE20150802-19_MS3-results_cleaned	QE20150802-19_MS3-results	rk_1	K423;K424;K433	CUL5_HUMAN Cullin-5 OS=Homo sapiens GN=CUL5	rk_1	27047	99.8205	793.694	4	0.763109	0.763109	0	758.691	4	KTPLSKKLTSEEIEAKLKEVLLVLK	XL:A-Alkene@433;XL:A-Alkene@423&XL:A-Thiol(Unsaturated)@424|XL:A-Thiol(Unsaturated)@423&XL:A-Alkene@424	-1.53118	26.7	0.048	FALSE	FALSE	rk_1	rk_1:K423;K424;K433	18	1	26.70,sp|rk_1|rk_1,433;423&424|423&424	2	DSSO 14N
Intra-Link	QE20150802-19_MS3-results_cleaned	QE20150802-19_MS3-results	rk_1	K423;K424;K433	CUL5_HUMAN Cullin-5 OS=Homo sapiens GN=CUL5	rk_1	27120	100.123	793.942	4	313.683	-2.75801	1	758.692	4	KTPLSKKLTSEEIEAKLKEVLLVLK	XL:A-Alkene@423;XL:A-Alkene@424;XL:A-Thiol(Unsaturated)@433	-3.24465	26.8	0.02	FALSE	FALSE	rk_1	rk_1:K423;K424;K433	18	1	26.80,sp|rk_1|rk_1,423;424;433	2	DSSO 14N
Intra-Link	QE20150802-19_MS3-results_cleaned	QE20150802-19_MS3-results	rk_1	K423;K424;K433	CUL5_HUMAN Cullin-5 OS=Homo sapiens GN=CUL5	rk_1	27134	100.182	793.95	4	324.154	7.71039	1	758.693	4	KTPLSKKLTSEEIEAKLKEVLLVLK	XL:A-Alkene@423;XL:A-Alkene@424;XL:A-Thiol(Unsaturated)@433	-4.16729	27.9	0.1	FALSE	FALSE	rk_1	rk_1:K423;K424;K433	18	1	27.90,sp|rk_1|rk_1,423;424;433	2	DSSO 14N
Intra-Link	QE20150802-20_MS3-results_cleaned	QE20150802-20_MS3-results	rk_1	K232;K237;K243	CUL5_HUMAN Cullin-5 OS=Homo sapiens GN=CUL5	rk_1	21184	75.1657	942.188	4	-255.784	10.6656	-1	907.439	4	TQAPSYLQQNGVQNYMKYADAKLKEEEKR	Deamidated@225;Deamidated@229;XL:A-Alkene@232;XL:A-Alkene@237;XL:A-Thiol(Unsaturated)@243	-15.3164	34.9	0.15	FALSE	FALSE	rk_1	rk_1:K232;K237;K243	16	1	34.90,sp|rk_1|rk_1,232;237;243	2	DSSO 14N
Intra-Link	QE20150802-20_MS3-results_cleaned	QE20150802-20_MS3-results	rk_1	K232;K239;K243	CUL5_HUMAN Cullin-5 OS=Homo sapiens GN=CUL5	rk_1	21184	75.1657	942.188	4	5.52855	5.52855	0	907.19	4	TQAPSYLQQNGVQNYMKYADAKLKEEEKR	XL:A-Alkene@232;XL:A-Thiol(Unsaturated)@239;XL:A-Alkene@243;Deamidated@225|Deamidated@229	-12.6794	38.3	0.015	FALSE	FALSE	rk_1	rk_1:K232;K239;K243	50	5	38.30,sp|rk_1|rk_1,232;239;243;|	2	DSSO 14N
Intra-Link	QE20150802-20_MS3-results_cleaned	QE20150802-20_MS3-results	rk_1	K232;K243;K237|K239|K237|K239	CUL5_HUMAN Cullin-5 OS=Homo sapiens GN=CUL5	rk_1	21393	75.8071	942.181	4	-1.73465	-1.73465	0	907.182	4	TQAPSYLQQNGVQNYMKYADAKLKEEEKR	XL:A-Alkene@232;XL:A-Alkene@243;Deamidated@225&XL:A-Thiol(Unsaturated)@237|Deamidated@225&XL:A-Thiol(Unsaturated)@239|Deamidated@229&XL:A-Thiol(Unsaturated)@237|Deamidated@229&XL:A-Thiol(Unsaturated)@239	-3.19957	34.8	0.068	FALSE	FALSE	rk_1	rk_1:K232;K243;K237|K239|K237|K239	6	0	34.80,sp|rk_1|rk_1,232;243;237|239|237|239	2	DSSO 14N
Intra-Link	QE20150802-20_MS3-results_cleaned	QE20150802-20_MS3-results	rk_1	K232;K243;K237|K239	CUL5_HUMAN Cullin-5 OS=Homo sapiens GN=CUL5	rk_1	21411	75.8716	942.445	4	17.2277	17.2277	0	907.436	4	TQAPSYLQQNGVQNYMKYADAKLKEEEKR	Deamidated@225;Deamidated@229;XL:A-Alkene@232;XL:A-Alkene@243;XL:A-Thiol(Unsaturated)@237|XL:A-Thiol(Unsaturated)@239	-11.6798	42.4	0.0025	FALSE	FALSE	rk_1	rk_1:K232;K243;K237|K239	31	1	42.40,sp|rk_1|rk_1,232;243;237|239	2	DSSO 14N
Intra-Link	QE20150802-20_MS3-results_cleaned	QE20150802-20_MS3-results	rk_1	K232;K243;K237|K239	CUL5_HUMAN Cullin-5 OS=Homo sapiens GN=CUL5	rk_1	21851	77.2337	942.185	4	-258.766	7.68248	-1	907.433	4	TQAPSYLQQNGVQNYMKYADAKLKEEEKR	Deamidated@225;Deamidated@229;XL:A-Alkene@232;XL:A-Alkene@243;XL:A-Thiol(Unsaturated)@237|XL:A-Thiol(Unsaturated)@239	-8.92484	34	0.049	FALSE	FALSE	rk_1	rk_1:K232;K243;K237|K239	31	1	34.00,sp|rk_1|rk_1,232;243;237|239	2	DSSO 14N
Intra-Link	QE20150802-20_MS3-results_cleaned	QE20150802-20_MS3-results	rk_1	K232;K243;K237|K239	CUL5_HUMAN Cullin-5 OS=Homo sapiens GN=CUL5	rk_1	22242	78.4131	942.187	4	5.26915	5.26915	0	907.184	4	TQAPSYLQQNGVQNYMKYADAKLKEEEKR	Deamidated@229;XL:A-Alkene@232;XL:A-Alkene@243;XL:A-Thiol(Unsaturated)@237|XL:A-Thiol(Unsaturated)@239	-5.84511	28.6	0.42	FALSE	FALSE	rk_1	rk_1:K232;K243;K237|K239	31	1	28.60,sp|rk_1|rk_1,232;243;237|239	2	DSSO 14N
Intra-Link	QE20150802-20_MS3-results_cleaned	QE20150802-20_MS3-results	rk_1	K371;K374;K392	CUL5_HUMAN Cullin-5 OS=Homo sapiens GN=CUL5	rk_1	23689	83.0637	856.458	4	582.645	-4.14229	2	828.957	4	DKAYKAVVNDATIFKLELPLKQKGVGLK	XL:A-Thiol(Unsaturated)@371;XL:A-Alkene@374;XL:A-Thiol(Unsaturated)@392	-9.86667	28.9	0.086	FALSE	FALSE	rk_1	rk_1:K371;K374;K392	19	0	28.90,sp|rk_1|rk_1,371;374;392	2	DSSO 14N
Intra-Link	QE20150802-20_MS3-results_cleaned	QE20150802-20_MS3-results	rk_1	K371;K374;K390|K392	CUL5_HUMAN Cullin-5 OS=Homo sapiens GN=CUL5	rk_1	23717	83.1521	855.967	4	8.66858	8.66858	0	828.957	4	DKAYKAVVNDATIFKLELPLKQKGVGLK	XL:A-Thiol(Unsaturated)@371;XL:A-Alkene@374;XL:A-Thiol(Unsaturated)@390|XL:A-Thiol(Unsaturated)@392	-9.86667	42.1	0.00054	FALSE	FALSE	rk_1	rk_1:K371;K374;K390|K392	38	2	42.10,sp|rk_1|rk_1,371;374;390|392	2	DSSO 14N
Intra-Link	QE20150802-20_MS3-results_cleaned	QE20150802-20_MS3-results	rk_1	K371;K374;K390|K392|K390|K392	CUL5_HUMAN Cullin-5 OS=Homo sapiens GN=CUL5	rk_1	23717	83.1521	855.967	4	-278.991	14.3237	-1	829.203	4	DKAYKAVVNDATIFKLELPLKQKGVGLK	Deamidated@378;XL:A-Alkene@371&XL:A-Thiol(Unsaturated)@374&XL:A-Thiol(Unsaturated)@390|XL:A-Alkene@371&XL:A-Thiol(Unsaturated)@374&XL:A-Thiol(Unsaturated)@392|XL:A-Thiol(Unsaturated)@371&XL:A-Alkene@374&XL:A-Thiol(Unsaturated)@390|XL:A-Thiol(Unsaturated)@371&XL:A-Alkene@374&XL:A-Thiol(Unsaturated)@392	-10.2208	43.4	0.0032	FALSE	FALSE	rk_1	rk_1:K371;K374;K390|K392|K390|K392	4	0	43.40,sp|rk_1|rk_1,;371&374&390|371&374&392|371&374&390|371&374&392	2	DSSO 14N
Intra-Link	QE20150802-20_MS3-results_cleaned	QE20150802-20_MS3-results	rk_1	K371;K374;K390|K392	CUL5_HUMAN Cullin-5 OS=Homo sapiens GN=CUL5	rk_1	23750	83.2549	855.954	4	-5.9664	-5.9664	0	828.96	4	DKAYKAVVNDATIFKLELPLKQKGVGLK	XL:A-Alkene@371;XL:A-Thiol(Unsaturated)@374;XL:A-Thiol(Unsaturated)@390|XL:A-Thiol(Unsaturated)@392	-13.1237	35.5	0.0049	FALSE	FALSE	rk_1	rk_1:K371;K374;K390|K392	38	2	35.50,sp|rk_1|rk_1,371;374;390|392	2	DSSO 14N
Intra-Link	QE20150802-20_MS3-results_cleaned	QE20150802-20_MS3-results	rk_1	K371;K374;K392	CUL5_HUMAN Cullin-5 OS=Homo sapiens GN=CUL5	rk_1	23750	83.2549	855.954	4	-293.622	-0.31133	-1	829.202	4	DKAYKAVVNDATIFKLELPLKQKGVGLK	XL:A-Thiol(Unsaturated)@371;XL:A-Alkene@374;Deamidated@378;XL:A-Thiol(Unsaturated)@392	-8.53248	35.4	0.0093	FALSE	FALSE	rk_1	rk_1:K371;K374;K392	19	0	35.40,sp|rk_1|rk_1,371;374;392	2	DSSO 14N
Intra-Link	QE20150802-20_MS3-results_cleaned	QE20150802-20_MS3-results	rk_1	K418;K423;K424	CUL5_HUMAN Cullin-5 OS=Homo sapiens GN=CUL5	rk_1	27344	95.9834	793.701	4	9.61787	9.61787	0	758.693	4	KTPLSKKLTSEEIEAKLKEVLLVLK	XL:A-Alkene@418;XL:A-Alkene@423;XL:A-Thiol(Unsaturated)@424	-4.03548	30	0.011	FALSE	FALSE	rk_1	rk_1:K418;K423;K424	28	0	30.00,sp|rk_1|rk_1,418;423;424	2	DSSO 14N
Intra-Link	QE20150802-20_MS3-results_cleaned	QE20150802-20_MS3-results	rk_1	K423;K424;K433	CUL5_HUMAN Cullin-5 OS=Homo sapiens GN=CUL5	rk_1	28326	99.7184	794.191	4	627.834	-5.04572	2	758.696	4	KTPLSKKLTSEEIEAKLKEVLLVLK	XL:A-Alkene@423;XL:A-Alkene@424;XL:A-Thiol(Unsaturated)@433	-8.91225	25.6	0.023	FALSE	FALSE	rk_1	rk_1:K423;K424;K433	18	1	25.60,sp|rk_1|rk_1,423;424;433	2	DSSO 14N
Intra-Link	QE20150802-20_MS3-results_cleaned	QE20150802-20_MS3-results	rk_1	K423;K424;K433	CUL5_HUMAN Cullin-5 OS=Homo sapiens GN=CUL5	rk_1	28380	99.9382	793.701	4	10.1569	10.1569	0	758.691	4	KTPLSKKLTSEEIEAKLKEVLLVLK	XL:A-Alkene@423;XL:A-Alkene@424;XL:A-Thiol(Unsaturated)@433	-2.0584	28.4	0.015	FALSE	FALSE	rk_1	rk_1:K423;K424;K433	18	1	28.40,sp|rk_1|rk_1,423;424;433	2	DSSO 14N
Intra-Link	QE20150802-21_MS3-results_cleaned	QE20150802-21_MS3-results	rk_1	K232;K239;K243	CUL5_HUMAN Cullin-5 OS=Homo sapiens GN=CUL5	rk_1	20340	75.6891	942.433	4	4.58522	4.58522	0	907.433	4	TQAPSYLQQNGVQNYMKYADAKLKEEEKR	Deamidated@225;Deamidated@229;XL:A-Alkene@232;XL:A-Alkene@239&XL:A-Thiol(Unsaturated)@243|XL:A-Thiol(Unsaturated)@239&XL:A-Alkene@243	-9.14524	38.9	0.0023	FALSE	FALSE	rk_1	rk_1:K232;K239;K243	50	5	38.90,sp|rk_1|rk_1,232;239&243|239&243	2	DSSO 14N
Intra-Link	QE20150802-21_MS3-results_cleaned	QE20150802-21_MS3-results	rk_1	K232;K243;K237|K239	CUL5_HUMAN Cullin-5 OS=Homo sapiens GN=CUL5	rk_1	20363	75.7618	942.182	4	-0.826747	-0.826747	0	907.184	4	TQAPSYLQQNGVQNYMKYADAKLKEEEKR	Deamidated@229;XL:A-Alkene@232;XL:A-Alkene@243;XL:A-Thiol(Unsaturated)@237|XL:A-Thiol(Unsaturated)@239	-5.40419	35.4	0.062	FALSE	FALSE	rk_1	rk_1:K232;K243;K237|K239	31	1	35.40,sp|rk_1|rk_1,232;243;237|239	2	DSSO 14N
Intra-Link	QE20150802-21_MS3-results_cleaned	QE20150802-21_MS3-results	rk_1	K237;K239;K243	CUL5_HUMAN Cullin-5 OS=Homo sapiens GN=CUL5	rk_1	21020	77.9668	941.943	4	7.05617	7.05617	0	911.441	4	TQAPSYLQQNGVQNYMKYADAKLKEEEKR	XL:A-Alkene@237;XL:A-Alkene@239&XL:A-Sulfenic@243|XL:A-Sulfenic@239&XL:A-Alkene@243	-6.21578	30.3	0.22	FALSE	FALSE	rk_1	rk_1:K237;K239;K243	11	1	30.30,sp|rk_1|rk_1,237;239&243|239&243	2	DSSO 14N
Intra-Link	QE20150802-21_MS3-results_cleaned	QE20150802-21_MS3-results	rk_1	K232;K239;K243	CUL5_HUMAN Cullin-5 OS=Homo sapiens GN=CUL5	rk_1	21281	78.8271	942.194	4	-248.782	17.6694	-1	907.432	4	TQAPSYLQQNGVQNYMKYADAKLKEEEKR	Deamidated@225;Deamidated@229;XL:A-Thiol(Unsaturated)@232;XL:A-Alkene@239;XL:A-Alkene@243	-7.60244	32.9	0.045	FALSE	FALSE	rk_1	rk_1:K232;K239;K243	50	5	32.90,sp|rk_1|rk_1,232;239;243	2	DSSO 14N
Intra-Link	QE20150802-21_MS3-results_cleaned	QE20150802-21_MS3-results	rk_1	K232;K239;K243	CUL5_HUMAN Cullin-5 OS=Homo sapiens GN=CUL5	rk_1	21573	79.8171	1027.48	4	-2.42431	-2.42431	0	1000.48	4	TQAPSYLQQNGVQNYMKYADAKLKEEEKRALR	Deamidated@225;Deamidated@229;XL:A-Thiol(Unsaturated)@232;XL:A-Alkene@239;XL:A-Thiol(Unsaturated)@243	-10.8036	32.9	0.11	FALSE	FALSE	rk_1	rk_1:K232;K239;K243	50	5	32.90,sp|rk_1|rk_1,232;239;243	2	DSSO 14N
Intra-Link	QE20150802-21_MS3-results_cleaned	QE20150802-21_MS3-results	rk_1	K371;K374;K390|K392	CUL5_HUMAN Cullin-5 OS=Homo sapiens GN=CUL5	rk_1	22514	83.1171	855.965	4	6.59827	6.59827	0	820.961	4	DKAYKAVVNDATIFKLELPLKQKGVGLK	XL:A-Thiol(Unsaturated)@371;XL:A-Alkene@374;XL:A-Alkene@390|XL:A-Alkene@392	-6.57366	39.2	0.00038	FALSE	FALSE	rk_1	rk_1:K371;K374;K390|K392	38	2	39.20,sp|rk_1|rk_1,371;374;390|392	2	DSSO 14N
Intra-Link	QE20150802-21_MS3-results_cleaned	QE20150802-21_MS3-results	rk_1	K371;K374;K392	CUL5_HUMAN Cullin-5 OS=Homo sapiens GN=CUL5	rk_1	22514	83.1171	855.965	4	6.59827	6.59827	0	828.955	4	DKAYKAVVNDATIFKLELPLKQKGVGLK	XL:A-Alkene@371;XL:A-Thiol(Unsaturated)@374;XL:A-Thiol(Unsaturated)@392	-7.21275	38.6	0.0046	FALSE	FALSE	rk_1	rk_1:K371;K374;K392	19	0	38.60,sp|rk_1|rk_1,371;374;392	2	DSSO 14N
Intra-Link	QE20150802-21_MS3-results_cleaned	QE20150802-21_MS3-results	rk_1	K676;K679;K682	CUL5_HUMAN Cullin-5 OS=Homo sapiens GN=CUL5	rk_1	24554	90.7769	1183.1	4	-202.414	9.74342	-1	1148.34	4	QVLLYEPQVNSPKDFTEGTLFSVNQEFSLIKNAKVQKR	Deamidated@655;XL:A-Alkene@676;XL:A-Alkene@679;XL:A-Thiol(Unsaturated)@682	-4.54515	31.9	0.11	FALSE	FALSE	rk_1	rk_1:K676;K679;K682	13	8	31.90,sp|rk_1|rk_1,676;679;682	2	DSSO 14N
Intra-Link	QE20150802-21_MS3-results_cleaned	QE20150802-21_MS3-results	rk_1	K676;K679;K682	CUL5_HUMAN Cullin-5 OS=Homo sapiens GN=CUL5	rk_1	24741	91.5263	1183.34	4	-207.251	4.86159	-1	1148.6	4	QVLLYEPQVNSPKDFTEGTLFSVNQEFSLIKNAKVQKR	Deamidated@669;XL:A-Alkene@676;XL:A-Alkene@679;XL:A-Thiol(Unsaturated)@682;Deamidated@655|Deamidated@677	-12.2893	27.6	0.27	FALSE	FALSE	rk_1	rk_1:K676;K679;K682	13	8	27.60,sp|rk_1|rk_1,676;679;682;|	2	DSSO 14N
Intra-Link	QE20150802-21_MS3-results_cleaned	QE20150802-21_MS3-results	rk_1	K418;K423;K424	CUL5_HUMAN Cullin-5 OS=Homo sapiens GN=CUL5	rk_1	25052	92.7561	793.697	4	5.15199	5.15199	0	758.692	4	KTPLSKKLTSEEIEAKLKEVLLVLK	XL:A-Alkene@418;XL:A-Alkene@423&XL:A-Thiol(Unsaturated)@424|XL:A-Thiol(Unsaturated)@423&XL:A-Alkene@424	-2.84923	24.8	0.11	FALSE	FALSE	rk_1	rk_1:K418;K423;K424	28	0	24.80,sp|rk_1|rk_1,418;423&424|423&424	2	DSSO 14N
Intra-Link	QE20150802-21_MS3-results_cleaned	QE20150802-21_MS3-results	rk_1	K418;K423;K424	CUL5_HUMAN Cullin-5 OS=Homo sapiens GN=CUL5	rk_1	25864	96.0555	793.696	4	4.15102	4.15102	0	758.691	4	KTPLSKKLTSEEIEAKLKEVLLVLK	XL:A-Alkene@418;XL:A-Thiol(Unsaturated)@423;XL:A-Alkene@424	-2.32201	31.9	0.0051	FALSE	FALSE	rk_1	rk_1:K418;K423;K424	28	0	31.90,sp|rk_1|rk_1,418;423;424	2	DSSO 14N
Intra-Link	QE20150802-21_MS3-results_cleaned	QE20150802-21_MS3-results	rk_1	K423;K424;K433	CUL5_HUMAN Cullin-5 OS=Homo sapiens GN=CUL5	rk_1	26816	99.9815	793.687	4	-7.39867	-7.39867	0	758.691	4	KTPLSKKLTSEEIEAKLKEVLLVLK	XL:A-Alkene@423;XL:A-Alkene@424;XL:A-Thiol(Unsaturated)@433	-1.79479	29.6	0.02	FALSE	FALSE	rk_1	rk_1:K423;K424;K433	18	1	29.60,sp|rk_1|rk_1,423;424;433	2	DSSO 14N
Intra-Link	QE20150802-22_MS3-results_cleaned	QE20150802-22_MS3-results	rk_1	K232;K237&K239|K237&K243|K237&K239|K239&K243|K237&K243|K239&K243	CUL5_HUMAN Cullin-5 OS=Homo sapiens GN=CUL5	rk_1	21081	75.814	942.187	4	-256.108	10.3413	-1	907.433	4	TQAPSYLQQNGVQNYMKYADAKLKEEEKR	Deamidated@225;Deamidated@229;XL:A-Alkene@232;XL:A-Alkene@237&XL:A-Thiol(Unsaturated)@239|XL:A-Alkene@237&XL:A-Thiol(Unsaturated)@243|XL:A-Thiol(Unsaturated)@237&XL:A-Alkene@239|XL:A-Alkene@239&XL:A-Thiol(Unsaturated)@243|XL:A-Thiol(Unsaturated)@237&XL:A-Alkene@243|XL:A-Thiol(Unsaturated)@239&XL:A-Alkene@243	-8.48404	35.4	0.026	FALSE	FALSE	rk_1	rk_1:K232;K237&K239|K237&K243|K237&K239|K239&K243|K237&K243|K239&K243	6	2	35.40,sp|rk_1|rk_1,232;237&239|237&243|237&239|239&243|237&243|239&243	2	DSSO 14N
Intra-Link	QE20150802-22_MS3-results_cleaned	QE20150802-22_MS3-results	rk_1	K232;K237;K239|K243	CUL5_HUMAN Cullin-5 OS=Homo sapiens GN=CUL5	rk_1	21906	78.4229	942.437	4	8.99386	8.99386	0	907.434	4	TQAPSYLQQNGVQNYMKYADAKLKEEEKR	Deamidated@225;Deamidated@229;XL:A-Alkene@232;XL:A-Thiol(Unsaturated)@237;XL:A-Alkene@239|XL:A-Alkene@243	-9.80644	31.6	0.25	FALSE	FALSE	rk_1	rk_1:K232;K237;K239|K243	5	0	31.60,sp|rk_1|rk_1,232;237;239|243	2	DSSO 14N
Intra-Link	QE20150802-22_MS3-results_cleaned	QE20150802-22_MS3-results	rk_1	K232;K237&K239|K237&K243|K237&K239|K239&K243|K237&K243|K239&K243|K237&K239|K237&K243|K237&K239|K239&K243|K237&K243|K239&K243	CUL5_HUMAN Cullin-5 OS=Homo sapiens GN=CUL5	rk_1	21945	78.564	942.188	4	5.4637	5.4637	0	911.685	4	TQAPSYLQQNGVQNYMKYADAKLKEEEKR	XL:A-Alkene@232;Deamidated@225&XL:A-Alkene@237&XL:A-Sulfenic@239|Deamidated@225&XL:A-Alkene@237&XL:A-Sulfenic@243|Deamidated@225&XL:A-Sulfenic@237&XL:A-Alkene@239|Deamidated@225&XL:A-Alkene@239&XL:A-Sulfenic@243|Deamidated@225&XL:A-Sulfenic@237&XL:A-Alkene@243|Deamidated@225&XL:A-Sulfenic@239&XL:A-Alkene@243|Deamidated@229&XL:A-Alkene@237&XL:A-Sulfenic@239|Deamidated@229&XL:A-Alkene@237&XL:A-Sulf…	-3.90642	28.1	0.46	FALSE	FALSE	rk_1	rk_1:K232;K237&K239|K237&K243|K237&K239|K239&K243|K237&K243|K239&K243|K237&K239|K237&K243|K237&K239|K239&K243|K237&K243|K239&K243	1	0	28.10,sp|rk_1|rk_1,232;237&239|237&243|237&239|239&243|237&243|239&243|237&239|237&243|237&239|239&243|237&243|239&243	2	DSSO 14N
Intra-Link	QE20150802-22_MS3-results_cleaned	QE20150802-22_MS3-results	rk_1	K232;K237;K243	CUL5_HUMAN Cullin-5 OS=Homo sapiens GN=CUL5	rk_1	22874	81.6656	1027.5	4	18.8627	18.8627	0	1000.48	4	TQAPSYLQQNGVQNYMKYADAKLKEEEKRALR	Deamidated@225;Deamidated@229;XL:A-Thiol(Unsaturated)@232;XL:A-Alkene@237;XL:A-Thiol(Unsaturated)@243	-10.4038	39.5	0.0042	FALSE	FALSE	rk_1	rk_1:K232;K237;K243	16	1	39.50,sp|rk_1|rk_1,232;237;243	2	DSSO 14N
Intra-Link	QE20150802-22_MS3-results_cleaned	QE20150802-22_MS3-results	rk_1	K232;K243;K237|K239	CUL5_HUMAN Cullin-5 OS=Homo sapiens GN=CUL5	rk_1	23210	82.822	1027.5	4	12.4409	12.4409	0	1000.48	4	TQAPSYLQQNGVQNYMKYADAKLKEEEKRALR	Deamidated@225;Deamidated@229;XL:A-Thiol(Unsaturated)@232;XL:A-Alkene@243;XL:A-Thiol(Unsaturated)@237|XL:A-Thiol(Unsaturated)@239	-8.70462	30.6	0.32	FALSE	FALSE	rk_1	rk_1:K232;K243;K237|K239	31	1	30.60,sp|rk_1|rk_1,232;243;237|239	2	DSSO 14N
Intra-Link	QE20150802-22_MS3-results_cleaned	QE20150802-22_MS3-results	rk_1	K676;K679;K682	CUL5_HUMAN Cullin-5 OS=Homo sapiens GN=CUL5	rk_1	25470	90.9926	1183.34	4	-204.258	7.85572	-1	1148.59	4	QVLLYEPQVNSPKDFTEGTLFSVNQEFSLIKNAKVQKR	Deamidated@655;XL:A-Thiol(Unsaturated)@676;Deamidated@677;XL:A-Alkene@679;XL:A-Alkene@682	-7.93623	34.8	0.02	FALSE	FALSE	rk_1	rk_1:K676;K679;K682	13	8	34.80,sp|rk_1|rk_1,676;679;682	2	DSSO 14N
Intra-Link	QE20150802-22_MS3-results_cleaned	QE20150802-22_MS3-results	rk_1	K418;K424;K435	CUL5_HUMAN Cullin-5 OS=Homo sapiens GN=CUL5	rk_1	25976	92.906	793.694	4	0.917105	0.917105	0	771.187	4	KTPLSKKLTSEEIEAKLKEVLLVLK	XL:A-Alkene@418;XL:A-Sulfenic@424;XL:A-Thiol(Unsaturated)@435	-2.59709	23.6	0.32	FALSE	FALSE	rk_1	rk_1:K418;K424;K435	1	0	23.60,sp|rk_1|rk_1,418;424;435	2	DSSO 14N
Intra-Link	QE20150802-22_MS3-results_cleaned	QE20150802-22_MS3-results	rk_1	K418;K423;K424	CUL5_HUMAN Cullin-5 OS=Homo sapiens GN=CUL5	rk_1	26774	96.0403	793.948	4	321.536	5.09329	1	758.692	4	KTPLSKKLTSEEIEAKLKEVLLVLK	XL:A-Alkene@418;XL:A-Alkene@423&XL:A-Thiol(Unsaturated)@424|XL:A-Thiol(Unsaturated)@423&XL:A-Alkene@424	-3.64006	24.1	0.36	FALSE	FALSE	rk_1	rk_1:K418;K423;K424	28	0	24.10,sp|rk_1|rk_1,418;423&424|423&424	2	DSSO 14N
Intra-Link	QE20150802-23_MS3-results_cleaned	QE20150802-23_MS3-results	rk_1	K232;K237&K239|K237&K243|K237&K239|K239&K243|K237&K243|K239&K243	CUL5_HUMAN Cullin-5 OS=Homo sapiens GN=CUL5	rk_1	20050	75.211	941.944	4	-253.871	12.6486	-1	907.188	4	TQAPSYLQQNGVQNYMKYADAKLKEEEKR	Deamidated@229;XL:A-Alkene@232;XL:A-Alkene@237&XL:A-Thiol(Unsaturated)@239|XL:A-Alkene@237&XL:A-Thiol(Unsaturated)@243|XL:A-Thiol(Unsaturated)@237&XL:A-Alkene@239|XL:A-Alkene@239&XL:A-Thiol(Unsaturated)@243|XL:A-Thiol(Unsaturated)@237&XL:A-Alkene@243|XL:A-Thiol(Unsaturated)@239&XL:A-Alkene@243	-9.59294	34.4	0.027	FALSE	FALSE	rk_1	rk_1:K232;K237&K239|K237&K243|K237&K239|K239&K243|K237&K243|K239&K243	6	2	34.40,sp|rk_1|rk_1,232;237&239|237&243|237&239|239&243|237&243|239&243	2	DSSO 14N
Intra-Link	QE20150802-23_MS3-results_cleaned	QE20150802-23_MS3-results	rk_1	K237;K239;K243	CUL5_HUMAN Cullin-5 OS=Homo sapiens GN=CUL5	rk_1	20213	75.7593	942.439	4	11.0037	11.0037	0	907.435	4	TQAPSYLQQNGVQNYMKYADAKLKEEEKR	Deamidated@225;Deamidated@229;XL:A-Alkene@237;XL:A-Alkene@239;XL:A-Thiol(Unsaturated)@243	-11.239	30.8	0.083	FALSE	FALSE	rk_1	rk_1:K237;K239;K243	11	1	30.80,sp|rk_1|rk_1,237;239;243	2	DSSO 14N
Intra-Link	QE20150802-23_MS3-results_cleaned	QE20150802-23_MS3-results	rk_1	K232;K237;K243	CUL5_HUMAN Cullin-5 OS=Homo sapiens GN=CUL5	rk_1	20218	75.7775	942.193	4	-250.079	16.3724	-1	907.433	4	TQAPSYLQQNGVQNYMKYADAKLKEEEKR	Deamidated@225;Deamidated@229;XL:A-Alkene@232;XL:A-Alkene@237;XL:A-Thiol(Unsaturated)@243	-9.14524	38.9	0.013	FALSE	FALSE	rk_1	rk_1:K232;K237;K243	16	1	38.90,sp|rk_1|rk_1,232;237;243	2	DSSO 14N
Intra-Link	QE20150802-23_MS3-results_cleaned	QE20150802-23_MS3-results	rk_1	K371;K374;K390|K392	CUL5_HUMAN Cullin-5 OS=Homo sapiens GN=CUL5	rk_1	22288	83.1106	855.971	4	-274.138	19.1783	-1	829.203	4	DKAYKAVVNDATIFKLELPLKQKGVGLK	XL:A-Alkene@371;XL:A-Thiol(Unsaturated)@374;Deamidated@378;XL:A-Thiol(Unsaturated)@390|XL:A-Thiol(Unsaturated)@392	-10.1002	31.2	0.042	FALSE	FALSE	rk_1	rk_1:K371;K374;K390|K392	38	2	31.20,sp|rk_1|rk_1,371;374;390|392	2	DSSO 14N
Intra-Link	QE20150802-23_MS3-results_cleaned	QE20150802-23_MS3-results	rk_1	K371;K374;K390|K392	CUL5_HUMAN Cullin-5 OS=Homo sapiens GN=CUL5	rk_1	22293	83.1266	855.956	4	-291.481	1.83039	-1	829.202	4	DKAYKAVVNDATIFKLELPLKQKGVGLK	XL:A-Thiol(Unsaturated)@371;XL:A-Alkene@374;Deamidated@378;XL:A-Thiol(Unsaturated)@390|XL:A-Thiol(Unsaturated)@392	-9.13546	37.1	0.0058	FALSE	FALSE	rk_1	rk_1:K371;K374;K390|K392	38	2	37.10,sp|rk_1|rk_1,371;374;390|392	2	DSSO 14N
Intra-Link	QE20150802-23_MS3-results_cleaned	QE20150802-23_MS3-results	rk_1	K371;K374;K392	CUL5_HUMAN Cullin-5 OS=Homo sapiens GN=CUL5	rk_1	22326	83.2418	856.209	4	4.48898	4.48898	0	829.205	4	DKAYKAVVNDATIFKLELPLKQKGVGLK	XL:A-Thiol(Unsaturated)@371;XL:A-Alkene@374;Deamidated@378;XL:A-Thiol(Unsaturated)@392	-11.9092	40.8	0.0014	FALSE	FALSE	rk_1	rk_1:K371;K374;K392	19	0	40.80,sp|rk_1|rk_1,371;374;392	2	DSSO 14N
Intra-Link	QE20150802-23_MS3-results_cleaned	QE20150802-23_MS3-results	rk_1	K371;K374;K390|K392	CUL5_HUMAN Cullin-5 OS=Homo sapiens GN=CUL5	rk_1	22340	83.2909	856.219	4	304.081	10.6828	1	828.957	4	DKAYKAVVNDATIFKLELPLKQKGVGLK	XL:A-Thiol(Unsaturated)@371;XL:A-Alkene@374;XL:A-Thiol(Unsaturated)@390|XL:A-Thiol(Unsaturated)@392	-9.50477	36.6	0.02	FALSE	FALSE	rk_1	rk_1:K371;K374;K390|K392	38	2	36.60,sp|rk_1|rk_1,371;374;390|392	2	DSSO 14N
Intra-Link	QE20150802-23_MS3-results_cleaned	QE20150802-23_MS3-results	rk_1	K371;K374;K390|K392	CUL5_HUMAN Cullin-5 OS=Homo sapiens GN=CUL5	rk_1	22426	83.6231	855.96	4	-287.199	6.11382	-1	829.205	4	DKAYKAVVNDATIFKLELPLKQKGVGLK	XL:A-Thiol(Unsaturated)@371;XL:A-Alkene@374;Deamidated@378;XL:A-Thiol(Unsaturated)@390|XL:A-Thiol(Unsaturated)@392	-12.0298	42.5	0.00041	FALSE	FALSE	rk_1	rk_1:K371;K374;K390|K392	38	2	42.50,sp|rk_1|rk_1,371;374;390|392	2	DSSO 14N
Intra-Link	QE20150802-23_MS3-results_cleaned	QE20150802-23_MS3-results	rk_1	K423;K424;K433	CUL5_HUMAN Cullin-5 OS=Homo sapiens GN=CUL5	rk_1	26538	99.9537	793.69	4	-3.31778	-3.31778	0	758.692	4	KTPLSKKLTSEEIEAKLKEVLLVLK	XL:A-Alkene@423;XL:A-Thiol(Unsaturated)@424;XL:A-Alkene@433	-3.64006	26.4	0.026	FALSE	FALSE	rk_1	rk_1:K423;K424;K433	18	1	26.40,sp|rk_1|rk_1,423;424;433	2	DSSO 14N
Intra-Link	QE20150802-23_MS3-results_cleaned	QE20150802-23_MS3-results	rk_1	K423;K424;K433	CUL5_HUMAN Cullin-5 OS=Homo sapiens GN=CUL5	rk_1	26544	99.9814	793.956	4	331.546	15.0999	1	758.692	4	KTPLSKKLTSEEIEAKLKEVLLVLK	XL:A-Alkene@423;XL:A-Alkene@424;XL:A-Thiol(Unsaturated)@433	-2.98104	28.6	0.012	FALSE	FALSE	rk_1	rk_1:K423;K424;K433	18	1	28.60,sp|rk_1|rk_1,423;424;433	2	DSSO 14N
Intra-Link	QE20150802-23_MS3-results_cleaned	QE20150802-23_MS3-results	rk_1	K423;K424;K433	CUL5_HUMAN Cullin-5 OS=Homo sapiens GN=CUL5	rk_1	26557	100.037	793.941	4	313.221	-3.21985	1	758.692	4	KTPLSKKLTSEEIEAKLKEVLLVLK	XL:A-Thiol(Unsaturated)@423;XL:A-Alkene@424;XL:A-Alkene@433	-3.50826	25.8	0.13	FALSE	FALSE	rk_1	rk_1:K423;K424;K433	18	1	25.80,sp|rk_1|rk_1,423;424;433	2	DSSO 14N
Intra-Link	QE20150802-24_MS3-results_cleaned	QE20150802-24_MS3-results	rk_1	K232;K243;K237|K239	CUL5_HUMAN Cullin-5 OS=Homo sapiens GN=CUL5	rk_1	20612	75.145	941.935	4	-263.145	3.37263	-1	907.189	4	TQAPSYLQQNGVQNYMKYADAKLKEEEKR	Deamidated@225;XL:A-Alkene@232;XL:A-Alkene@243;XL:A-Thiol(Unsaturated)@237|XL:A-Thiol(Unsaturated)@239	-11.1362	32.2	0.26	FALSE	FALSE	rk_1	rk_1:K232;K243;K237|K239	31	1	32.20,sp|rk_1|rk_1,232;243;237|239	2	DSSO 14N
Intra-Link	QE20150802-24_MS3-results_cleaned	QE20150802-24_MS3-results	rk_1	K232;K237;K239|K243	CUL5_HUMAN Cullin-5 OS=Homo sapiens GN=CUL5	rk_1	20753	75.6206	942.177	4	-267.26	-0.812903	-1	907.434	4	TQAPSYLQQNGVQNYMKYADAKLKEEEKR	Deamidated@225;Deamidated@229;XL:A-Alkene@232;XL:A-Alkene@237;XL:A-Thiol(Unsaturated)@239|XL:A-Thiol(Unsaturated)@243	-10.3574	31.3	0.086	FALSE	FALSE	rk_1	rk_1:K232;K237;K239|K243	5	0	31.30,sp|rk_1|rk_1,232;237;239|243	2	DSSO 14N
Intra-Link	QE20150802-24_MS3-results_cleaned	QE20150802-24_MS3-results	rk_1	K232;K243;K237|K239	CUL5_HUMAN Cullin-5 OS=Homo sapiens GN=CUL5	rk_1	20808	75.8081	942.187	4	5.0746	5.0746	0	907.184	4	TQAPSYLQQNGVQNYMKYADAKLKEEEKR	Deamidated@229;XL:A-Alkene@232;XL:A-Alkene@243;XL:A-Thiol(Unsaturated)@237|XL:A-Thiol(Unsaturated)@239	-5.73488	33.9	0.045	FALSE	FALSE	rk_1	rk_1:K232;K243;K237|K239	31	1	33.90,sp|rk_1|rk_1,232;243;237|239	2	DSSO 14N
Intra-Link	QE20150802-24_MS3-results_cleaned	QE20150802-24_MS3-results	rk_1	K232;K237;K243	CUL5_HUMAN Cullin-5 OS=Homo sapiens GN=CUL5	rk_1	22076	80.0408	942.44	4	12.7542	12.7542	0	907.433	4	TQAPSYLQQNGVQNYMKYADAKLKEEEKR	Deamidated@225;Deamidated@229;XL:A-Alkene@232;XL:A-Thiol(Unsaturated)@237;XL:A-Alkene@243	-9.25544	20.9	0.1	FALSE	FALSE	rk_1	rk_1:K232;K237;K243	16	1	20.90,sp|rk_1|rk_1,232;237;243	2	DSSO 14N
Intra-Link	QE20150802-24_MS3-results_cleaned	QE20150802-24_MS3-results	rk_1	K371;K374;K390	CUL5_HUMAN Cullin-5 OS=Homo sapiens GN=CUL5	rk_1	22964	83.1528	855.956	4	-4.11025	-4.11025	0	828.959	4	DKAYKAVVNDATIFKLELPLKQKGVGLK	XL:A-Thiol(Unsaturated)@371;XL:A-Alkene@374;XL:A-Thiol(Unsaturated)@390	-11.7968	33	0.018	FALSE	FALSE	rk_1	rk_1:K371;K374;K390	10	0	33.00,sp|rk_1|rk_1,371;374;390	2	DSSO 14N
Intra-Link	QE20150802-24_MS3-results_cleaned	QE20150802-24_MS3-results	rk_1	K371;K374;K392	CUL5_HUMAN Cullin-5 OS=Homo sapiens GN=CUL5	rk_1	22964	83.1528	855.956	4	-291.766	1.54482	-1	829.202	4	DKAYKAVVNDATIFKLELPLKQKGVGLK	XL:A-Thiol(Unsaturated)@371;XL:A-Alkene@374;Deamidated@378;XL:A-Thiol(Unsaturated)@392	-9.13546	40.8	0.00024	FALSE	FALSE	rk_1	rk_1:K371;K374;K392	19	0	40.80,sp|rk_1|rk_1,371;374;392	2	DSSO 14N
Intra-Link	QE20150802-24_MS3-results_cleaned	QE20150802-24_MS3-results	rk_1	K423;K424;K433	CUL5_HUMAN Cullin-5 OS=Homo sapiens GN=CUL5	rk_1	27446	100.057	793.949	4	322.46	6.01697	1	758.691	4	KTPLSKKLTSEEIEAKLKEVLLVLK	XL:A-Alkene@423;XL:A-Thiol(Unsaturated)@424;XL:A-Alkene@433	-1.92659	22.4	0.18	FALSE	FALSE	rk_1	rk_1:K423;K424;K433	18	1	22.40,sp|rk_1|rk_1,423;424;433	2	DSSO 14N
Intra-Link	QE20150802-25_MS3-results_cleaned	QE20150802-25_MS3-results	rk_1	K232;K243;K237|K239|K237|K239	CUL5_HUMAN Cullin-5 OS=Homo sapiens GN=CUL5	rk_1	19449	75.5003	942.19	4	-253.774	12.676	-1	907.433	4	TQAPSYLQQNGVQNYMKYADAKLKEEEKR	Deamidated@225;Deamidated@229;XL:A-Alkene@232;XL:A-Alkene@237&XL:A-Thiol(Unsaturated)@243|XL:A-Alkene@239&XL:A-Thiol(Unsaturated)@243|XL:A-Thiol(Unsaturated)@237&XL:A-Alkene@243|XL:A-Thiol(Unsaturated)@239&XL:A-Alkene@243	-9.47584	30.1	0.097	FALSE	FALSE	rk_1	rk_1:K232;K243;K237|K239|K237|K239	6	0	30.10,sp|rk_1|rk_1,232;237&243|239&243|237&243|239&243	2	DSSO 14N
Intra-Link	QE20150802-25_MS3-results_cleaned	QE20150802-25_MS3-results	rk_1	K371;K374;K390|K392	CUL5_HUMAN Cullin-5 OS=Homo sapiens GN=CUL5	rk_1	21448	83.0115	856.464	4	302.386	9.07243	1	829.205	4	DKAYKAVVNDATIFKLELPLKQKGVGLK	XL:A-Thiol(Unsaturated)@371;XL:A-Alkene@374;Deamidated@378;XL:A-Thiol(Unsaturated)@390|XL:A-Thiol(Unsaturated)@392	-11.9092	28	0.19	FALSE	FALSE	rk_1	rk_1:K371;K374;K390|K392	38	2	28.00,sp|rk_1|rk_1,371;374;390|392	2	DSSO 14N
Intra-Link	QE20150802-25_MS3-results_cleaned	QE20150802-25_MS3-results	rk_1	K371;K374;K390|K392	CUL5_HUMAN Cullin-5 OS=Homo sapiens GN=CUL5	rk_1	21467	83.0848	856.218	4	14.9803	14.9803	0	829.204	4	DKAYKAVVNDATIFKLELPLKQKGVGLK	XL:A-Thiol(Unsaturated)@371;XL:A-Alkene@374;Deamidated@378;XL:A-Thiol(Unsaturated)@390|XL:A-Thiol(Unsaturated)@392	-10.5826	39.8	0.0054	FALSE	FALSE	rk_1	rk_1:K371;K374;K390|K392	38	2	39.80,sp|rk_1|rk_1,371;374;390|392	2	DSSO 14N
Intra-Link	QE20150802-25_MS3-results_cleaned	QE20150802-25_MS3-results	rk_1	K371;K374;K392	CUL5_HUMAN Cullin-5 OS=Homo sapiens GN=CUL5	rk_1	21606	83.6372	856.218	4	14.9803	14.9803	0	829.203	4	DKAYKAVVNDATIFKLELPLKQKGVGLK	XL:A-Thiol(Unsaturated)@371;XL:A-Alkene@374;Deamidated@378;XL:A-Thiol(Unsaturated)@392	-9.85904	40.9	0.00011	FALSE	FALSE	rk_1	rk_1:K371;K374;K392	19	0	40.90,sp|rk_1|rk_1,371;374;392	2	DSSO 14N
Intra-Link	QE20150802-25_MS3-results_cleaned	QE20150802-25_MS3-results	rk_1	K423;K424;K433	CUL5_HUMAN Cullin-5 OS=Homo sapiens GN=CUL5	rk_1	25589	100.032	793.695	4	2.45706	2.45706	0	758.695	4	KTPLSKKLTSEEIEAKLKEVLLVLK	XL:A-Alkene@423;XL:A-Alkene@424;XL:A-Thiol(Unsaturated)@433	-7.4624	19.8	0.32	FALSE	FALSE	rk_1	rk_1:K423;K424;K433	18	1	19.80,sp|rk_1|rk_1,423;424;433	2	DSSO 14N
Intra-Link	QE20150802-25_MS3-results_cleaned	QE20150802-25_MS3-results	rk_1	K423;K424;K433	CUL5_HUMAN Cullin-5 OS=Homo sapiens GN=CUL5	rk_1	25613	100.131	793.951	4	324.847	8.40315	1	758.693	4	KTPLSKKLTSEEIEAKLKEVLLVLK	XL:A-Alkene@423;XL:A-Alkene@424;XL:A-Thiol(Unsaturated)@433	-4.95812	21.4	0.25	FALSE	FALSE	rk_1	rk_1:K423;K424;K433	18	1	21.40,sp|rk_1|rk_1,423;424;433	2	DSSO 14N
Intra-Link	QE20150802-26_MS3-results_cleaned	QE20150802-26_MS3-results	rk_1	K232;K243;K237|K239	CUL5_HUMAN Cullin-5 OS=Homo sapiens GN=CUL5	rk_1	20992	78.4936	942.438	4	271.802	5.28451	1	907.186	4	TQAPSYLQQNGVQNYMKYADAKLKEEEKR	Deamidated@229;XL:A-Alkene@232;XL:A-Alkene@243;XL:A-Thiol(Unsaturated)@237|XL:A-Thiol(Unsaturated)@239	-7.6088	30.9	0.075	FALSE	FALSE	rk_1	rk_1:K232;K243;K237|K239	31	1	30.90,sp|rk_1|rk_1,232;243;237|239	2	DSSO 14N
Intra-Link	QE20150802-26_MS3-results_cleaned	QE20150802-26_MS3-results	rk_1	K371;K374;K390|K392	CUL5_HUMAN Cullin-5 OS=Homo sapiens GN=CUL5	rk_1	22232	83.0422	855.961	4	1.38679	1.38679	0	828.956	4	DKAYKAVVNDATIFKLELPLKQKGVGLK	XL:A-Thiol(Unsaturated)@371;XL:A-Alkene@374;XL:A-Thiol(Unsaturated)@390|XL:A-Thiol(Unsaturated)@392	-9.14287	40.2	0.0014	FALSE	FALSE	rk_1	rk_1:K371;K374;K390|K392	38	2	40.20,sp|rk_1|rk_1,371;374;390|392	2	DSSO 14N
Intra-Link	QE20150802-26_MS3-results_cleaned	QE20150802-26_MS3-results	rk_1	K371;K374;K390|K392	CUL5_HUMAN Cullin-5 OS=Homo sapiens GN=CUL5	rk_1	22232	83.0422	855.961	4	-286.271	7.0419	-1	829.203	4	DKAYKAVVNDATIFKLELPLKQKGVGLK	XL:A-Thiol(Unsaturated)@371;XL:A-Alkene@374;Deamidated@378;XL:A-Thiol(Unsaturated)@390|XL:A-Thiol(Unsaturated)@392	-9.49725	40.2	0.0027	FALSE	FALSE	rk_1	rk_1:K371;K374;K390|K392	38	2	40.20,sp|rk_1|rk_1,371;374;390|392	2	DSSO 14N
Intra-Link	QE20150802-26_MS3-results_cleaned	QE20150802-26_MS3-results	rk_1	K371;K374;K390|K392	CUL5_HUMAN Cullin-5 OS=Homo sapiens GN=CUL5	rk_1	22373	83.5944	855.967	4	-278.349	14.9662	-1	829.203	4	DKAYKAVVNDATIFKLELPLKQKGVGLK	XL:A-Thiol(Unsaturated)@371;XL:A-Alkene@374;Deamidated@378;XL:A-Thiol(Unsaturated)@390|XL:A-Thiol(Unsaturated)@392	-9.49725	35.4	0.003	FALSE	FALSE	rk_1	rk_1:K371;K374;K390|K392	38	2	35.40,sp|rk_1|rk_1,371;374;390|392	2	DSSO 14N
Intra-Link	QE20150802-26_MS3-results_cleaned	QE20150802-26_MS3-results	rk_1	K371;K374;K392	CUL5_HUMAN Cullin-5 OS=Homo sapiens GN=CUL5	rk_1	22373	83.5944	855.967	4	9.3111	9.3111	0	820.961	4	DKAYKAVVNDATIFKLELPLKQKGVGLK	XL:A-Alkene@371;XL:A-Thiol(Unsaturated)@374;XL:A-Alkene@392	-6.57366	32.8	0.015	FALSE	FALSE	rk_1	rk_1:K371;K374;K392	19	0	32.80,sp|rk_1|rk_1,371;374;392	2	DSSO 14N
Intra-Link	QE20150802-27_MS3-results_cleaned	QE20150802-27_MS3-results	rk_1	K232;K243;K237|K239	CUL5_HUMAN Cullin-5 OS=Homo sapiens GN=CUL5	rk_1	20097	75.6376	942.188	4	-255.201	11.2492	-1	907.434	4	TQAPSYLQQNGVQNYMKYADAKLKEEEKR	Deamidated@225;Deamidated@229;XL:A-Alkene@232;XL:A-Alkene@243;XL:A-Thiol(Unsaturated)@237|XL:A-Thiol(Unsaturated)@239	-10.4676	33.5	0.16	FALSE	FALSE	rk_1	rk_1:K232;K243;K237|K239	31	1	33.50,sp|rk_1|rk_1,232;243;237|239	2	DSSO 14N
Intra-Link	QE20150802-28_MS3-results_cleaned	QE20150802-28_MS3-results	rk_1	K232;K243;K237|K239|K237|K239	CUL5_HUMAN Cullin-5 OS=Homo sapiens GN=CUL5	rk_1	20513	76.6882	941.932	4	-265.609	0.907674	-1	907.188	4	TQAPSYLQQNGVQNYMKYADAKLKEEEKR	XL:A-Alkene@232;XL:A-Alkene@243;Deamidated@225&XL:A-Thiol(Unsaturated)@237|Deamidated@225&XL:A-Thiol(Unsaturated)@239|Deamidated@229&XL:A-Thiol(Unsaturated)@237|Deamidated@229&XL:A-Thiol(Unsaturated)@239	-10.0339	32.4	0.15	FALSE	FALSE	rk_1	rk_1:K232;K243;K237|K239|K237|K239	6	0	32.40,sp|rk_1|rk_1,232;243;237|239|237|239	2	DSSO 14N
Intra-Link	QE20150802-28_MS3-results_cleaned	QE20150802-28_MS3-results	rk_1	K232;K239;K243	CUL5_HUMAN Cullin-5 OS=Homo sapiens GN=CUL5	rk_1	20636	77.1314	942.184	4	-259.674	6.77458	-1	907.433	4	TQAPSYLQQNGVQNYMKYADAKLKEEEKR	Deamidated@225;Deamidated@229;XL:A-Thiol(Unsaturated)@232;XL:A-Alkene@239;XL:A-Alkene@243	-8.81464	34	0.15	FALSE	FALSE	rk_1	rk_1:K232;K239;K243	50	5	34.00,sp|rk_1|rk_1,232;239;243	2	DSSO 14N
Intra-Link	QE20150802-28_MS3-results_cleaned	QE20150802-28_MS3-results	rk_1	K237;K239;K243	CUL5_HUMAN Cullin-5 OS=Homo sapiens GN=CUL5	rk_1	21221	79.1482	942.191	4	9.41954	9.41954	0	907.181	4	TQAPSYLQQNGVQNYMKYADAKLKEEEKR	Deamidated@229;XL:A-Thiol(Unsaturated)@237;XL:A-Alkene@239;XL:A-Alkene@243	-2.20749	28.3	0.2	FALSE	FALSE	rk_1	rk_1:K237;K239;K243	11	1	28.30,sp|rk_1|rk_1,237;239;243	2	DSSO 14N
Intra-Link	QE20150802-28_MS3-results_cleaned	QE20150802-28_MS3-results	rk_1	K232;K243;K237|K239	CUL5_HUMAN Cullin-5 OS=Homo sapiens GN=CUL5	rk_1	21529	80.2453	1027.5	4	12.7977	12.7977	0	1000.49	4	TQAPSYLQQNGVQNYMKYADAKLKEEEKRALR	Deamidated@225;Deamidated@229;XL:A-Thiol(Unsaturated)@232;XL:A-Alkene@243;XL:A-Thiol(Unsaturated)@237|XL:A-Thiol(Unsaturated)@239	-14.9015	32.1	0.3	FALSE	FALSE	rk_1	rk_1:K232;K243;K237|K239	31	1	32.10,sp|rk_1|rk_1,232;243;237|239	2	DSSO 14N
Intra-Link	QE20150802-29_MS3-results_cleaned	QE20150802-29_MS3-results	rk_1	K232;K239;K243	CUL5_HUMAN Cullin-5 OS=Homo sapiens GN=CUL5	rk_1	19502	75.2131	941.943	4	7.05617	7.05617	0	906.938	4	TQAPSYLQQNGVQNYMKYADAKLKEEEKR	XL:A-Alkene@232;XL:A-Thiol(Unsaturated)@239;XL:A-Alkene@243	-5.74074	32.5	0.08	FALSE	FALSE	rk_1	rk_1:K232;K239;K243	50	5	32.50,sp|rk_1|rk_1,232;239;243	2	DSSO 14N
Intra-Link	QE20150802-29_MS3-results_cleaned	QE20150802-29_MS3-results	rk_1	K232;K237&K239|K237&K243|K237&K239|K239&K243|K237&K243|K239&K243	CUL5_HUMAN Cullin-5 OS=Homo sapiens GN=CUL5	rk_1	19601	75.5632	942.186	4	-257.081	9.36859	-1	907.434	4	TQAPSYLQQNGVQNYMKYADAKLKEEEKR	Deamidated@225;Deamidated@229;XL:A-Alkene@232;XL:A-Alkene@237&XL:A-Thiol(Unsaturated)@239|XL:A-Alkene@237&XL:A-Thiol(Unsaturated)@243|XL:A-Thiol(Unsaturated)@237&XL:A-Alkene@239|XL:A-Alkene@239&XL:A-Thiol(Unsaturated)@243|XL:A-Thiol(Unsaturated)@237&XL:A-Alkene@243|XL:A-Thiol(Unsaturated)@239&XL:A-Alkene@243	-10.3574	41.4	0.0091	FALSE	FALSE	rk_1	rk_1:K232;K237&K239|K237&K243|K237&K239|K239&K243|K237&K243|K239&K243	6	2	41.40,sp|rk_1|rk_1,232;237&239|237&243|237&239|239&243|237&243|239&243	2	DSSO 14N
Intra-Link	QE20150802-29_MS3-results_cleaned	QE20150802-29_MS3-results	rk_1	K232;K243;K237|K239	CUL5_HUMAN Cullin-5 OS=Homo sapiens GN=CUL5	rk_1	19696	75.9232	942.188	4	-255.654	10.7953	-1	907.435	4	TQAPSYLQQNGVQNYMKYADAKLKEEEKR	Deamidated@225;Deamidated@229;XL:A-Alkene@232;XL:A-Thiol(Unsaturated)@243;XL:A-Alkene@237|XL:A-Alkene@239	-10.7982	39.2	0.0037	FALSE	FALSE	rk_1	rk_1:K232;K243;K237|K239	31	1	39.20,sp|rk_1|rk_1,232;243;237|239	2	DSSO 14N
Intra-Link	QE20150802-29_MS3-results_cleaned	QE20150802-29_MS3-results	rk_1	K232;K237&K239|K237&K243|K237&K239|K239&K243|K237&K243|K239&K243	CUL5_HUMAN Cullin-5 OS=Homo sapiens GN=CUL5	rk_1	19754	76.1365	1058.76	4	-217.726	19.3711	-1	1024	4	FYRTQAPSYLQQNGVQNYMKYADAKLKEEEKR	Deamidated@225;Deamidated@229;XL:A-Alkene@232;XL:A-Alkene@237&XL:A-Thiol(Unsaturated)@239|XL:A-Alkene@237&XL:A-Thiol(Unsaturated)@243|XL:A-Thiol(Unsaturated)@237&XL:A-Alkene@239|XL:A-Alkene@239&XL:A-Thiol(Unsaturated)@243|XL:A-Thiol(Unsaturated)@237&XL:A-Alkene@243|XL:A-Thiol(Unsaturated)@239&XL:A-Alkene@243	-17.3685	36.2	0.083	FALSE	FALSE	rk_1	rk_1:K232;K237&K239|K237&K243|K237&K239|K239&K243|K237&K243|K239&K243	6	2	36.20,sp|rk_1|rk_1,232;237&239|237&243|237&239|239&243|237&243|239&243	2	DSSO 14N
Intra-Link	QE20150802-29_MS3-results_cleaned	QE20150802-29_MS3-results	rk_1	K237;K239;K243	CUL5_HUMAN Cullin-5 OS=Homo sapiens GN=CUL5	rk_1	20582	79.0349	942.191	4	-252.672	13.7784	-1	907.434	4	TQAPSYLQQNGVQNYMKYADAKLKEEEKR	Deamidated@225;Deamidated@229;XL:A-Alkene@237;XL:A-Thiol(Unsaturated)@239;XL:A-Alkene@243	-10.5778	28.8	0.38	FALSE	FALSE	rk_1	rk_1:K237;K239;K243	11	1	28.80,sp|rk_1|rk_1,237;239;243	2	DSSO 14N
Intra-Link	QE20150802-29_MS3-results_cleaned	QE20150802-29_MS3-results	rk_1	K232;K243;K237|K239	CUL5_HUMAN Cullin-5 OS=Homo sapiens GN=CUL5	rk_1	21355	81.9137	1027.24	4	-235.63	8.74109	-1	1000.49	4	TQAPSYLQQNGVQNYMKYADAKLKEEEKRALR	Deamidated@225;Deamidated@229;XL:A-Thiol(Unsaturated)@232;XL:A-Thiol(Unsaturated)@243;XL:A-Alkene@237|XL:A-Alkene@239	-12.4028	25.1	0.36	FALSE	FALSE	rk_1	rk_1:K232;K243;K237|K239	31	1	25.10,sp|rk_1|rk_1,232;243;237|239	2	DSSO 14N
Intra-Link	QE20150802-29_MS3-results_cleaned	QE20150802-29_MS3-results	rk_1	K371;K374;K390|K392	CUL5_HUMAN Cullin-5 OS=Homo sapiens GN=CUL5	rk_1	21680	83.1376	855.963	4	-283.844	9.46917	-1	829.203	4	DKAYKAVVNDATIFKLELPLKQKGVGLK	XL:A-Thiol(Unsaturated)@371;XL:A-Alkene@374;Deamidated@378;XL:A-Thiol(Unsaturated)@390|XL:A-Thiol(Unsaturated)@392	-10.462	37.5	0.005	FALSE	FALSE	rk_1	rk_1:K371;K374;K390|K392	38	2	37.50,sp|rk_1|rk_1,371;374;390|392	2	DSSO 14N
Intra-Link	QE20150802-29_MS3-results_cleaned	QE20150802-29_MS3-results	rk_1	K418;K423;K424	CUL5_HUMAN Cullin-5 OS=Homo sapiens GN=CUL5	rk_1	24940	96.1666	793.706	4	16.0857	16.0857	0	758.692	4	KTPLSKKLTSEEIEAKLKEVLLVLK	XL:A-Alkene@418;XL:A-Alkene@423;XL:A-Thiol(Unsaturated)@424	-3.37645	25.4	0.27	FALSE	FALSE	rk_1	rk_1:K418;K423;K424	28	0	25.40,sp|rk_1|rk_1,418;423;424	2	DSSO 14N
Intra-Link	QE20150802-29_MS3-results_cleaned	QE20150802-29_MS3-results	rk_1	K418;K423;K424	CUL5_HUMAN Cullin-5 OS=Homo sapiens GN=CUL5	rk_1	24971	96.2959	793.952	4	326.849	10.4045	1	758.692	4	KTPLSKKLTSEEIEAKLKEVLLVLK	XL:A-Alkene@418;XL:A-Alkene@423;XL:A-Thiol(Unsaturated)@424	-2.58562	31.6	0.00057	FALSE	FALSE	rk_1	rk_1:K418;K423;K424	28	0	31.60,sp|rk_1|rk_1,418;423;424	2	DSSO 14N
Intra-Link	QE20150802-29_MS3-results_cleaned	QE20150802-29_MS3-results	rk_1	K423;K424;K433	CUL5_HUMAN Cullin-5 OS=Homo sapiens GN=CUL5	rk_1	25915	100.208	794.198	4	637.305	4.41904	2	758.691	4	KTPLSKKLTSEEIEAKLKEVLLVLK	XL:A-Alkene@423;XL:A-Alkene@424;XL:A-Thiol(Unsaturated)@433	-1.66298	21.5	0.47	FALSE	FALSE	rk_1	rk_1:K423;K424;K433	18	1	21.50,sp|rk_1|rk_1,423;424;433	2	DSSO 14N
Intra-Link	QE20150802-29_MS3-results_cleaned	QE20150802-29_MS3-results	rk_1	K423;K424;K433	CUL5_HUMAN Cullin-5 OS=Homo sapiens GN=CUL5	rk_1	25920	100.228	793.943	4	315.685	-0.756699	1	758.693	4	KTPLSKKLTSEEIEAKLKEVLLVLK	XL:A-Alkene@423;XL:A-Alkene@424;XL:A-Thiol(Unsaturated)@433	-4.82631	19	0.37	FALSE	FALSE	rk_1	rk_1:K423;K424;K433	18	1	19.00,sp|rk_1|rk_1,423;424;433	2	DSSO 14N
Intra-Link	QE20150802-30_MS3-results_cleaned	QE20150802-30_MS3-results	rk_1	K232;K237;K239|K243	CUL5_HUMAN Cullin-5 OS=Homo sapiens GN=CUL5	rk_1	20358	75.1913	941.936	4	-261.588	4.92944	-1	907.189	4	TQAPSYLQQNGVQNYMKYADAKLKEEEKR	Deamidated@229;XL:A-Alkene@232;XL:A-Alkene@237;XL:A-Thiol(Unsaturated)@239|XL:A-Thiol(Unsaturated)@243	-10.9157	38.6	0.0051	FALSE	FALSE	rk_1	rk_1:K232;K237;K239|K243	5	0	38.60,sp|rk_1|rk_1,232;237;239|243	2	DSSO 14N
Intra-Link	QE20150802-30_MS3-results_cleaned	QE20150802-30_MS3-results	rk_1	K232;K237;K239|K243	CUL5_HUMAN Cullin-5 OS=Homo sapiens GN=CUL5	rk_1	20479	75.5987	942.187	4	-256.432	10.0171	-1	907.432	4	TQAPSYLQQNGVQNYMKYADAKLKEEEKR	Deamidated@225;Deamidated@229;XL:A-Alkene@232;XL:A-Alkene@237;XL:A-Thiol(Unsaturated)@239|XL:A-Thiol(Unsaturated)@243	-7.60244	37	0.018	FALSE	FALSE	rk_1	rk_1:K232;K237;K239|K243	5	0	37.00,sp|rk_1|rk_1,232;237;239|243	2	DSSO 14N
Intra-Link	QE20150802-30_MS3-results_cleaned	QE20150802-30_MS3-results	rk_1	K232;K237;K243	CUL5_HUMAN Cullin-5 OS=Homo sapiens GN=CUL5	rk_1	20600	75.9987	942.194	4	-249.43	17.0209	-1	907.432	4	TQAPSYLQQNGVQNYMKYADAKLKEEEKR	Deamidated@225;Deamidated@229;XL:A-Alkene@232;XL:A-Alkene@237;XL:A-Thiol(Unsaturated)@243	-8.15344	30.6	0.48	FALSE	FALSE	rk_1	rk_1:K232;K237;K243	16	1	30.60,sp|rk_1|rk_1,232;237;243	2	DSSO 14N
Intra-Link	QE20150802-30_MS3-results_cleaned	QE20150802-30_MS3-results	rk_1	K232;K239;K243	CUL5_HUMAN Cullin-5 OS=Homo sapiens GN=CUL5	rk_1	20831	76.7895	942.183	4	0.664801	0.664801	0	907.192	4	TQAPSYLQQNGVQNYMKYADAKLKEEEKR	Deamidated@229;XL:A-Alkene@232;XL:A-Thiol(Unsaturated)@239;XL:A-Alkene@243	-14.2226	25.6	0.064	FALSE	FALSE	rk_1	rk_1:K232;K239;K243	50	5	25.60,sp|rk_1|rk_1,232;239;243	2	DSSO 14N
Intra-Link	QE20150802-30_MS3-results_cleaned	QE20150802-30_MS3-results	rk_1	K232;K243;K237|K239	CUL5_HUMAN Cullin-5 OS=Homo sapiens GN=CUL5	rk_1	22333	81.8595	1027.5	4	16.2464	16.2464	0	1000.48	4	TQAPSYLQQNGVQNYMKYADAKLKEEEKRALR	Deamidated@225;Deamidated@229;XL:A-Thiol(Unsaturated)@232;XL:A-Thiol(Unsaturated)@243;XL:A-Alkene@237|XL:A-Alkene@239	-9.90403	31.7	0.2	FALSE	FALSE	rk_1	rk_1:K232;K243;K237|K239	31	1	31.70,sp|rk_1|rk_1,232;243;237|239	2	DSSO 14N
Intra-Link	QE20150802-30_MS3-results_cleaned	QE20150802-30_MS3-results	rk_1	K232;K237;K243	CUL5_HUMAN Cullin-5 OS=Homo sapiens GN=CUL5	rk_1	22388	82.0537	1027.24	4	-240.505	3.86411	-1	1000.49	4	TQAPSYLQQNGVQNYMKYADAKLKEEEKRALR	Deamidated@225;Deamidated@229;XL:A-Thiol(Unsaturated)@232;XL:A-Thiol(Unsaturated)@237;XL:A-Alkene@243	-11.5032	31.9	0.013	FALSE	FALSE	rk_1	rk_1:K232;K237;K243	16	1	31.90,sp|rk_1|rk_1,232;237;243	2	DSSO 14N
Intra-Link	QE20150802-30_MS3-results_cleaned	QE20150802-30_MS3-results	rk_1	K371;K374;K390|K392	CUL5_HUMAN Cullin-5 OS=Homo sapiens GN=CUL5	rk_1	22895	83.9272	855.966	4	8.09746	8.09746	0	828.956	4	DKAYKAVVNDATIFKLELPLKQKGVGLK	XL:A-Alkene@371;XL:A-Thiol(Unsaturated)@374;XL:A-Thiol(Unsaturated)@390|XL:A-Thiol(Unsaturated)@392	-8.78098	41.5	0.0014	FALSE	FALSE	rk_1	rk_1:K371;K374;K390|K392	38	2	41.50,sp|rk_1|rk_1,371;374;390|392	2	DSSO 14N
Intra-Link	QE20150802-30_MS3-results_cleaned	QE20150802-30_MS3-results	rk_1	K371;K374;K392	CUL5_HUMAN Cullin-5 OS=Homo sapiens GN=CUL5	rk_1	22895	83.9272	855.966	4	-279.562	13.7526	-1	829.203	4	DKAYKAVVNDATIFKLELPLKQKGVGLK	XL:A-Alkene@371;XL:A-Thiol(Unsaturated)@374;Deamidated@378;XL:A-Thiol(Unsaturated)@392	-10.1002	41.1	0.0011	FALSE	FALSE	rk_1	rk_1:K371;K374;K392	19	0	41.10,sp|rk_1|rk_1,371;374;392	2	DSSO 14N
Intra-Link	QE20150802-30_MS3-results_cleaned	QE20150802-30_MS3-results	rk_1	K371;K374;K390|K392	CUL5_HUMAN Cullin-5 OS=Homo sapiens GN=CUL5	rk_1	22906	83.97	856.213	4	296.871	3.47454	1	820.962	4	DKAYKAVVNDATIFKLELPLKQKGVGLK	XL:A-Alkene@371;XL:A-Thiol(Unsaturated)@374;XL:A-Alkene@390|XL:A-Alkene@392	-7.91354	35.1	0.0041	FALSE	FALSE	rk_1	rk_1:K371;K374;K390|K392	38	2	35.10,sp|rk_1|rk_1,371;374;390|392	2	DSSO 14N
Intra-Link	QE20150802-30_MS3-results_cleaned	QE20150802-30_MS3-results	rk_1	K371;K374;K390|K392	CUL5_HUMAN Cullin-5 OS=Homo sapiens GN=CUL5	rk_1	22906	83.97	856.213	4	9.128	9.128	0	829.204	4	DKAYKAVVNDATIFKLELPLKQKGVGLK	XL:A-Thiol(Unsaturated)@371;XL:A-Alkene@374;Deamidated@378;XL:A-Thiol(Unsaturated)@390|XL:A-Thiol(Unsaturated)@392	-11.1856	41	0.0011	FALSE	FALSE	rk_1	rk_1:K371;K374;K390|K392	38	2	41.00,sp|rk_1|rk_1,371;374;390|392	2	DSSO 14N
Intra-Link	QE20150802-30_MS3-results_cleaned	QE20150802-30_MS3-results	rk_1	K418;K423;K424	CUL5_HUMAN Cullin-5 OS=Homo sapiens GN=CUL5	rk_1	25257	92.8978	793.94	4	311.758	-4.68235	1	758.692	4	KTPLSKKLTSEEIEAKLKEVLLVLK	XL:A-Alkene@424;XL:A-Alkene@418&XL:A-Thiol(Unsaturated)@423|XL:A-Thiol(Unsaturated)@418&XL:A-Alkene@423	-3.77187	21.5	0.0067	FALSE	FALSE	rk_1	rk_1:K418;K423;K424	28	0	21.50,sp|rk_1|rk_1,424;418&423|418&423	2	DSSO 14N
Intra-Link	QE20150802-30_MS3-results_cleaned	QE20150802-30_MS3-results	rk_1	K418;K423;K424	CUL5_HUMAN Cullin-5 OS=Homo sapiens GN=CUL5	rk_1	25268	92.9408	793.95	4	324.077	7.63342	1	758.693	4	KTPLSKKLTSEEIEAKLKEVLLVLK	XL:A-Alkene@418;XL:A-Alkene@423;XL:A-Thiol(Unsaturated)@424	-4.03548	26	0.056	FALSE	FALSE	rk_1	rk_1:K418;K423;K424	28	0	26.00,sp|rk_1|rk_1,418;423;424	2	DSSO 14N
Intra-Link	QE20150802-30_MS3-results_cleaned	QE20150802-30_MS3-results	rk_1	K418;K423;K424	CUL5_HUMAN Cullin-5 OS=Homo sapiens GN=CUL5	rk_1	25544	94.0145	793.698	4	5.92197	5.92197	0	766.687	4	KTPLSKKLTSEEIEAKLKEVLLVLK	XL:A-Alkene@418;XL:A-Thiol(Unsaturated)@423;XL:A-Thiol(Unsaturated)@424	-5.27466	24	0.34	FALSE	FALSE	rk_1	rk_1:K418;K423;K424	28	0	24.00,sp|rk_1|rk_1,418;423;424	2	DSSO 14N
Intra-Link	QE20150802-30_MS3-results_cleaned	QE20150802-30_MS3-results	rk_1	K418;K423;K424	CUL5_HUMAN Cullin-5 OS=Homo sapiens GN=CUL5	rk_1	26084	96.2017	793.946	4	318.61	2.1683	1	766.686	4	KTPLSKKLTSEEIEAKLKEVLLVLK	XL:A-Thiol(Unsaturated)@418;XL:A-Alkene@423;XL:A-Thiol(Unsaturated)@424	-4.10079	29.5	0.034	FALSE	FALSE	rk_1	rk_1:K418;K423;K424	28	0	29.50,sp|rk_1|rk_1,418;423;424	2	DSSO 14N
Intra-Link	QE20150802-30_MS3-results_cleaned	QE20150802-30_MS3-results	rk_1	K418;K423;K424	CUL5_HUMAN Cullin-5 OS=Homo sapiens GN=CUL5	rk_1	26107	96.2928	793.697	4	4.45901	4.45901	0	758.693	4	KTPLSKKLTSEEIEAKLKEVLLVLK	XL:A-Alkene@418;XL:A-Alkene@423&XL:A-Thiol(Unsaturated)@424|XL:A-Thiol(Unsaturated)@423&XL:A-Alkene@424	-4.16729	29.3	0.01	FALSE	FALSE	rk_1	rk_1:K418;K423;K424	28	0	29.30,sp|rk_1|rk_1,418;423&424|423&424	2	DSSO 14N
Intra-Link	QE20150802-30_MS3-results_cleaned	QE20150802-30_MS3-results	rk_1	K423;K424;K433	CUL5_HUMAN Cullin-5 OS=Homo sapiens GN=CUL5	rk_1	27119	100.288	793.696	4	4.22802	4.22802	0	758.692	4	KTPLSKKLTSEEIEAKLKEVLLVLK	XL:A-Alkene@423;XL:A-Alkene@424;XL:A-Thiol(Unsaturated)@433	-2.98104	21.3	0.33	FALSE	FALSE	rk_1	rk_1:K423;K424;K433	18	1	21.30,sp|rk_1|rk_1,423;424;433	2	DSSO 14N
Intra-Link	QE20150802-31_MS3-results_cleaned	QE20150802-31_MS3-results	rk_1	K232;K237&K239|K237&K243|K237&K239|K239&K243|K237&K243|K239&K243	CUL5_HUMAN Cullin-5 OS=Homo sapiens GN=CUL5	rk_1	21946	75.7403	942.18	4	-263.694	2.75386	-1	907.433	4	TQAPSYLQQNGVQNYMKYADAKLKEEEKR	Deamidated@225;Deamidated@229;XL:A-Alkene@232;XL:A-Alkene@237&XL:A-Thiol(Unsaturated)@239|XL:A-Alkene@237&XL:A-Thiol(Unsaturated)@243|XL:A-Thiol(Unsaturated)@237&XL:A-Alkene@239|XL:A-Alkene@239&XL:A-Thiol(Unsaturated)@243|XL:A-Thiol(Unsaturated)@237&XL:A-Alkene@243|XL:A-Thiol(Unsaturated)@239&XL:A-Alkene@243	-9.03504	43.6	0.0019	FALSE	FALSE	rk_1	rk_1:K232;K237&K239|K237&K243|K237&K239|K239&K243|K237&K243|K239&K243	6	2	43.60,sp|rk_1|rk_1,232;237&239|237&243|237&239|239&243|237&243|239&243	2	DSSO 14N
Intra-Link	QE20150802-31_MS3-results_cleaned	QE20150802-31_MS3-results	rk_1	K232;K239;K243	CUL5_HUMAN Cullin-5 OS=Homo sapiens GN=CUL5	rk_1	22280	76.7469	941.943	4	-254.455	12.0648	-1	907.189	4	TQAPSYLQQNGVQNYMKYADAKLKEEEKR	Deamidated@229;XL:A-Alkene@232;XL:A-Thiol(Unsaturated)@239;XL:A-Alkene@243	-11.2464	31	0.1	FALSE	FALSE	rk_1	rk_1:K232;K239;K243	50	5	31.00,sp|rk_1|rk_1,232;239;243	2	DSSO 14N
Intra-Link	QE20150802-31_MS3-results_cleaned	QE20150802-31_MS3-results	rk_1	K232;K237;K243	CUL5_HUMAN Cullin-5 OS=Homo sapiens GN=CUL5	rk_1	22410	77.1234	942.185	4	-258.377	8.07158	-1	907.435	4	TQAPSYLQQNGVQNYMKYADAKLKEEEKR	Deamidated@225;Deamidated@229;XL:A-Alkene@232;XL:A-Alkene@237;XL:A-Thiol(Unsaturated)@243	-11.0186	33.4	0.071	FALSE	FALSE	rk_1	rk_1:K232;K237;K243	16	1	33.40,sp|rk_1|rk_1,232;237;243	2	DSSO 14N
Intra-Link	QE20150802-31_MS3-results_cleaned	QE20150802-31_MS3-results	rk_1	K232;K237;K243	CUL5_HUMAN Cullin-5 OS=Homo sapiens GN=CUL5	rk_1	24293	82.764	1027.24	4	-241.1	3.26936	-1	1000.48	4	TQAPSYLQQNGVQNYMKYADAKLKEEEKRALR	Deamidated@225;Deamidated@229;XL:A-Thiol(Unsaturated)@232;XL:A-Alkene@237;XL:A-Thiol(Unsaturated)@243	-9.20437	27.8	0.4	FALSE	FALSE	rk_1	rk_1:K232;K237;K243	16	1	27.80,sp|rk_1|rk_1,232;237;243	2	DSSO 14N
Intra-Link	QE20150802-31_MS3-results_cleaned	QE20150802-31_MS3-results	rk_1	K418;K423;K424	CUL5_HUMAN Cullin-5 OS=Homo sapiens GN=CUL5	rk_1	27457	93.7407	793.693	4	-0.160866	-0.160866	0	766.685	4	KTPLSKKLTSEEIEAKLKEVLLVLK	XL:A-Alkene@418;XL:A-Thiol(Unsaturated)@423;XL:A-Thiol(Unsaturated)@424	-3.18777	24.1	0.48	FALSE	FALSE	rk_1	rk_1:K418;K423;K424	28	0	24.10,sp|rk_1|rk_1,418;423;424	2	DSSO 14N
Intra-Link	QE20150802-31_MS3-results_cleaned	QE20150802-31_MS3-results	rk_1	K418;K423;K424	CUL5_HUMAN Cullin-5 OS=Homo sapiens GN=CUL5	rk_1	28210	96.6863	793.943	4	315.3	-1.14157	1	758.691	4	KTPLSKKLTSEEIEAKLKEVLLVLK	XL:A-Alkene@418;XL:A-Thiol(Unsaturated)@423;XL:A-Alkene@424	-2.1902	24.3	0.17	FALSE	FALSE	rk_1	rk_1:K418;K423;K424	28	0	24.30,sp|rk_1|rk_1,418;423;424	2	DSSO 14N
Intra-Link	QE20150802-32_MS3-results_cleaned	QE20150802-32_MS3-results	rk_1	K232;K239;K243	CUL5_HUMAN Cullin-5 OS=Homo sapiens GN=CUL5	rk_1	21923	75.228	941.939	4	-259.189	7.32953	-1	907.191	4	TQAPSYLQQNGVQNYMKYADAKLKEEEKR	XL:A-Alkene@232;XL:A-Thiol(Unsaturated)@239;XL:A-Alkene@243;Deamidated@225|Deamidated@229	-12.8998	40.8	0.0016	FALSE	FALSE	rk_1	rk_1:K232;K239;K243	50	5	40.80,sp|rk_1|rk_1,232;239;243;|	2	DSSO 14N
Intra-Link	QE20150802-32_MS3-results_cleaned	QE20150802-32_MS3-results	rk_1	K232;K239;K243	CUL5_HUMAN Cullin-5 OS=Homo sapiens GN=CUL5	rk_1	22049	75.6079	942.183	4	-260.906	5.54242	-1	907.435	4	TQAPSYLQQNGVQNYMKYADAKLKEEEKR	Deamidated@225;Deamidated@229;XL:A-Alkene@232;XL:A-Thiol(Unsaturated)@239;XL:A-Alkene@243	-10.688	43	0.0013	FALSE	FALSE	rk_1	rk_1:K232;K239;K243	50	5	43.00,sp|rk_1|rk_1,232;239;243	2	DSSO 14N
Intra-Link	QE20150802-32_MS3-results_cleaned	QE20150802-32_MS3-results	rk_1	K232;K239;K243	CUL5_HUMAN Cullin-5 OS=Homo sapiens GN=CUL5	rk_1	22418	76.7268	941.935	4	-262.821	3.69696	-1	907.188	4	TQAPSYLQQNGVQNYMKYADAKLKEEEKR	XL:A-Alkene@232;XL:A-Thiol(Unsaturated)@239;XL:A-Alkene@243;Deamidated@225|Deamidated@229	-9.70317	28.3	0.28	FALSE	FALSE	rk_1	rk_1:K232;K239;K243	50	5	28.30,sp|rk_1|rk_1,232;239;243;|	2	DSSO 14N
Intra-Link	QE20150802-32_MS3-results_cleaned	QE20150802-32_MS3-results	rk_1	K232;K239;K243	CUL5_HUMAN Cullin-5 OS=Homo sapiens GN=CUL5	rk_1	22786	77.8057	1027.25	4	-227.9	16.4729	-1	1000.49	4	TQAPSYLQQNGVQNYMKYADAKLKEEEKRALR	Deamidated@225;Deamidated@229;XL:A-Thiol(Unsaturated)@232;XL:A-Alkene@239;XL:A-Thiol(Unsaturated)@243	-13.6022	30	0.18	FALSE	FALSE	rk_1	rk_1:K232;K239;K243	50	5	30.00,sp|rk_1|rk_1,232;239;243	2	DSSO 14N
Intra-Link	QE20150802-32_MS3-results_cleaned	QE20150802-32_MS3-results	rk_1	K237;K239;K243	CUL5_HUMAN Cullin-5 OS=Homo sapiens GN=CUL5	rk_1	23017	78.454	942.187	4	-256.692	9.75769	-1	911.938	4	TQAPSYLQQNGVQNYMKYADAKLKEEEKR	Deamidated@225;Deamidated@229;XL:A-Alkene@237;XL:A-Alkene@239;XL:A-Sulfenic@243	-11.577	33.4	0.31	FALSE	FALSE	rk_1	rk_1:K237;K239;K243	11	1	33.40,sp|rk_1|rk_1,237;239;243	2	DSSO 14N
Intra-Link	QE20150802-32_MS3-results_cleaned	QE20150802-32_MS3-results	rk_1	K232;K237;K243	CUL5_HUMAN Cullin-5 OS=Homo sapiens GN=CUL5	rk_1	24095	81.5837	1027.24	4	-235.273	9.09794	-1	1000.48	4	TQAPSYLQQNGVQNYMKYADAKLKEEEKRALR	Deamidated@225;Deamidated@229;XL:A-Thiol(Unsaturated)@232;XL:A-Alkene@237;XL:A-Thiol(Unsaturated)@243	-9.00447	31.7	0.15	FALSE	FALSE	rk_1	rk_1:K232;K237;K243	16	1	31.70,sp|rk_1|rk_1,232;237;243	2	DSSO 14N
Intra-Link	QE20150802-32_MS3-results_cleaned	QE20150802-32_MS3-results	rk_1	K232;K243;K237|K239	CUL5_HUMAN Cullin-5 OS=Homo sapiens GN=CUL5	rk_1	24432	82.5798	1027.98	4	487.533	-1.20375	2	1000.48	4	TQAPSYLQQNGVQNYMKYADAKLKEEEKRALR	Deamidated@225;Deamidated@229;XL:A-Thiol(Unsaturated)@232;XL:A-Thiol(Unsaturated)@243;XL:A-Alkene@237|XL:A-Alkene@239	-10.5037	35	0.046	FALSE	FALSE	rk_1	rk_1:K232;K243;K237|K239	31	1	35.00,sp|rk_1|rk_1,232;243;237|239	2	DSSO 14N
Intra-Link	QE20150802-32_MS3-results_cleaned	QE20150802-32_MS3-results	rk_1	K371;K374;K390|K392	CUL5_HUMAN Cullin-5 OS=Homo sapiens GN=CUL5	rk_1	24855	83.92	855.95	4	-11.392	-11.392	0	828.958	4	DKAYKAVVNDATIFKLELPLKQKGVGLK	XL:A-Thiol(Unsaturated)@371;XL:A-Alkene@374;XL:A-Thiol(Unsaturated)@390|XL:A-Thiol(Unsaturated)@392	-11.1936	24.5	0.23	FALSE	FALSE	rk_1	rk_1:K371;K374;K390|K392	38	2	24.50,sp|rk_1|rk_1,371;374;390|392	2	DSSO 14N
Intra-Link	QE20150802-32_MS3-results_cleaned	QE20150802-32_MS3-results	rk_1	K371;K374;K390|K392	CUL5_HUMAN Cullin-5 OS=Homo sapiens GN=CUL5	rk_1	24855	83.92	855.95	4	-299.046	-5.73701	-1	829.203	4	DKAYKAVVNDATIFKLELPLKQKGVGLK	XL:A-Thiol(Unsaturated)@371;XL:A-Alkene@374;Deamidated@378;XL:A-Thiol(Unsaturated)@390|XL:A-Thiol(Unsaturated)@392	-9.73844	27.2	0.3	FALSE	FALSE	rk_1	rk_1:K371;K374;K390|K392	38	2	27.20,sp|rk_1|rk_1,371;374;390|392	2	DSSO 14N
Intra-Link	QE20150802-32_MS3-results_cleaned	QE20150802-32_MS3-results	rk_1	K418;K423;K424	CUL5_HUMAN Cullin-5 OS=Homo sapiens GN=CUL5	rk_1	28618	96.7721	793.947	4	320.689	4.24658	1	758.693	4	KTPLSKKLTSEEIEAKLKEVLLVLK	XL:A-Alkene@418;XL:A-Alkene@423;XL:A-Thiol(Unsaturated)@424	-4.4309	31.3	0.0051	FALSE	FALSE	rk_1	rk_1:K418;K423;K424	28	0	31.30,sp|rk_1|rk_1,418;423;424	2	DSSO 14N
Intra-Link	QE20150802-32_MS3-results_cleaned	QE20150802-32_MS3-results	rk_1	K418;K423;K424	CUL5_HUMAN Cullin-5 OS=Homo sapiens GN=CUL5	rk_1	28629	96.8142	793.697	4	4.45901	4.45901	0	758.691	4	KTPLSKKLTSEEIEAKLKEVLLVLK	XL:A-Alkene@418;XL:A-Alkene@423;XL:A-Thiol(Unsaturated)@424	-2.1902	20.8	0.026	FALSE	FALSE	rk_1	rk_1:K418;K423;K424	28	0	20.80,sp|rk_1|rk_1,418;423;424	2	DSSO 14N
Intra-Link	QE20150802-33_MS3-results_cleaned	QE20150802-33_MS3-results	rk_1	K232;K243;K237|K239	CUL5_HUMAN Cullin-5 OS=Homo sapiens GN=CUL5	rk_1	22292	76.9728	942.181	4	-262.462	3.98602	-1	907.432	4	TQAPSYLQQNGVQNYMKYADAKLKEEEKR	Deamidated@225;Deamidated@229;XL:A-Alkene@232;XL:A-Alkene@243;XL:A-Thiol(Unsaturated)@237|XL:A-Thiol(Unsaturated)@239	-8.04324	41.3	0.0025	FALSE	FALSE	rk_1	rk_1:K232;K243;K237|K239	31	1	41.30,sp|rk_1|rk_1,232;243;237|239	2	DSSO 14N
Intra-Link	QE20150802-33_MS3-results_cleaned	QE20150802-33_MS3-results	rk_1	K232;K243;K237|K239	CUL5_HUMAN Cullin-5 OS=Homo sapiens GN=CUL5	rk_1	22310	77.0235	942.192	4	-250.857	15.5942	-1	907.433	4	TQAPSYLQQNGVQNYMKYADAKLKEEEKR	Deamidated@225;Deamidated@229;XL:A-Alkene@232;XL:A-Alkene@243;XL:A-Thiol(Unsaturated)@237|XL:A-Thiol(Unsaturated)@239	-8.92484	39.7	0.0016	FALSE	FALSE	rk_1	rk_1:K232;K243;K237|K239	31	1	39.70,sp|rk_1|rk_1,232;243;237|239	2	DSSO 14N
Intra-Link	QE20150802-33_MS3-results_cleaned	QE20150802-33_MS3-results	rk_1	K418;K423;K424	CUL5_HUMAN Cullin-5 OS=Homo sapiens GN=CUL5	rk_1	27751	94.064	793.699	4	6.84594	6.84594	0	758.691	4	KTPLSKKLTSEEIEAKLKEVLLVLK	XL:A-Alkene@418;XL:A-Alkene@423;XL:A-Thiol(Unsaturated)@424	-1.26756	31.2	0.023	FALSE	FALSE	rk_1	rk_1:K418;K423;K424	28	0	31.20,sp|rk_1|rk_1,418;423;424	2	DSSO 14N
Intra-Link	QE20150802-33_MS3-results_cleaned	QE20150802-33_MS3-results	rk_1	K418;K423;K424	CUL5_HUMAN Cullin-5 OS=Homo sapiens GN=CUL5	rk_1	28298	96.1222	793.709	4	19.6276	19.6276	0	758.692	4	KTPLSKKLTSEEIEAKLKEVLLVLK	XL:A-Alkene@418;XL:A-Thiol(Unsaturated)@423;XL:A-Alkene@424	-3.77187	29	0.0074	FALSE	FALSE	rk_1	rk_1:K418;K423;K424	28	0	29.00,sp|rk_1|rk_1,418;423;424	2	DSSO 14N
Intra-Link	QE20150802-33_MS3-results_cleaned	QE20150802-33_MS3-results	rk_1	K418;K423;K424	CUL5_HUMAN Cullin-5 OS=Homo sapiens GN=CUL5	rk_1	28316	96.1831	793.7	4	8.92489	8.92489	0	758.691	4	KTPLSKKLTSEEIEAKLKEVLLVLK	XL:A-Alkene@418;XL:A-Thiol(Unsaturated)@423;XL:A-Alkene@424	-1.79479	33	0.0046	FALSE	FALSE	rk_1	rk_1:K418;K423;K424	28	0	33.00,sp|rk_1|rk_1,418;423;424	2	DSSO 14N
Intra-Link	QE20150802-33_MS3-results_cleaned	QE20150802-33_MS3-results	rk_1	K423;K424;K433	CUL5_HUMAN Cullin-5 OS=Homo sapiens GN=CUL5	rk_1	29456	100.384	793.698	4	6.61495	6.61495	0	758.689	4	KTPLSKKLTSEEIEAKLKEVLLVLK	XL:A-Alkene@423;XL:A-Thiol(Unsaturated)@424;XL:A-Alkene@433	0.314109	29.4	0.022	FALSE	FALSE	rk_1	rk_1:K423;K424;K433	18	1	29.40,sp|rk_1|rk_1,423;424;433	2	DSSO 14N
Intra-Link	QE20150802-34_MS3-results_cleaned	QE20150802-34_MS3-results	rk_1	K232;K239;K243	CUL5_HUMAN Cullin-5 OS=Homo sapiens GN=CUL5	rk_1	22333	75.1386	941.936	4	-261.524	4.99431	-1	907.187	4	TQAPSYLQQNGVQNYMKYADAKLKEEEKR	Deamidated@229;XL:A-Alkene@232;XL:A-Alkene@239;XL:A-Thiol(Unsaturated)@243	-9.37248	34.3	0.023	FALSE	FALSE	rk_1	rk_1:K232;K239;K243	50	5	34.30,sp|rk_1|rk_1,232;239;243	2	DSSO 14N
Intra-Link	QE20150802-34_MS3-results_cleaned	QE20150802-34_MS3-results	rk_1	K232;K239;K243	CUL5_HUMAN Cullin-5 OS=Homo sapiens GN=CUL5	rk_1	22443	75.4439	942.192	4	-251.181	15.27	-1	907.432	4	TQAPSYLQQNGVQNYMKYADAKLKEEEKR	Deamidated@225;Deamidated@229;XL:A-Alkene@232;XL:A-Thiol(Unsaturated)@239;XL:A-Alkene@243	-7.27184	30.1	0.14	FALSE	FALSE	rk_1	rk_1:K232;K239;K243	50	5	30.10,sp|rk_1|rk_1,232;239;243	2	DSSO 14N
Intra-Link	QE20150802-34_MS3-results_cleaned	QE20150802-34_MS3-results	rk_1	K232;K237;K239	CUL5_HUMAN Cullin-5 OS=Homo sapiens GN=CUL5	rk_1	23961	79.7886	1027.25	4	-225.64	18.7329	-1	1000.48	4	TQAPSYLQQNGVQNYMKYADAKLKEEEKRALR	Deamidated@225;Deamidated@229;XL:A-Thiol(Unsaturated)@232;XL:A-Alkene@237&XL:A-Thiol(Unsaturated)@239|XL:A-Thiol(Unsaturated)@237&XL:A-Alkene@239	-8.30482	28.3	0.34	FALSE	FALSE	rk_1	rk_1:K232;K237;K239	8	0	28.30,sp|rk_1|rk_1,232;237&239|237&239	2	DSSO 14N
Intra-Link	QE20150802-34_MS3-results_cleaned	QE20150802-34_MS3-results	rk_1	K418;K423;K424	CUL5_HUMAN Cullin-5 OS=Homo sapiens GN=CUL5	rk_1	29240	96.2784	793.699	4	7.92392	7.92392	0	758.693	4	KTPLSKKLTSEEIEAKLKEVLLVLK	XL:A-Alkene@418;XL:A-Thiol(Unsaturated)@423;XL:A-Alkene@424	-4.16729	23.4	0.082	FALSE	FALSE	rk_1	rk_1:K418;K423;K424	28	0	23.40,sp|rk_1|rk_1,418;423;424	2	DSSO 14N
Intra-Link	QE20150802-35_MS3-results_cleaned	QE20150802-35_MS3-results	rk_1	K232;K243;K237|K239|K237|K239	CUL5_HUMAN Cullin-5 OS=Homo sapiens GN=CUL5	rk_1	22043	75.7786	942.189	4	-254.423	12.0275	-1	907.434	4	TQAPSYLQQNGVQNYMKYADAKLKEEEKR	Deamidated@225;Deamidated@229;XL:A-Alkene@232;XL:A-Alkene@237&XL:A-Thiol(Unsaturated)@243|XL:A-Alkene@239&XL:A-Thiol(Unsaturated)@243|XL:A-Thiol(Unsaturated)@237&XL:A-Alkene@243|XL:A-Thiol(Unsaturated)@239&XL:A-Alkene@243	-10.137	34.2	0.077	FALSE	FALSE	rk_1	rk_1:K232;K243;K237|K239|K237|K239	6	0	34.20,sp|rk_1|rk_1,232;237&243|239&243|237&243|239&243	2	DSSO 14N
Intra-Link	QE20150802-35_MS3-results_cleaned	QE20150802-35_MS3-results	rk_1	K676;K679;K682	CUL5_HUMAN Cullin-5 OS=Homo sapiens GN=CUL5	rk_1	26958	90.9001	1183.35	4	-203.432	8.68169	-1	1148.6	4	QVLLYEPQVNSPKDFTEGTLFSVNQEFSLIKNAKVQKR	Deamidated@655;Deamidated@669;XL:A-Alkene@676;XL:A-Thiol(Unsaturated)@679;XL:A-Alkene@682	-15.3365	28.7	0.42	FALSE	FALSE	rk_1	rk_1:K676;K679;K682	13	8	28.70,sp|rk_1|rk_1,676;679;682	2	DSSO 14N
Intra-Link	QE20150802-35_MS3-results_cleaned	QE20150802-35_MS3-results	rk_1	K418;K423;K424	CUL5_HUMAN Cullin-5 OS=Homo sapiens GN=CUL5	rk_1	29153	98.6871	793.687	4	-7.24467	-7.24467	0	758.693	4	KTPLSKKLTSEEIEAKLKEVLLVLK	XL:A-Alkene@418;XL:A-Alkene@423;XL:A-Thiol(Unsaturated)@424	-5.22173	16.9	0.14	FALSE	FALSE	rk_1	rk_1:K418;K423;K424	28	0	16.90,sp|rk_1|rk_1,418;423;424	2	DSSO 14N
Intra-Link	QE20150802-36_MS3-results_cleaned	QE20150802-36_MS3-results	rk_1	K232;K243;K237|K239	CUL5_HUMAN Cullin-5 OS=Homo sapiens GN=CUL5	rk_1	22017	75.3233	941.943	4	6.66697	6.66697	0	906.94	4	TQAPSYLQQNGVQNYMKYADAKLKEEEKR	XL:A-Alkene@232;XL:A-Alkene@243;XL:A-Thiol(Unsaturated)@237|XL:A-Thiol(Unsaturated)@239	-7.83568	29.1	0.12	FALSE	FALSE	rk_1	rk_1:K232;K243;K237|K239	31	1	29.10,sp|rk_1|rk_1,232;243;237|239	2	DSSO 14N
Intra-Link	QE20150802-36_MS3-results_cleaned	QE20150802-36_MS3-results	rk_1	K676;K679;K682	CUL5_HUMAN Cullin-5 OS=Homo sapiens GN=CUL5	rk_1	27005	90.4635	1183.35	4	-203.329	8.78493	-1	1148.59	4	QVLLYEPQVNSPKDFTEGTLFSVNQEFSLIKNAKVQKR	Deamidated@655;XL:A-Thiol(Unsaturated)@676;Deamidated@677;XL:A-Alkene@679;XL:A-Alkene@682	-10.0257	36.2	0.0027	FALSE	FALSE	rk_1	rk_1:K676;K679;K682	13	8	36.20,sp|rk_1|rk_1,676;679;682	2	DSSO 14N
Intra-Link	VE20150618-06_MS3-results_cleaned	VE20150618-06_MS3-results	rk_1	K423;K424;K433	CUL5_HUMAN Cullin-5 OS=Homo sapiens GN=CUL5	rk_1	25759	102.372	793.69	4	-3.70277	-3.70277	0	758.682	4	KTPLSKKLTSEEIEAKLKEVLLVLK	XL:A-Alkene@423;XL:A-Alkene@424;XL:A-Thiol(Unsaturated)@433	9.80425	25.8	0.094	FALSE	FALSE	rk_1	rk_1:K423;K424;K433	18	1	25.80,sp|rk_1|rk_1,423;424;433	2	DSSO 14N
Intra-Link	VE20150902-14_MS3-results_cleaned	VE20150902-14_MS3-results	rk_1	K237;K239;K243	CUL5_HUMAN Cullin-5 OS=Homo sapiens GN=CUL5	rk_1	10729	52.1073	644.56	4	-388.871	0.749128	-1	609.807	4	MKYADAKLKEEEKRALRY	XL:A-Thiol(Unsaturated)@237;XL:A-Alkene@239;XL:A-Alkene@243	-0.638299	31.9	0.2	FALSE	FALSE	rk_1	rk_1:K237;K239;K243	11	1	31.90,sp|rk_1|rk_1,237;239;243	2	DSSO 14N
Intra-Link	VE20150902-14_MS3-results_cleaned	VE20150902-14_MS3-results	rk_1	K232;K239;K243	CUL5_HUMAN Cullin-5 OS=Homo sapiens GN=CUL5	rk_1	10771	52.2919	648.812	4	5.0866	5.0866	0	613.807	4	MKYADAKLKEEEKRALRY	Oxidation@231;XL:A-Alkene@232;XL:A-Alkene@239;XL:A-Thiol(Unsaturated)@243	-2.37955	30.3	0.03	FALSE	FALSE	rk_1	rk_1:K232;K239;K243	50	5	30.30,sp|rk_1|rk_1,232;239;243	2	DSSO 14N
Intra-Link	VE20150902-14_MS3-results_cleaned	VE20150902-14_MS3-results	rk_1	K232;K239;K243	CUL5_HUMAN Cullin-5 OS=Homo sapiens GN=CUL5	rk_1	11491	55.4419	644.813	4	4.94473	4.94473	0	617.802	4	MKYADAKLKEEEKRALRY	XL:A-Thiol(Unsaturated)@232;XL:A-Thiol(Unsaturated)@239;XL:A-Alkene@243	-2.86753	28.3	0.084	FALSE	FALSE	rk_1	rk_1:K232;K239;K243	50	5	28.30,sp|rk_1|rk_1,232;239;243	2	DSSO 14N
Intra-Link	VE20150902-14_MS3-results_cleaned	VE20150902-14_MS3-results	rk_1	K237;K239;K243	CUL5_HUMAN Cullin-5 OS=Homo sapiens GN=CUL5	rk_1	11701	56.3494	644.561	4	-387.734	1.88722	-1	609.807	4	MKYADAKLKEEEKRALRY	XL:A-Alkene@237;XL:A-Thiol(Unsaturated)@239;XL:A-Alkene@243	-1.13026	32.3	0.31	FALSE	FALSE	rk_1	rk_1:K237;K239;K243	11	1	32.30,sp|rk_1|rk_1,237;239;243	2	DSSO 14N
Intra-Link	VE20150902-15_MS3-results_cleaned	VE20150902-15_MS3-results	rk_1	K232;K239;K243	CUL5_HUMAN Cullin-5 OS=Homo sapiens GN=CUL5	rk_1	12062	55.0881	648.813	4	5.84035	5.84035	0	613.808	4	MKYADAKLKEEEKRALRY	Oxidation@231;XL:A-Alkene@232;XL:A-Alkene@239;XL:A-Thiol(Unsaturated)@243	-4.66038	24.3	0.42	FALSE	FALSE	rk_1	rk_1:K232;K239;K243	50	5	24.30,sp|rk_1|rk_1,232;239;243	2	DSSO 14N
Intra-Link	VE20150902-15_MS3-results_cleaned	VE20150902-15_MS3-results	rk_1	K232;K239;K243	CUL5_HUMAN Cullin-5 OS=Homo sapiens GN=CUL5	rk_1	12781	57.9543	644.56	4	-388.397	1.22333	-1	609.807	4	MKYADAKLKEEEKRALRY	XL:A-Alkene@232;XL:A-Thiol(Unsaturated)@239;XL:A-Alkene@243	0.017646	31.8	0.26	FALSE	FALSE	rk_1	rk_1:K232;K239;K243	50	5	31.80,sp|rk_1|rk_1,232;239;243	2	DSSO 14N
Intra-Link	VE20150903-12_MS3-results_cleaned	VE20150903-12_MS3-results	rk_1	K676;K679;K682	CUL5_HUMAN Cullin-5 OS=Homo sapiens GN=CUL5	rk_1	14106	71.8409	706.902	4	-350.353	4.87324	-1	672.149	4	SLIKNAKVQKRGKINLIGRLQL	XL:A-Alkene@676;XL:A-Thiol(Unsaturated)@679;XL:A-Alkene@682;Deamidated@687	-4.95923	16.7	0.24	FALSE	FALSE	rk_1	rk_1:K676;K679;K682	13	8	16.70,sp|rk_1|rk_1,676;679;682	2	DSSO 14N
Intra-Link	VE20150903-13_MS3-results_cleaned	VE20150903-13_MS3-results	rk_1	K232;K239;K243	CUL5_HUMAN Cullin-5 OS=Homo sapiens GN=CUL5	rk_1	12331	60.1275	648.816	4	10.8339	10.8339	0	613.811	4	MKYADAKLKEEEKRALRY	Oxidation@231;XL:A-Alkene@232;XL:A-Thiol(Unsaturated)@239;XL:A-Alkene@243	-8.8962	33	0.086	FALSE	FALSE	rk_1	rk_1:K232;K239;K243	50	5	33.00,sp|rk_1|rk_1,232;239;243	2	DSSO 14N
Intra-Link	VE20150903-14_MS3-results_cleaned	VE20150903-14_MS3-results	rk_1	K232;K239;K243	CUL5_HUMAN Cullin-5 OS=Homo sapiens GN=CUL5	rk_1	12152	60.5575	648.813	4	5.74613	5.74613	0	613.807	4	MKYADAKLKEEEKRALRY	Oxidation@231;XL:A-Alkene@232;XL:A-Alkene@239;XL:A-Thiol(Unsaturated)@243	-2.54246	36	0.013	FALSE	FALSE	rk_1	rk_1:K232;K239;K243	50	5	36.00,sp|rk_1|rk_1,232;239;243	2	DSSO 14N
Intra-Link	VE20150907-12_MS3-results_cleaned	VE20150907-12_MS3-results	rk_1	K676;K682;K685	CUL5_HUMAN Cullin-5 OS=Homo sapiens GN=CUL5	rk_1	14720	71.4459	706.903	4	0.70443	0.70443	0	671.9	4	SLIKNAKVQKRGKINLIGRLQL	XL:A-Alkene@676;XL:A-Thiol(Unsaturated)@682;XL:A-Alkene@685	-1.39491	19.6	0.12	FALSE	FALSE	rk_1	rk_1:K676;K682;K685	1	1	19.60,sp|rk_1|rk_1,676;682;685	2	DSSO 14N
Intra-Link	VE20150907-14_MS3-results_cleaned	VE20150907-14_MS3-results	rk_1	K232;K239;K243	CUL5_HUMAN Cullin-5 OS=Homo sapiens GN=CUL5	rk_1	11546	59.4727	648.816	4	10.1744	10.1744	0	613.809	4	MKYADAKLKEEEKRALRY	Oxidation@231;XL:A-Alkene@232;XL:A-Thiol(Unsaturated)@239;XL:A-Alkene@243	-5.47497	31.7	0.22	FALSE	FALSE	rk_1	rk_1:K232;K239;K243	50	5	31.70,sp|rk_1|rk_1,232;239;243	2	DSSO 14N
Intra-Link	VE20150907-15_MS3-results_cleaned	VE20150907-15_MS3-results	rk_1	K232;K239;K243	CUL5_HUMAN Cullin-5 OS=Homo sapiens GN=CUL5	rk_1	12758	59.5812	648.809	4	0.564092	0.564092	0	613.806	4	MKYADAKLKEEEKRALRY	Oxidation@231;XL:A-Alkene@232;XL:A-Thiol(Unsaturated)@239;XL:A-Alkene@243	-1.23912	23.4	0.32	FALSE	FALSE	rk_1	rk_1:K232;K239;K243	50	5	23.40,sp|rk_1|rk_1,232;239;243	2	DSSO 14N
Intra-Link	VE20160226-07_MS3-results_cleaned	VE20160226-07_MS3-results	rk_1	K232;K239;K243	CUL5_HUMAN Cullin-5 OS=Homo sapiens GN=CUL5	rk_1	10188	57.5503	648.808	4	-1.03763	-1.03763	0	613.805	4	MKYADAKLKEEEKRALRY	Oxidation@231;XL:A-Alkene@232;XL:A-Thiol(Unsaturated)@239;XL:A-Alkene@243	0.552974	22.9	0.26	FALSE	FALSE	rk_1	rk_1:K232;K239;K243	50	5	22.90,sp|rk_1|rk_1,232;239;243	2	DSSO 14N
Intra-Link	VE20160226-08_MS3-results_cleaned	VE20160226-08_MS3-results	rk_1	K232;K237;K243	CUL5_HUMAN Cullin-5 OS=Homo sapiens GN=CUL5	rk_1	9908	52.6683	648.808	4	-2.16826	-2.16826	0	613.805	4	MKYADAKLKEEEKRALRY	Oxidation@231;XL:A-Alkene@232;XL:A-Thiol(Unsaturated)@237;XL:A-Alkene@243	1.36757	28.3	0.22	FALSE	FALSE	rk_1	rk_1:K232;K237;K243	16	1	28.30,sp|rk_1|rk_1,232;237;243	2	DSSO 14N
Intra-Link	VE20160226-08_MS3-results_cleaned	VE20160226-08_MS3-results	rk_1	K232;K239;K243	CUL5_HUMAN Cullin-5 OS=Homo sapiens GN=CUL5	rk_1	10684	55.8906	644.81	4	-1.02793	-1.02793	0	609.805	4	MKYADAKLKEEEKRALRY	XL:A-Alkene@232;XL:A-Alkene@239;XL:A-Thiol(Unsaturated)@243	2.14947	29.8	0.35	FALSE	FALSE	rk_1	rk_1:K232;K239;K243	50	5	29.80,sp|rk_1|rk_1,232;239;243	2	DSSO 14N
Intra-Link	VE20160226-08_MS3-results_cleaned	VE20160226-08_MS3-results	rk_1	K232;K239;K243	CUL5_HUMAN Cullin-5 OS=Homo sapiens GN=CUL5	rk_1	11454	59.1416	644.81	4	0.109722	0.109722	0	617.797	4	MKYADAKLKEEEKRALRY	XL:A-Thiol(Unsaturated)@232;XL:A-Alkene@239;XL:A-Thiol(Unsaturated)@243	4.90199	28	0.3	FALSE	FALSE	rk_1	rk_1:K232;K239;K243	50	5	28.00,sp|rk_1|rk_1,232;239;243	2	DSSO 14N
Intra-Link	VE20160226-08_MS3-results_cleaned	VE20160226-08_MS3-results	rk_1	K676;K679;K685	CUL5_HUMAN Cullin-5 OS=Homo sapiens GN=CUL5	rk_1	12820	64.7991	646.617	4	0.132983	0.132983	0	611.614	4	SLIKNAKVQKRGKINLIGRL	XL:A-Alkene@676;XL:A-Thiol(Unsaturated)@679;XL:A-Alkene@685	0.167394	23.1	0.21	FALSE	FALSE	rk_1	rk_1:K676;K679;K685	1	1	23.10,sp|rk_1|rk_1,676;679;685	2	DSSO 14N
Intra-Link	VE20160226-13_MS3-results_cleaned	VE20160226-13_MS3-results	rk_1	K232;K239;K243	CUL5_HUMAN Cullin-5 OS=Homo sapiens GN=CUL5	rk_1	12308	57.2616	648.809	4	-0.378097	-0.378097	0	613.805	4	MKYADAKLKEEEKRALRY	Oxidation@231;XL:A-Alkene@232;XL:A-Alkene@239;XL:A-Thiol(Unsaturated)@243	0.0642193	37.8	0.014	FALSE	FALSE	rk_1	rk_1:K232;K239;K243	50	5	37.80,sp|rk_1|rk_1,232;239;243	2	DSSO 14N
Intra-Link	VE20160226-14_MS3-results_cleaned	VE20160226-14_MS3-results	rk_1	K232;K239;K243	CUL5_HUMAN Cullin-5 OS=Homo sapiens GN=CUL5	rk_1	13204	57.3302	648.809	4	-0.283878	-0.283878	0	613.805	4	MKYADAKLKEEEKRALRY	Oxidation@231;XL:A-Alkene@232;XL:A-Alkene@239;XL:A-Thiol(Unsaturated)@243	0.390056	30.2	0.12	FALSE	FALSE	rk_1	rk_1:K232;K239;K243	50	5	30.20,sp|rk_1|rk_1,232;239;243	2	DSSO 14N
Intra-Link	VE20160226-20_MS3-results_cleaned	VE20160226-20_MS3-results	rk_1	K232;K239;K243	CUL5_HUMAN Cullin-5 OS=Homo sapiens GN=CUL5	rk_1	12989	60.2066	644.811	4	0.678547	0.678547	0	609.807	4	MKYADAKLKEEEKRALRY	XL:A-Alkene@232;XL:A-Alkene@239;XL:A-Thiol(Unsaturated)@243	0.345619	33.4	0.15	FALSE	FALSE	rk_1	rk_1:K232;K239;K243	50	5	33.40,sp|rk_1|rk_1,232;239;243	2	DSSO 14N
Intra-Link	VE20160226-22_MS3-results_cleaned	VE20160226-22_MS3-results	rk_1	K237;K239;K243	CUL5_HUMAN Cullin-5 OS=Homo sapiens GN=CUL5	rk_1	12213	56.196	644.56	4	-389.156	0.464605	-1	609.806	4	MKYADAKLKEEEKRALRY	XL:A-Thiol(Unsaturated)@237;XL:A-Alkene@239;XL:A-Alkene@243	1.8215	32	0.072	FALSE	FALSE	rk_1	rk_1:K237;K239;K243	11	1	32.00,sp|rk_1|rk_1,237;239;243	2	DSSO 14N
Intra-Link	VE20160226-23_MS3-results_cleaned	VE20160226-23_MS3-results	rk_1	K232;K237;K243	CUL5_HUMAN Cullin-5 OS=Homo sapiens GN=CUL5	rk_1	12871	55.7413	644.81	4	-0.64871	-0.64871	0	609.806	4	MKYADAKLKEEEKRALRY	XL:A-Alkene@232;XL:A-Thiol(Unsaturated)@237;XL:A-Alkene@243	1.49353	34.5	0.074	FALSE	FALSE	rk_1	rk_1:K232;K237;K243	16	1	34.50,sp|rk_1|rk_1,232;237;243	2	DSSO 14N
Intra-Link	VE20160226-23_MS3-results_cleaned	VE20160226-23_MS3-results	rk_1	K232;K239;K243	CUL5_HUMAN Cullin-5 OS=Homo sapiens GN=CUL5	rk_1	13205	56.9661	648.809	4	0.65831	0.65831	0	613.805	4	MKYADAKLKEEEKRALRY	Oxidation@231;XL:A-Alkene@232;XL:A-Alkene@239;XL:A-Thiol(Unsaturated)@243	0.0642193	30.2	0.047	FALSE	FALSE	rk_1	rk_1:K232;K239;K243	50	5	30.20,sp|rk_1|rk_1,232;239;243	2	DSSO 14N
Intra-Link	VE20160226-23_MS3-results_cleaned	VE20160226-23_MS3-results	rk_1	K232;K239;K243	CUL5_HUMAN Cullin-5 OS=Homo sapiens GN=CUL5	rk_1	13986	59.7934	644.81	4	-0.079886	-0.079886	0	609.807	4	MKYADAKLKEEEKRALRY	XL:A-Alkene@232;XL:A-Thiol(Unsaturated)@239;XL:A-Alkene@243	-0.14634	34.4	0.052	FALSE	FALSE	rk_1	rk_1:K232;K239;K243	50	5	34.40,sp|rk_1|rk_1,232;239;243	2	DSSO 14N
Intra-Link	VE20160226-25_MS3-results_cleaned	VE20160226-25_MS3-results	rk_1	K232;K237;K243	CUL5_HUMAN Cullin-5 OS=Homo sapiens GN=CUL5	rk_1	11430	55.9849	644.812	4	2.10061	2.10061	0	609.807	4	MKYADAKLKEEEKRALRY	XL:A-Alkene@232;XL:A-Thiol(Unsaturated)@237;XL:A-Alkene@243	-0.14634	35.4	0.019	FALSE	FALSE	rk_1	rk_1:K232;K237;K243	16	1	35.40,sp|rk_1|rk_1,232;237;243	2	DSSO 14N
Intra-Link	VE20160226-25_MS3-results_cleaned	VE20160226-25_MS3-results	rk_1	K237;K239;K243	CUL5_HUMAN Cullin-5 OS=Homo sapiens GN=CUL5	rk_1	11673	57.0436	644.81	4	0.109722	0.109722	0	609.807	4	MKYADAKLKEEEKRALRY	XL:A-Thiol(Unsaturated)@237;XL:A-Alkene@239;XL:A-Alkene@243	-0.638299	35.2	0.13	FALSE	FALSE	rk_1	rk_1:K237;K239;K243	11	1	35.20,sp|rk_1|rk_1,237;239;243	2	DSSO 14N
Intra-Link	VE20160226-25_MS3-results_cleaned	VE20160226-25_MS3-results	rk_1	K232;K239;K243	CUL5_HUMAN Cullin-5 OS=Homo sapiens GN=CUL5	rk_1	11742	57.3297	648.811	4	2.73113	2.73113	0	613.806	4	MKYADAKLKEEEKRALRY	Oxidation@231;XL:A-Alkene@232;XL:A-Alkene@239;XL:A-Thiol(Unsaturated)@243	-0.913288	36.4	0.0047	FALSE	FALSE	rk_1	rk_1:K232;K239;K243	50	5	36.40,sp|rk_1|rk_1,232;239;243	2	DSSO 14N
Intra-Link	VE20160226-25_MS3-results_cleaned	VE20160226-25_MS3-results	rk_1	K232;K239;K243	CUL5_HUMAN Cullin-5 OS=Homo sapiens GN=CUL5	rk_1	11830	57.7124	648.81	4	1.6005	1.6005	0	613.806	4	MKYADAKLKEEEKRALRY	Oxidation@231;XL:A-Alkene@232;XL:A-Thiol(Unsaturated)@239;XL:A-Alkene@243	-0.424535	35.8	0.024	FALSE	FALSE	rk_1	rk_1:K232;K239;K243	50	5	35.80,sp|rk_1|rk_1,232;239;243	2	DSSO 14N
Intra-Link	VE20160226-25_MS3-results_cleaned	VE20160226-25_MS3-results	rk_1	K232;K239;K243	CUL5_HUMAN Cullin-5 OS=Homo sapiens GN=CUL5	rk_1	12438	60.1701	644.811	4	0.868155	0.868155	0	609.807	4	MKYADAKLKEEEKRALRY	XL:A-Alkene@232;XL:A-Thiol(Unsaturated)@239;XL:A-Alkene@243	0.017646	36.4	0.0087	FALSE	FALSE	rk_1	rk_1:K232;K239;K243	50	5	36.40,sp|rk_1|rk_1,232;239;243	2	DSSO 14N
Intra-Link	VE20160226-25_MS3-results_cleaned	VE20160226-25_MS3-results	rk_1	K232;K239;K243	CUL5_HUMAN Cullin-5 OS=Homo sapiens GN=CUL5	rk_1	12528	60.5298	644.81	4	0.29933	0.29933	0	609.806	4	MKYADAKLKEEEKRALRY	XL:A-Alkene@232;XL:A-Alkene@239;XL:A-Thiol(Unsaturated)@243	0.673592	33.7	0.041	FALSE	FALSE	rk_1	rk_1:K232;K239;K243	50	5	33.70,sp|rk_1|rk_1,232;239;243	2	DSSO 14N
Intra-Link	VE20160226-29_MS3-results_cleaned	VE20160226-29_MS3-results	rk_1	K232;K239;K243	CUL5_HUMAN Cullin-5 OS=Homo sapiens GN=CUL5	rk_1	13855	56.032	648.808	4	-1.97982	-1.97982	0	613.804	4	MKYADAKLKEEEKRALRY	Oxidation@231;XL:A-Alkene@232;XL:A-Alkene@239;XL:A-Thiol(Unsaturated)@243	1.85632	30.4	0.24	FALSE	FALSE	rk_1	rk_1:K232;K239;K243	50	5	30.40,sp|rk_1|rk_1,232;239;243	2	DSSO 14N
Intra-Link	VE20160226-29_MS3-results_cleaned	VE20160226-29_MS3-results	rk_1	K232;K239;K243	CUL5_HUMAN Cullin-5 OS=Homo sapiens GN=CUL5	rk_1	14770	59.1487	644.809	4	-1.97597	-1.97597	0	609.806	4	MKYADAKLKEEEKRALRY	XL:A-Alkene@232;XL:A-Thiol(Unsaturated)@239;XL:A-Alkene@243	1.65751	26.7	0.18	FALSE	FALSE	rk_1	rk_1:K232;K239;K243	50	5	26.70,sp|rk_1|rk_1,232;239;243	2	DSSO 14N
Intra-Link	VE20160226-29_MS3-results_cleaned	VE20160226-29_MS3-results	rk_1	K542;K570;K563|K564	CUL5_HUMAN Cullin-5 OS=Homo sapiens GN=CUL5	rk_1	26232	99.4338	1107.05	4	-219.973	6.76775	-1	1084.79	4	SRSSEKVFVSLPTELEDLIPEVEEFYKKNHSGRKL	XL:A-Sulfenic@542;Deamidated@565;XL:A-Thiol(Unsaturated)@570;XL:A-Alkene@563|XL:A-Alkene@564	-1.51371	33.1	0.25	FALSE	FALSE	rk_1	rk_1:K542;K570;K563|K564	1	1	33.10,sp|rk_1|rk_1,542;570;563|564	2	DSSO 14N
Intra-Link	VE20160714-13-results_cleaned	VE20160714-13-results	rk_1	K371;K374;K390	CUL5_HUMAN Cullin-5 OS=Homo sapiens GN=CUL5	rk_1	9452	49.4454	855.961	4	-285.343	7.96997	-1	829.201	4	DKAYKAVVNDATIFKLELPLKQKGVGLK	XL:A-Thiol(Unsaturated)@371;XL:A-Alkene@374;Deamidated@378;XL:A-Thiol(Unsaturated)@390	-6.96472	28.8	0.055	FALSE	FALSE	rk_1	rk_1:K371;K374;K390	10	0	28.80,sp|rk_1|rk_1,371;374;390	2	DSSO 14N
Intra-Link	VE20160714-14-results_cleaned	VE20160714-14-results	rk_1	K371;K374;K390|K392	CUL5_HUMAN Cullin-5 OS=Homo sapiens GN=CUL5	rk_1	10012	49.3639	855.962	4	-285.058	8.25554	-1	829.2	4	DKAYKAVVNDATIFKLELPLKQKGVGLK	XL:A-Thiol(Unsaturated)@371;XL:A-Alkene@374;Deamidated@378;XL:A-Thiol(Unsaturated)@390|XL:A-Thiol(Unsaturated)@392	-5.99994	28.2	0.33	FALSE	FALSE	rk_1	rk_1:K371;K374;K390|K392	38	2	28.20,sp|rk_1|rk_1,371;374;390|392	2	DSSO 14N
Intra-Link	VE20160714-19-results_cleaned	VE20160714-19-results	rk_1	K371;K374;K390|K392|K390|K392	CUL5_HUMAN Cullin-5 OS=Homo sapiens GN=CUL5	rk_1	10137	49.4668	855.962	4	-284.058	9.255	-1	829.2	4	DKAYKAVVNDATIFKLELPLKQKGVGLK	Deamidated@378;XL:A-Alkene@371&XL:A-Thiol(Unsaturated)@374&XL:A-Thiol(Unsaturated)@390|XL:A-Alkene@371&XL:A-Thiol(Unsaturated)@374&XL:A-Thiol(Unsaturated)@392|XL:A-Thiol(Unsaturated)@371&XL:A-Alkene@374&XL:A-Thiol(Unsaturated)@390|XL:A-Thiol(Unsaturated)@371&XL:A-Alkene@374&XL:A-Thiol(Unsaturated)@392	-6.60292	29.4	0.081	FALSE	FALSE	rk_1	rk_1:K371;K374;K390|K392|K390|K392	4	0	29.40,sp|rk_1|rk_1,;371&374&390|371&374&392|371&374&390|371&374&392	2	DSSO 14N
Intra-Link	VE20160714-22-results_cleaned	VE20160714-22-results	rk_1	K232;K239;K243	CUL5_HUMAN Cullin-5 OS=Homo sapiens GN=CUL5	rk_1	8212	43.5824	941.942	4	-255.428	11.0918	-1	907.183	4	TQAPSYLQQNGVQNYMKYADAKLKEEEKR	Deamidated@229;XL:A-Thiol(Unsaturated)@232;XL:A-Alkene@239;XL:A-Alkene@243	-4.08142	31.8	0.13	FALSE	FALSE	rk_1	rk_1:K232;K239;K243	50	5	31.80,sp|rk_1|rk_1,232;239;243	2	DSSO 14N
Intra-Link	VE20160714-22-results_cleaned	VE20160714-22-results	rk_1	K232;K239;K243	CUL5_HUMAN Cullin-5 OS=Homo sapiens GN=CUL5	rk_1	9515	48.4195	1027.24	4	-233.608	10.7633	-1	1000.48	4	TQAPSYLQQNGVQNYMKYADAKLKEEEKRALR	Deamidated@225;Deamidated@229;XL:A-Thiol(Unsaturated)@232;XL:A-Thiol(Unsaturated)@239;XL:A-Alkene@243	-8.60467	30.8	0.16	FALSE	FALSE	rk_1	rk_1:K232;K239;K243	50	5	30.80,sp|rk_1|rk_1,232;239;243	2	DSSO 14N
Intra-Link	VE20160714-22-results_cleaned	VE20160714-22-results	rk_1	K371;K374;K392	CUL5_HUMAN Cullin-5 OS=Homo sapiens GN=CUL5	rk_1	9671	49.0545	855.96	4	-287.484	5.82826	-1	829.202	4	DKAYKAVVNDATIFKLELPLKQKGVGLK	XL:A-Thiol(Unsaturated)@371;XL:A-Alkene@374;Deamidated@378;XL:A-Thiol(Unsaturated)@392	-8.29128	32.5	0.041	FALSE	FALSE	rk_1	rk_1:K371;K374;K392	19	0	32.50,sp|rk_1|rk_1,371;374;392	2	DSSO 14N
Intra-Link	VE20160714-22-results_cleaned	VE20160714-22-results	rk_1	K676;K679;K682	CUL5_HUMAN Cullin-5 OS=Homo sapiens GN=CUL5	rk_1	10500	52.4761	1183.1	4	6.68598	6.68598	0	1148.09	4	QVLLYEPQVNSPKDFTEGTLFSVNQEFSLIKNAKVQKR	XL:A-Alkene@676;XL:A-Thiol(Unsaturated)@679;XL:A-Alkene@682	1.54755	28.6	0.28	FALSE	FALSE	rk_1	rk_1:K676;K679;K682	13	8	28.60,sp|rk_1|rk_1,676;679;682	2	DSSO 14N
Intra-Link	VE20160714-23-results_cleaned	VE20160714-23-results	rk_1	K232;K243;K237|K239	CUL5_HUMAN Cullin-5 OS=Homo sapiens GN=CUL5	rk_1	8986	44.2132	941.937	4	0.115414	0.115414	0	906.935	4	TQAPSYLQQNGVQNYMKYADAKLKEEEKR	XL:A-Alkene@232;XL:A-Alkene@243;XL:A-Thiol(Unsaturated)@237|XL:A-Thiol(Unsaturated)@239	-2.32265	29	0.25	FALSE	FALSE	rk_1	rk_1:K232;K243;K237|K239	31	1	29.00,sp|rk_1|rk_1,232;243;237|239	2	DSSO 14N
Intra-Link	VE20160714-23-results_cleaned	VE20160714-23-results	rk_1	K232;K239;K243	CUL5_HUMAN Cullin-5 OS=Homo sapiens GN=CUL5	rk_1	9261	45.1479	941.936	4	-261.783	4.73484	-1	907.185	4	TQAPSYLQQNGVQNYMKYADAKLKEEEKR	Deamidated@229;XL:A-Thiol(Unsaturated)@232;XL:A-Alkene@239;XL:A-Alkene@243	-6.5065	31.7	0.28	FALSE	FALSE	rk_1	rk_1:K232;K239;K243	50	5	31.70,sp|rk_1|rk_1,232;239;243	2	DSSO 14N
Intra-Link	VE20160714-23-results_cleaned	VE20160714-23-results	rk_1	K232;K243;K237|K239	CUL5_HUMAN Cullin-5 OS=Homo sapiens GN=CUL5	rk_1	9510	46.0134	941.94	4	-257.957	8.56201	-1	907.185	4	TQAPSYLQQNGVQNYMKYADAKLKEEEKR	Deamidated@229;XL:A-Alkene@232;XL:A-Alkene@243;XL:A-Thiol(Unsaturated)@237|XL:A-Thiol(Unsaturated)@239	-6.28604	28.3	0.46	FALSE	FALSE	rk_1	rk_1:K232;K243;K237|K239	31	1	28.30,sp|rk_1|rk_1,232;243;237|239	2	DSSO 14N
Intra-Link	VE20160714-23-results_cleaned	VE20160714-23-results	rk_1	K232;K237;K239	CUL5_HUMAN Cullin-5 OS=Homo sapiens GN=CUL5	rk_1	10281	48.8101	1027.24	4	-237.889	6.48103	-1	992.485	4	TQAPSYLQQNGVQNYMKYADAKLKEEEKRALR	Deamidated@225;Deamidated@229;XL:A-Thiol(Unsaturated)@232;XL:A-Alkene@237;XL:A-Alkene@239	-4.56077	25.7	0.19	FALSE	FALSE	rk_1	rk_1:K232;K237;K239	8	0	25.70,sp|rk_1|rk_1,232;237;239	2	DSSO 14N
Intra-Link	VE20160714-23-results_cleaned	VE20160714-23-results	rk_1	K371;K374;K392	CUL5_HUMAN Cullin-5 OS=Homo sapiens GN=CUL5	rk_1	10415	49.2795	855.961	4	-285.2	8.11275	-1	829.2	4	DKAYKAVVNDATIFKLELPLKQKGVGLK	XL:A-Alkene@371;XL:A-Thiol(Unsaturated)@374;Deamidated@378;XL:A-Thiol(Unsaturated)@392	-6.72352	38.9	0.0024	FALSE	FALSE	rk_1	rk_1:K371;K374;K392	19	0	38.90,sp|rk_1|rk_1,371;374;392	2	DSSO 14N
Intra-Link	VE20160714-23-results_cleaned	VE20160714-23-results	rk_1	K371;K374;K392	CUL5_HUMAN Cullin-5 OS=Homo sapiens GN=CUL5	rk_1	10505	49.6636	855.963	4	3.74266	3.74266	0	828.951	4	DKAYKAVVNDATIFKLELPLKQKGVGLK	XL:A-Alkene@371;XL:A-Thiol(Unsaturated)@374;XL:A-Thiol(Unsaturated)@392	-2.14614	26	0.34	FALSE	FALSE	rk_1	rk_1:K371;K374;K392	19	0	26.00,sp|rk_1|rk_1,371;374;392	2	DSSO 14N
Intra-Link	VE20160714-25-results_cleaned	VE20160714-25-results	rk_1	K371;K374;K390|K392	CUL5_HUMAN Cullin-5 OS=Homo sapiens GN=CUL5	rk_1	10472	49.4678	855.959	4	-287.984	5.32852	-1	829.201	4	DKAYKAVVNDATIFKLELPLKQKGVGLK	XL:A-Thiol(Unsaturated)@371;XL:A-Alkene@374;Deamidated@378;XL:A-Thiol(Unsaturated)@390|XL:A-Thiol(Unsaturated)@392	-7.4471	27.2	0.42	FALSE	FALSE	rk_1	rk_1:K371;K374;K390|K392	38	2	27.20,sp|rk_1|rk_1,371;374;390|392	2	DSSO 14N
Intra-Link	VE20160714-25-results_cleaned	VE20160714-25-results	rk_1	K371;K374;K392	CUL5_HUMAN Cullin-5 OS=Homo sapiens GN=CUL5	rk_1	10612	49.9893	855.963	4	-283.773	9.54057	-1	829.2	4	DKAYKAVVNDATIFKLELPLKQKGVGLK	XL:A-Alkene@371;XL:A-Thiol(Unsaturated)@374;Deamidated@378;XL:A-Thiol(Unsaturated)@392	-6.48233	33.6	0.018	FALSE	FALSE	rk_1	rk_1:K371;K374;K392	19	0	33.60,sp|rk_1|rk_1,371;374;392	2	DSSO 14N
Intra-Link	VE20160714-26-results_cleaned	VE20160714-26-results	rk_1	K371;K374;K390|K392	CUL5_HUMAN Cullin-5 OS=Homo sapiens GN=CUL5	rk_1	11124	49.3222	855.96	4	-286.414	6.89912	-1	829.2	4	DKAYKAVVNDATIFKLELPLKQKGVGLK	XL:A-Thiol(Unsaturated)@371;XL:A-Alkene@374;Deamidated@378;XL:A-Thiol(Unsaturated)@390|XL:A-Thiol(Unsaturated)@392	-6.36173	20.5	0.48	FALSE	FALSE	rk_1	rk_1:K371;K374;K390|K392	38	2	20.50,sp|rk_1|rk_1,371;374;390|392	2	DSSO 14N
Intra-Link	VE20160714-26-results_cleaned	VE20160714-26-results	rk_1	K371;K374;K390|K392	CUL5_HUMAN Cullin-5 OS=Homo sapiens GN=CUL5	rk_1	11249	49.7494	855.955	4	-292.48	0.830918	-1	829.2	4	DKAYKAVVNDATIFKLELPLKQKGVGLK	XL:A-Alkene@371;XL:A-Thiol(Unsaturated)@374;Deamidated@378;XL:A-Thiol(Unsaturated)@390|XL:A-Thiol(Unsaturated)@392	-6.36173	32.1	0.0095	FALSE	FALSE	rk_1	rk_1:K371;K374;K390|K392	38	2	32.10,sp|rk_1|rk_1,371;374;390|392	2	DSSO 14N
Intra-Link	VE20160714-28-results_cleaned	VE20160714-28-results	rk_1	K232;K239;K243	CUL5_HUMAN Cullin-5 OS=Homo sapiens GN=CUL5	rk_1	9795	44.1855	942.186	4	-257.535	8.91464	-1	907.428	4	TQAPSYLQQNGVQNYMKYADAKLKEEEKR	Deamidated@225;Deamidated@229;XL:A-Alkene@232;XL:A-Thiol(Unsaturated)@239;XL:A-Alkene@243	-3.30461	31.7	0.068	FALSE	FALSE	rk_1	rk_1:K232;K239;K243	50	5	31.70,sp|rk_1|rk_1,232;239;243	2	DSSO 14N
Intra-Link	VE20160714-29-results_cleaned	VE20160714-29-results	rk_1	K232;K243;K237|K239|K237|K239	CUL5_HUMAN Cullin-5 OS=Homo sapiens GN=CUL5	rk_1	10275	43.6798	941.942	4	-255.752	10.7675	-1	907.184	4	TQAPSYLQQNGVQNYMKYADAKLKEEEKR	XL:A-Alkene@232;XL:A-Alkene@243;Deamidated@225&XL:A-Thiol(Unsaturated)@237|Deamidated@225&XL:A-Thiol(Unsaturated)@239|Deamidated@229&XL:A-Thiol(Unsaturated)@237|Deamidated@229&XL:A-Thiol(Unsaturated)@239	-5.73488	34.6	0.062	FALSE	FALSE	rk_1	rk_1:K232;K243;K237|K239|K237|K239	6	0	34.60,sp|rk_1|rk_1,232;243;237|239|237|239	2	DSSO 14N
Intra-Link	VE20160714-29-results_cleaned	VE20160714-29-results	rk_1	K232;K237;K243	CUL5_HUMAN Cullin-5 OS=Homo sapiens GN=CUL5	rk_1	10369	43.9809	942.183	4	-260.322	6.12608	-1	907.432	4	TQAPSYLQQNGVQNYMKYADAKLKEEEKR	Deamidated@225;Deamidated@229;XL:A-Alkene@232;XL:A-Thiol(Unsaturated)@237;XL:A-Alkene@243	-7.93304	35.6	0.013	FALSE	FALSE	rk_1	rk_1:K232;K237;K243	16	1	35.60,sp|rk_1|rk_1,232;237;243	2	DSSO 14N
Intra-Link	VE20160714-29-results_cleaned	VE20160714-29-results	rk_1	K232;K237;K239	CUL5_HUMAN Cullin-5 OS=Homo sapiens GN=CUL5	rk_1	10875	45.5931	941.938	4	-259.902	6.61599	-1	907.181	4	TQAPSYLQQNGVQNYMKYADAKLKEEEKR	Deamidated@229;XL:A-Alkene@232;XL:A-Alkene@237&XL:A-Thiol(Unsaturated)@239|XL:A-Thiol(Unsaturated)@237&XL:A-Alkene@239	-2.64842	28.8	0.14	FALSE	FALSE	rk_1	rk_1:K232;K237;K239	8	0	28.80,sp|rk_1|rk_1,232;237&239|237&239	2	DSSO 14N
Intra-Link	VE20160714-29-results_cleaned	VE20160714-29-results	rk_1	K371;K374;K390|K392|K390|K392	CUL5_HUMAN Cullin-5 OS=Homo sapiens GN=CUL5	rk_1	11899	48.9138	855.963	4	-283.844	9.46917	-1	829.201	4	DKAYKAVVNDATIFKLELPLKQKGVGLK	Deamidated@378;XL:A-Alkene@371&XL:A-Thiol(Unsaturated)@374&XL:A-Thiol(Unsaturated)@390|XL:A-Alkene@371&XL:A-Thiol(Unsaturated)@374&XL:A-Thiol(Unsaturated)@392|XL:A-Thiol(Unsaturated)@371&XL:A-Alkene@374&XL:A-Thiol(Unsaturated)@390|XL:A-Thiol(Unsaturated)@371&XL:A-Alkene@374&XL:A-Thiol(Unsaturated)@392	-7.08531	35.9	0.0058	FALSE	FALSE	rk_1	rk_1:K371;K374;K390|K392|K390|K392	4	0	35.90,sp|rk_1|rk_1,;371&374&390|371&374&392|371&374&390|371&374&392	2	DSSO 14N
Intra-Link	VE20160714-29-results_cleaned	VE20160714-29-results	rk_1	K371;K374;K392	CUL5_HUMAN Cullin-5 OS=Homo sapiens GN=CUL5	rk_1	11899	48.9138	855.963	4	3.81405	3.81405	0	828.952	4	DKAYKAVVNDATIFKLELPLKQKGVGLK	XL:A-Thiol(Unsaturated)@371;XL:A-Alkene@374;XL:A-Thiol(Unsaturated)@392	-3.95565	34.8	0.0057	FALSE	FALSE	rk_1	rk_1:K371;K374;K392	19	0	34.80,sp|rk_1|rk_1,371;374;392	2	DSSO 14N
Intra-Link	VE20160714-29-results_cleaned	VE20160714-29-results	rk_1	K676;K679;K682	CUL5_HUMAN Cullin-5 OS=Homo sapiens GN=CUL5	rk_1	12883	52.25	1183.1	4	1.83244	1.83244	0	1148.09	4	QVLLYEPQVNSPKDFTEGTLFSVNQEFSLIKNAKVQKR	XL:A-Thiol(Unsaturated)@676;XL:A-Alkene@679;XL:A-Alkene@682	-1.32679	29.4	0.4	FALSE	FALSE	rk_1	rk_1:K676;K679;K682	13	8	29.40,sp|rk_1|rk_1,676;679;682	2	DSSO 14N
Intra-Link	VE20160714-32-results_cleaned	VE20160714-32-results	rk_1	K232;K243;K237|K239	CUL5_HUMAN Cullin-5 OS=Homo sapiens GN=CUL5	rk_1	10510	44.7669	941.936	4	-261.913	4.60511	-1	907.186	4	TQAPSYLQQNGVQNYMKYADAKLKEEEKR	Deamidated@229;XL:A-Thiol(Unsaturated)@232;XL:A-Alkene@243;XL:A-Alkene@237|XL:A-Alkene@239	-7.82926	28.2	0.37	FALSE	FALSE	rk_1	rk_1:K232;K243;K237|K239	31	1	28.20,sp|rk_1|rk_1,232;243;237|239	2	DSSO 14N
Intra-Link	VE20160714-32-results_cleaned	VE20160714-32-results	rk_1	K232;K243;K237|K239	CUL5_HUMAN Cullin-5 OS=Homo sapiens GN=CUL5	rk_1	10581	44.9884	942.185	4	-258.896	7.55278	-1	907.438	4	TQAPSYLQQNGVQNYMKYADAKLKEEEKR	Deamidated@225;Deamidated@229;XL:A-Thiol(Unsaturated)@232;XL:A-Alkene@243;XL:A-Alkene@237|XL:A-Alkene@239	-14.1042	31.6	0.077	FALSE	FALSE	rk_1	rk_1:K232;K243;K237|K239	31	1	31.60,sp|rk_1|rk_1,232;243;237|239	2	DSSO 14N
Intra-Link	VE20160714-71-results_cleaned	VE20160714-71-results	rk_1	K371;K374;K390|K392	CUL5_HUMAN Cullin-5 OS=Homo sapiens GN=CUL5	rk_1	10138	49.216	855.962	4	-284.201	9.11222	-1	829.2	4	DKAYKAVVNDATIFKLELPLKQKGVGLK	XL:A-Thiol(Unsaturated)@371;XL:A-Alkene@374;Deamidated@378;XL:A-Thiol(Unsaturated)@390|XL:A-Thiol(Unsaturated)@392	-6.72352	32.8	0.065	FALSE	FALSE	rk_1	rk_1:K371;K374;K390|K392	38	2	32.80,sp|rk_1|rk_1,371;374;390|392	2	DSSO 14N
Intra-Link	VE20160714-71-results_cleaned	VE20160714-71-results	rk_1	K371;K374;K390	CUL5_HUMAN Cullin-5 OS=Homo sapiens GN=CUL5	rk_1	10243	49.5892	855.964	4	-282.274	11.0398	-1	829.201	4	DKAYKAVVNDATIFKLELPLKQKGVGLK	XL:A-Thiol(Unsaturated)@371;XL:A-Alkene@374;Deamidated@378;XL:A-Thiol(Unsaturated)@390	-7.80889	33.8	0.019	FALSE	FALSE	rk_1	rk_1:K371;K374;K390	10	0	33.80,sp|rk_1|rk_1,371;374;390	2	DSSO 14N
Intra-Link	VE20160714-72-results_cleaned	VE20160714-72-results	rk_1	K371;K374;K390	CUL5_HUMAN Cullin-5 OS=Homo sapiens GN=CUL5	rk_1	10970	49.3213	855.962	4	2.81459	2.81459	0	828.953	4	DKAYKAVVNDATIFKLELPLKQKGVGLK	XL:A-Alkene@371;XL:A-Thiol(Unsaturated)@374;XL:A-Thiol(Unsaturated)@390	-5.28262	34.6	0.0038	FALSE	FALSE	rk_1	rk_1:K371;K374;K390	10	0	34.60,sp|rk_1|rk_1,371;374;390	2	DSSO 14N
Intra-Link	VE20160714-72-results_cleaned	VE20160714-72-results	rk_1	K371;K374;K390|K392	CUL5_HUMAN Cullin-5 OS=Homo sapiens GN=CUL5	rk_1	10970	49.3213	855.962	4	-284.843	8.46971	-1	829.2	4	DKAYKAVVNDATIFKLELPLKQKGVGLK	XL:A-Thiol(Unsaturated)@371;XL:A-Alkene@374;Deamidated@378;XL:A-Thiol(Unsaturated)@390|XL:A-Thiol(Unsaturated)@392	-6.12053	22.7	0.42	FALSE	FALSE	rk_1	rk_1:K371;K374;K390|K392	38	2	22.70,sp|rk_1|rk_1,371;374;390|392	2	DSSO 14N
Intra-Link	VE20160714-72-results_cleaned	VE20160714-72-results	rk_1	K371;K374;K390|K392	CUL5_HUMAN Cullin-5 OS=Homo sapiens GN=CUL5	rk_1	11091	49.7126	855.964	4	5.02769	5.02769	0	828.952	4	DKAYKAVVNDATIFKLELPLKQKGVGLK	XL:A-Thiol(Unsaturated)@371;XL:A-Alkene@374;XL:A-Thiol(Unsaturated)@390|XL:A-Thiol(Unsaturated)@392	-3.23185	35.2	0.003	FALSE	FALSE	rk_1	rk_1:K371;K374;K390|K392	38	2	35.20,sp|rk_1|rk_1,371;374;390|392	2	DSSO 14N
Intra-Link	VE20160714-72-results_cleaned	VE20160714-72-results	rk_1	K371;K374;K390|K392	CUL5_HUMAN Cullin-5 OS=Homo sapiens GN=CUL5	rk_1	11091	49.7126	855.964	4	-282.631	10.6828	-1	829.199	4	DKAYKAVVNDATIFKLELPLKQKGVGLK	XL:A-Thiol(Unsaturated)@371;XL:A-Alkene@374;Deamidated@378;XL:A-Thiol(Unsaturated)@390|XL:A-Thiol(Unsaturated)@392	-5.63814	35	0.0059	FALSE	FALSE	rk_1	rk_1:K371;K374;K390|K392	38	2	35.00,sp|rk_1|rk_1,371;374;390|392	2	DSSO 14N
Intra-Link	VE20160714-72-results_cleaned	VE20160714-72-results	rk_1	K676;K679;K682	CUL5_HUMAN Cullin-5 OS=Homo sapiens GN=CUL5	rk_1	12006	52.7871	1183.1	4	-206.441	5.716	-1	1148.34	4	QVLLYEPQVNSPKDFTEGTLFSVNQEFSLIKNAKVQKR	XL:A-Thiol(Unsaturated)@676;Deamidated@677;XL:A-Alkene@679;XL:A-Alkene@682	0.592699	30.4	0.22	FALSE	FALSE	rk_1	rk_1:K676;K679;K682	13	8	30.40,sp|rk_1|rk_1,676;679;682	2	DSSO 14N
Intra-Link	VE20160714-74-results_cleaned	VE20160714-74-results	rk_1	K232;K243;K237|K239	CUL5_HUMAN Cullin-5 OS=Homo sapiens GN=CUL5	rk_1	8840	44.2443	941.939	4	2.38576	2.38576	0	906.934	4	TQAPSYLQQNGVQNYMKYADAKLKEEEKR	XL:A-Alkene@232;XL:A-Alkene@243;XL:A-Thiol(Unsaturated)@237|XL:A-Thiol(Unsaturated)@239	-0.889253	29.3	0.22	FALSE	FALSE	rk_1	rk_1:K232;K243;K237|K239	31	1	29.30,sp|rk_1|rk_1,232;243;237|239	2	DSSO 14N
Intra-Link	VE20160714-74-results_cleaned	VE20160714-74-results	rk_1	K371;K374;K390|K392	CUL5_HUMAN Cullin-5 OS=Homo sapiens GN=CUL5	rk_1	10267	49.417	855.964	4	-282.131	11.1825	-1	829.202	4	DKAYKAVVNDATIFKLELPLKQKGVGLK	XL:A-Thiol(Unsaturated)@371;XL:A-Alkene@374;Deamidated@378;XL:A-Thiol(Unsaturated)@390|XL:A-Thiol(Unsaturated)@392	-8.41188	38.4	0.001	FALSE	FALSE	rk_1	rk_1:K371;K374;K390|K392	38	2	38.40,sp|rk_1|rk_1,371;374;390|392	2	DSSO 14N
Intra-Link	VE20160714-74-results_cleaned	VE20160714-74-results	rk_1	K371;K374;K390|K392	CUL5_HUMAN Cullin-5 OS=Homo sapiens GN=CUL5	rk_1	10353	49.751	855.963	4	-283.202	10.1117	-1	829.201	4	DKAYKAVVNDATIFKLELPLKQKGVGLK	XL:A-Alkene@371;XL:A-Thiol(Unsaturated)@374;Deamidated@378;XL:A-Thiol(Unsaturated)@390|XL:A-Thiol(Unsaturated)@392	-7.6883	50	2.9e-05	FALSE	FALSE	rk_1	rk_1:K371;K374;K390|K392	38	2	50.00,sp|rk_1|rk_1,371;374;390|392	2	DSSO 14N
Intra-Link	VE20160714-75-results_cleaned	VE20160714-75-results	rk_1	K232;K243;K237|K239	CUL5_HUMAN Cullin-5 OS=Homo sapiens GN=CUL5	rk_1	9882	46.0752	941.942	4	-255.817	10.7026	-1	907.183	4	TQAPSYLQQNGVQNYMKYADAKLKEEEKR	Deamidated@229;XL:A-Alkene@232;XL:A-Thiol(Unsaturated)@243;XL:A-Alkene@237|XL:A-Alkene@239	-4.96327	40.6	0.0043	FALSE	FALSE	rk_1	rk_1:K232;K243;K237|K239	31	1	40.60,sp|rk_1|rk_1,232;243;237|239	2	DSSO 14N
Intra-Link	VE20160714-75-results_cleaned	VE20160714-75-results	rk_1	K371;K374;K390	CUL5_HUMAN Cullin-5 OS=Homo sapiens GN=CUL5	rk_1	10851	49.4062	855.963	4	4.74213	4.74213	0	828.954	4	DKAYKAVVNDATIFKLELPLKQKGVGLK	XL:A-Thiol(Unsaturated)@371;XL:A-Alkene@374;XL:A-Thiol(Unsaturated)@390	-5.88579	27.6	0.29	FALSE	FALSE	rk_1	rk_1:K371;K374;K390	10	0	27.60,sp|rk_1|rk_1,371;374;390	2	DSSO 14N
Intra-Link	VE20160714-75-results_cleaned	VE20160714-75-results	rk_1	K371;K374;K392	CUL5_HUMAN Cullin-5 OS=Homo sapiens GN=CUL5	rk_1	10851	49.4062	855.963	4	-282.916	10.3973	-1	829.199	4	DKAYKAVVNDATIFKLELPLKQKGVGLK	XL:A-Thiol(Unsaturated)@371;XL:A-Alkene@374;Deamidated@378;XL:A-Thiol(Unsaturated)@392	-5.15575	31.6	0.036	FALSE	FALSE	rk_1	rk_1:K371;K374;K392	19	0	31.60,sp|rk_1|rk_1,371;374;392	2	DSSO 14N
Intra-Link	VE20160714-75-results_cleaned	VE20160714-75-results	rk_1	K371;K374;K384|K390|K392	CUL5_HUMAN Cullin-5 OS=Homo sapiens GN=CUL5	rk_1	10945	49.7352	855.961	4	1.38679	1.38679	0	828.952	4	DKAYKAVVNDATIFKLELPLKQKGVGLK	XL:A-Thiol(Unsaturated)@371;XL:A-Alkene@374;XL:A-Thiol(Unsaturated)@384|XL:A-Thiol(Unsaturated)@390|XL:A-Thiol(Unsaturated)@392	-3.83502	26.3	0.44	FALSE	FALSE	rk_1	rk_1:K371;K374;K384|K390|K392	1	0	26.30,sp|rk_1|rk_1,371;374;384|390|392	2	DSSO 14N
Intra-Link	VE20160714-75-results_cleaned	VE20160714-75-results	rk_1	K371;K374;K390|K392	CUL5_HUMAN Cullin-5 OS=Homo sapiens GN=CUL5	rk_1	10945	49.7352	855.961	4	-286.271	7.0419	-1	829.201	4	DKAYKAVVNDATIFKLELPLKQKGVGLK	XL:A-Thiol(Unsaturated)@371;XL:A-Alkene@374;Deamidated@378;XL:A-Thiol(Unsaturated)@390|XL:A-Thiol(Unsaturated)@392	-7.32651	32.9	0.0093	FALSE	FALSE	rk_1	rk_1:K371;K374;K390|K392	38	2	32.90,sp|rk_1|rk_1,371;374;390|392	2	DSSO 14N
Intra-Link	VE20160714-77-results_cleaned	VE20160714-77-results	rk_1	K371;K374;K390|K392	CUL5_HUMAN Cullin-5 OS=Homo sapiens GN=CUL5	rk_1	11078	49.4133	855.961	4	-285.343	7.96997	-1	829.2	4	DKAYKAVVNDATIFKLELPLKQKGVGLK	XL:A-Alkene@371;XL:A-Thiol(Unsaturated)@374;Deamidated@378;XL:A-Thiol(Unsaturated)@390|XL:A-Thiol(Unsaturated)@392	-6.48233	26.2	0.42	FALSE	FALSE	rk_1	rk_1:K371;K374;K390|K392	38	2	26.20,sp|rk_1|rk_1,371;374;390|392	2	DSSO 14N
Intra-Link	VE20160714-80-results_cleaned	VE20160714-80-results	rk_1	K371;K374;K390|K392	CUL5_HUMAN Cullin-5 OS=Homo sapiens GN=CUL5	rk_1	11166	49.4412	855.964	4	-282.345	10.9684	-1	829.201	4	DKAYKAVVNDATIFKLELPLKQKGVGLK	XL:A-Thiol(Unsaturated)@371;XL:A-Alkene@374;Deamidated@378;XL:A-Thiol(Unsaturated)@390|XL:A-Thiol(Unsaturated)@392	-7.4471	42.3	0.0048	FALSE	FALSE	rk_1	rk_1:K371;K374;K390|K392	38	2	42.30,sp|rk_1|rk_1,371;374;390|392	2	DSSO 14N
Intra-Link	VE20160714-81-results_cleaned	VE20160714-81-results	rk_1	K371;K374;K390|K392	CUL5_HUMAN Cullin-5 OS=Homo sapiens GN=CUL5	rk_1	11761	49.4603	855.961	4	-285.628	7.68441	-1	829.2	4	DKAYKAVVNDATIFKLELPLKQKGVGLK	XL:A-Thiol(Unsaturated)@371;XL:A-Alkene@374;Deamidated@378;XL:A-Thiol(Unsaturated)@390|XL:A-Thiol(Unsaturated)@392	-6.36173	32.1	0.025	FALSE	FALSE	rk_1	rk_1:K371;K374;K390|K392	38	2	32.10,sp|rk_1|rk_1,371;374;390|392	2	DSSO 14N
Intra-Link	VE20160714-83-results_cleaned	VE20160714-83-results	rk_1	K232;K239;K243	CUL5_HUMAN Cullin-5 OS=Homo sapiens GN=CUL5	rk_1	8426	45.5977	942.184	4	-259.869	6.58003	-1	907.431	4	TQAPSYLQQNGVQNYMKYADAKLKEEEKR	Deamidated@225;Deamidated@229;XL:A-Thiol(Unsaturated)@232;XL:A-Alkene@239;XL:A-Alkene@243	-6.72084	26.1	0.43	FALSE	FALSE	rk_1	rk_1:K232;K239;K243	50	5	26.10,sp|rk_1|rk_1,232;239;243	2	DSSO 14N
Intra-Link	VE20160714-83-results_cleaned	VE20160714-83-results	rk_1	K418;K423;K424	CUL5_HUMAN Cullin-5 OS=Homo sapiens GN=CUL5	rk_1	10654	54.9958	793.7	4	9.23288	9.23288	0	766.686	4	KTPLSKKLTSEEIEAKLKEVLLVLK	XL:A-Alkene@418;XL:A-Thiol(Unsaturated)@423;XL:A-Thiol(Unsaturated)@424	-4.49208	13.7	0.35	FALSE	FALSE	rk_1	rk_1:K418;K423;K424	28	0	13.70,sp|rk_1|rk_1,418;423;424	2	DSSO 14N
Intra-Link	VE20160714-84-results_cleaned	VE20160714-84-results	rk_1	K232;K237;K239|K243	CUL5_HUMAN Cullin-5 OS=Homo sapiens GN=CUL5	rk_1	6638	44.4025	941.938	4	-259.967	6.55112	-1	907.182	4	TQAPSYLQQNGVQNYMKYADAKLKEEEKR	Deamidated@229;XL:A-Alkene@232;XL:A-Alkene@237;XL:A-Thiol(Unsaturated)@239|XL:A-Thiol(Unsaturated)@243	-3.75073	33	0.1	FALSE	FALSE	rk_1	rk_1:K232;K237;K239|K243	5	0	33.00,sp|rk_1|rk_1,232;237;239|243	2	DSSO 14N
Intra-Link	VE20160714-84-results_cleaned	VE20160714-84-results	rk_1	K232;K243;K237|K239	CUL5_HUMAN Cullin-5 OS=Homo sapiens GN=CUL5	rk_1	7043	46.3287	941.94	4	-257.827	8.69174	-1	907.185	4	TQAPSYLQQNGVQNYMKYADAKLKEEEKR	Deamidated@229;XL:A-Alkene@232;XL:A-Thiol(Unsaturated)@243;XL:A-Alkene@237|XL:A-Alkene@239	-6.28604	29.3	0.17	FALSE	FALSE	rk_1	rk_1:K232;K243;K237|K239	31	1	29.30,sp|rk_1|rk_1,232;243;237|239	2	DSSO 14N
Intra-Link	VE20160714-86-results_cleaned	VE20160714-86-results	rk_1	K232;K239;K243	CUL5_HUMAN Cullin-5 OS=Homo sapiens GN=CUL5	rk_1	6351	44.7985	942.185	4	-259.155	7.29338	-1	907.429	4	TQAPSYLQQNGVQNYMKYADAKLKEEEKR	Deamidated@225;Deamidated@229;XL:A-Alkene@232;XL:A-Thiol(Unsaturated)@239;XL:A-Alkene@243	-4.62702	29.2	0.024	FALSE	FALSE	rk_1	rk_1:K232;K239;K243	50	5	29.20,sp|rk_1|rk_1,232;239;243	2	DSSO 14N
Intra-Link	VE20160714-88-results_cleaned	VE20160714-88-results	rk_1	K371;K374;K390|K392	CUL5_HUMAN Cullin-5 OS=Homo sapiens GN=CUL5	rk_1	10693	49.7291	855.962	4	-284.843	8.46971	-1	829.201	4	DKAYKAVVNDATIFKLELPLKQKGVGLK	XL:A-Alkene@371;XL:A-Thiol(Unsaturated)@374;Deamidated@378;XL:A-Thiol(Unsaturated)@390|XL:A-Thiol(Unsaturated)@392	-6.84412	31.6	0.032	FALSE	FALSE	rk_1	rk_1:K371;K374;K390|K392	38	2	31.60,sp|rk_1|rk_1,371;374;390|392	2	DSSO 14N
Intra-Link	VE20160714-88-results_cleaned	VE20160714-88-results	rk_1	K418;K423;K424	CUL5_HUMAN Cullin-5 OS=Homo sapiens GN=CUL5	rk_1	12340	56.6017	793.7	4	9.15588	9.15588	0	758.69	4	KTPLSKKLTSEEIEAKLKEVLLVLK	XL:A-Alkene@418;XL:A-Thiol(Unsaturated)@423;XL:A-Alkene@424	-0.213116	28.8	0.012	FALSE	FALSE	rk_1	rk_1:K418;K423;K424	28	0	28.80,sp|rk_1|rk_1,418;423;424	2	DSSO 14N
Intra-Link	VE20160714-89-results_cleaned	VE20160714-89-results	rk_1	K232;K239;K243	CUL5_HUMAN Cullin-5 OS=Homo sapiens GN=CUL5	rk_1	10091	45.4347	1027.24	4	-236.581	7.78948	-1	1000.48	4	TQAPSYLQQNGVQNYMKYADAKLKEEEKRALR	Deamidated@225;Deamidated@229;XL:A-Thiol(Unsaturated)@232;XL:A-Alkene@239;XL:A-Thiol(Unsaturated)@243	-3.40719	32.1	0.29	FALSE	FALSE	rk_1	rk_1:K232;K239;K243	50	5	32.10,sp|rk_1|rk_1,232;239;243	2	DSSO 14N
Intra-Link	VE20160714-89-results_cleaned	VE20160714-89-results	rk_1	K237;K239;K243	CUL5_HUMAN Cullin-5 OS=Homo sapiens GN=CUL5	rk_1	10234	45.8859	1026.99	4	-238.272	6.15704	-1	1000.23	4	TQAPSYLQQNGVQNYMKYADAKLKEEEKRALR	Deamidated@229;XL:A-Thiol(Unsaturated)@237;XL:A-Alkene@239;XL:A-Thiol(Unsaturated)@243	-6.11129	28.3	0.44	FALSE	FALSE	rk_1	rk_1:K237;K239;K243	11	1	28.30,sp|rk_1|rk_1,237;239;243	2	DSSO 14N
Intra-Link	VE20160714-89-results_cleaned	VE20160714-89-results	rk_1	K232;K237&K239|K237&K239|K237&K243|K239&K243|K237&K239|K237&K239|K237&K243|K239&K243	CUL5_HUMAN Cullin-5 OS=Homo sapiens GN=CUL5	rk_1	11046	48.5879	1027	4	-233.157	11.2732	-1	1000.23	4	TQAPSYLQQNGVQNYMKYADAKLKEEEKRALR	XL:A-Thiol(Unsaturated)@232;Deamidated@225&XL:A-Alkene@237&XL:A-Thiol(Unsaturated)@239|Deamidated@225&XL:A-Thiol(Unsaturated)@237&XL:A-Alkene@239|Deamidated@225&XL:A-Thiol(Unsaturated)@237&XL:A-Alkene@243|Deamidated@225&XL:A-Thiol(Unsaturated)@239&XL:A-Alkene@243|Deamidated@229&XL:A-Alkene@237&XL:A-Thiol(Unsaturated)@239|Deamidated@229&XL:A-Thiol(Unsaturated)@237&XL:A-Alkene@239|Deamidated@229&XL…	-6.11129	31.4	0.27	FALSE	FALSE	rk_1	rk_1:K232;K237&K239|K237&K239|K237&K243|K239&K243|K237&K239|K237&K239|K237&K243|K239&K243	1	1	31.40,sp|rk_1|rk_1,232;237&239|237&239|237&243|239&243|237&239|237&239|237&243|239&243	2	DSSO 14N
Intra-Link	VE20160714-89-results_cleaned	VE20160714-89-results	rk_1	K418;K423;K424	CUL5_HUMAN Cullin-5 OS=Homo sapiens GN=CUL5	rk_1	12743	54.8474	793.695	4	2.91905	2.91905	0	758.689	4	KTPLSKKLTSEEIEAKLKEVLLVLK	XL:A-Alkene@418;XL:A-Thiol(Unsaturated)@423;XL:A-Alkene@424	0.97314	21.9	0.18	FALSE	FALSE	rk_1	rk_1:K418;K423;K424	28	0	21.90,sp|rk_1|rk_1,418;423;424	2	DSSO 14N
Intra-Link	VE20160714-91-results_cleaned	VE20160714-91-results	rk_1	K232;K243;K237|K239	CUL5_HUMAN Cullin-5 OS=Homo sapiens GN=CUL5	rk_1	9034	44.5096	942.182	4	-261.295	5.15332	-1	907.429	4	TQAPSYLQQNGVQNYMKYADAKLKEEEKR	Deamidated@225;Deamidated@229;XL:A-Alkene@232;XL:A-Thiol(Unsaturated)@243;XL:A-Alkene@237|XL:A-Alkene@239	-4.73723	39.7	0.0026	FALSE	FALSE	rk_1	rk_1:K232;K243;K237|K239	31	1	39.70,sp|rk_1|rk_1,232;243;237|239	2	DSSO 14N
Intra-Link	VE20160714-91-results_cleaned	VE20160714-91-results	rk_1	K676;K679;K682	CUL5_HUMAN Cullin-5 OS=Homo sapiens GN=CUL5	rk_1	11123	52.6719	1183.1	4	9.47419	9.47419	0	1148.09	4	QVLLYEPQVNSPKDFTEGTLFSVNQEFSLIKNAKVQKR	XL:A-Thiol(Unsaturated)@676;XL:A-Alkene@679;XL:A-Alkene@682	0.763633	30	0.43	FALSE	FALSE	rk_1	rk_1:K676;K679;K682	13	8	30.00,sp|rk_1|rk_1,676;679;682	2	DSSO 14N
Intra-Link	VE20160714-91-results_cleaned	VE20160714-91-results	rk_1	K418;K423;K424	CUL5_HUMAN Cullin-5 OS=Homo sapiens GN=CUL5	rk_1	11854	56.2008	793.695	4	2.99605	2.99605	0	758.689	4	KTPLSKKLTSEEIEAKLKEVLLVLK	XL:A-Alkene@418;XL:A-Thiol(Unsaturated)@423;XL:A-Alkene@424	0.709528	24.6	0.23	FALSE	FALSE	rk_1	rk_1:K418;K423;K424	28	0	24.60,sp|rk_1|rk_1,418;423;424	2	DSSO 14N
Intra-Link	VE20160714-92-results_cleaned	VE20160714-92-results	rk_1	K232;K239;K243	CUL5_HUMAN Cullin-5 OS=Homo sapiens GN=CUL5	rk_1	9556	44.3614	941.938	4	-259.319	7.1998	-1	907.184	4	TQAPSYLQQNGVQNYMKYADAKLKEEEKR	Deamidated@229;XL:A-Alkene@232;XL:A-Alkene@239&XL:A-Thiol(Unsaturated)@243|XL:A-Thiol(Unsaturated)@239&XL:A-Alkene@243	-5.29396	35.4	0.024	FALSE	FALSE	rk_1	rk_1:K232;K239;K243	50	5	35.40,sp|rk_1|rk_1,232;239&243|239&243	2	DSSO 14N
Intra-Link	VE20160714-92-results_cleaned	VE20160714-92-results	rk_1	K239;K243;K232|K237	CUL5_HUMAN Cullin-5 OS=Homo sapiens GN=CUL5	rk_1	9921	45.5364	1027.24	4	-236.938	7.43263	-1	1000.48	4	TQAPSYLQQNGVQNYMKYADAKLKEEEKRALR	Deamidated@225;Deamidated@229;XL:A-Alkene@239;XL:A-Thiol(Unsaturated)@243;XL:A-Thiol(Unsaturated)@232|XL:A-Thiol(Unsaturated)@237	-5.10637	31.5	0.14	FALSE	FALSE	rk_1	rk_1:K239;K243;K232|K237	1	0	31.50,sp|rk_1|rk_1,239;243;232|237	2	DSSO 14N
Intra-Link	VE20160714-92-results_cleaned	VE20160714-92-results	rk_1	K418;K423;K424	CUL5_HUMAN Cullin-5 OS=Homo sapiens GN=CUL5	rk_1	12566	54.9717	793.696	4	3.68903	3.68903	0	766.682	4	KTPLSKKLTSEEIEAKLKEVLLVLK	XL:A-Alkene@418;XL:A-Thiol(Unsaturated)@423;XL:A-Thiol(Unsaturated)@424	0.594752	23.8	0.36	FALSE	FALSE	rk_1	rk_1:K418;K423;K424	28	0	23.80,sp|rk_1|rk_1,418;423;424	2	DSSO 14N
Intra-Link	VE20160714-94-results_cleaned	VE20160714-94-results	rk_1	K232;K243;K237|K239	CUL5_HUMAN Cullin-5 OS=Homo sapiens GN=CUL5	rk_1	8714	45.4342	941.937	4	-260.356	6.16192	-1	907.183	4	TQAPSYLQQNGVQNYMKYADAKLKEEEKR	Deamidated@229;XL:A-Thiol(Unsaturated)@232;XL:A-Alkene@243;XL:A-Alkene@237|XL:A-Alkene@239	-4.63258	33.8	0.097	FALSE	FALSE	rk_1	rk_1:K232;K243;K237|K239	31	1	33.80,sp|rk_1|rk_1,232;243;237|239	2	DSSO 14N
Intra-Link	VE20160714-95-results_cleaned	VE20160714-95-results	rk_1	K232;K243;K237|K239	CUL5_HUMAN Cullin-5 OS=Homo sapiens GN=CUL5	rk_1	9100	45.5803	941.939	4	-259.124	7.3944	-1	907.182	4	TQAPSYLQQNGVQNYMKYADAKLKEEEKR	Deamidated@229;XL:A-Alkene@232;XL:A-Alkene@243;XL:A-Thiol(Unsaturated)@237|XL:A-Thiol(Unsaturated)@239	-3.19957	35.3	0.065	FALSE	FALSE	rk_1	rk_1:K232;K243;K237|K239	31	1	35.30,sp|rk_1|rk_1,232;243;237|239	2	DSSO 14N
Intra-Link	QE20150802-32_MS3-results_cleaned	QE20150802-32_MS3-results	rk_10	K297;K301;K303	A3G_HUMAN APOBEC3G OS=Homo sapiens GN=A3G	rk_10	29298	99.2808	1134.52	4	238.764	17.4141	1	1099.26	4	VTCFTSWSPCFSCAQEMAKFISKNKHVSLCIFTAR	Carbamidomethyl@281;Carbamidomethyl@288;Carbamidomethyl@291;XL:A-Alkene@297;XL:A-Thiol(Unsaturated)@301;Deamidated@302;XL:A-Alkene@303;Carbamidomethyl@308	-14.553	28.1	0.21	FALSE	FALSE	rk_10	rk_10:K297;K301;K303	5	2	28.10,sp|rk_10|rk_10,297;301;303	2	DSSO 14N
Intra-Link	QE20150802-32_MS3-results_cleaned	QE20150802-32_MS3-results	rk_10	K297;K301;K303	A3G_HUMAN APOBEC3G OS=Homo sapiens GN=A3G	rk_10	29315	99.343	1134.26	4	4.90875	4.90875	0	1099.25	4	VTCFTSWSPCFSCAQEMAKFISKNKHVSLCIFTAR	Carbamidomethyl@281;Carbamidomethyl@288;Carbamidomethyl@291;XL:A-Thiol(Unsaturated)@297;XL:A-Alkene@301;Deamidated@302;XL:A-Alkene@303;Carbamidomethyl@308	-6.00182	29.5	0.13	FALSE	FALSE	rk_10	rk_10:K297;K301;K303	5	2	29.50,sp|rk_10|rk_10,297;301;303	2	DSSO 14N
Intra-Link	QE20150802-34_MS3-results_cleaned	QE20150802-34_MS3-results	rk_10	K297;K301;K303	A3G_HUMAN APOBEC3G OS=Homo sapiens GN=A3G	rk_10	29306	96.5251	1134	4	-217.636	3.71075	-1	1099.26	4	VTCFTSWSPCFSCAQEMAKFISKNKHVSLCIFTAR	Carbamidomethyl@281;Carbamidomethyl@288;Carbamidomethyl@291;XL:A-Alkene@297;XL:A-Thiol(Unsaturated)@301;Deamidated@302;XL:A-Alkene@303;Carbamidomethyl@308	-8.91286	31.2	0.043	FALSE	FALSE	rk_10	rk_10:K297;K301;K303	5	2	31.20,sp|rk_10|rk_10,297;301;303	2	DSSO 14N
Intra-Link	QE20150802-34_MS3-results_cleaned	QE20150802-34_MS3-results	rk_10	K297;K301;K303	A3G_HUMAN APOBEC3G OS=Homo sapiens GN=A3G	rk_10	30022	99.0318	1134.26	4	4.69332	4.69332	0	1099.25	4	VTCFTSWSPCFSCAQEMAKFISKNKHVSLCIFTAR	Carbamidomethyl@281;Carbamidomethyl@288;Carbamidomethyl@291;XL:A-Thiol(Unsaturated)@297;XL:A-Alkene@301;Deamidated@302;XL:A-Alkene@303;Carbamidomethyl@308	-4.63727	26.8	0.33	FALSE	FALSE	rk_10	rk_10:K297;K301;K303	5	2	26.80,sp|rk_10|rk_10,297;301;303	2	DSSO 14N
Intra-Link	QE20150802-35_MS3-results_cleaned	QE20150802-35_MS3-results	rk_10	K297;K301;K303	A3G_HUMAN APOBEC3G OS=Homo sapiens GN=A3G	rk_10	28860	97.5934	1134.51	4	443.767	0.979265	2	1099.01	4	VTCFTSWSPCFSCAQEMAKFISKNKHVSLCIFTAR	Carbamidomethyl@281;Carbamidomethyl@288;Carbamidomethyl@291;XL:A-Alkene@297;Carbamidomethyl@308;XL:A-Alkene@301&XL:A-Thiol(Unsaturated)@303|XL:A-Thiol(Unsaturated)@301&XL:A-Alkene@303	-9.37336	30.7	0.1	FALSE	FALSE	rk_10	rk_10:K297;K301;K303	5	2	30.70,sp|rk_10|rk_10,297;301&303|301&303	2	DSSO 14N
Intra-Link	QE20150425-07_MS3-results_cleaned	QE20150425-07_MS3-results	rk_2	K26;K36;K33|K34	Vif_HIV HIV Vif-3xHis OS=HIV GN=Vif-His	rk_2	13048	69.0988	779.383	4	9.71462	9.71462	0	752.37	4	TWNSLVKHHMYISKKAKGWFYR	XL:A-Thiol(Unsaturated)@26;XL:A-Alkene@36;XL:A-Thiol(Unsaturated)@33|XL:A-Thiol(Unsaturated)@34	-7.35783	30.1	0.39	FALSE	FALSE	rk_2	rk_2:K26;K36;K33|K34	25	2	30.10,sp|rk_2|rk_2,26;36;33|34	2	DSSO 14N
Intra-Link	QE20150425-07_MS3-results_cleaned	QE20150425-07_MS3-results	rk_2	K26;K34;K36	Vif_HIV HIV Vif-3xHis OS=HIV GN=Vif-His	rk_2	13048	69.0988	779.383	4	9.71462	9.71462	0	744.379	4	TWNSLVKHHMYISKKAKGWFYR	XL:A-Alkene@26;XL:A-Alkene@34;XL:A-Thiol(Unsaturated)@36	-9.34133	39.8	0.0024	FALSE	FALSE	rk_2	rk_2:K26;K34;K36	19	2	39.80,sp|rk_2|rk_2,26;34;36	2	DSSO 14N
Intra-Link	QE20150425-08_MS3-results_cleaned	QE20150425-08_MS3-results	rk_2	K26;K33;K36	Vif_HIV HIV Vif-3xHis OS=HIV GN=Vif-His	rk_2	13833	69.0937	779.381	4	7.36219	7.36219	0	744.377	4	TWNSLVKHHMYISKKAKGWFYR	XL:A-Alkene@26;XL:A-Alkene@33;XL:A-Thiol(Unsaturated)@36	-7.46058	32.4	0.037	FALSE	FALSE	rk_2	rk_2:K26;K33;K36	36	3	32.40,sp|rk_2|rk_2,26;33;36	2	DSSO 14N
Intra-Link	QE20150425-13_MS3-results_cleaned	QE20150425-13_MS3-results	rk_2	K26;K33;K36	Vif_HIV HIV Vif-3xHis OS=HIV GN=Vif-His	rk_2	13580	67.934	677.543	5	6.3771	6.3771	0	649.541	5	IRTWNSLVKHHMYISKKAKGWFYR	XL:A-Alkene@26;XL:A-Thiol(Unsaturated)@33;XL:A-Alkene@36	-7.80935	41.7	0.016	FALSE	FALSE	rk_2	rk_2:K26;K33;K36	36	3	41.70,sp|rk_2|rk_2,26;33;36	2	DSSO 14N
Intra-Link	QE20150425-13_MS3-results_cleaned	QE20150425-13_MS3-results	rk_2	K26;K36;K33|K34	Vif_HIV HIV Vif-3xHis OS=HIV GN=Vif-His	rk_2	13972	69.4855	779.38	4	6.18598	6.18598	0	752.371	4	TWNSLVKHHMYISKKAKGWFYR	XL:A-Thiol(Unsaturated)@26;XL:A-Alkene@36;XL:A-Thiol(Unsaturated)@33|XL:A-Thiol(Unsaturated)@34	-8.15531	34.1	0.025	FALSE	FALSE	rk_2	rk_2:K26;K36;K33|K34	25	2	34.10,sp|rk_2|rk_2,26;36;33|34	2	DSSO 14N
Intra-Link	QE20150425-13_MS3-results_cleaned	QE20150425-13_MS3-results	rk_2	K26;K34;K36	Vif_HIV HIV Vif-3xHis OS=HIV GN=Vif-His	rk_2	13972	69.4855	779.38	4	6.18598	6.18598	0	744.379	4	TWNSLVKHHMYISKKAKGWFYR	XL:A-Alkene@26;XL:A-Alkene@34;XL:A-Thiol(Unsaturated)@36	-9.34133	37.5	0.0022	FALSE	FALSE	rk_2	rk_2:K26;K34;K36	19	2	37.50,sp|rk_2|rk_2,26;34;36	2	DSSO 14N
Intra-Link	QE20150425-13_MS3-results_cleaned	QE20150425-13_MS3-results	rk_2	K26;K33;K34	Vif_HIV HIV Vif-3xHis OS=HIV GN=Vif-His	rk_2	13976	69.5002	623.705	5	5.84845	5.84845	0	595.706	5	TWNSLVKHHMYISKKAKGWFYR	XL:A-Alkene@26;XL:A-Alkene@33;XL:A-Thiol(Unsaturated)@34	-11.5955	34.8	0.043	FALSE	FALSE	rk_2	rk_2:K26;K33;K34	4	0	34.80,sp|rk_2|rk_2,26;33;34	2	DSSO 14N
Intra-Link	QE20150425-14_MS3-results_cleaned	QE20150425-14_MS3-results	rk_2	K26;K33;K34	Vif_HIV HIV Vif-3xHis OS=HIV GN=Vif-His	rk_2	14668	67.9149	677.544	5	8.00102	8.00102	0	655.935	5	IRTWNSLVKHHMYISKKAKGWFYR	XL:A-Thiol(Unsaturated)@26;XL:A-Alkene@33&XL:A-Thiol(Unsaturated)@34|XL:A-Thiol(Unsaturated)@33&XL:A-Alkene@34	-7.40676	33.7	0.15	FALSE	FALSE	rk_2	rk_2:K26;K33;K34	4	0	33.70,sp|rk_2|rk_2,26;33&34|33&34	2	DSSO 14N
Intra-Link	QE20150425-14_MS3-results_cleaned	QE20150425-14_MS3-results	rk_2	K26;K34;K36	Vif_HIV HIV Vif-3xHis OS=HIV GN=Vif-His	rk_2	14668	67.9149	677.544	5	8.00102	8.00102	0	649.541	5	IRTWNSLVKHHMYISKKAKGWFYR	XL:A-Alkene@26;XL:A-Alkene@34&XL:A-Thiol(Unsaturated)@36|XL:A-Thiol(Unsaturated)@34&XL:A-Alkene@36	-7.50144	42.8	0.0049	FALSE	FALSE	rk_2	rk_2:K26;K34;K36	19	2	42.80,sp|rk_2|rk_2,26;34&36|34&36	2	DSSO 14N
Intra-Link	QE20150425-14_MS3-results_cleaned	QE20150425-14_MS3-results	rk_2	K26;K33;K36	Vif_HIV HIV Vif-3xHis OS=HIV GN=Vif-His	rk_2	14679	67.9561	846.676	4	5.87581	5.87581	0	819.671	4	IRTWNSLVKHHMYISKKAKGWFYR	XL:A-Thiol(Unsaturated)@26;XL:A-Thiol(Unsaturated)@33;XL:A-Alkene@36	-11.8853	38.4	0.0012	FALSE	FALSE	rk_2	rk_2:K26;K33;K36	36	3	38.40,sp|rk_2|rk_2,26;33;36	2	DSSO 14N
Intra-Link	QE20150425-14_MS3-results_cleaned	QE20150425-14_MS3-results	rk_2	K26;K34;K36	Vif_HIV HIV Vif-3xHis OS=HIV GN=Vif-His	rk_2	15069	69.3846	779.631	4	328.233	5.96909	1	744.378	4	TWNSLVKHHMYISKKAKGWFYR	XL:A-Alkene@26;XL:A-Alkene@34;XL:A-Thiol(Unsaturated)@36	-7.99794	36	0.0029	FALSE	FALSE	rk_2	rk_2:K26;K34;K36	19	2	36.00,sp|rk_2|rk_2,26;34;36	2	DSSO 14N
Intra-Link	QE20150425-14_MS3-results_cleaned	QE20150425-14_MS3-results	rk_2	K26;K33;K36	Vif_HIV HIV Vif-3xHis OS=HIV GN=Vif-His	rk_2	15075	69.4089	779.379	4	5.08818	5.08818	0	744.378	4	TWNSLVKHHMYISKKAKGWFYR	XL:A-Alkene@26;XL:A-Alkene@33;XL:A-Thiol(Unsaturated)@36	-8.93832	43.6	0.00053	FALSE	FALSE	rk_2	rk_2:K26;K33;K36	36	3	43.60,sp|rk_2|rk_2,26;33;36	2	DSSO 14N
Intra-Link	QE20150425-14_MS3-results_cleaned	QE20150425-14_MS3-results	rk_2	K26;K33;K34|K34|K36	Vif_HIV HIV Vif-3xHis OS=HIV GN=Vif-His	rk_2	15086	69.4494	623.705	5	5.84845	5.84845	0	595.704	5	TWNSLVKHHMYISKKAKGWFYR	XL:A-Alkene@26;XL:A-Alkene@33&XL:A-Thiol(Unsaturated)@34|XL:A-Thiol(Unsaturated)@33&XL:A-Alkene@34|XL:A-Thiol(Unsaturated)@33&XL:A-Alkene@36	-8.40602	29.7	0.15	FALSE	FALSE	rk_2	rk_2:K26;K33;K34|K34|K36	1	0	29.70,sp|rk_2|rk_2,26;33&34|33&34|33&36	2	DSSO 14N
Intra-Link	QE20150425-15_MS3-results_cleaned	QE20150425-15_MS3-results	rk_2	K26;K33;K34|K36	Vif_HIV HIV Vif-3xHis OS=HIV GN=Vif-His	rk_2	12539	67.8852	677.544	5	7.82059	7.82059	0	649.542	5	IRTWNSLVKHHMYISKKAKGWFYR	XL:A-Alkene@26;XL:A-Thiol(Unsaturated)@33;XL:A-Alkene@34|XL:A-Alkene@36	-9.81074	39.1	0.0051	FALSE	FALSE	rk_2	rk_2:K26;K33;K34|K36	8	0	39.10,sp|rk_2|rk_2,26;33;34|36	2	DSSO 14N
Intra-Link	QE20150425-15_MS3-results_cleaned	QE20150425-15_MS3-results	rk_2	K26;K36;K33|K34	Vif_HIV HIV Vif-3xHis OS=HIV GN=Vif-His	rk_2	12539	67.8852	677.544	5	7.82059	7.82059	0	655.935	5	IRTWNSLVKHHMYISKKAKGWFYR	XL:A-Thiol(Unsaturated)@26;XL:A-Thiol(Unsaturated)@36;XL:A-Alkene@33|XL:A-Alkene@34	-8.01657	32.7	0.03	FALSE	FALSE	rk_2	rk_2:K26;K36;K33|K34	25	2	32.70,sp|rk_2|rk_2,26;36;33|34	2	DSSO 14N
Intra-Link	QE20150425-15_MS3-results_cleaned	QE20150425-15_MS3-results	rk_2	K26;K33;K36	Vif_HIV HIV Vif-3xHis OS=HIV GN=Vif-His	rk_2	12552	67.9315	846.676	4	-284.869	11.6652	-1	811.926	4	IRTWNSLVKHHMYISKKAKGWFYR	Deamidated@22;XL:A-Alkene@26;XL:A-Alkene@33;XL:A-Thiol(Unsaturated)@36	-15.3411	37.2	0.0049	FALSE	FALSE	rk_2	rk_2:K26;K33;K36	36	3	37.20,sp|rk_2|rk_2,26;33;36	2	DSSO 14N
Intra-Link	QE20150425-15_MS3-results_cleaned	QE20150425-15_MS3-results	rk_2	K26;K33;K36	Vif_HIV HIV Vif-3xHis OS=HIV GN=Vif-His	rk_2	12922	69.4913	779.379	4	5.40184	5.40184	0	752.371	4	TWNSLVKHHMYISKKAKGWFYR	XL:A-Thiol(Unsaturated)@26;XL:A-Thiol(Unsaturated)@33;XL:A-Alkene@36	-8.02239	35.5	0.0075	FALSE	FALSE	rk_2	rk_2:K26;K33;K36	36	3	35.50,sp|rk_2|rk_2,26;33;36	2	DSSO 14N
Intra-Link	QE20150425-15_MS3-results_cleaned	QE20150425-15_MS3-results	rk_2	K26;K34;K36	Vif_HIV HIV Vif-3xHis OS=HIV GN=Vif-His	rk_2	12922	69.4913	779.379	4	5.40184	5.40184	0	744.378	4	TWNSLVKHHMYISKKAKGWFYR	XL:A-Alkene@26;XL:A-Alkene@34;XL:A-Thiol(Unsaturated)@36	-8.80398	41.7	0.00016	FALSE	FALSE	rk_2	rk_2:K26;K34;K36	19	2	41.70,sp|rk_2|rk_2,26;34;36	2	DSSO 14N
Intra-Link	QE20150425-16_MS3-results_cleaned	QE20150425-16_MS3-results	rk_2	K26;K33&K34|K33&K36|K33&K34|K34&K36|K33&K36|K34&K36	Vif_HIV HIV Vif-3xHis OS=HIV GN=Vif-His	rk_2	13507	67.8557	677.543	5	5.8358	5.8358	0	655.935	5	IRTWNSLVKHHMYISKKAKGWFYR	XL:A-Thiol(Unsaturated)@26;XL:A-Alkene@33&XL:A-Thiol(Unsaturated)@34|XL:A-Alkene@33&XL:A-Thiol(Unsaturated)@36|XL:A-Thiol(Unsaturated)@33&XL:A-Alkene@34|XL:A-Alkene@34&XL:A-Thiol(Unsaturated)@36|XL:A-Thiol(Unsaturated)@33&XL:A-Alkene@36|XL:A-Thiol(Unsaturated)@34&XL:A-Alkene@36	-8.01657	34.2	0.053	FALSE	FALSE	rk_2	rk_2:K26;K33&K34|K33&K36|K33&K34|K34&K36|K33&K36|K34&K36	3	0	34.20,sp|rk_2|rk_2,26;33&34|33&36|33&34|34&36|33&36|34&36	2	DSSO 14N
Intra-Link	QE20150425-16_MS3-results_cleaned	QE20150425-16_MS3-results	rk_2	K26;K36;K33|K34	Vif_HIV HIV Vif-3xHis OS=HIV GN=Vif-His	rk_2	13523	67.9127	846.677	4	6.66973	6.66973	0	819.672	4	IRTWNSLVKHHMYISKKAKGWFYR	XL:A-Thiol(Unsaturated)@26;XL:A-Thiol(Unsaturated)@36;XL:A-Alkene@33|XL:A-Alkene@34	-13.1053	35.3	0.048	FALSE	FALSE	rk_2	rk_2:K26;K36;K33|K34	25	2	35.30,sp|rk_2|rk_2,26;36;33|34	2	DSSO 14N
Intra-Link	QE20150425-16_MS3-results_cleaned	QE20150425-16_MS3-results	rk_2	K26;K33;K36	Vif_HIV HIV Vif-3xHis OS=HIV GN=Vif-His	rk_2	13523	67.9127	846.677	4	-284.148	12.387	-1	811.926	4	IRTWNSLVKHHMYISKKAKGWFYR	Deamidated@22;XL:A-Alkene@26;XL:A-Alkene@33;XL:A-Thiol(Unsaturated)@36	-14.8484	42.2	0.0015	FALSE	FALSE	rk_2	rk_2:K26;K33;K36	36	3	42.20,sp|rk_2|rk_2,26;33;36	2	DSSO 14N
Intra-Link	QE20150425-16_MS3-results_cleaned	QE20150425-16_MS3-results	rk_2	K26;K33;K36	Vif_HIV HIV Vif-3xHis OS=HIV GN=Vif-His	rk_2	13912	69.3663	779.379	4	5.55866	5.55866	0	752.37	4	TWNSLVKHHMYISKKAKGWFYR	XL:A-Thiol(Unsaturated)@26;XL:A-Alkene@33;XL:A-Thiol(Unsaturated)@36	-6.82618	28.7	0.34	FALSE	FALSE	rk_2	rk_2:K26;K33;K36	36	3	28.70,sp|rk_2|rk_2,26;33;36	2	DSSO 14N
Intra-Link	QE20150425-16_MS3-results_cleaned	QE20150425-16_MS3-results	rk_2	K26;K34;K36	Vif_HIV HIV Vif-3xHis OS=HIV GN=Vif-His	rk_2	13912	69.3663	779.379	4	5.55866	5.55866	0	744.378	4	TWNSLVKHHMYISKKAKGWFYR	XL:A-Alkene@26;XL:A-Alkene@34;XL:A-Thiol(Unsaturated)@36	-8.93832	40	0.00044	FALSE	FALSE	rk_2	rk_2:K26;K34;K36	19	2	40.00,sp|rk_2|rk_2,26;34;36	2	DSSO 14N
Intra-Link	QE20150425-16_MS3-results_cleaned	QE20150425-16_MS3-results	rk_2	K26;K33;K34|K36	Vif_HIV HIV Vif-3xHis OS=HIV GN=Vif-His	rk_2	13918	69.3892	623.706	5	6.63259	6.63259	0	595.704	5	TWNSLVKHHMYISKKAKGWFYR	XL:A-Alkene@26;XL:A-Thiol(Unsaturated)@33;XL:A-Alkene@34|XL:A-Alkene@36	-9.58109	33.5	0.087	FALSE	FALSE	rk_2	rk_2:K26;K33;K34|K36	8	0	33.50,sp|rk_2|rk_2,26;33;34|36	2	DSSO 14N
Intra-Link	QE20150425-16_MS3-results_cleaned	QE20150425-16_MS3-results	rk_2	K26;K34;K36	Vif_HIV HIV Vif-3xHis OS=HIV GN=Vif-His	rk_2	13918	69.3892	623.706	5	6.63259	6.63259	0	602.097	5	TWNSLVKHHMYISKKAKGWFYR	XL:A-Thiol(Unsaturated)@26;XL:A-Thiol(Unsaturated)@34;XL:A-Alkene@36	-7.29675	31.5	0.15	FALSE	FALSE	rk_2	rk_2:K26;K34;K36	19	2	31.50,sp|rk_2|rk_2,26;34;36	2	DSSO 14N
Intra-Link	QE20150425-17_MS3-results_cleaned	QE20150425-17_MS3-results	rk_2	K26;K33;K36	Vif_HIV HIV Vif-3xHis OS=HIV GN=Vif-His	rk_2	12540	64.7166	850.924	4	298.993	3.77018	1	823.67	4	IRTWNSLVKHHMYISKKAKGWFYR	XL:A-Thiol(Unsaturated)@26;Oxidation@29;XL:A-Alkene@33;XL:A-Thiol(Unsaturated)@36	-12.5213	30.4	0.21	FALSE	FALSE	rk_2	rk_2:K26;K33;K36	36	3	30.40,sp|rk_2|rk_2,26;33;36	2	DSSO 14N
Intra-Link	QE20150425-17_MS3-results_cleaned	QE20150425-17_MS3-results	rk_2	K26;K36;K33|K34	Vif_HIV HIV Vif-3xHis OS=HIV GN=Vif-His	rk_2	12567	64.8204	680.741	5	5.25734	5.25734	0	659.133	5	IRTWNSLVKHHMYISKKAKGWFYR	XL:A-Thiol(Unsaturated)@26;Oxidation@29;XL:A-Alkene@36;XL:A-Thiol(Unsaturated)@33|XL:A-Thiol(Unsaturated)@34	-5.57615	29.2	0.48	FALSE	FALSE	rk_2	rk_2:K26;K36;K33|K34	25	2	29.20,sp|rk_2|rk_2,26;36;33|34	2	DSSO 14N
Intra-Link	QE20150425-17_MS3-results_cleaned	QE20150425-17_MS3-results	rk_2	K26;K34;K36	Vif_HIV HIV Vif-3xHis OS=HIV GN=Vif-His	rk_2	12567	64.8204	680.741	5	5.25734	5.25734	0	652.74	5	IRTWNSLVKHHMYISKKAKGWFYR	XL:A-Alkene@26;Oxidation@29;XL:A-Alkene@34&XL:A-Thiol(Unsaturated)@36|XL:A-Thiol(Unsaturated)@34&XL:A-Alkene@36	-7.49084	36.8	0.1	FALSE	FALSE	rk_2	rk_2:K26;K34;K36	19	2	36.80,sp|rk_2|rk_2,26;34&36|34&36	2	DSSO 14N
Intra-Link	QE20150425-17_MS3-results_cleaned	QE20150425-17_MS3-results	rk_2	K26;K33;K36	Vif_HIV HIV Vif-3xHis OS=HIV GN=Vif-His	rk_2	12859	65.9146	783.379	4	6.92121	6.92121	0	748.378	4	TWNSLVKHHMYISKKAKGWFYR	XL:A-Alkene@26;Oxidation@29;XL:A-Thiol(Unsaturated)@33;XL:A-Alkene@36	-9.78761	30.4	0.034	FALSE	FALSE	rk_2	rk_2:K26;K33;K36	36	3	30.40,sp|rk_2|rk_2,26;33;36	2	DSSO 14N
Intra-Link	QE20150425-17_MS3-results_cleaned	QE20150425-17_MS3-results	rk_2	K26;K36;K33|K34	Vif_HIV HIV Vif-3xHis OS=HIV GN=Vif-His	rk_2	13359	67.7351	677.543	5	6.91841	6.91841	0	649.541	5	IRTWNSLVKHHMYISKKAKGWFYR	XL:A-Alkene@26;XL:A-Thiol(Unsaturated)@36;XL:A-Alkene@33|XL:A-Alkene@34	-8.73307	37.4	0.018	FALSE	FALSE	rk_2	rk_2:K26;K36;K33|K34	25	2	37.40,sp|rk_2|rk_2,26;36;33|34	2	DSSO 14N
Intra-Link	QE20150425-17_MS3-results_cleaned	QE20150425-17_MS3-results	rk_2	K26;K33;K36	Vif_HIV HIV Vif-3xHis OS=HIV GN=Vif-His	rk_2	13363	67.7482	846.677	4	6.09234	6.09234	0	811.677	4	IRTWNSLVKHHMYISKKAKGWFYR	XL:A-Alkene@26;XL:A-Alkene@33;XL:A-Thiol(Unsaturated)@36	-11.4081	49.6	6.3e-05	FALSE	FALSE	rk_2	rk_2:K26;K33;K36	36	3	49.60,sp|rk_2|rk_2,26;33;36	2	DSSO 14N
Intra-Link	QE20150425-17_MS3-results_cleaned	QE20150425-17_MS3-results	rk_2	K26;K36;K33|K34	Vif_HIV HIV Vif-3xHis OS=HIV GN=Vif-His	rk_2	13773	69.2409	779.381	4	7.12695	7.12695	0	752.37	4	TWNSLVKHHMYISKKAKGWFYR	XL:A-Thiol(Unsaturated)@26;XL:A-Thiol(Unsaturated)@36;XL:A-Alkene@33|XL:A-Alkene@34	-7.09201	33.9	0.0099	FALSE	FALSE	rk_2	rk_2:K26;K36;K33|K34	25	2	33.90,sp|rk_2|rk_2,26;36;33|34	2	DSSO 14N
Intra-Link	QE20150425-17_MS3-results_cleaned	QE20150425-17_MS3-results	rk_2	K26;K34;K36	Vif_HIV HIV Vif-3xHis OS=HIV GN=Vif-His	rk_2	13773	69.2409	779.381	4	7.12695	7.12695	0	744.378	4	TWNSLVKHHMYISKKAKGWFYR	XL:A-Alkene@26;XL:A-Alkene@34;XL:A-Thiol(Unsaturated)@36	-8.5353	45.8	7.8e-05	FALSE	FALSE	rk_2	rk_2:K26;K34;K36	19	2	45.80,sp|rk_2|rk_2,26;34;36	2	DSSO 14N
Intra-Link	QE20150425-17_MS3-results_cleaned	QE20150425-17_MS3-results	rk_2	K26;K33;K36	Vif_HIV HIV Vif-3xHis OS=HIV GN=Vif-His	rk_2	13777	69.2544	623.705	5	6.04449	6.04449	0	595.705	5	TWNSLVKHHMYISKKAKGWFYR	XL:A-Alkene@26;XL:A-Alkene@33;XL:A-Thiol(Unsaturated)@36	-11.0919	33.8	0.034	FALSE	FALSE	rk_2	rk_2:K26;K33;K36	36	3	33.80,sp|rk_2|rk_2,26;33;36	2	DSSO 14N
Intra-Link	QE20150425-18_MS3-results_cleaned	QE20150425-18_MS3-results	rk_2	K26;K33;K34|K36	Vif_HIV HIV Vif-3xHis OS=HIV GN=Vif-His	rk_2	13418	64.8279	680.741	5	4.80837	4.80837	0	652.741	5	IRTWNSLVKHHMYISKKAKGWFYR	XL:A-Alkene@26;Oxidation@29;XL:A-Alkene@33;XL:A-Thiol(Unsaturated)@34|XL:A-Thiol(Unsaturated)@36	-10.0952	35.8	0.033	FALSE	FALSE	rk_2	rk_2:K26;K33;K34|K36	8	0	35.80,sp|rk_2|rk_2,26;33;34|36	2	DSSO 14N
Intra-Link	QE20150425-18_MS3-results_cleaned	QE20150425-18_MS3-results	rk_2	K26;K36;K33|K34	Vif_HIV HIV Vif-3xHis OS=HIV GN=Vif-His	rk_2	13737	65.9543	626.905	5	7.85312	7.85312	0	598.903	5	TWNSLVKHHMYISKKAKGWFYR	XL:A-Alkene@26;Oxidation@29;XL:A-Alkene@36;XL:A-Thiol(Unsaturated)@33|XL:A-Thiol(Unsaturated)@34	-8.89054	31.1	0.39	FALSE	FALSE	rk_2	rk_2:K26;K36;K33|K34	25	2	31.10,sp|rk_2|rk_2,26;36;33|34	2	DSSO 14N
Intra-Link	QE20150425-18_MS3-results_cleaned	QE20150425-18_MS3-results	rk_2	K26;K36;K33|K34	Vif_HIV HIV Vif-3xHis OS=HIV GN=Vif-His	rk_2	14265	67.778	677.543	5	5.8358	5.8358	0	649.541	5	IRTWNSLVKHHMYISKKAKGWFYR	XL:A-Alkene@26;XL:A-Thiol(Unsaturated)@36;XL:A-Alkene@33|XL:A-Alkene@34	-8.11726	40	0.00084	FALSE	FALSE	rk_2	rk_2:K26;K36;K33|K34	25	2	40.00,sp|rk_2|rk_2,26;36;33|34	2	DSSO 14N
Intra-Link	QE20150425-18_MS3-results_cleaned	QE20150425-18_MS3-results	rk_2	K26;K33;K36	Vif_HIV HIV Vif-3xHis OS=HIV GN=Vif-His	rk_2	14276	67.8157	846.676	4	4.93755	4.93755	0	819.669	4	IRTWNSLVKHHMYISKKAKGWFYR	XL:A-Thiol(Unsaturated)@26;XL:A-Alkene@33;XL:A-Thiol(Unsaturated)@36	-10.0553	41.5	0.0025	FALSE	FALSE	rk_2	rk_2:K26;K33;K36	36	3	41.50,sp|rk_2|rk_2,26;33;36	2	DSSO 14N
Intra-Link	QE20150425-18_MS3-results_cleaned	QE20150425-18_MS3-results	rk_2	K26;K33;K36	Vif_HIV HIV Vif-3xHis OS=HIV GN=Vif-His	rk_2	14276	67.8157	846.676	4	-285.88	10.6548	-1	819.918	4	IRTWNSLVKHHMYISKKAKGWFYR	Deamidated@22;XL:A-Thiol(Unsaturated)@26;XL:A-Alkene@33;XL:A-Thiol(Unsaturated)@36	-14.1943	38.5	0.018	FALSE	FALSE	rk_2	rk_2:K26;K33;K36	36	3	38.50,sp|rk_2|rk_2,26;33;36	2	DSSO 14N
Intra-Link	QE20150425-18_MS3-results_cleaned	QE20150425-18_MS3-results	rk_2	K26;K33;K36	Vif_HIV HIV Vif-3xHis OS=HIV GN=Vif-His	rk_2	14694	69.2537	779.379	4	5.16659	5.16659	0	752.37	4	TWNSLVKHHMYISKKAKGWFYR	XL:A-Thiol(Unsaturated)@26;XL:A-Alkene@33;XL:A-Thiol(Unsaturated)@36	-6.9591	37.8	0.0069	FALSE	FALSE	rk_2	rk_2:K26;K33;K36	36	3	37.80,sp|rk_2|rk_2,26;33;36	2	DSSO 14N
Intra-Link	QE20150425-18_MS3-results_cleaned	QE20150425-18_MS3-results	rk_2	K26;K34;K36	Vif_HIV HIV Vif-3xHis OS=HIV GN=Vif-His	rk_2	14694	69.2537	779.379	4	5.16659	5.16659	0	744.378	4	TWNSLVKHHMYISKKAKGWFYR	XL:A-Alkene@26;XL:A-Alkene@34;XL:A-Thiol(Unsaturated)@36	-8.13228	39.4	0.0016	FALSE	FALSE	rk_2	rk_2:K26;K34;K36	19	2	39.40,sp|rk_2|rk_2,26;34;36	2	DSSO 14N
Intra-Link	QE20150425-18_MS3-results_cleaned	QE20150425-18_MS3-results	rk_2	K26;K36;K33|K34	Vif_HIV HIV Vif-3xHis OS=HIV GN=Vif-His	rk_2	14705	69.2909	623.705	5	5.94647	5.94647	0	595.704	5	TWNSLVKHHMYISKKAKGWFYR	XL:A-Alkene@26;XL:A-Thiol(Unsaturated)@36;XL:A-Alkene@33|XL:A-Alkene@34	-9.41322	26.7	0.47	FALSE	FALSE	rk_2	rk_2:K26;K36;K33|K34	25	2	26.70,sp|rk_2|rk_2,26;36;33|34	2	DSSO 14N
Intra-Link	QE20150425-19_MS3-results_cleaned	QE20150425-19_MS3-results	rk_2	K26;K33;K34|K36	Vif_HIV HIV Vif-3xHis OS=HIV GN=Vif-His	rk_2	13349	67.9465	677.543	5	6.10645	6.10645	0	649.541	5	IRTWNSLVKHHMYISKKAKGWFYR	XL:A-Alkene@26;XL:A-Alkene@33;XL:A-Thiol(Unsaturated)@34|XL:A-Thiol(Unsaturated)@36	-8.27121	39.4	0.012	FALSE	FALSE	rk_2	rk_2:K26;K33;K34|K36	8	0	39.40,sp|rk_2|rk_2,26;33;34|36	2	DSSO 14N
Intra-Link	QE20150425-19_MS3-results_cleaned	QE20150425-19_MS3-results	rk_2	K26;K36;K33|K34	Vif_HIV HIV Vif-3xHis OS=HIV GN=Vif-His	rk_2	13349	67.9465	677.543	5	6.10645	6.10645	0	655.935	5	IRTWNSLVKHHMYISKKAKGWFYR	XL:A-Thiol(Unsaturated)@26;XL:A-Alkene@36;XL:A-Thiol(Unsaturated)@33|XL:A-Thiol(Unsaturated)@34	-7.55921	33.1	0.047	FALSE	FALSE	rk_2	rk_2:K26;K36;K33|K34	25	2	33.10,sp|rk_2|rk_2,26;36;33|34	2	DSSO 14N
Intra-Link	QE20150425-19_MS3-results_cleaned	QE20150425-19_MS3-results	rk_2	K26;K33;K36	Vif_HIV HIV Vif-3xHis OS=HIV GN=Vif-His	rk_2	13353	67.96	846.677	4	-284.148	12.387	-1	819.919	4	IRTWNSLVKHHMYISKKAKGWFYR	Deamidated@22;XL:A-Thiol(Unsaturated)@26;XL:A-Alkene@33;XL:A-Thiol(Unsaturated)@36	-14.3162	39.3	0.01	FALSE	FALSE	rk_2	rk_2:K26;K33;K36	36	3	39.30,sp|rk_2|rk_2,26;33;36	2	DSSO 14N
Intra-Link	QE20150425-19_MS3-results_cleaned	QE20150425-19_MS3-results	rk_2	K26;K33;K36	Vif_HIV HIV Vif-3xHis OS=HIV GN=Vif-His	rk_2	13724	69.3682	779.375	4	-0.00875022	-0.00875022	0	744.378	4	TWNSLVKHHMYISKKAKGWFYR	XL:A-Alkene@26;XL:A-Thiol(Unsaturated)@33;XL:A-Alkene@36	-8.93832	43.3	0.001	FALSE	FALSE	rk_2	rk_2:K26;K33;K36	36	3	43.30,sp|rk_2|rk_2,26;33;36	2	DSSO 14N
Intra-Link	QE20150425-19_MS3-results_cleaned	QE20150425-19_MS3-results	rk_2	K26;K33;K36	Vif_HIV HIV Vif-3xHis OS=HIV GN=Vif-His	rk_2	13729	69.39	623.705	5	5.35836	5.35836	0	595.705	5	TWNSLVKHHMYISKKAKGWFYR	XL:A-Alkene@26;XL:A-Alkene@33;XL:A-Thiol(Unsaturated)@36	-10.924	33.6	0.14	FALSE	FALSE	rk_2	rk_2:K26;K33;K36	36	3	33.60,sp|rk_2|rk_2,26;33;36	2	DSSO 14N
Intra-Link	QE20150425-23_MS3-results_cleaned	QE20150425-23_MS3-results	rk_2	K26;K33;K36	Vif_HIV HIV Vif-3xHis OS=HIV GN=Vif-His	rk_2	14700	68.0902	677.542	5	4.48253	4.48253	0	649.54	5	IRTWNSLVKHHMYISKKAKGWFYR	XL:A-Alkene@26;XL:A-Thiol(Unsaturated)@33;XL:A-Alkene@36	-7.03958	41.5	0.0003	FALSE	FALSE	rk_2	rk_2:K26;K33;K36	36	3	41.50,sp|rk_2|rk_2,26;33;36	2	DSSO 14N
Intra-Link	QE20150425-23_MS3-results_cleaned	QE20150425-23_MS3-results	rk_2	K26;K33;K36	Vif_HIV HIV Vif-3xHis OS=HIV GN=Vif-His	rk_2	14705	68.1076	846.673	4	2.19493	2.19493	0	819.67	4	IRTWNSLVKHHMYISKKAKGWFYR	XL:A-Thiol(Unsaturated)@26;XL:A-Alkene@33;XL:A-Thiol(Unsaturated)@36	-11.5193	34.7	0.0073	FALSE	FALSE	rk_2	rk_2:K26;K33;K36	36	3	34.70,sp|rk_2|rk_2,26;33;36	2	DSSO 14N
Intra-Link	QE20150425-23_MS3-results_cleaned	QE20150425-23_MS3-results	rk_2	K26;K36;K33|K34	Vif_HIV HIV Vif-3xHis OS=HIV GN=Vif-His	rk_2	15109	69.5177	779.378	4	3.75514	3.75514	0	752.37	4	TWNSLVKHHMYISKKAKGWFYR	XL:A-Thiol(Unsaturated)@26;XL:A-Alkene@36;XL:A-Thiol(Unsaturated)@33|XL:A-Thiol(Unsaturated)@34	-7.09201	32	0.019	FALSE	FALSE	rk_2	rk_2:K26;K36;K33|K34	25	2	32.00,sp|rk_2|rk_2,26;36;33|34	2	DSSO 14N
Intra-Link	QE20150425-23_MS3-results_cleaned	QE20150425-23_MS3-results	rk_2	K26;K34;K36	Vif_HIV HIV Vif-3xHis OS=HIV GN=Vif-His	rk_2	15109	69.5177	779.378	4	3.75514	3.75514	0	744.378	4	TWNSLVKHHMYISKKAKGWFYR	XL:A-Alkene@26;XL:A-Alkene@34;XL:A-Thiol(Unsaturated)@36	-7.99794	45.8	0.00013	FALSE	FALSE	rk_2	rk_2:K26;K34;K36	19	2	45.80,sp|rk_2|rk_2,26;34;36	2	DSSO 14N
Intra-Link	QE20150425-23_MS3-results_cleaned	QE20150425-23_MS3-results	rk_2	K26;K36;K33|K34	Vif_HIV HIV Vif-3xHis OS=HIV GN=Vif-His	rk_2	15114	69.534	623.705	5	5.06431	5.06431	0	595.704	5	TWNSLVKHHMYISKKAKGWFYR	XL:A-Alkene@26;XL:A-Thiol(Unsaturated)@36;XL:A-Alkene@33|XL:A-Alkene@34	-8.74175	26.8	0.31	FALSE	FALSE	rk_2	rk_2:K26;K36;K33|K34	25	2	26.80,sp|rk_2|rk_2,26;36;33|34	2	DSSO 14N
Intra-Link	QE20150802-31_MS3-results_cleaned	QE20150802-31_MS3-results	rk_2	K26;K34;K36	Vif_HIV HIV Vif-3xHis OS=HIV GN=Vif-His	rk_2	21148	73.2565	779.627	4	322.98	0.717024	1	744.374	4	TWNSLVKHHMYISKKAKGWFYR	XL:A-Alkene@26;XL:A-Thiol(Unsaturated)@34;XL:A-Alkene@36	-3.02736	23.9	0.11	FALSE	FALSE	rk_2	rk_2:K26;K34;K36	19	2	23.90,sp|rk_2|rk_2,26;34;36	2	DSSO 14N
Intra-Link	QE20150802-32_MS3-results_cleaned	QE20150802-32_MS3-results	rk_2	K26;K34;K36	Vif_HIV HIV Vif-3xHis OS=HIV GN=Vif-His	rk_2	21291	73.3102	779.373	4	-3.22374	-3.22374	0	744.374	4	TWNSLVKHHMYISKKAKGWFYR	XL:A-Alkene@26;XL:A-Alkene@34;XL:A-Thiol(Unsaturated)@36	-2.89302	36.6	0.0084	FALSE	FALSE	rk_2	rk_2:K26;K34;K36	19	2	36.60,sp|rk_2|rk_2,26;34;36	2	DSSO 14N
Intra-Link	QE20150802-33_MS3-results_cleaned	QE20150802-33_MS3-results	rk_2	K33;K34;K36	Vif_HIV HIV Vif-3xHis OS=HIV GN=Vif-His	rk_2	20293	71.0279	572.263	4	0.703332	0.703332	0	537.261	4	HHMYISKKAKGWFYR	XL:A-Alkene@33;XL:A-Alkene@34;XL:A-Thiol(Unsaturated)@36	-3.16524	36.5	0.007	FALSE	FALSE	rk_2	rk_2:K33;K34;K36	4	1	36.50,sp|rk_2|rk_2,33;34;36	2	DSSO 14N
Intra-Link	QE20150802-35_MS3-results_cleaned	QE20150802-35_MS3-results	rk_2	K33;K34;K36	Vif_HIV HIV Vif-3xHis OS=HIV GN=Vif-His	rk_2	20455	71.0576	572.255	4	-13.1864	-13.1864	0	537.261	4	HHMYISKKAKGWFYR	XL:A-Alkene@33;XL:A-Alkene@34;XL:A-Thiol(Unsaturated)@36	-3.53749	27.2	0.47	FALSE	FALSE	rk_2	rk_2:K33;K34;K36	4	1	27.20,sp|rk_2|rk_2,33;34;36	2	DSSO 14N
Intra-Link	VE20150618-06_A_MS3-results_cleaned	VE20150618-06_A_MS3-results	rk_2	K33;K34;K36	Vif_HIV HIV Vif-3xHis OS=HIV GN=Vif-His	rk_2	15593	59.7061	572.261	4	-3.67727	-3.67727	0	537.253	4	HHMYISKKAKGWFYR	XL:A-Alkene@33;XL:A-Thiol(Unsaturated)@34;XL:A-Alkene@36	10.7946	30.5	0.068	FALSE	FALSE	rk_2	rk_2:K33;K34;K36	4	1	30.50,sp|rk_2|rk_2,33;34;36	2	DSSO 14N
Intra-Link	VE20150618-07_MS3-results_cleaned	VE20150618-07_MS3-results	rk_2	K33;K34;K36	Vif_HIV HIV Vif-3xHis OS=HIV GN=Vif-His	rk_2	16122	59.8532	572.262	4	-0.685639	-0.685639	0	537.253	4	HHMYISKKAKGWFYR	XL:A-Alkene@33;XL:A-Alkene@34;XL:A-Thiol(Unsaturated)@36	11.1669	31.4	0.069	FALSE	FALSE	rk_2	rk_2:K33;K34;K36	4	1	31.40,sp|rk_2|rk_2,33;34;36	2	DSSO 14N
Intra-Link	VE20160714-148-results_cleaned	VE20160714-148-results	rk_2	K26;K36;K33|K34	Vif_HIV HIV Vif-3xHis OS=HIV GN=Vif-His	rk_2	7932	39.1308	783.377	4	3.9567	3.9567	0	748.37	4	TWNSLVKHHMYISKKAKGWFYR	XL:A-Alkene@26;Oxidation@29;XL:A-Thiol(Unsaturated)@36;XL:A-Alkene@33|XL:A-Alkene@34	1.03581	29.5	0.26	FALSE	FALSE	rk_2	rk_2:K26;K36;K33|K34	25	2	29.50,sp|rk_2|rk_2,26;36;33|34	2	DSSO 14N
Intra-Link	VE20160714-16-results_cleaned	VE20160714-16-results	rk_2	K26;K34;K36	Vif_HIV HIV Vif-3xHis OS=HIV GN=Vif-His	rk_2	8545	41.1968	779.376	4	0.618564	0.618564	0	744.372	4	TWNSLVKHHMYISKKAKGWFYR	XL:A-Alkene@26;XL:A-Alkene@34;XL:A-Thiol(Unsaturated)@36	-1.28093	29.7	0.085	FALSE	FALSE	rk_2	rk_2:K26;K34;K36	19	2	29.70,sp|rk_2|rk_2,26;34;36	2	DSSO 14N
Intra-Link	VE20160714-17-results_cleaned	VE20160714-17-results	rk_2	K26;K33;K36	Vif_HIV HIV Vif-3xHis OS=HIV GN=Vif-His	rk_2	8928	41.1228	779.376	4	1.16746	1.16746	0	752.365	4	TWNSLVKHHMYISKKAKGWFYR	XL:A-Thiol(Unsaturated)@26;XL:A-Alkene@33;XL:A-Thiol(Unsaturated)@36	-0.180515	32.7	0.048	FALSE	FALSE	rk_2	rk_2:K26;K33;K36	36	3	32.70,sp|rk_2|rk_2,26;33;36	2	DSSO 14N
Intra-Link	VE20160714-25-results_cleaned	VE20160714-25-results	rk_2	K26;K33;K34	Vif_HIV HIV Vif-3xHis OS=HIV GN=Vif-His	rk_2	8074	41.211	677.544	5	7.73037	7.73037	0	649.536	5	IRTWNSLVKHHMYISKKAKGWFYR	XL:A-Alkene@26;XL:A-Alkene@33&XL:A-Thiol(Unsaturated)@34|XL:A-Thiol(Unsaturated)@33&XL:A-Alkene@34	-0.573473	34	0.062	FALSE	FALSE	rk_2	rk_2:K26;K33;K34	4	0	34.00,sp|rk_2|rk_2,26;33&34|33&34	2	DSSO 14N
Intra-Link	VE20160714-25-results_cleaned	VE20160714-25-results	rk_2	K26;K33;K36	Vif_HIV HIV Vif-3xHis OS=HIV GN=Vif-His	rk_2	8074	41.211	677.544	5	7.73037	7.73037	0	655.931	5	IRTWNSLVKHHMYISKKAKGWFYR	XL:A-Thiol(Unsaturated)@26;XL:A-Thiol(Unsaturated)@33;XL:A-Alkene@36	-1.00369	33.4	0.11	FALSE	FALSE	rk_2	rk_2:K26;K33;K36	36	3	33.40,sp|rk_2|rk_2,26;33;36	2	DSSO 14N
Intra-Link	VE20160714-25-results_cleaned	VE20160714-25-results	rk_2	K26;K33;K36	Vif_HIV HIV Vif-3xHis OS=HIV GN=Vif-His	rk_2	8329	42.1165	779.376	4	0.696978	0.696978	0	744.371	4	TWNSLVKHHMYISKKAKGWFYR	XL:A-Alkene@26;XL:A-Alkene@33;XL:A-Thiol(Unsaturated)@36	0.465509	32.4	0.038	FALSE	FALSE	rk_2	rk_2:K26;K33;K36	36	3	32.40,sp|rk_2|rk_2,26;33;36	2	DSSO 14N
Intra-Link	VE20160714-26-results_cleaned	VE20160714-26-results	rk_2	K26;K33;K34	Vif_HIV HIV Vif-3xHis OS=HIV GN=Vif-His	rk_2	8615	41.0911	677.54	5	2.58796	2.58796	0	649.537	5	IRTWNSLVKHHMYISKKAKGWFYR	XL:A-Alkene@26;XL:A-Alkene@33&XL:A-Thiol(Unsaturated)@34|XL:A-Thiol(Unsaturated)@33&XL:A-Alkene@34	-2.26699	31.6	0.17	FALSE	FALSE	rk_2	rk_2:K26;K33;K34	4	0	31.60,sp|rk_2|rk_2,26;33&34|33&34	2	DSSO 14N
Intra-Link	VE20160714-26-results_cleaned	VE20160714-26-results	rk_2	K26;K36;K33|K34	Vif_HIV HIV Vif-3xHis OS=HIV GN=Vif-His	rk_2	8861	41.9212	779.373	4	-2.83166	-2.83166	0	752.366	4	TWNSLVKHHMYISKKAKGWFYR	XL:A-Thiol(Unsaturated)@26;XL:A-Alkene@36;XL:A-Thiol(Unsaturated)@33|XL:A-Thiol(Unsaturated)@34	-1.50966	36.4	0.019	FALSE	FALSE	rk_2	rk_2:K26;K36;K33|K34	25	2	36.40,sp|rk_2|rk_2,26;36;33|34	2	DSSO 14N
Intra-Link	VE20160714-28-results_cleaned	VE20160714-28-results	rk_2	K26;K33;K36	Vif_HIV HIV Vif-3xHis OS=HIV GN=Vif-His	rk_2	8175	38.6158	783.375	4	1.6943	1.6943	0	748.37	4	TWNSLVKHHMYISKKAKGWFYR	XL:A-Alkene@26;Oxidation@29;XL:A-Thiol(Unsaturated)@33;XL:A-Alkene@36	-0.0331797	31.2	0.11	FALSE	FALSE	rk_2	rk_2:K26;K33;K36	36	3	31.20,sp|rk_2|rk_2,26;33;36	2	DSSO 14N
Intra-Link	VE20160714-28-results_cleaned	VE20160714-28-results	rk_2	K26;K33&K34|K33&K36|K33&K34|K34&K36|K33&K36|K34&K36	Vif_HIV HIV Vif-3xHis OS=HIV GN=Vif-His	rk_2	8662	40.3029	677.539	5	1.23469	1.23469	0	655.93	5	IRTWNSLVKHHMYISKKAKGWFYR	XL:A-Thiol(Unsaturated)@26;XL:A-Alkene@33&XL:A-Thiol(Unsaturated)@34|XL:A-Alkene@33&XL:A-Thiol(Unsaturated)@36|XL:A-Thiol(Unsaturated)@33&XL:A-Alkene@34|XL:A-Alkene@34&XL:A-Thiol(Unsaturated)@36|XL:A-Thiol(Unsaturated)@33&XL:A-Alkene@36|XL:A-Thiol(Unsaturated)@34&XL:A-Alkene@36	0.825772	29	0.26	FALSE	FALSE	rk_2	rk_2:K26;K33&K34|K33&K36|K33&K34|K34&K36|K33&K36|K34&K36	3	0	29.00,sp|rk_2|rk_2,26;33&34|33&36|33&34|34&36|33&36|34&36	2	DSSO 14N
Intra-Link	VE20160714-28-results_cleaned	VE20160714-28-results	rk_2	K26;K33;K36	Vif_HIV HIV Vif-3xHis OS=HIV GN=Vif-His	rk_2	8662	40.3029	677.539	5	1.23469	1.23469	0	649.535	5	IRTWNSLVKHHMYISKKAKGWFYR	XL:A-Alkene@26;XL:A-Thiol(Unsaturated)@33;XL:A-Alkene@36	0.812132	32.6	0.15	FALSE	FALSE	rk_2	rk_2:K26;K33;K36	36	3	32.60,sp|rk_2|rk_2,26;33;36	2	DSSO 14N
Intra-Link	VE20160714-28-results_cleaned	VE20160714-28-results	rk_2	K26;K34;K36	Vif_HIV HIV Vif-3xHis OS=HIV GN=Vif-His	rk_2	8910	41.1434	779.375	4	-0.322407	-0.322407	0	744.371	4	TWNSLVKHHMYISKKAKGWFYR	XL:A-Alkene@26;XL:A-Alkene@34;XL:A-Thiol(Unsaturated)@36	0.465509	28.6	0.2	FALSE	FALSE	rk_2	rk_2:K26;K34;K36	19	2	28.60,sp|rk_2|rk_2,26;34;36	2	DSSO 14N
Intra-Link	VE20160714-28-results_cleaned	VE20160714-28-results	rk_2	K26;K34;K36	Vif_HIV HIV Vif-3xHis OS=HIV GN=Vif-His	rk_2	8910	41.1434	779.375	4	-316.273	5.8891	-1	752.614	4	TWNSLVKHHMYISKKAKGWFYR	Deamidated@22;XL:A-Thiol(Unsaturated)@26;XL:A-Alkene@34;XL:A-Thiol(Unsaturated)@36	-4.55999	30.4	0.36	FALSE	FALSE	rk_2	rk_2:K26;K34;K36	19	2	30.40,sp|rk_2|rk_2,26;34;36	2	DSSO 14N
Intra-Link	VE20160714-29-results_cleaned	VE20160714-29-results	rk_2	K26;K33;K36	Vif_HIV HIV Vif-3xHis OS=HIV GN=Vif-His	rk_2	9216	40.2355	846.669	4	-2.71292	-2.71292	0	819.662	4	IRTWNSLVKHHMYISKKAKGWFYR	XL:A-Thiol(Unsaturated)@26;XL:A-Alkene@33;XL:A-Thiol(Unsaturated)@36	-1.27133	39.3	0.0011	FALSE	FALSE	rk_2	rk_2:K26;K33;K36	36	3	39.30,sp|rk_2|rk_2,26;33;36	2	DSSO 14N
Intra-Link	VE20160714-29-results_cleaned	VE20160714-29-results	rk_2	K26;K33;K36	Vif_HIV HIV Vif-3xHis OS=HIV GN=Vif-His	rk_2	9216	40.2355	846.669	4	-293.528	3.00427	-1	811.921	4	IRTWNSLVKHHMYISKKAKGWFYR	Deamidated@22;XL:A-Alkene@26;XL:A-Thiol(Unsaturated)@33;XL:A-Alkene@36	-8.44397	27.3	0.31	FALSE	FALSE	rk_2	rk_2:K26;K33;K36	36	3	27.30,sp|rk_2|rk_2,26;33;36	2	DSSO 14N
Intra-Link	VE20160714-29-results_cleaned	VE20160714-29-results	rk_2	K26;K33;K36	Vif_HIV HIV Vif-3xHis OS=HIV GN=Vif-His	rk_2	9430	40.9187	779.375	4	-0.00875022	-0.00875022	0	752.365	4	TWNSLVKHHMYISKKAKGWFYR	XL:A-Thiol(Unsaturated)@26;XL:A-Alkene@33;XL:A-Thiol(Unsaturated)@36	-0.446344	37.4	0.0062	FALSE	FALSE	rk_2	rk_2:K26;K33;K36	36	3	37.40,sp|rk_2|rk_2,26;33;36	2	DSSO 14N
Intra-Link	VE20160714-29-results_cleaned	VE20160714-29-results	rk_2	K26;K34;K36	Vif_HIV HIV Vif-3xHis OS=HIV GN=Vif-His	rk_2	9430	40.9187	779.375	4	-0.00875022	-0.00875022	0	744.373	4	TWNSLVKHHMYISKKAKGWFYR	XL:A-Alkene@26;XL:A-Alkene@34;XL:A-Thiol(Unsaturated)@36	-2.22132	44.5	0.0015	FALSE	FALSE	rk_2	rk_2:K26;K34;K36	19	2	44.50,sp|rk_2|rk_2,26;34;36	2	DSSO 14N
Intra-Link	VE20160714-29-results_cleaned	VE20160714-29-results	rk_2	K26;K33;K36	Vif_HIV HIV Vif-3xHis OS=HIV GN=Vif-His	rk_2	9436	40.9382	623.702	5	0.35945	0.35945	0	602.094	5	TWNSLVKHHMYISKKAKGWFYR	XL:A-Thiol(Unsaturated)@26;XL:A-Alkene@33;XL:A-Thiol(Unsaturated)@36	-1.98201	30.6	0.2	FALSE	FALSE	rk_2	rk_2:K26;K33;K36	36	3	30.60,sp|rk_2|rk_2,26;33;36	2	DSSO 14N
Intra-Link	VE20160714-31-results_cleaned	VE20160714-31-results	rk_2	K26;K36;K33|K34	Vif_HIV HIV Vif-3xHis OS=HIV GN=Vif-His	rk_2	8897	41.0415	779.377	4	1.87319	1.87319	0	744.373	4	TWNSLVKHHMYISKKAKGWFYR	XL:A-Alkene@26;XL:A-Thiol(Unsaturated)@36;XL:A-Alkene@33|XL:A-Alkene@34	-1.95263	31.2	0.06	FALSE	FALSE	rk_2	rk_2:K26;K36;K33|K34	25	2	31.20,sp|rk_2|rk_2,26;36;33|34	2	DSSO 14N
Intra-Link	VE20160714-31-results_cleaned	VE20160714-31-results	rk_2	K26;K36;K33|K34	Vif_HIV HIV Vif-3xHis OS=HIV GN=Vif-His	rk_2	8897	41.0415	779.377	4	-314.078	8.08472	-1	752.613	4	TWNSLVKHHMYISKKAKGWFYR	Deamidated@22;XL:A-Thiol(Unsaturated)@26;XL:A-Alkene@36;XL:A-Thiol(Unsaturated)@33|XL:A-Thiol(Unsaturated)@34	-3.76278	28.7	0.2	FALSE	FALSE	rk_2	rk_2:K26;K36;K33|K34	25	2	28.70,sp|rk_2|rk_2,26;36;33|34	2	DSSO 14N
Intra-Link	VE20160714-32-results_cleaned	VE20160714-32-results	rk_2	K26;K33;K36	Vif_HIV HIV Vif-3xHis OS=HIV GN=Vif-His	rk_2	9290	40.8909	779.376	4	1.63795	1.63795	0	744.371	4	TWNSLVKHHMYISKKAKGWFYR	XL:A-Alkene@26;XL:A-Alkene@33;XL:A-Thiol(Unsaturated)@36	0.196826	28.3	0.38	FALSE	FALSE	rk_2	rk_2:K26;K33;K36	36	3	28.30,sp|rk_2|rk_2,26;33;36	2	DSSO 14N
Intra-Link	VE20160714-32-results_cleaned	VE20160714-32-results	rk_2	K26;K33;K36	Vif_HIV HIV Vif-3xHis OS=HIV GN=Vif-His	rk_2	9290	40.8909	779.376	4	-314.314	7.84947	-1	752.614	4	TWNSLVKHHMYISKKAKGWFYR	Deamidated@22;XL:A-Thiol(Unsaturated)@26;XL:A-Thiol(Unsaturated)@33;XL:A-Alkene@36	-5.09147	30.5	0.034	FALSE	FALSE	rk_2	rk_2:K26;K33;K36	36	3	30.50,sp|rk_2|rk_2,26;33;36	2	DSSO 14N
Intra-Link	VE20160714-88-results_cleaned	VE20160714-88-results	rk_2	K26;K33;K34|K36	Vif_HIV HIV Vif-3xHis OS=HIV GN=Vif-His	rk_2	8140	40.5804	677.54	5	2.40752	2.40752	0	649.535	5	IRTWNSLVKHHMYISKKAKGWFYR	XL:A-Alkene@26;XL:A-Thiol(Unsaturated)@33;XL:A-Alkene@34|XL:A-Alkene@36	0.350263	32.4	0.12	FALSE	FALSE	rk_2	rk_2:K26;K33;K34|K36	8	0	32.40,sp|rk_2|rk_2,26;33;34|36	2	DSSO 14N
Intra-Link	VE20160714-88-results_cleaned	VE20160714-88-results	rk_2	K26;K36;K33|K34	Vif_HIV HIV Vif-3xHis OS=HIV GN=Vif-His	rk_2	8140	40.5804	677.54	5	2.40752	2.40752	0	655.93	5	IRTWNSLVKHHMYISKKAKGWFYR	XL:A-Thiol(Unsaturated)@26;XL:A-Alkene@36;XL:A-Thiol(Unsaturated)@33|XL:A-Thiol(Unsaturated)@34	-0.0889602	30.3	0.2	FALSE	FALSE	rk_2	rk_2:K26;K36;K33|K34	25	2	30.30,sp|rk_2|rk_2,26;36;33|34	2	DSSO 14N
Intra-Link	VE20160714-88-results_cleaned	VE20160714-88-results	rk_2	K26;K33;K36	Vif_HIV HIV Vif-3xHis OS=HIV GN=Vif-His	rk_2	8144	40.5923	846.674	4	-287.972	8.56172	-1	819.912	4	IRTWNSLVKHHMYISKKAKGWFYR	Deamidated@22;XL:A-Thiol(Unsaturated)@26;XL:A-Alkene@33;XL:A-Thiol(Unsaturated)@36	-5.77887	41.7	0.0056	FALSE	FALSE	rk_2	rk_2:K26;K33;K36	36	3	41.70,sp|rk_2|rk_2,26;33;36	2	DSSO 14N
Intra-Link	VE20160714-89-results_cleaned	VE20160714-89-results	rk_2	K26;K36;K33|K34	Vif_HIV HIV Vif-3xHis OS=HIV GN=Vif-His	rk_2	7946	38.3225	680.739	5	2.02478	2.02478	0	659.128	5	IRTWNSLVKHHMYISKKAKGWFYR	XL:A-Thiol(Unsaturated)@26;Oxidation@29;XL:A-Alkene@36;XL:A-Thiol(Unsaturated)@33|XL:A-Thiol(Unsaturated)@34	1.25101	30.5	0.19	FALSE	FALSE	rk_2	rk_2:K26;K36;K33|K34	25	2	30.50,sp|rk_2|rk_2,26;36;33|34	2	DSSO 14N
Intra-Link	VE20160714-89-results_cleaned	VE20160714-89-results	rk_2	K26;K33;K34|K36	Vif_HIV HIV Vif-3xHis OS=HIV GN=Vif-His	rk_2	8612	40.5484	677.54	5	2.22709	2.22709	0	655.929	5	IRTWNSLVKHHMYISKKAKGWFYR	XL:A-Thiol(Unsaturated)@26;XL:A-Thiol(Unsaturated)@33;XL:A-Alkene@34|XL:A-Alkene@36	0.978228	33.6	0.05	FALSE	FALSE	rk_2	rk_2:K26;K33;K34|K36	8	0	33.60,sp|rk_2|rk_2,26;33;34|36	2	DSSO 14N
Intra-Link	VE20160714-89-results_cleaned	VE20160714-89-results	rk_2	K26;K33;K34|K36	Vif_HIV HIV Vif-3xHis OS=HIV GN=Vif-His	rk_2	8612	40.5484	677.54	5	-288.589	7.94431	-1	649.736	5	IRTWNSLVKHHMYISKKAKGWFYR	Deamidated@22;XL:A-Alkene@26;XL:A-Thiol(Unsaturated)@33;XL:A-Alkene@34|XL:A-Alkene@36	-5.03185	31.2	0.4	FALSE	FALSE	rk_2	rk_2:K26;K33;K34|K36	8	0	31.20,sp|rk_2|rk_2,26;33;34|36	2	DSSO 14N
Intra-Link	VE20160714-89-results_cleaned	VE20160714-89-results	rk_2	K26;K36;K33|K34	Vif_HIV HIV Vif-3xHis OS=HIV GN=Vif-His	rk_2	8618	40.5691	846.673	4	1.32884	1.32884	0	819.664	4	IRTWNSLVKHHMYISKKAKGWFYR	XL:A-Thiol(Unsaturated)@26;XL:A-Thiol(Unsaturated)@36;XL:A-Alkene@33|XL:A-Alkene@34	-4.07735	33.3	0.05	FALSE	FALSE	rk_2	rk_2:K26;K36;K33|K34	25	2	33.30,sp|rk_2|rk_2,26;36;33|34	2	DSSO 14N
Intra-Link	VE20160714-89-results_cleaned	VE20160714-89-results	rk_2	K26;K33;K36	Vif_HIV HIV Vif-3xHis OS=HIV GN=Vif-His	rk_2	8891	41.4979	779.376	4	1.40271	1.40271	0	744.372	4	TWNSLVKHHMYISKKAKGWFYR	XL:A-Alkene@26;XL:A-Alkene@33;XL:A-Thiol(Unsaturated)@36	-0.474881	29.7	0.2	FALSE	FALSE	rk_2	rk_2:K26;K33;K36	36	3	29.70,sp|rk_2|rk_2,26;33;36	2	DSSO 14N
Intra-Link	VE20160714-91-results_cleaned	VE20160714-91-results	rk_2	K26;K33;K36	Vif_HIV HIV Vif-3xHis OS=HIV GN=Vif-His	rk_2	7385	38.5168	850.672	4	-286.701	8.43736	-1	823.911	4	IRTWNSLVKHHMYISKKAKGWFYR	Deamidated@22;XL:A-Thiol(Unsaturated)@26;Oxidation@29;XL:A-Alkene@33;XL:A-Thiol(Unsaturated)@36	-7.05112	33.9	0.095	FALSE	FALSE	rk_2	rk_2:K26;K33;K36	36	3	33.90,sp|rk_2|rk_2,26;33;36	2	DSSO 14N
Intra-Link	VE20160714-91-results_cleaned	VE20160714-91-results	rk_2	K26;K33&K34|K33&K36|K33&K34|K34&K36	Vif_HIV HIV Vif-3xHis OS=HIV GN=Vif-His	rk_2	7996	40.7372	677.54	5	1.50534	1.50534	0	655.93	5	IRTWNSLVKHHMYISKKAKGWFYR	XL:A-Thiol(Unsaturated)@26;XL:A-Alkene@33&XL:A-Thiol(Unsaturated)@34|XL:A-Alkene@33&XL:A-Thiol(Unsaturated)@36|XL:A-Thiol(Unsaturated)@33&XL:A-Alkene@34|XL:A-Alkene@34&XL:A-Thiol(Unsaturated)@36	0.063495	33.6	0.046	FALSE	FALSE	rk_2	rk_2:K26;K33&K34|K33&K36|K33&K34|K34&K36	1	0	33.60,sp|rk_2|rk_2,26;33&34|33&36|33&34|34&36	2	DSSO 14N
Intra-Link	VE20160714-91-results_cleaned	VE20160714-91-results	rk_2	K26;K33;K36	Vif_HIV HIV Vif-3xHis OS=HIV GN=Vif-His	rk_2	8000	40.7522	846.672	4	-289.704	6.82953	-1	819.912	4	IRTWNSLVKHHMYISKKAKGWFYR	Deamidated@22;XL:A-Thiol(Unsaturated)@26;XL:A-Alkene@33;XL:A-Thiol(Unsaturated)@36	-6.14476	40.4	0.0047	FALSE	FALSE	rk_2	rk_2:K26;K33;K36	36	3	40.40,sp|rk_2|rk_2,26;33;36	2	DSSO 14N
Intra-Link	VE20160714-91-results_cleaned	VE20160714-91-results	rk_2	K26;K33;K36	Vif_HIV HIV Vif-3xHis OS=HIV GN=Vif-His	rk_2	8236	41.6349	779.376	4	-315.098	7.06532	-1	752.614	4	TWNSLVKHHMYISKKAKGWFYR	Deamidated@22;XL:A-Thiol(Unsaturated)@26;XL:A-Thiol(Unsaturated)@33;XL:A-Alkene@36	-3.89565	28.8	0.27	FALSE	FALSE	rk_2	rk_2:K26;K33;K36	36	3	28.80,sp|rk_2|rk_2,26;33;36	2	DSSO 14N
Intra-Link	VE20160714-91-results_cleaned	VE20160714-91-results	rk_2	K26;K34;K36	Vif_HIV HIV Vif-3xHis OS=HIV GN=Vif-His	rk_2	8236	41.6349	779.376	4	0.853807	0.853807	0	744.372	4	TWNSLVKHHMYISKKAKGWFYR	XL:A-Alkene@26;XL:A-Alkene@34;XL:A-Thiol(Unsaturated)@36	-0.743564	36.5	0.022	FALSE	FALSE	rk_2	rk_2:K26;K34;K36	19	2	36.50,sp|rk_2|rk_2,26;34;36	2	DSSO 14N
Intra-Link	VE20160714-92-results_cleaned	VE20160714-92-results	rk_2	K26;K36;K33|K34	Vif_HIV HIV Vif-3xHis OS=HIV GN=Vif-His	rk_2	8502	40.8022	677.54	5	1.776	1.776	0	649.536	5	IRTWNSLVKHHMYISKKAKGWFYR	XL:A-Alkene@26;XL:A-Thiol(Unsaturated)@36;XL:A-Alkene@33|XL:A-Alkene@34	-1.03534	41.7	0.003	FALSE	FALSE	rk_2	rk_2:K26;K36;K33|K34	25	2	41.70,sp|rk_2|rk_2,26;36;33|34	2	DSSO 14N
Intra-Link	VE20160714-92-results_cleaned	VE20160714-92-results	rk_2	K26;K33;K36	Vif_HIV HIV Vif-3xHis OS=HIV GN=Vif-His	rk_2	8529	40.8878	846.674	4	-288.333	8.20085	-1	819.912	4	IRTWNSLVKHHMYISKKAKGWFYR	Deamidated@22;XL:A-Thiol(Unsaturated)@26;XL:A-Alkene@33;XL:A-Thiol(Unsaturated)@36	-5.77887	38.5	0.012	FALSE	FALSE	rk_2	rk_2:K26;K33;K36	36	3	38.50,sp|rk_2|rk_2,26;33;36	2	DSSO 14N
Intra-Link	VE20160714-92-results_cleaned	VE20160714-92-results	rk_2	K26;K33&K34|K33&K36|K33&K34|K34&K36|K33&K36|K34&K36	Vif_HIV HIV Vif-3xHis OS=HIV GN=Vif-His	rk_2	8733	41.5898	779.376	4	1.71636	1.71636	0	752.364	4	TWNSLVKHHMYISKKAKGWFYR	XL:A-Thiol(Unsaturated)@26;XL:A-Alkene@33&XL:A-Thiol(Unsaturated)@34|XL:A-Alkene@33&XL:A-Thiol(Unsaturated)@36|XL:A-Thiol(Unsaturated)@33&XL:A-Alkene@34|XL:A-Alkene@34&XL:A-Thiol(Unsaturated)@36|XL:A-Thiol(Unsaturated)@33&XL:A-Alkene@36|XL:A-Thiol(Unsaturated)@34&XL:A-Alkene@36	1.41446	28.9	0.42	FALSE	FALSE	rk_2	rk_2:K26;K33&K34|K33&K36|K33&K34|K34&K36|K33&K36|K34&K36	3	0	28.90,sp|rk_2|rk_2,26;33&34|33&36|33&34|34&36|33&36|34&36	2	DSSO 14N
Intra-Link	VE20160714-94-results_cleaned	VE20160714-94-results	rk_2	K26;K33;K36	Vif_HIV HIV Vif-3xHis OS=HIV GN=Vif-His	rk_2	6842	38.5881	680.739	5	2.65334	2.65334	0	659.128	5	IRTWNSLVKHHMYISKKAKGWFYR	XL:A-Thiol(Unsaturated)@26;Oxidation@29;XL:A-Thiol(Unsaturated)@33;XL:A-Alkene@36	1.09929	30.9	0.39	FALSE	FALSE	rk_2	rk_2:K26;K33;K36	36	3	30.90,sp|rk_2|rk_2,26;33;36	2	DSSO 14N
Intra-Link	VE20160714-94-results_cleaned	VE20160714-94-results	rk_2	K26;K33;K36	Vif_HIV HIV Vif-3xHis OS=HIV GN=Vif-His	rk_2	6846	38.6022	850.67	4	0.0891601	0.0891601	0	823.662	4	IRTWNSLVKHHMYISKKAKGWFYR	XL:A-Thiol(Unsaturated)@26;Oxidation@29;XL:A-Alkene@33;XL:A-Thiol(Unsaturated)@36	-2.93008	32.5	0.055	FALSE	FALSE	rk_2	rk_2:K26;K33;K36	36	3	32.50,sp|rk_2|rk_2,26;33;36	2	DSSO 14N
Intra-Link	VE20160714-94-results_cleaned	VE20160714-94-results	rk_2	K26;K33;K34|K36	Vif_HIV HIV Vif-3xHis OS=HIV GN=Vif-His	rk_2	7353	40.4962	677.541	5	3.3097	3.3097	0	649.536	5	IRTWNSLVKHHMYISKKAKGWFYR	XL:A-Alkene@26;XL:A-Thiol(Unsaturated)@33;XL:A-Alkene@34|XL:A-Alkene@36	0.196307	39.6	0.013	FALSE	FALSE	rk_2	rk_2:K26;K33;K34|K36	8	0	39.60,sp|rk_2|rk_2,26;33;34|36	2	DSSO 14N
Intra-Link	VE20160714-94-results_cleaned	VE20160714-94-results	rk_2	K26;K36;K33|K34	Vif_HIV HIV Vif-3xHis OS=HIV GN=Vif-His	rk_2	7353	40.4962	677.541	5	3.3097	3.3097	0	655.929	5	IRTWNSLVKHHMYISKKAKGWFYR	XL:A-Thiol(Unsaturated)@26;XL:A-Thiol(Unsaturated)@36;XL:A-Alkene@33|XL:A-Alkene@34	0.978228	37.4	0.0084	FALSE	FALSE	rk_2	rk_2:K26;K36;K33|K34	25	2	37.40,sp|rk_2|rk_2,26;36;33|34	2	DSSO 14N
Intra-Link	VE20160714-94-results_cleaned	VE20160714-94-results	rk_2	K26;K36;K33|K34	Vif_HIV HIV Vif-3xHis OS=HIV GN=Vif-His	rk_2	7358	40.5156	846.674	4	3.13319	3.13319	0	819.665	4	IRTWNSLVKHHMYISKKAKGWFYR	XL:A-Thiol(Unsaturated)@26;XL:A-Thiol(Unsaturated)@36;XL:A-Alkene@33|XL:A-Alkene@34	-4.93135	39.3	0.0016	FALSE	FALSE	rk_2	rk_2:K26;K36;K33|K34	25	2	39.30,sp|rk_2|rk_2,26;36;33|34	2	DSSO 14N
Intra-Link	VE20160714-94-results_cleaned	VE20160714-94-results	rk_2	K26;K36;K33|K34	Vif_HIV HIV Vif-3xHis OS=HIV GN=Vif-His	rk_2	7618	41.4956	779.377	4	-313.216	8.94728	-1	752.614	4	TWNSLVKHHMYISKKAKGWFYR	Deamidated@22;XL:A-Thiol(Unsaturated)@26;XL:A-Thiol(Unsaturated)@36;XL:A-Alkene@33|XL:A-Alkene@34	-4.55999	31.8	0.12	FALSE	FALSE	rk_2	rk_2:K26;K36;K33|K34	25	2	31.80,sp|rk_2|rk_2,26;36;33|34	2	DSSO 14N
Intra-Link	VE20160714-94-results_cleaned	VE20160714-94-results	rk_2	K26;K34;K36	Vif_HIV HIV Vif-3xHis OS=HIV GN=Vif-His	rk_2	7618	41.4956	779.377	4	2.73575	2.73575	0	744.372	4	TWNSLVKHHMYISKKAKGWFYR	XL:A-Alkene@26;XL:A-Alkene@34;XL:A-Thiol(Unsaturated)@36	-0.0718569	41.1	0.00028	FALSE	FALSE	rk_2	rk_2:K26;K34;K36	19	2	41.10,sp|rk_2|rk_2,26;34;36	2	DSSO 14N
Intra-Link	VE20160714-95-results_cleaned	VE20160714-95-results	rk_2	K26;K34;K36	Vif_HIV HIV Vif-3xHis OS=HIV GN=Vif-His	rk_2	7985	41.7605	779.375	4	0.383321	0.383321	0	744.371	4	TWNSLVKHHMYISKKAKGWFYR	XL:A-Alkene@26;XL:A-Alkene@34;XL:A-Thiol(Unsaturated)@36	0.196826	33.9	0.06	FALSE	FALSE	rk_2	rk_2:K26;K34;K36	19	2	33.90,sp|rk_2|rk_2,26;34;36	2	DSSO 14N
DECOY	QE20150613-13_MS3-results_cleaned	QE20150613-13_MS3-results	decoy	K746;K756|K757|K756|K757	RalBP1-associated Eps domain-containing protein 1	decoy	21061	102.091	1113.18	5	-173.916	6.48456	-1	1113.4	5	HSRLVSDGPLPIQLHGPNGRTPGHNNPASQELKAQSASANSVKKPKPQTKK	XL:A-Alkene@746;Deamidated@753;Deamidated@738&XL:A-Sulfenic@756|Deamidated@738&XL:A-Sulfenic@757|Deamidated@739&XL:A-Sulfenic@756|Deamidated@739&XL:A-Sulfenic@757	-16.46	25.3	0.076	FALSE	FALSE	decoy	decoy:K746;K756|K757|K756|K757	1	1	25.30,sp|decoy|decoy,746;756|757|756|757	1	DSSO 14N
DECOY	VE20160226-01_MS3-results_cleaned	VE20160226-01_MS3-results	decoy	K63;K69;K71	Zinc finger protein 37A	decoy	6738	45.9699	515.776	4	-9.69534	-9.69534	0	485.276	4	VEHKKIVIGKKKRY	XL:A-Alkene@63;XL:A-Sulfenic@69;XL:A-Alkene@71	9.88063	27.4	0.059	FALSE	FALSE	decoy	decoy:K63;K69;K71	1	1	27.40,sp|decoy|decoy,63;69;71	2	DSSO 14N
Contaminant	VE20150902-11_MS3-results_cleaned	VE20150902-11_MS3-results	Q14524	K1505;K1508	Sodium channel protein type 5 subunit alpha	Q14524	12297	58.9313	613.856	4	18.876	18.876	0	609.353	4	YNAMKKLGSKKPQKPIPRPL	XL:A-Thiol(Unsaturated)@1505;XL:A-Alkene@1508	-17.4085	24.8	0.069	FALSE	FALSE	Q14524	Q14524:K1505;K1508	1	0	24.80,sp|Q14524|Q14524,1505;1508	1	DSSO 14N
Contaminant	QE20150613-12_MS3-results_cleaned	QE20150613-12_MS3-results	Q96GY0	K170;K198	Zinc finger C2HC domain-containing protein 1A	Q96GY0	23191	104.8	1325.45	4	-181.887	7.47262	-1	1325.7	4	TQVYKPPALKKSNSPGTASSGSSRLPQPSGAGKTVVGVPSGKVSSSSSSLGNK	XL:A-Alkene@170;XL:A-Sulfenic@198	-12.8745	32	0.02	FALSE	FALSE	Q96GY0	Q96GY0:K170;K198	1	1	32.00,sp|Q96GY0|Q96GY0,170;198	1	DSSO 14N
Contaminant	VE20150907-13_MS3-results_cleaned	VE20150907-13_MS3-results	Q9UI33	K1342;K1346	Sodium channel protein type 11 subunit alpha	Q9UI33	13277	61.6371	613.856	4	18.1788	18.1788	0	609.352	4	YNAMKKLGSKKPQKPIPRPL	XL:A-Alkene@1342;XL:A-Thiol(Unsaturated)@1346	-16.7521	31.5	0.056	FALSE	FALSE	Q9UI33	Q9UI33:K1342;K1346	1	1	31.50,sp|Q9UI33|Q9UI33,1342;1346	1	DSSO 14N
