# Supplementary material for: Characterization of an A3G-VifHIV-1-CRL5-CBFβ Structure Using a Cross-linking Mass Spectrometry Pipeline for Integrative Modeling of Host–Pathogen Complexes
Source: Mol Cell Proteomics. 2021 Aug 11;20:100132. doi: 10.1016/j.mcpro.2021.100132 (PMC8459920; doi:10.1016/j.mcpro.2021.100132)
Supplement: Supplemental Table S5 [file mmc12.xlsx]

## Sheet: S4-Dead-Ends
Type	Search Filename	Search Name	Subunit	XL	Subunit Name	Common/Gene Name	XL Scan	XL RT	XL m/z	XL Charge	XL PPM	Corr. XL PPM	Corr. XL Isotope	m/z	Charge	Sequence	Protein Mods	PPM	Score	EV	Ambiguous	Redundant	Subunit Names	Linkage Info	Redundant Count	Unique Count	CLMS-CSV	Crosslinker Number	Crosslinker
Dead-End	QE20150802-09_MS3-results_cleaned	QE20150802-09_MS3-results	rk_1	K10	CUL5_HUMAN Cullin-5 OS=Homo sapiens GN=CUL5	rk_1	18974	75.2214	657.581	4	0.86005	0.86005	0	627.082	4	NKGSLQFEDKWDFMRPIVLK	XL:A-Alkene@10	-3.30621	31.3	0.072	FALSE	FALSE	rk_1	rk_1:K10	66	3	31.30,sp|rk_1|rk_1,10	1	DSSO 14N
Dead-End	QE20150802-10_MS3-results_cleaned	QE20150802-10_MS3-results	rk_1	K10	CUL5_HUMAN Cullin-5 OS=Homo sapiens GN=CUL5	rk_1	19651	75.3579	657.582	4	2.44037	2.44037	0	627.082	4	NKGSLQFEDKWDFMRPIVLK	XL:A-Alkene@10	-3.30621	26.5	0.37	FALSE	FALSE	rk_1	rk_1:K10	66	3	26.50,sp|rk_1|rk_1,10	1	DSSO 14N
Dead-End	QE20150802-15_MS3-results_cleaned	QE20150802-15_MS3-results	rk_1	K10	CUL5_HUMAN Cullin-5 OS=Homo sapiens GN=CUL5	rk_1	18987	75.5814	657.581	4	0.76709	0.76709	0	627.082	4	NKGSLQFEDKWDFMRPIVLK	XL:A-Alkene@10	-3.46568	37	0.025	FALSE	FALSE	rk_1	rk_1:K10	66	3	37.00,sp|rk_1|rk_1,10	1	DSSO 14N
Dead-End	QE20150802-15_MS3-results_cleaned	QE20150802-15_MS3-results	rk_1	K10	CUL5_HUMAN Cullin-5 OS=Homo sapiens GN=CUL5	rk_1	19045	75.7904	657.333	4	-377.302	4.74215	-1	627.081	4	NKGSLQFEDKWDFMRPIVLK	XL:A-Alkene@10	-3.14674	33.1	0.028	FALSE	FALSE	rk_1	rk_1:K10	66	3	33.10,sp|rk_1|rk_1,10	1	DSSO 14N
Dead-End	QE20150802-16_MS3-results_cleaned	QE20150802-16_MS3-results	rk_1	K10	CUL5_HUMAN Cullin-5 OS=Homo sapiens GN=CUL5	rk_1	19654	75.4229	657.58	4	-0.255472	-0.255472	0	627.081	4	NKGSLQFEDKWDFMRPIVLK	XL:A-Alkene@10	-3.14674	30.4	0.068	FALSE	FALSE	rk_1	rk_1:K10	66	3	30.40,sp|rk_1|rk_1,10	1	DSSO 14N
Dead-End	QE20150802-17_MS3-results_cleaned	QE20150802-17_MS3-results	rk_1	K10	CUL5_HUMAN Cullin-5 OS=Homo sapiens GN=CUL5	rk_1	19772	75.5419	657.581	4	1.51077	1.51077	0	627.082	4	NKGSLQFEDKWDFMRPIVLK	XL:A-Alkene@10	-3.62515	35.3	0.0064	FALSE	FALSE	rk_1	rk_1:K10	66	3	35.30,sp|rk_1|rk_1,10	1	DSSO 14N
Dead-End	QE20150802-18_MS3-results_cleaned	QE20150802-18_MS3-results	rk_1	K10	CUL5_HUMAN Cullin-5 OS=Homo sapiens GN=CUL5	rk_1	20359	75.6967	657.582	4	2.25445	2.25445	0	627.081	4	NKGSLQFEDKWDFMRPIVLK	XL:A-Alkene@10	-2.66834	35.9	0.012	FALSE	FALSE	rk_1	rk_1:K10	66	3	35.90,sp|rk_1|rk_1,10	1	DSSO 14N
Dead-End	QE20150802-19_MS3-results_cleaned	QE20150802-19_MS3-results	rk_1	K10	CUL5_HUMAN Cullin-5 OS=Homo sapiens GN=CUL5	rk_1	18818	70.2455	661.581	4	3.05665	3.05665	0	631.08	4	NKGSLQFEDKWDFMRPIVLK	XL:A-Alkene@10;Oxidation@22	-2.76448	30.4	0.027	FALSE	FALSE	rk_1	rk_1:K10	66	3	30.40,sp|rk_1|rk_1,10	1	DSSO 14N
Dead-End	QE20150802-19_MS3-results_cleaned	QE20150802-19_MS3-results	rk_1	K10	CUL5_HUMAN Cullin-5 OS=Homo sapiens GN=CUL5	rk_1	20447	75.5826	657.583	4	4.57846	4.57846	0	635.074	4	NKGSLQFEDKWDFMRPIVLK	XL:A-Thiol(Unsaturated)@10	-2.292	34.2	0.065	FALSE	FALSE	rk_1	rk_1:K10	66	3	34.20,sp|rk_1|rk_1,10	1	DSSO 14N
Dead-End	QE20150802-20_MS3-results_cleaned	QE20150802-20_MS3-results	rk_1	K10	CUL5_HUMAN Cullin-5 OS=Homo sapiens GN=CUL5	rk_1	19551	70.2293	661.584	4	7.30693	7.30693	0	631.08	4	NKGSLQFEDKWDFMRPIVLK	XL:A-Alkene@10;Oxidation@22	-3.39831	26.4	0.23	FALSE	FALSE	rk_1	rk_1:K10	66	3	26.40,sp|rk_1|rk_1,10	1	DSSO 14N
Dead-End	QE20150802-20_MS3-results_cleaned	QE20150802-20_MS3-results	rk_1	K10	CUL5_HUMAN Cullin-5 OS=Homo sapiens GN=CUL5	rk_1	21294	75.5146	657.581	4	0.86005	0.86005	0	635.074	4	NKGSLQFEDKWDFMRPIVLK	XL:A-Thiol(Unsaturated)@10	-2.60692	34.5	0.032	FALSE	FALSE	rk_1	rk_1:K10	66	3	34.50,sp|rk_1|rk_1,10	1	DSSO 14N
Dead-End	QE20150802-21_MS3-results_cleaned	QE20150802-21_MS3-results	rk_1	K10	CUL5_HUMAN Cullin-5 OS=Homo sapiens GN=CUL5	rk_1	18687	70.3076	661.58	4	0.654311	0.654311	0	631.08	4	NKGSLQFEDKWDFMRPIVLK	XL:A-Alkene@10;Oxidation@22	-3.55677	28.6	0.088	FALSE	FALSE	rk_1	rk_1:K10	66	3	28.60,sp|rk_1|rk_1,10	1	DSSO 14N
Dead-End	QE20150802-21_MS3-results_cleaned	QE20150802-21_MS3-results	rk_1	K10	CUL5_HUMAN Cullin-5 OS=Homo sapiens GN=CUL5	rk_1	20327	75.6497	657.582	4	2.25445	2.25445	0	635.074	4	NKGSLQFEDKWDFMRPIVLK	XL:A-Thiol(Unsaturated)@10	-2.292	29.8	0.2	FALSE	FALSE	rk_1	rk_1:K10	66	3	29.80,sp|rk_1|rk_1,10	1	DSSO 14N
Dead-End	QE20150802-22_MS3-results_cleaned	QE20150802-22_MS3-results	rk_1	K10	CUL5_HUMAN Cullin-5 OS=Homo sapiens GN=CUL5	rk_1	19288	70.1668	661.582	4	4.8122	4.8122	0	631.08	4	NKGSLQFEDKWDFMRPIVLK	XL:A-Alkene@10;Oxidation@22	-3.08139	29.6	0.11	FALSE	FALSE	rk_1	rk_1:K10	66	3	29.60,sp|rk_1|rk_1,10	1	DSSO 14N
Dead-End	QE20150802-22_MS3-results_cleaned	QE20150802-22_MS3-results	rk_1	K10	CUL5_HUMAN Cullin-5 OS=Homo sapiens GN=CUL5	rk_1	20988	75.5161	657.582	4	1.78965	1.78965	0	627.081	4	NKGSLQFEDKWDFMRPIVLK	XL:A-Alkene@10	-2.98728	34.6	0.021	FALSE	FALSE	rk_1	rk_1:K10	66	3	34.60,sp|rk_1|rk_1,10	1	DSSO 14N
Dead-End	QE20150802-23_MS3-results_cleaned	QE20150802-23_MS3-results	rk_1	K10	CUL5_HUMAN Cullin-5 OS=Homo sapiens GN=CUL5	rk_1	18587	70.2526	661.579	4	0.377119	0.377119	0	631.081	4	NKGSLQFEDKWDFMRPIVLK	XL:A-Alkene@10;Oxidation@22	-4.03214	28	0.29	FALSE	FALSE	rk_1	rk_1:K10	66	3	28.00,sp|rk_1|rk_1,10	1	DSSO 14N
Dead-End	QE20150802-23_MS3-results_cleaned	QE20150802-23_MS3-results	rk_1	K10	CUL5_HUMAN Cullin-5 OS=Homo sapiens GN=CUL5	rk_1	20146	75.5383	657.582	4	2.44037	2.44037	0	627.081	4	NKGSLQFEDKWDFMRPIVLK	XL:A-Alkene@10	-3.14674	29.4	0.46	FALSE	FALSE	rk_1	rk_1:K10	66	3	29.40,sp|rk_1|rk_1,10	1	DSSO 14N
Dead-End	QE20150802-24_MS3-results_cleaned	QE20150802-24_MS3-results	rk_1	K10	CUL5_HUMAN Cullin-5 OS=Homo sapiens GN=CUL5	rk_1	18998	69.9296	661.583	4	5.45898	5.45898	0	631.08	4	NKGSLQFEDKWDFMRPIVLK	XL:A-Alkene@10;Oxidation@22	-2.60602	32.7	0.039	FALSE	FALSE	rk_1	rk_1:K10	66	3	32.70,sp|rk_1|rk_1,10	1	DSSO 14N
Dead-End	QE20150802-24_MS3-results_cleaned	QE20150802-24_MS3-results	rk_1	K10	CUL5_HUMAN Cullin-5 OS=Homo sapiens GN=CUL5	rk_1	20709	75.4771	657.58	4	-0.906193	-0.906193	0	635.074	4	NKGSLQFEDKWDFMRPIVLK	XL:A-Thiol(Unsaturated)@10	-2.44946	32.9	0.044	FALSE	FALSE	rk_1	rk_1:K10	66	3	32.90,sp|rk_1|rk_1,10	1	DSSO 14N
Dead-End	QE20150802-25_MS3-results_cleaned	QE20150802-25_MS3-results	rk_1	K10	CUL5_HUMAN Cullin-5 OS=Homo sapiens GN=CUL5	rk_1	19436	75.4597	657.582	4	2.16149	2.16149	0	627.082	4	NKGSLQFEDKWDFMRPIVLK	XL:A-Alkene@10	-3.78462	31	0.038	FALSE	FALSE	rk_1	rk_1:K10	66	3	31.00,sp|rk_1|rk_1,10	1	DSSO 14N
Dead-End	QE20150802-26_MS3-results_cleaned	QE20150802-26_MS3-results	rk_1	K10	CUL5_HUMAN Cullin-5 OS=Homo sapiens GN=CUL5	rk_1	20113	75.3983	657.581	4	0.58117	0.58117	0	627.081	4	NKGSLQFEDKWDFMRPIVLK	XL:A-Alkene@10	-1.87099	31.6	0.0085	FALSE	FALSE	rk_1	rk_1:K10	66	3	31.60,sp|rk_1|rk_1,10	1	DSSO 14N
Dead-End	QE20150802-29_MS3-results_cleaned	QE20150802-29_MS3-results	rk_1	K10	CUL5_HUMAN Cullin-5 OS=Homo sapiens GN=CUL5	rk_1	19624	75.6519	657.583	4	3.83478	3.83478	0	627.081	4	NKGSLQFEDKWDFMRPIVLK	XL:A-Alkene@10	-2.82781	27.8	0.11	FALSE	FALSE	rk_1	rk_1:K10	66	3	27.80,sp|rk_1|rk_1,10	1	DSSO 14N
Dead-End	QE20150802-30_MS3-results_cleaned	QE20150802-30_MS3-results	rk_1	K10	CUL5_HUMAN Cullin-5 OS=Homo sapiens GN=CUL5	rk_1	18886	70.3377	661.578	4	-2.02521	-2.02521	0	631.08	4	NKGSLQFEDKWDFMRPIVLK	XL:A-Alkene@10;Oxidation@22	-2.92294	24.2	0.26	FALSE	FALSE	rk_1	rk_1:K10	66	3	24.20,sp|rk_1|rk_1,10	1	DSSO 14N
Dead-End	QE20150802-30_MS3-results_cleaned	QE20150802-30_MS3-results	rk_1	K10	CUL5_HUMAN Cullin-5 OS=Homo sapiens GN=CUL5	rk_1	20512	75.711	657.581	4	1.51077	1.51077	0	627.08	4	NKGSLQFEDKWDFMRPIVLK	XL:A-Alkene@10	-1.55206	26.4	0.18	FALSE	FALSE	rk_1	rk_1:K10	66	3	26.40,sp|rk_1|rk_1,10	1	DSSO 14N
Dead-End	QE20150802-31_MS3-results_cleaned	QE20150802-31_MS3-results	rk_1	K10	CUL5_HUMAN Cullin-5 OS=Homo sapiens GN=CUL5	rk_1	21924	75.6709	657.583	4	3.5559	3.5559	0	627.081	4	NKGSLQFEDKWDFMRPIVLK	XL:A-Alkene@10	-1.87099	35.9	0.011	FALSE	FALSE	rk_1	rk_1:K10	66	3	35.90,sp|rk_1|rk_1,10	1	DSSO 14N
Dead-End	QE20150802-32_MS3-results_cleaned	QE20150802-32_MS3-results	rk_1	K10	CUL5_HUMAN Cullin-5 OS=Homo sapiens GN=CUL5	rk_1	22066	75.6583	657.579	4	-1.37099	-1.37099	0	627.082	4	NKGSLQFEDKWDFMRPIVLK	XL:A-Alkene@10	-3.30621	31	0.037	FALSE	FALSE	rk_1	rk_1:K10	66	3	31.00,sp|rk_1|rk_1,10	1	DSSO 14N
Dead-End	QE20150802-33_MS3-results_cleaned	QE20150802-33_MS3-results	rk_1	K10	CUL5_HUMAN Cullin-5 OS=Homo sapiens GN=CUL5	rk_1	21810	75.5334	657.576	4	-6.39084	-6.39084	0	635.074	4	NKGSLQFEDKWDFMRPIVLK	XL:A-Thiol(Unsaturated)@10	-1.81961	31.8	0.13	FALSE	FALSE	rk_1	rk_1:K10	66	3	31.80,sp|rk_1|rk_1,10	1	DSSO 14N
Dead-End	QE20150802-34_MS3-results_cleaned	QE20150802-34_MS3-results	rk_1	K10	CUL5_HUMAN Cullin-5 OS=Homo sapiens GN=CUL5	rk_1	22448	75.4586	657.577	4	-4.43868	-4.43868	0	627.082	4	NKGSLQFEDKWDFMRPIVLK	XL:A-Alkene@10	-3.30621	36.3	0.0088	FALSE	FALSE	rk_1	rk_1:K10	66	3	36.30,sp|rk_1|rk_1,10	1	DSSO 14N
Dead-End	QE20150802-35_MS3-results_cleaned	QE20150802-35_MS3-results	rk_1	K10	CUL5_HUMAN Cullin-5 OS=Homo sapiens GN=CUL5	rk_1	21984	75.6086	657.582	4	2.62629	2.62629	0	627.081	4	NKGSLQFEDKWDFMRPIVLK	XL:A-Alkene@10	-3.14674	28.8	0.086	FALSE	FALSE	rk_1	rk_1:K10	66	3	28.80,sp|rk_1|rk_1,10	1	DSSO 14N
Dead-End	VE20150618-03_MS3-results_cleaned	VE20150618-03_MS3-results	rk_1	K10	CUL5_HUMAN Cullin-5 OS=Homo sapiens GN=CUL5	rk_1	16267	64.8495	661.577	4	-3.68837	-3.68837	0	631.075	4	NKGSLQFEDKWDFMRPIVLK	XL:A-Alkene@10;Oxidation@22	4.84157	29.6	0.042	FALSE	FALSE	rk_1	rk_1:K10	66	3	29.60,sp|rk_1|rk_1,10	1	DSSO 14N
Dead-End	VE20150618-03_MS3-results_cleaned	VE20150618-03_MS3-results	rk_1	K10	CUL5_HUMAN Cullin-5 OS=Homo sapiens GN=CUL5	rk_1	18497	72.8744	657.576	4	-6.019	-6.019	0	627.075	4	NKGSLQFEDKWDFMRPIVLK	XL:A-Alkene@10	7.21881	31.8	0.063	FALSE	FALSE	rk_1	rk_1:K10	66	3	31.80,sp|rk_1|rk_1,10	1	DSSO 14N
Dead-End	VE20150618-04_A_MS3-results_cleaned	VE20150618-04_A_MS3-results	rk_1	K10	CUL5_HUMAN Cullin-5 OS=Homo sapiens GN=CUL5	rk_1	18731	73.4494	657.576	4	-381.113	0.786947	-1	635.316	4	NKGSLQFEDKWDFMRPIVLK	Deamidated@9;XL:A-Thiol(Unsaturated)@10	3.53888	28.4	0.4	FALSE	FALSE	rk_1	rk_1:K10	66	3	28.40,sp|rk_1|rk_1,10	1	DSSO 14N
Dead-End	VE20150618-04_MS3-results_cleaned	VE20150618-04_MS3-results	rk_1	K10	CUL5_HUMAN Cullin-5 OS=Homo sapiens GN=CUL5	rk_1	18728	72.8846	657.576	4	-7.22749	-7.22749	0	635.067	4	NKGSLQFEDKWDFMRPIVLK	XL:A-Thiol(Unsaturated)@10	8.41551	29.7	0.15	FALSE	FALSE	rk_1	rk_1:K10	66	3	29.70,sp|rk_1|rk_1,10	1	DSSO 14N
Dead-End	VE20150618-05_A_MS3-results_cleaned	VE20150618-05_A_MS3-results	rk_1	K10	CUL5_HUMAN Cullin-5 OS=Homo sapiens GN=CUL5	rk_1	18384	73.5742	657.576	4	-7.04157	-7.04157	0	627.074	4	NKGSLQFEDKWDFMRPIVLK	XL:A-Alkene@10	8.49459	36.2	0.0066	FALSE	FALSE	rk_1	rk_1:K10	66	3	36.20,sp|rk_1|rk_1,10	1	DSSO 14N
Dead-End	VE20150618-05_MS3-results_cleaned	VE20150618-05_MS3-results	rk_1	K10	CUL5_HUMAN Cullin-5 OS=Homo sapiens GN=CUL5	rk_1	17395	72.9766	657.576	4	-6.29788	-6.29788	0	627.074	4	NKGSLQFEDKWDFMRPIVLK	XL:A-Alkene@10	8.81353	39.3	0.0071	FALSE	FALSE	rk_1	rk_1:K10	66	3	39.30,sp|rk_1|rk_1,10	1	DSSO 14N
Dead-End	VE20150618-06_A_MS3-results_cleaned	VE20150618-06_A_MS3-results	rk_1	K10	CUL5_HUMAN Cullin-5 OS=Homo sapiens GN=CUL5	rk_1	19305	73.2167	657.576	4	-6.11196	-6.11196	0	627.073	4	NKGSLQFEDKWDFMRPIVLK	XL:A-Alkene@10	9.92984	37.4	0.018	FALSE	FALSE	rk_1	rk_1:K10	66	3	37.40,sp|rk_1|rk_1,10	1	DSSO 14N
Dead-End	VE20150618-06_MS3-results_cleaned	VE20150618-06_MS3-results	rk_1	K10	CUL5_HUMAN Cullin-5 OS=Homo sapiens GN=CUL5	rk_1	18401	73.3894	657.575	4	-7.59933	-7.59933	0	627.074	4	NKGSLQFEDKWDFMRPIVLK	XL:A-Alkene@10	8.33512	29.2	0.21	FALSE	FALSE	rk_1	rk_1:K10	66	3	29.20,sp|rk_1|rk_1,10	1	DSSO 14N
Dead-End	VE20150618-06_MS3-results_cleaned	VE20150618-06_MS3-results	rk_1	K10	CUL5_HUMAN Cullin-5 OS=Homo sapiens GN=CUL5	rk_1	18502	73.7369	657.577	4	-5.64716	-5.64716	0	635.066	4	NKGSLQFEDKWDFMRPIVLK	XL:A-Thiol(Unsaturated)@10	10.4626	25.9	0.47	FALSE	FALSE	rk_1	rk_1:K10	66	3	25.90,sp|rk_1|rk_1,10	1	DSSO 14N
Dead-End	VE20150618-07_MS3-results_cleaned	VE20150618-07_MS3-results	rk_1	K10	CUL5_HUMAN Cullin-5 OS=Homo sapiens GN=CUL5	rk_1	20063	73.3424	657.576	4	-6.39084	-6.39084	0	627.073	4	NKGSLQFEDKWDFMRPIVLK	XL:A-Alkene@10	10.5677	29.6	0.2	FALSE	FALSE	rk_1	rk_1:K10	66	3	29.60,sp|rk_1|rk_1,10	1	DSSO 14N
Dead-End	VE20150902-14_MS3-results_cleaned	VE20150902-14_MS3-results	rk_1	K10	CUL5_HUMAN Cullin-5 OS=Homo sapiens GN=CUL5	rk_1	14125	67.2679	661.581	4	2.96425	2.96425	0	631.08	4	KNKGSLQFEDKWDFMRPIVL	XL:A-Alkene@10;Oxidation@22	-2.2891	33.6	0.12	FALSE	FALSE	rk_1	rk_1:K10	66	3	33.60,sp|rk_1|rk_1,10	1	DSSO 14N
Dead-End	VE20150902-15_MS3-results_cleaned	VE20150902-15_MS3-results	rk_1	K10	CUL5_HUMAN Cullin-5 OS=Homo sapiens GN=CUL5	rk_1	17227	77.0843	657.587	4	10.0631	10.0631	0	627.081	4	KNKGSLQFEDKWDFMRPIVL	XL:A-Alkene@10	-2.82781	35.2	0.17	FALSE	FALSE	rk_1	rk_1:K10	66	3	35.20,sp|rk_1|rk_1,10	1	DSSO 14N
Dead-End	VE20150907-09_MS3-results_cleaned	VE20150907-09_MS3-results	rk_1	K10	CUL5_HUMAN Cullin-5 OS=Homo sapiens GN=CUL5	rk_1	18814	82.1331	657.581	4	0.86005	0.86005	0	627.077	4	KNKGSLQFEDKWDFMRPIVL	XL:A-Alkene@10	3.55098	30.9	0.055	FALSE	FALSE	rk_1	rk_1:K10	66	3	30.90,sp|rk_1|rk_1,10	1	DSSO 14N
Dead-End	VE20150907-12_MS3-results_cleaned	VE20150907-12_MS3-results	rk_1	K10	CUL5_HUMAN Cullin-5 OS=Homo sapiens GN=CUL5	rk_1	17295	82.4353	657.581	4	1.23189	1.23189	0	627.079	4	KNKGSLQFEDKWDFMRPIVL	XL:A-Alkene@10	0.999453	29.1	0.4	FALSE	FALSE	rk_1	rk_1:K10	66	3	29.10,sp|rk_1|rk_1,10	1	DSSO 14N
Dead-End	VE20160226-07_MS3-results_cleaned	VE20160226-07_MS3-results	rk_1	K10	CUL5_HUMAN Cullin-5 OS=Homo sapiens GN=CUL5	rk_1	15328	81.4338	657.581	4	0.302289	0.302289	0	627.079	4	KNKGSLQFEDKWDFMRPIVL	XL:A-Alkene@10	0.0426352	31.1	0.24	FALSE	FALSE	rk_1	rk_1:K10	66	3	31.10,sp|rk_1|rk_1,10	1	DSSO 14N
Dead-End	VE20160226-29_MS3-results_cleaned	VE20160226-29_MS3-results	rk_1	K10	CUL5_HUMAN Cullin-5 OS=Homo sapiens GN=CUL5	rk_1	20736	79.5561	657.579	4	-1.74283	-1.74283	0	627.077	4	KNKGSLQFEDKWDFMRPIVL	XL:A-Alkene@10	4.34833	28.7	0.24	FALSE	FALSE	rk_1	rk_1:K10	66	3	28.70,sp|rk_1|rk_1,10	1	DSSO 14N
Dead-End	VE20160714-13-results_cleaned	VE20160714-13-results	rk_1	K10	CUL5_HUMAN Cullin-5 OS=Homo sapiens GN=CUL5	rk_1	8307	44.7713	657.582	4	2.99813	2.99813	0	627.078	4	NKGSLQFEDKWDFMRPIVLK	XL:A-Alkene@10	1.47786	33.7	0.0027	FALSE	FALSE	rk_1	rk_1:K10	66	3	33.70,sp|rk_1|rk_1,10	1	DSSO 14N
Dead-End	VE20160714-14-results_cleaned	VE20160714-14-results	rk_1	K10	CUL5_HUMAN Cullin-5 OS=Homo sapiens GN=CUL5	rk_1	8750	44.5276	657.581	4	0.488209	0.488209	0	627.079	4	NKGSLQFEDKWDFMRPIVLK	XL:A-Alkene@10	0.521044	29.3	0.053	FALSE	FALSE	rk_1	rk_1:K10	66	3	29.30,sp|rk_1|rk_1,10	1	DSSO 14N
Dead-End	VE20160714-14-results_cleaned	VE20160714-14-results	rk_1	K10	CUL5_HUMAN Cullin-5 OS=Homo sapiens GN=CUL5	rk_1	8750	44.5276	657.581	4	-374.05	7.85197	-1	627.33	4	NKGSLQFEDKWDFMRPIVLK	Deamidated@9;XL:A-Alkene@10	-6.80562	33.7	0.052	FALSE	FALSE	rk_1	rk_1:K10	66	3	33.70,sp|rk_1|rk_1,10	1	DSSO 14N
Dead-End	VE20160714-16-results_cleaned	VE20160714-16-results	rk_1	K10	CUL5_HUMAN Cullin-5 OS=Homo sapiens GN=CUL5	rk_1	9502	44.4076	657.581	4	1.69669	1.69669	0	627.079	4	NKGSLQFEDKWDFMRPIVLK	XL:A-Alkene@10	0.202105	33.1	0.017	FALSE	FALSE	rk_1	rk_1:K10	66	3	33.10,sp|rk_1|rk_1,10	1	DSSO 14N
Dead-End	VE20160714-19-results_cleaned	VE20160714-19-results	rk_1	K10	CUL5_HUMAN Cullin-5 OS=Homo sapiens GN=CUL5	rk_1	8780	44.4963	657.58	4	-0.255472	-0.255472	0	627.079	4	NKGSLQFEDKWDFMRPIVLK	XL:A-Alkene@10	0.521044	34.5	0.024	FALSE	FALSE	rk_1	rk_1:K10	66	3	34.50,sp|rk_1|rk_1,10	1	DSSO 14N
Dead-End	VE20160714-20-results_cleaned	VE20160714-20-results	rk_1	K10	CUL5_HUMAN Cullin-5 OS=Homo sapiens GN=CUL5	rk_1	8135	40.5559	661.578	4	-1.28604	-1.28604	0	631.078	4	NKGSLQFEDKWDFMRPIVLK	XL:A-Alkene@10;Oxidation@22	0.0877754	27.7	0.34	FALSE	FALSE	rk_1	rk_1:K10	66	3	27.70,sp|rk_1|rk_1,10	1	DSSO 14N
Dead-End	VE20160714-22-results_cleaned	VE20160714-22-results	rk_1	K10	CUL5_HUMAN Cullin-5 OS=Homo sapiens GN=CUL5	rk_1	8479	44.5514	657.582	4	2.62629	2.62629	0	627.079	4	NKGSLQFEDKWDFMRPIVLK	XL:A-Alkene@10	0.202105	33.9	0.018	FALSE	FALSE	rk_1	rk_1:K10	66	3	33.90,sp|rk_1|rk_1,10	1	DSSO 14N
Dead-End	VE20160714-26-results_cleaned	VE20160714-26-results	rk_1	K10	CUL5_HUMAN Cullin-5 OS=Homo sapiens GN=CUL5	rk_1	9735	44.8135	657.581	4	0.86005	0.86005	0	627.079	4	NKGSLQFEDKWDFMRPIVLK	XL:A-Alkene@10	0.680513	27.8	0.11	FALSE	FALSE	rk_1	rk_1:K10	66	3	27.80,sp|rk_1|rk_1,10	1	DSSO 14N
Dead-End	VE20160714-26-results_cleaned	VE20160714-26-results	rk_1	K10	CUL5_HUMAN Cullin-5 OS=Homo sapiens GN=CUL5	rk_1	9735	44.8135	657.581	4	-373.679	8.22382	-1	627.329	4	NKGSLQFEDKWDFMRPIVLK	Deamidated@9;XL:A-Alkene@10	-6.3274	33.7	0.034	FALSE	FALSE	rk_1	rk_1:K10	66	3	33.70,sp|rk_1|rk_1,10	1	DSSO 14N
Dead-End	VE20160714-28-results_cleaned	VE20160714-28-results	rk_1	K10	CUL5_HUMAN Cullin-5 OS=Homo sapiens GN=CUL5	rk_1	9876	44.4521	657.581	4	0.395249	0.395249	0	627.079	4	NKGSLQFEDKWDFMRPIVLK	XL:A-Alkene@10	0.521044	30.4	0.17	FALSE	FALSE	rk_1	rk_1:K10	66	3	30.40,sp|rk_1|rk_1,10	1	DSSO 14N
Dead-End	VE20160714-29-results_cleaned	VE20160714-29-results	rk_1	K10	CUL5_HUMAN Cullin-5 OS=Homo sapiens GN=CUL5	rk_1	10424	44.1563	657.582	4	2.90517	2.90517	0	627.078	4	NKGSLQFEDKWDFMRPIVLK	XL:A-Alkene@10	1.63733	38	0.0047	FALSE	FALSE	rk_1	rk_1:K10	66	3	38.00,sp|rk_1|rk_1,10	1	DSSO 14N
Dead-End	VE20160714-29-results_cleaned	VE20160714-29-results	rk_1	K10	CUL5_HUMAN Cullin-5 OS=Homo sapiens GN=CUL5	rk_1	10424	44.1563	657.582	4	-371.634	10.269	-1	627.329	4	NKGSLQFEDKWDFMRPIVLK	Deamidated@9;XL:A-Alkene@10	-5.68978	28.6	0.027	FALSE	FALSE	rk_1	rk_1:K10	66	3	28.60,sp|rk_1|rk_1,10	1	DSSO 14N
Dead-End	VE20160714-31-results_cleaned	VE20160714-31-results	rk_1	K10	CUL5_HUMAN Cullin-5 OS=Homo sapiens GN=CUL5	rk_1	9866	44.254	657.581	4	1.13893	1.13893	0	627.079	4	NKGSLQFEDKWDFMRPIVLK	XL:A-Alkene@10	1.31839	29.6	0.17	FALSE	FALSE	rk_1	rk_1:K10	66	3	29.60,sp|rk_1|rk_1,10	1	DSSO 14N
Dead-End	VE20160714-32-results_cleaned	VE20160714-32-results	rk_1	K10	CUL5_HUMAN Cullin-5 OS=Homo sapiens GN=CUL5	rk_1	10323	44.1832	657.582	4	1.97557	1.97557	0	627.079	4	NKGSLQFEDKWDFMRPIVLK	XL:A-Alkene@10	1.31839	29.8	0.059	FALSE	FALSE	rk_1	rk_1:K10	66	3	29.80,sp|rk_1|rk_1,10	1	DSSO 14N
Dead-End	VE20160714-32-results_cleaned	VE20160714-32-results	rk_1	K10	CUL5_HUMAN Cullin-5 OS=Homo sapiens GN=CUL5	rk_1	10323	44.1832	657.582	4	-372.563	9.33935	-1	627.329	4	NKGSLQFEDKWDFMRPIVLK	Deamidated@9;XL:A-Alkene@10	-5.84919	27.5	0.24	FALSE	FALSE	rk_1	rk_1:K10	66	3	27.50,sp|rk_1|rk_1,10	1	DSSO 14N
Dead-End	VE20160714-71-results_cleaned	VE20160714-71-results	rk_1	K10	CUL5_HUMAN Cullin-5 OS=Homo sapiens GN=CUL5	rk_1	7787	40.9781	661.581	4	2.13267	2.13267	0	631.077	4	NKGSLQFEDKWDFMRPIVLK	XL:A-Alkene@10;Oxidation@22	1.35545	29.1	0.21	FALSE	FALSE	rk_1	rk_1:K10	66	3	29.10,sp|rk_1|rk_1,10	1	DSSO 14N
Dead-End	VE20160714-71-results_cleaned	VE20160714-71-results	rk_1	K10	CUL5_HUMAN Cullin-5 OS=Homo sapiens GN=CUL5	rk_1	8833	44.6692	657.582	4	2.71925	2.71925	0	627.079	4	NKGSLQFEDKWDFMRPIVLK	XL:A-Alkene@10	0.999453	33	0.061	FALSE	FALSE	rk_1	rk_1:K10	66	3	33.00,sp|rk_1|rk_1,10	1	DSSO 14N
Dead-End	VE20160714-72-results_cleaned	VE20160714-72-results	rk_1	K10	CUL5_HUMAN Cullin-5 OS=Homo sapiens GN=CUL5	rk_1	9562	44.6771	657.582	4	2.16149	2.16149	0	627.079	4	NKGSLQFEDKWDFMRPIVLK	XL:A-Alkene@10	0.680513	31.1	0.099	FALSE	FALSE	rk_1	rk_1:K10	66	3	31.10,sp|rk_1|rk_1,10	1	DSSO 14N
Dead-End	VE20160714-74-results_cleaned	VE20160714-74-results	rk_1	K10	CUL5_HUMAN Cullin-5 OS=Homo sapiens GN=CUL5	rk_1	7885	40.881	661.58	4	1.94788	1.94788	0	631.077	4	NKGSLQFEDKWDFMRPIVLK	XL:A-Alkene@10;Oxidation@22	1.03853	28.6	0.13	FALSE	FALSE	rk_1	rk_1:K10	66	3	28.60,sp|rk_1|rk_1,10	1	DSSO 14N
Dead-End	VE20160714-74-results_cleaned	VE20160714-74-results	rk_1	K10	CUL5_HUMAN Cullin-5 OS=Homo sapiens GN=CUL5	rk_1	8944	44.6093	657.582	4	2.06853	2.06853	0	627.079	4	NKGSLQFEDKWDFMRPIVLK	XL:A-Alkene@10	0.999453	30	0.28	FALSE	FALSE	rk_1	rk_1:K10	66	3	30.00,sp|rk_1|rk_1,10	1	DSSO 14N
Dead-End	VE20160714-75-results_cleaned	VE20160714-75-results	rk_1	K10	CUL5_HUMAN Cullin-5 OS=Homo sapiens GN=CUL5	rk_1	8303	40.7817	661.581	4	2.59466	2.59466	0	631.078	4	NKGSLQFEDKWDFMRPIVLK	XL:A-Alkene@10;Oxidation@22	0.404694	33.4	0.03	FALSE	FALSE	rk_1	rk_1:K10	66	3	33.40,sp|rk_1|rk_1,10	1	DSSO 14N
Dead-End	VE20160714-77-results_cleaned	VE20160714-77-results	rk_1	K10	CUL5_HUMAN Cullin-5 OS=Homo sapiens GN=CUL5	rk_1	9678	44.66	657.581	4	0.58117	0.58117	0	627.079	4	NKGSLQFEDKWDFMRPIVLK	XL:A-Alkene@10	0.361574	29.5	0.18	FALSE	FALSE	rk_1	rk_1:K10	66	3	29.50,sp|rk_1|rk_1,10	1	DSSO 14N
Dead-End	VE20160714-81-results_cleaned	VE20160714-81-results	rk_1	K10	CUL5_HUMAN Cullin-5 OS=Homo sapiens GN=CUL5	rk_1	10323	44.7578	657.581	4	1.04597	1.04597	0	635.072	4	NKGSLQFEDKWDFMRPIVLK	XL:A-Thiol(Unsaturated)@10	1.32963	28.9	0.17	FALSE	FALSE	rk_1	rk_1:K10	66	3	28.90,sp|rk_1|rk_1,10	1	DSSO 14N
Dead-End	VE20160714-91-results_cleaned	VE20160714-91-results	rk_1	K10	CUL5_HUMAN Cullin-5 OS=Homo sapiens GN=CUL5	rk_1	9085	44.701	657.583	4	4.20662	4.20662	0	627.079	4	NKGSLQFEDKWDFMRPIVLK	XL:A-Alkene@10	1.31839	31.1	0.057	FALSE	FALSE	rk_1	rk_1:K10	66	3	31.10,sp|rk_1|rk_1,10	1	DSSO 14N
Dead-End	VE20160714-92-results_cleaned	VE20160714-92-results	rk_1	K10	CUL5_HUMAN Cullin-5 OS=Homo sapiens GN=CUL5	rk_1	9661	44.6975	657.581	4	1.23189	1.23189	0	627.079	4	NKGSLQFEDKWDFMRPIVLK	XL:A-Alkene@10	0.680513	31.5	0.064	FALSE	FALSE	rk_1	rk_1:K10	66	3	31.50,sp|rk_1|rk_1,10	1	DSSO 14N
Dead-End	QE20150802-22_MS3-results_cleaned	QE20150802-22_MS3-results	rk_1	K109	CUL5_HUMAN Cullin-5 OS=Homo sapiens GN=CUL5	rk_1	23755	84.8138	877.186	4	291.019	4.64703	1	846.438	4	FFTQCDILPKPFCQLEITLMGKQGSNKK	Carbamidomethyl@104;XL:A-Alkene@109;Carbamidomethyl@112	-8.66367	30.1	0.19	FALSE	FALSE	rk_1	rk_1:K109	1	1	30.10,sp|rk_1|rk_1,109	1	DSSO 14N
Dead-End	QE20150802-22_MS3-results_cleaned	QE20150802-22_MS3-results	rk_1	K121	CUL5_HUMAN Cullin-5 OS=Homo sapiens GN=CUL5	rk_1	23810	85.007	876.937	4	-274.332	11.9618	-1	854.679	4	FFTQCDILPKPFCQLEITLMGKQGSNKK	Carbamidomethyl@104;Carbamidomethyl@112;XL:A-Thiol(Unsaturated)@121;Deamidated@125	-11.363	31.1	0.1	FALSE	FALSE	rk_1	rk_1:K121	6	1	31.10,sp|rk_1|rk_1,121	1	DSSO 14N
Dead-End	VE20150902-15_MS3-results_cleaned	VE20150902-15_MS3-results	rk_1	K121	CUL5_HUMAN Cullin-5 OS=Homo sapiens GN=CUL5	rk_1	7021	35.4523	603.31	4	-404.133	12.1705	-1	573.058	4	MGKQGSNKKSNVEDSIVRKL	Oxidation@119;XL:A-Alkene@121;Deamidated@125|Deamidated@129	-10.579	29.4	0.36	FALSE	FALSE	rk_1	rk_1:K121	6	1	29.40,sp|rk_1|rk_1,121;|	1	DSSO 14N
Dead-End	VE20160226-07_MS3-results_cleaned	VE20160226-07_MS3-results	rk_1	K121	CUL5_HUMAN Cullin-5 OS=Homo sapiens GN=CUL5	rk_1	6222	38.3385	603.308	4	1.10302	1.10302	0	580.798	4	MGKQGSNKKSNVEDSIVRKL	Oxidation@119;XL:A-Thiol(Unsaturated)@121	1.12154	38.3	0.012	FALSE	FALSE	rk_1	rk_1:K121	6	1	38.30,sp|rk_1|rk_1,121	1	DSSO 14N
Dead-End	VE20160226-08_MS3-results_cleaned	VE20160226-08_MS3-results	rk_1	K121	CUL5_HUMAN Cullin-5 OS=Homo sapiens GN=CUL5	rk_1	6694	38.2184	603.307	4	-0.51837	-0.51837	0	580.798	4	MGKQGSNKKSNVEDSIVRKL	Oxidation@119;XL:A-Thiol(Unsaturated)@121	2.67113	25.7	0.35	FALSE	FALSE	rk_1	rk_1:K121	6	1	25.70,sp|rk_1|rk_1,121	1	DSSO 14N
Dead-End	VE20160226-08_MS3-results_cleaned	VE20160226-08_MS3-results	rk_1	K121	CUL5_HUMAN Cullin-5 OS=Homo sapiens GN=CUL5	rk_1	7135	40.2847	599.307	4	-1.83064	-1.83064	0	576.799	4	MGKQGSNKKSNVEDSIVRKL	XL:A-Thiol(Unsaturated)@121	2.29323	35.2	0.18	FALSE	FALSE	rk_1	rk_1:K121	6	1	35.20,sp|rk_1|rk_1,121	1	DSSO 14N
Dead-End	VE20160226-25_MS3-results_cleaned	VE20160226-25_MS3-results	rk_1	K121	CUL5_HUMAN Cullin-5 OS=Homo sapiens GN=CUL5	rk_1	7807	40.6531	599.308	4	-1.32057	-1.32057	0	576.8	4	MGKQGSNKKSNVEDSIVRKL	XL:A-Thiol(Unsaturated)@121	1.42637	35.7	0.24	FALSE	FALSE	rk_1	rk_1:K121	6	1	35.70,sp|rk_1|rk_1,121	1	DSSO 14N
Dead-End	QE20150425-07_MS3-results_cleaned	QE20150425-07_MS3-results	rk_1	K126	CUL5_HUMAN Cullin-5 OS=Homo sapiens GN=CUL5	rk_1	5617	33.2581	492.002	4	8.52645	8.52645	0	469.493	4	QGSNKKSNVEDSIVRK	XL:A-Thiol(Unsaturated)@126	-6.22184	31.2	0.032	FALSE	FALSE	rk_1	rk_1:K126	40	3	31.20,sp|rk_1|rk_1,126	1	DSSO 14N
Dead-End	QE20150425-10_MS3-results_cleaned	QE20150425-10_MS3-results	rk_1	K126	CUL5_HUMAN Cullin-5 OS=Homo sapiens GN=CUL5	rk_1	4854	33.0862	492.002	4	7.03473	7.03473	0	469.493	4	QGSNKKSNVEDSIVRK	XL:A-Thiol(Unsaturated)@126	-5.58286	25.5	0.068	FALSE	FALSE	rk_1	rk_1:K126	40	3	25.50,sp|rk_1|rk_1,126	1	DSSO 14N
Dead-End	QE20150425-12_MS3-results_cleaned	QE20150425-12_MS3-results	rk_1	K126	CUL5_HUMAN Cullin-5 OS=Homo sapiens GN=CUL5	rk_1	5552	32.9364	492.003	4	9.08585	9.08585	0	469.493	4	QGSNKKSNVEDSIVRK	XL:A-Thiol(Unsaturated)@126	-5.58286	32.5	0.011	FALSE	FALSE	rk_1	rk_1:K126	40	3	32.50,sp|rk_1|rk_1,126	1	DSSO 14N
Dead-End	QE20150425-14_MS3-results_cleaned	QE20150425-14_MS3-results	rk_1	K126	CUL5_HUMAN Cullin-5 OS=Homo sapiens GN=CUL5	rk_1	6186	33.9354	492.002	4	7.40766	7.40766	0	469.493	4	QGSNKKSNVEDSIVRK	XL:A-Thiol(Unsaturated)@126	-6.00885	26.5	0.057	FALSE	FALSE	rk_1	rk_1:K126	40	3	26.50,sp|rk_1|rk_1,126	1	DSSO 14N
Dead-End	QE20150802-10_MS3-results_cleaned	QE20150802-10_MS3-results	rk_1	K126	CUL5_HUMAN Cullin-5 OS=Homo sapiens GN=CUL5	rk_1	10625	42.4313	492.247	4	6.09588	6.09588	0	469.736	4	QGSNKKSNVEDSIVRK	XL:A-Thiol(Unsaturated)@126;Deamidated@129	-0.462415	28.1	0.081	FALSE	FALSE	rk_1	rk_1:K126	40	3	28.10,sp|rk_1|rk_1,126	1	DSSO 14N
Dead-End	QE20150802-12_MS3-results_cleaned	QE20150802-12_MS3-results	rk_1	K126	CUL5_HUMAN Cullin-5 OS=Homo sapiens GN=CUL5	rk_1	8440	37.427	492	4	4.8593	4.8593	0	469.491	4	QGSNKKSNVEDSIVRK	XL:A-Thiol(Unsaturated)@126	-1.96194	35.6	0.031	FALSE	FALSE	rk_1	rk_1:K126	40	3	35.60,sp|rk_1|rk_1,126	1	DSSO 14N
Dead-End	QE20150802-14_MS3-results_cleaned	QE20150802-14_MS3-results	rk_1	K126	CUL5_HUMAN Cullin-5 OS=Homo sapiens GN=CUL5	rk_1	8759	37.4857	492	4	3.30542	3.30542	0	469.491	4	QGSNKKSNVEDSIVRK	XL:A-Thiol(Unsaturated)@126	-2.81392	33.8	0.009	FALSE	FALSE	rk_1	rk_1:K126	40	3	33.80,sp|rk_1|rk_1,126	1	DSSO 14N
Dead-End	QE20150802-20_MS3-results_cleaned	QE20150802-20_MS3-results	rk_1	K126	CUL5_HUMAN Cullin-5 OS=Homo sapiens GN=CUL5	rk_1	9665	37.4504	492	4	4.54852	4.54852	0	469.492	4	QGSNKKSNVEDSIVRK	XL:A-Thiol(Unsaturated)@126	-3.02692	31.9	0.033	FALSE	FALSE	rk_1	rk_1:K126	40	3	31.90,sp|rk_1|rk_1,126	1	DSSO 14N
Dead-End	QE20150802-20_MS3-results_cleaned	QE20150802-20_MS3-results	rk_1	K126	CUL5_HUMAN Cullin-5 OS=Homo sapiens GN=CUL5	rk_1	10267	39.7194	492	4	4.48637	4.48637	0	461.499	4	QGSNKKSNVEDSIVRK	XL:A-Alkene@126	-3.33432	31	0.018	FALSE	FALSE	rk_1	rk_1:K126	40	3	31.00,sp|rk_1|rk_1,126	1	DSSO 14N
Dead-End	QE20150802-20_MS3-results_cleaned	QE20150802-20_MS3-results	rk_1	K126	CUL5_HUMAN Cullin-5 OS=Homo sapiens GN=CUL5	rk_1	23011	80.8731	908.945	4	-281.39	-5.19667	-1	886.702	4	KFFTQCDILPKPFCQLEITLMGKQGSNKK	Carbamidomethyl@104;Carbamidomethyl@112;Deamidated@125;XL:A-Thiol(Unsaturated)@126	-9.77885	32.9	0.12	FALSE	FALSE	rk_1	rk_1:K126	40	3	32.90,sp|rk_1|rk_1,126	1	DSSO 14N
Dead-End	QE20150802-20_MS3-results_cleaned	QE20150802-20_MS3-results	rk_1	K126	CUL5_HUMAN Cullin-5 OS=Homo sapiens GN=CUL5	rk_1	23072	81.0619	908.964	4	-261.027	15.1721	-1	886.702	4	KFFTQCDILPKPFCQLEITLMGKQGSNKK	Carbamidomethyl@104;Carbamidomethyl@112;Deamidated@125;XL:A-Thiol(Unsaturated)@126	-10.0044	45.1	0.0026	FALSE	FALSE	rk_1	rk_1:K126	40	3	45.10,sp|rk_1|rk_1,126	1	DSSO 14N
Dead-End	QE20150802-20_MS3-results_cleaned	QE20150802-20_MS3-results	rk_1	K126	CUL5_HUMAN Cullin-5 OS=Homo sapiens GN=CUL5	rk_1	24198	84.7691	876.921	4	-292.792	-6.50375	-1	854.678	4	FFTQCDILPKPFCQLEITLMGKQGSNKK	Carbamidomethyl@104;Carbamidomethyl@112;Deamidated@125;XL:A-Thiol(Unsaturated)@126	-10.4269	33.2	0.061	FALSE	FALSE	rk_1	rk_1:K126	40	3	33.20,sp|rk_1|rk_1,126	1	DSSO 14N
Dead-End	QE20150802-23_MS3-results_cleaned	QE20150802-23_MS3-results	rk_1	K126	CUL5_HUMAN Cullin-5 OS=Homo sapiens GN=CUL5	rk_1	9575	37.4176	492.002	4	8.02921	8.02921	0	469.491	4	QGSNKKSNVEDSIVRK	XL:A-Thiol(Unsaturated)@126	-2.17493	34.2	0.013	FALSE	FALSE	rk_1	rk_1:K126	40	3	34.20,sp|rk_1|rk_1,126	1	DSSO 14N
Dead-End	QE20150802-24_MS3-results_cleaned	QE20150802-24_MS3-results	rk_1	K126	CUL5_HUMAN Cullin-5 OS=Homo sapiens GN=CUL5	rk_1	9640	37.318	492.002	4	8.4643	8.4643	0	469.491	4	QGSNKKSNVEDSIVRK	XL:A-Thiol(Unsaturated)@126	-2.60092	34.4	0.015	FALSE	FALSE	rk_1	rk_1:K126	40	3	34.40,sp|rk_1|rk_1,126	1	DSSO 14N
Dead-End	QE20150802-26_MS3-results_cleaned	QE20150802-26_MS3-results	rk_1	K126	CUL5_HUMAN Cullin-5 OS=Homo sapiens GN=CUL5	rk_1	9410	37.2981	492	4	4.48637	4.48637	0	469.491	4	QGSNKKSNVEDSIVRK	XL:A-Thiol(Unsaturated)@126	-2.17493	34.4	0.04	FALSE	FALSE	rk_1	rk_1:K126	40	3	34.40,sp|rk_1|rk_1,126	1	DSSO 14N
Dead-End	QE20150802-28_MS3-results_cleaned	QE20150802-28_MS3-results	rk_1	K126	CUL5_HUMAN Cullin-5 OS=Homo sapiens GN=CUL5	rk_1	9571	37.5337	492.001	4	5.17008	5.17008	0	469.491	4	QGSNKKSNVEDSIVRK	XL:A-Thiol(Unsaturated)@126	-2.81392	31	0.045	FALSE	FALSE	rk_1	rk_1:K126	40	3	31.00,sp|rk_1|rk_1,126	1	DSSO 14N
Dead-End	QE20150802-30_MS3-results_cleaned	QE20150802-30_MS3-results	rk_1	K126	CUL5_HUMAN Cullin-5 OS=Homo sapiens GN=CUL5	rk_1	9787	37.6275	492	4	4.36206	4.36206	0	469.491	4	QGSNKKSNVEDSIVRK	XL:A-Thiol(Unsaturated)@126	-2.38793	34.3	0.035	FALSE	FALSE	rk_1	rk_1:K126	40	3	34.30,sp|rk_1|rk_1,126	1	DSSO 14N
Dead-End	VE20150902-12_MS3-results_cleaned	VE20150902-12_MS3-results	rk_1	K126	CUL5_HUMAN Cullin-5 OS=Homo sapiens GN=CUL5	rk_1	6755	34.6782	603.307	4	0.190988	0.190988	0	580.798	4	MGKQGSNKKSNVEDSIVRKL	Oxidation@119;XL:A-Thiol(Unsaturated)@126	1.63807	34.5	0.032	FALSE	FALSE	rk_1	rk_1:K126	40	3	34.50,sp|rk_1|rk_1,126	1	DSSO 14N
Dead-End	VE20150902-15_MS3-results_cleaned	VE20150902-15_MS3-results	rk_1	K126	CUL5_HUMAN Cullin-5 OS=Homo sapiens GN=CUL5	rk_1	7021	35.4523	603.31	4	4.14312	4.14312	0	580.8	4	MGKQGSNKKSNVEDSIVRKL	Oxidation@119;XL:A-Thiol(Unsaturated)@126	-1.80546	28.2	0.22	FALSE	FALSE	rk_1	rk_1:K126	40	3	28.20,sp|rk_1|rk_1,126	1	DSSO 14N
Dead-End	VE20150903-12_MS3-results_cleaned	VE20150903-12_MS3-results	rk_1	K126	CUL5_HUMAN Cullin-5 OS=Homo sapiens GN=CUL5	rk_1	7456	42.6698	603.308	4	2.31906	2.31906	0	580.798	4	MGKQGSNKKSNVEDSIVRKL	Oxidation@119;XL:A-Thiol(Unsaturated)@126	1.12154	36.7	0.092	FALSE	FALSE	rk_1	rk_1:K126	40	3	36.70,sp|rk_1|rk_1,126	1	DSSO 14N
Dead-End	VE20150907-08_MS3-results_cleaned	VE20150907-08_MS3-results	rk_1	K126	CUL5_HUMAN Cullin-5 OS=Homo sapiens GN=CUL5	rk_1	7243	39.4665	603.308	4	1.00168	1.00168	0	580.799	4	MGKQGSNKKSNVEDSIVRKL	Oxidation@119;XL:A-Thiol(Unsaturated)@126	0.0884792	34	0.22	FALSE	FALSE	rk_1	rk_1:K126	40	3	34.00,sp|rk_1|rk_1,126	1	DSSO 14N
Dead-End	VE20150907-13_MS3-results_cleaned	VE20150907-13_MS3-results	rk_1	K126	CUL5_HUMAN Cullin-5 OS=Homo sapiens GN=CUL5	rk_1	7652	39.8523	603.306	4	-2.44377	-2.44377	0	580.797	4	MGKQGSNKKSNVEDSIVRKL	Oxidation@119;XL:A-Thiol(Unsaturated)@126	3.53202	34.7	0.066	FALSE	FALSE	rk_1	rk_1:K126	40	3	34.70,sp|rk_1|rk_1,126	1	DSSO 14N
Dead-End	VE20160226-07_MS3-results_cleaned	VE20160226-07_MS3-results	rk_1	K126	CUL5_HUMAN Cullin-5 OS=Homo sapiens GN=CUL5	rk_1	7039	42.5018	599.308	4	-1.01453	-1.01453	0	576.799	4	MGKQGSNKKSNVEDSIVRKL	XL:A-Thiol(Unsaturated)@126	1.94648	35	0.088	FALSE	FALSE	rk_1	rk_1:K126	40	3	35.00,sp|rk_1|rk_1,126	1	DSSO 14N
Dead-End	VE20160226-25_MS3-results_cleaned	VE20160226-25_MS3-results	rk_1	K126	CUL5_HUMAN Cullin-5 OS=Homo sapiens GN=CUL5	rk_1	8290	42.7971	599.308	4	-0.504459	-0.504459	0	576.8	4	MGKQGSNKKSNVEDSIVRKL	XL:A-Thiol(Unsaturated)@126	0.38615	36.9	0.053	FALSE	FALSE	rk_1	rk_1:K126	40	3	36.90,sp|rk_1|rk_1,126	1	DSSO 14N
Dead-End	VE20160226-29_MS3-results_cleaned	VE20160226-29_MS3-results	rk_1	K126	CUL5_HUMAN Cullin-5 OS=Homo sapiens GN=CUL5	rk_1	9456	40.8578	599.306	4	-414.157	4.92411	-1	569.057	4	MGKQGSNKKSNVEDSIVRKL	XL:A-Alkene@126;Deamidated@129	-5.78334	28.5	0.32	FALSE	FALSE	rk_1	rk_1:K126	40	3	28.50,sp|rk_1|rk_1,126	1	DSSO 14N
Dead-End	VE20160714-14-results_cleaned	VE20160714-14-results	rk_1	K126	CUL5_HUMAN Cullin-5 OS=Homo sapiens GN=CUL5	rk_1	3087	21.3429	491.998	4	0.384134	0.384134	0	469.489	4	QGSNKKSNVEDSIVRK	XL:A-Thiol(Unsaturated)@126	1.87201	36.1	0.042	FALSE	FALSE	rk_1	rk_1:K126	40	3	36.10,sp|rk_1|rk_1,126	1	DSSO 14N
Dead-End	VE20160714-17-results_cleaned	VE20160714-17-results	rk_1	K126	CUL5_HUMAN Cullin-5 OS=Homo sapiens GN=CUL5	rk_1	11698	50.0716	876.933	4	-278.929	7.36282	-1	854.676	4	FFTQCDILPKPFCQLEITLMGKQGSNKK	Carbamidomethyl@104;Carbamidomethyl@112;Deamidated@125;XL:A-Thiol(Unsaturated)@126	-8.2039	22.2	0.35	FALSE	FALSE	rk_1	rk_1:K126	40	3	22.20,sp|rk_1|rk_1,126	1	DSSO 14N
Dead-End	VE20160714-22-results_cleaned	VE20160714-22-results	rk_1	K126	CUL5_HUMAN Cullin-5 OS=Homo sapiens GN=CUL5	rk_1	3079	21.6469	492	4	3.36758	3.36758	0	469.489	4	QGSNKKSNVEDSIVRK	XL:A-Thiol(Unsaturated)@126	1.87201	30.2	0.12	FALSE	FALSE	rk_1	rk_1:K126	40	3	30.20,sp|rk_1|rk_1,126	1	DSSO 14N
Dead-End	VE20160714-23-results_cleaned	VE20160714-23-results	rk_1	K126	CUL5_HUMAN Cullin-5 OS=Homo sapiens GN=CUL5	rk_1	3191	21.4913	492	4	3.24327	3.24327	0	469.49	4	QGSNKKSNVEDSIVRK	XL:A-Thiol(Unsaturated)@126	-0.0449663	27	0.064	FALSE	FALSE	rk_1	rk_1:K126	40	3	27.00,sp|rk_1|rk_1,126	1	DSSO 14N
Dead-End	VE20160714-26-results_cleaned	VE20160714-26-results	rk_1	K126	CUL5_HUMAN Cullin-5 OS=Homo sapiens GN=CUL5	rk_1	3572	23.2391	492	4	3.98913	3.98913	0	469.49	4	QGSNKKSNVEDSIVRK	XL:A-Thiol(Unsaturated)@126	1.44601	28	0.038	FALSE	FALSE	rk_1	rk_1:K126	40	3	28.00,sp|rk_1|rk_1,126	1	DSSO 14N
Dead-End	VE20160714-28-results_cleaned	VE20160714-28-results	rk_1	K126	CUL5_HUMAN Cullin-5 OS=Homo sapiens GN=CUL5	rk_1	3559	21.6769	491.999	4	2.55956	2.55956	0	469.489	4	QGSNKKSNVEDSIVRK	XL:A-Thiol(Unsaturated)@126	2.511	27.3	0.23	FALSE	FALSE	rk_1	rk_1:K126	40	3	27.30,sp|rk_1|rk_1,126	1	DSSO 14N
Dead-End	VE20160714-29-results_cleaned	VE20160714-29-results	rk_1	K126	CUL5_HUMAN Cullin-5 OS=Homo sapiens GN=CUL5	rk_1	3714	21.3659	491.999	4	2.12448	2.12448	0	469.49	4	QGSNKKSNVEDSIVRK	XL:A-Thiol(Unsaturated)@126	1.23302	32.1	0.02	FALSE	FALSE	rk_1	rk_1:K126	40	3	32.10,sp|rk_1|rk_1,126	1	DSSO 14N
Dead-End	VE20160714-71-results_cleaned	VE20160714-71-results	rk_1	K126	CUL5_HUMAN Cullin-5 OS=Homo sapiens GN=CUL5	rk_1	3161	21.7584	491.999	4	1.87586	1.87586	0	469.49	4	QGSNKKSNVEDSIVRK	XL:A-Thiol(Unsaturated)@126	0.807022	36	0.007	FALSE	FALSE	rk_1	rk_1:K126	40	3	36.00,sp|rk_1|rk_1,126	1	DSSO 14N
Dead-End	VE20160714-72-results_cleaned	VE20160714-72-results	rk_1	K126	CUL5_HUMAN Cullin-5 OS=Homo sapiens GN=CUL5	rk_1	3358	21.6153	491.998	4	0.446289	0.446289	0	469.489	4	QGSNKKSNVEDSIVRK	XL:A-Thiol(Unsaturated)@126	2.08501	33.1	0.018	FALSE	FALSE	rk_1	rk_1:K126	40	3	33.10,sp|rk_1|rk_1,126	1	DSSO 14N
Dead-End	VE20160714-72-results_cleaned	VE20160714-72-results	rk_1	K126	CUL5_HUMAN Cullin-5 OS=Homo sapiens GN=CUL5	rk_1	3632	22.7923	491.999	4	1.8137	1.8137	0	469.489	4	QGSNKKSNVEDSIVRK	XL:A-Thiol(Unsaturated)@126	1.87201	33.5	0.016	FALSE	FALSE	rk_1	rk_1:K126	40	3	33.50,sp|rk_1|rk_1,126	1	DSSO 14N
Dead-End	VE20160714-75-results_cleaned	VE20160714-75-results	rk_1	K126	CUL5_HUMAN Cullin-5 OS=Homo sapiens GN=CUL5	rk_1	3303	21.6366	491.999	4	1.12999	1.12999	0	469.489	4	QGSNKKSNVEDSIVRK	XL:A-Thiol(Unsaturated)@126	2.511	33.2	0.015	FALSE	FALSE	rk_1	rk_1:K126	40	3	33.20,sp|rk_1|rk_1,126	1	DSSO 14N
Dead-End	VE20160714-78-results_cleaned	VE20160714-78-results	rk_1	K126	CUL5_HUMAN Cullin-5 OS=Homo sapiens GN=CUL5	rk_1	3654	21.6687	491.999	4	1.93801	1.93801	0	469.489	4	QGSNKKSNVEDSIVRK	XL:A-Thiol(Unsaturated)@126	1.65901	27.9	0.067	FALSE	FALSE	rk_1	rk_1:K126	40	3	27.90,sp|rk_1|rk_1,126	1	DSSO 14N
Dead-End	VE20160714-83-results_cleaned	VE20160714-83-results	rk_1	K126	CUL5_HUMAN Cullin-5 OS=Homo sapiens GN=CUL5	rk_1	3096	21.9912	491.998	4	0.632754	0.632754	0	469.489	4	QGSNKKSNVEDSIVRK	XL:A-Thiol(Unsaturated)@126	2.29801	32.3	0.019	FALSE	FALSE	rk_1	rk_1:K126	40	3	32.30,sp|rk_1|rk_1,126	1	DSSO 14N
Dead-End	VE20160714-84-results_cleaned	VE20160714-84-results	rk_1	K126	CUL5_HUMAN Cullin-5 OS=Homo sapiens GN=CUL5	rk_1	2733	21.9226	491.999	4	0.881374	0.881374	0	469.489	4	QGSNKKSNVEDSIVRK	XL:A-Thiol(Unsaturated)@126	2.29801	29.7	0.029	FALSE	FALSE	rk_1	rk_1:K126	40	3	29.70,sp|rk_1|rk_1,126	1	DSSO 14N
Dead-End	VE20160714-86-results_cleaned	VE20160714-86-results	rk_1	K126	CUL5_HUMAN Cullin-5 OS=Homo sapiens GN=CUL5	rk_1	2791	22.1173	491.999	4	1.2543	1.2543	0	469.489	4	QGSNKKSNVEDSIVRK	XL:A-Thiol(Unsaturated)@126	1.87201	26.6	0.15	FALSE	FALSE	rk_1	rk_1:K126	40	3	26.60,sp|rk_1|rk_1,126	1	DSSO 14N
Dead-End	QE20150425-11_MS3-results_cleaned	QE20150425-11_MS3-results	rk_1	K126|K127	CUL5_HUMAN Cullin-5 OS=Homo sapiens GN=CUL5	rk_1	5157	32.5436	492.001	4	6.72395	6.72395	0	469.493	4	QGSNKKSNVEDSIVRK	XL:A-Thiol(Unsaturated)@126|XL:A-Thiol(Unsaturated)@127	-6.00885	35.2	0.029	FALSE	FALSE	rk_1	rk_1:K126|K127	11	1	35.20,sp|rk_1|rk_1,;126|127	1	DSSO 14N
Dead-End	QE20150802-22_MS3-results_cleaned	QE20150802-22_MS3-results	rk_1	K126|K127	CUL5_HUMAN Cullin-5 OS=Homo sapiens GN=CUL5	rk_1	9720	37.4568	492	4	4.05128	4.05128	0	469.491	4	QGSNKKSNVEDSIVRK	XL:A-Thiol(Unsaturated)@126|XL:A-Thiol(Unsaturated)@127	-2.81392	35.3	0.0047	FALSE	FALSE	rk_1	rk_1:K126|K127	11	1	35.30,sp|rk_1|rk_1,;126|127	1	DSSO 14N
Dead-End	QE20150802-22_MS3-results_cleaned	QE20150802-22_MS3-results	rk_1	K126|K127	CUL5_HUMAN Cullin-5 OS=Homo sapiens GN=CUL5	rk_1	10281	39.5833	492	4	4.17559	4.17559	0	469.491	4	QGSNKKSNVEDSIVRK	XL:A-Thiol(Unsaturated)@126|XL:A-Thiol(Unsaturated)@127	-2.38793	25.6	0.43	FALSE	FALSE	rk_1	rk_1:K126|K127	11	1	25.60,sp|rk_1|rk_1,;126|127	1	DSSO 14N
Dead-End	VE20150903-13_MS3-results_cleaned	VE20150903-13_MS3-results	rk_1	K126|K127	CUL5_HUMAN Cullin-5 OS=Homo sapiens GN=CUL5	rk_1	8314	44.1699	603.307	4	-0.214359	-0.214359	0	580.799	4	MGKQGSNKKSNVEDSIVRKL	Oxidation@119;XL:A-Thiol(Unsaturated)@126|XL:A-Thiol(Unsaturated)@127	0.605009	32.7	0.47	FALSE	FALSE	rk_1	rk_1:K126|K127	11	1	32.70,sp|rk_1|rk_1,;126|127	1	DSSO 14N
Dead-End	VE20150903-14_MS3-results_cleaned	VE20150903-14_MS3-results	rk_1	K126|K127	CUL5_HUMAN Cullin-5 OS=Homo sapiens GN=CUL5	rk_1	8336	44.5082	603.31	4	5.56184	5.56184	0	580.801	4	MGKQGSNKKSNVEDSIVRKL	Oxidation@119;XL:A-Thiol(Unsaturated)@126|XL:A-Thiol(Unsaturated)@127	-2.49416	30.4	0.26	FALSE	FALSE	rk_1	rk_1:K126|K127	11	1	30.40,sp|rk_1|rk_1,;126|127	1	DSSO 14N
Dead-End	VE20150903-18_MS3-results_cleaned	VE20150903-18_MS3-results	rk_1	K126|K127	CUL5_HUMAN Cullin-5 OS=Homo sapiens GN=CUL5	rk_1	8101	45.0206	603.31	4	4.44714	4.44714	0	580.801	4	MGKQGSNKKSNVEDSIVRKL	Oxidation@119;XL:A-Thiol(Unsaturated)@126|XL:A-Thiol(Unsaturated)@127	-2.83851	31.3	0.066	FALSE	FALSE	rk_1	rk_1:K126|K127	11	1	31.30,sp|rk_1|rk_1,;126|127	1	DSSO 14N
Dead-End	VE20150907-07_MS3-results_cleaned	VE20150907-07_MS3-results	rk_1	K126|K127	CUL5_HUMAN Cullin-5 OS=Homo sapiens GN=CUL5	rk_1	7435	39.9285	603.304	4	-5.88922	-5.88922	0	580.796	4	MGKQGSNKKSNVEDSIVRKL	Oxidation@119;XL:A-Thiol(Unsaturated)@126|XL:A-Thiol(Unsaturated)@127	5.42598	30.8	0.3	FALSE	FALSE	rk_1	rk_1:K126|K127	11	1	30.80,sp|rk_1|rk_1,;126|127	1	DSSO 14N
Dead-End	VE20160226-14_MS3-results_cleaned	VE20160226-14_MS3-results	rk_1	K126|K127	CUL5_HUMAN Cullin-5 OS=Homo sapiens GN=CUL5	rk_1	8673	40.4194	603.306	4	-1.32906	-1.32906	0	580.798	4	MGKQGSNKKSNVEDSIVRKL	Oxidation@119;XL:A-Thiol(Unsaturated)@126|XL:A-Thiol(Unsaturated)@127	1.46589	30.8	0.3	FALSE	FALSE	rk_1	rk_1:K126|K127	11	1	30.80,sp|rk_1|rk_1,;126|127	1	DSSO 14N
Dead-End	VE20160714-80-results_cleaned	VE20160714-80-results	rk_1	K126|K127	CUL5_HUMAN Cullin-5 OS=Homo sapiens GN=CUL5	rk_1	3537	21.9386	491.999	4	-499.345	11.2879	-1	469.74	4	QGSNKKSNVEDSIVRK	Deamidated@129;XL:A-Thiol(Unsaturated)@126|XL:A-Thiol(Unsaturated)@127	-7.48758	33.4	0.035	FALSE	FALSE	rk_1	rk_1:K126|K127	11	1	33.40,sp|rk_1|rk_1,;126|127	1	DSSO 14N
Dead-End	VE20160714-83-results_cleaned	VE20160714-83-results	rk_1	K126|K127	CUL5_HUMAN Cullin-5 OS=Homo sapiens GN=CUL5	rk_1	3306	23.1277	491.999	4	0.819219	0.819219	0	469.489	4	QGSNKKSNVEDSIVRK	XL:A-Thiol(Unsaturated)@126|XL:A-Thiol(Unsaturated)@127	2.08501	35.6	0.0036	FALSE	FALSE	rk_1	rk_1:K126|K127	11	1	35.60,sp|rk_1|rk_1,;126|127	1	DSSO 14N
Dead-End	VE20160714-95-results_cleaned	VE20160714-95-results	rk_1	K126|K127	CUL5_HUMAN Cullin-5 OS=Homo sapiens GN=CUL5	rk_1	3288	23.2671	491.999	4	2.68387	2.68387	0	469.489	4	QGSNKKSNVEDSIVRK	XL:A-Thiol(Unsaturated)@126|XL:A-Thiol(Unsaturated)@127	2.511	25.5	0.089	FALSE	FALSE	rk_1	rk_1:K126|K127	11	1	25.50,sp|rk_1|rk_1,;126|127	1	DSSO 14N
Dead-End	QE20150425-07_MS3-results_cleaned	QE20150425-07_MS3-results	rk_1	K127	CUL5_HUMAN Cullin-5 OS=Homo sapiens GN=CUL5	rk_1	6091	35.7314	492.003	4	9.58309	9.58309	0	469.493	4	QGSNKKSNVEDSIVRK	XL:A-Thiol(Unsaturated)@127	-6.64783	29.8	0.028	FALSE	FALSE	rk_1	rk_1:K127	55	8	29.80,sp|rk_1|rk_1,127	1	DSSO 14N
Dead-End	QE20150425-08_MS3-results_cleaned	QE20150425-08_MS3-results	rk_1	K127	CUL5_HUMAN Cullin-5 OS=Homo sapiens GN=CUL5	rk_1	6353	35.9156	492.002	4	7.65628	7.65628	0	469.493	4	QGSNKKSNVEDSIVRK	XL:A-Thiol(Unsaturated)@127	-6.00885	30.6	0.046	FALSE	FALSE	rk_1	rk_1:K127	55	8	30.60,sp|rk_1|rk_1,127	1	DSSO 14N
Dead-End	QE20150425-12_MS3-results_cleaned	QE20150425-12_MS3-results	rk_1	K127	CUL5_HUMAN Cullin-5 OS=Homo sapiens GN=CUL5	rk_1	6038	35.3229	492.002	4	8.58861	8.58861	0	469.492	4	QGSNKKSNVEDSIVRK	XL:A-Thiol(Unsaturated)@127	-3.8789	29.9	0.054	FALSE	FALSE	rk_1	rk_1:K127	55	8	29.90,sp|rk_1|rk_1,127	1	DSSO 14N
Dead-End	QE20150425-13_MS3-results_cleaned	QE20150425-13_MS3-results	rk_1	K127	CUL5_HUMAN Cullin-5 OS=Homo sapiens GN=CUL5	rk_1	5567	32.5862	492.003	4	9.21016	9.21016	0	469.493	4	QGSNKKSNVEDSIVRK	XL:A-Thiol(Unsaturated)@127	-6.00885	28.1	0.17	FALSE	FALSE	rk_1	rk_1:K127	55	8	28.10,sp|rk_1|rk_1,127	1	DSSO 14N
Dead-End	QE20150425-14_MS3-results_cleaned	QE20150425-14_MS3-results	rk_1	K127	CUL5_HUMAN Cullin-5 OS=Homo sapiens GN=CUL5	rk_1	6186	33.9354	492.002	4	7.40766	7.40766	0	461.5	4	QGSNKKSNVEDSIVRK	XL:A-Alkene@127	-5.71785	25.8	0.12	FALSE	FALSE	rk_1	rk_1:K127	55	8	25.80,sp|rk_1|rk_1,127	1	DSSO 14N
Dead-End	QE20150425-14_MS3-results_cleaned	QE20150425-14_MS3-results	rk_1	K127	CUL5_HUMAN Cullin-5 OS=Homo sapiens GN=CUL5	rk_1	6766	36.5622	492.002	4	7.96705	7.96705	0	469.493	4	QGSNKKSNVEDSIVRK	XL:A-Thiol(Unsaturated)@127	-6.64783	34.7	0.012	FALSE	FALSE	rk_1	rk_1:K127	55	8	34.70,sp|rk_1|rk_1,127	1	DSSO 14N
Dead-End	QE20150425-23_MS3-results_cleaned	QE20150425-23_MS3-results	rk_1	K127	CUL5_HUMAN Cullin-5 OS=Homo sapiens GN=CUL5	rk_1	6400	37.0036	492.003	4	9.95602	9.95602	0	469.494	4	QGSNKKSNVEDSIVRK	XL:A-Thiol(Unsaturated)@127	-7.28681	29.2	0.15	FALSE	FALSE	rk_1	rk_1:K127	55	8	29.20,sp|rk_1|rk_1,127	1	DSSO 14N
Dead-End	QE20150802-07_MS3-results_cleaned	QE20150802-07_MS3-results	rk_1	K127	CUL5_HUMAN Cullin-5 OS=Homo sapiens GN=CUL5	rk_1	9815	39.316	492.248	4	509.683	-1.19914	1	469.491	4	QGSNKKSNVEDSIVRK	XL:A-Thiol(Unsaturated)@127	-1.96194	25.6	0.14	FALSE	FALSE	rk_1	rk_1:K127	55	8	25.60,sp|rk_1|rk_1,127	1	DSSO 14N
Dead-End	QE20150802-08_MS3-results_cleaned	QE20150802-08_MS3-results	rk_1	K127	CUL5_HUMAN Cullin-5 OS=Homo sapiens GN=CUL5	rk_1	9922	39.3644	492	4	4.73499	4.73499	0	469.491	4	QGSNKKSNVEDSIVRK	XL:A-Thiol(Unsaturated)@127	-1.96194	32.2	0.011	FALSE	FALSE	rk_1	rk_1:K127	55	8	32.20,sp|rk_1|rk_1,127	1	DSSO 14N
Dead-End	QE20150802-09_MS3-results_cleaned	QE20150802-09_MS3-results	rk_1	K127	CUL5_HUMAN Cullin-5 OS=Homo sapiens GN=CUL5	rk_1	9660	39.4974	492.001	4	5.35654	5.35654	0	469.492	4	QGSNKKSNVEDSIVRK	XL:A-Thiol(Unsaturated)@127	-3.6659	36.4	0.004	FALSE	FALSE	rk_1	rk_1:K127	55	8	36.40,sp|rk_1|rk_1,127	1	DSSO 14N
Dead-End	QE20150802-10_MS3-results_cleaned	QE20150802-10_MS3-results	rk_1	K127	CUL5_HUMAN Cullin-5 OS=Homo sapiens GN=CUL5	rk_1	9870	39.4651	492.001	4	5.10792	5.10792	0	469.492	4	QGSNKKSNVEDSIVRK	XL:A-Thiol(Unsaturated)@127	-3.02692	34.7	0.018	FALSE	FALSE	rk_1	rk_1:K127	55	8	34.70,sp|rk_1|rk_1,127	1	DSSO 14N
Dead-End	QE20150802-11_MS3-results_cleaned	QE20150802-11_MS3-results	rk_1	K127	CUL5_HUMAN Cullin-5 OS=Homo sapiens GN=CUL5	rk_1	8992	39.6225	487.998	4	527.651	12.2944	1	457.244	4	QGSNKKSNVEDSIVRK	Gln->pyro-Glu@122;XL:A-Alkene@127	-8.477	39.1	0.00057	FALSE	FALSE	rk_1	rk_1:K127	55	8	39.10,sp|rk_1|rk_1,127	1	DSSO 14N
Dead-End	QE20150802-12_MS3-results_cleaned	QE20150802-12_MS3-results	rk_1	K127	CUL5_HUMAN Cullin-5 OS=Homo sapiens GN=CUL5	rk_1	8963	39.6717	491.997	4	-2.03991	-2.03991	0	469.491	4	QGSNKKSNVEDSIVRK	XL:A-Thiol(Unsaturated)@127	-0.896953	30.3	0.068	FALSE	FALSE	rk_1	rk_1:K127	55	8	30.30,sp|rk_1|rk_1,127	1	DSSO 14N
Dead-End	QE20150802-12_MS3-results_cleaned	QE20150802-12_MS3-results	rk_1	K127	CUL5_HUMAN Cullin-5 OS=Homo sapiens GN=CUL5	rk_1	8988	39.7777	487.744	4	5.49682	5.49682	0	465.238	4	QGSNKKSNVEDSIVRK	Gln->pyro-Glu@122;XL:A-Thiol(Unsaturated)@127	-10.2278	32.2	0.014	FALSE	FALSE	rk_1	rk_1:K127	55	8	32.20,sp|rk_1|rk_1,127	1	DSSO 14N
Dead-End	QE20150802-13_MS3-results_cleaned	QE20150802-13_MS3-results	rk_1	K127	CUL5_HUMAN Cullin-5 OS=Homo sapiens GN=CUL5	rk_1	9167	39.654	491.999	4	1.50293	1.50293	0	469.491	4	QGSNKKSNVEDSIVRK	XL:A-Thiol(Unsaturated)@127	-1.96194	31.6	0.12	FALSE	FALSE	rk_1	rk_1:K127	55	8	31.60,sp|rk_1|rk_1,127	1	DSSO 14N
Dead-End	QE20150802-14_MS3-results_cleaned	QE20150802-14_MS3-results	rk_1	K127	CUL5_HUMAN Cullin-5 OS=Homo sapiens GN=CUL5	rk_1	9241	39.4712	491.998	4	-0.423882	-0.423882	0	469.491	4	QGSNKKSNVEDSIVRK	XL:A-Thiol(Unsaturated)@127	-1.32295	33.8	0.0094	FALSE	FALSE	rk_1	rk_1:K127	55	8	33.80,sp|rk_1|rk_1,127	1	DSSO 14N
Dead-End	QE20150802-16_MS3-results_cleaned	QE20150802-16_MS3-results	rk_1	K127	CUL5_HUMAN Cullin-5 OS=Homo sapiens GN=CUL5	rk_1	9822	39.7357	491.753	4	-498.286	12.603	-1	469.492	4	QGSNKKSNVEDSIVRK	XL:A-Thiol(Unsaturated)@127	-3.02692	31.9	0.023	FALSE	FALSE	rk_1	rk_1:K127	55	8	31.90,sp|rk_1|rk_1,127	1	DSSO 14N
Dead-End	QE20150802-18_MS3-results_cleaned	QE20150802-18_MS3-results	rk_1	K127	CUL5_HUMAN Cullin-5 OS=Homo sapiens GN=CUL5	rk_1	10249	39.6945	492	4	3.30542	3.30542	0	469.491	4	QGSNKKSNVEDSIVRK	XL:A-Thiol(Unsaturated)@127	-2.17493	31.2	0.014	FALSE	FALSE	rk_1	rk_1:K127	55	8	31.20,sp|rk_1|rk_1,127	1	DSSO 14N
Dead-End	QE20150802-20_MS3-results_cleaned	QE20150802-20_MS3-results	rk_1	K127	CUL5_HUMAN Cullin-5 OS=Homo sapiens GN=CUL5	rk_1	10267	39.7194	492	4	4.48637	4.48637	0	469.491	4	QGSNKKSNVEDSIVRK	XL:A-Thiol(Unsaturated)@127	-1.96194	25.6	0.21	FALSE	FALSE	rk_1	rk_1:K127	55	8	25.60,sp|rk_1|rk_1,127	1	DSSO 14N
Dead-End	QE20150802-21_MS3-results_cleaned	QE20150802-21_MS3-results	rk_1	K127	CUL5_HUMAN Cullin-5 OS=Homo sapiens GN=CUL5	rk_1	10103	39.7111	492	4	4.8593	4.8593	0	469.491	4	QGSNKKSNVEDSIVRK	XL:A-Thiol(Unsaturated)@127	-2.17493	39.3	0.0022	FALSE	FALSE	rk_1	rk_1:K127	55	8	39.30,sp|rk_1|rk_1,127	1	DSSO 14N
Dead-End	QE20150802-24_MS3-results_cleaned	QE20150802-24_MS3-results	rk_1	K127	CUL5_HUMAN Cullin-5 OS=Homo sapiens GN=CUL5	rk_1	10228	39.564	492.001	4	5.04577	5.04577	0	469.491	4	QGSNKKSNVEDSIVRK	XL:A-Thiol(Unsaturated)@127	-2.81392	34.7	0.0079	FALSE	FALSE	rk_1	rk_1:K127	55	8	34.70,sp|rk_1|rk_1,127	1	DSSO 14N
Dead-End	QE20150802-25_MS3-results_cleaned	QE20150802-25_MS3-results	rk_1	K127	CUL5_HUMAN Cullin-5 OS=Homo sapiens GN=CUL5	rk_1	9768	39.5535	492.001	4	6.84826	6.84826	0	469.491	4	QGSNKKSNVEDSIVRK	XL:A-Thiol(Unsaturated)@127	-1.53594	23	0.27	FALSE	FALSE	rk_1	rk_1:K127	55	8	23.00,sp|rk_1|rk_1,127	1	DSSO 14N
Dead-End	QE20150802-26_MS3-results_cleaned	QE20150802-26_MS3-results	rk_1	K127	CUL5_HUMAN Cullin-5 OS=Homo sapiens GN=CUL5	rk_1	9969	39.4729	492	4	3.86482	3.86482	0	469.491	4	QGSNKKSNVEDSIVRK	XL:A-Thiol(Unsaturated)@127	-2.17493	36.3	0.013	FALSE	FALSE	rk_1	rk_1:K127	55	8	36.30,sp|rk_1|rk_1,127	1	DSSO 14N
Dead-End	QE20150802-27_MS3-results_cleaned	QE20150802-27_MS3-results	rk_1	K127	CUL5_HUMAN Cullin-5 OS=Homo sapiens GN=CUL5	rk_1	10304	39.5795	491.997	4	-2.475	-2.475	0	469.491	4	QGSNKKSNVEDSIVRK	XL:A-Thiol(Unsaturated)@127	-2.38793	35.8	0.0066	FALSE	FALSE	rk_1	rk_1:K127	55	8	35.80,sp|rk_1|rk_1,127	1	DSSO 14N
Dead-End	QE20150802-30_MS3-results_cleaned	QE20150802-30_MS3-results	rk_1	K127	CUL5_HUMAN Cullin-5 OS=Homo sapiens GN=CUL5	rk_1	10383	40.0163	492	4	3.55404	3.55404	0	461.498	4	QGSNKKSNVEDSIVRK	XL:A-Alkene@127	-2.2509	33.8	0.0082	FALSE	FALSE	rk_1	rk_1:K127	55	8	33.80,sp|rk_1|rk_1,127	1	DSSO 14N
Dead-End	QE20150802-33_MS3-results_cleaned	QE20150802-33_MS3-results	rk_1	K127	CUL5_HUMAN Cullin-5 OS=Homo sapiens GN=CUL5	rk_1	10581	39.8823	492.002	4	6.97257	6.97257	0	469.491	4	QGSNKKSNVEDSIVRK	XL:A-Thiol(Unsaturated)@127	-1.96194	32.2	0.13	FALSE	FALSE	rk_1	rk_1:K127	55	8	32.20,sp|rk_1|rk_1,127	1	DSSO 14N
Dead-End	QE20150802-34_MS3-results_cleaned	QE20150802-34_MS3-results	rk_1	K127	CUL5_HUMAN Cullin-5 OS=Homo sapiens GN=CUL5	rk_1	10770	39.6991	492	4	3.92697	3.92697	0	469.491	4	QGSNKKSNVEDSIVRK	XL:A-Thiol(Unsaturated)@127	-2.38793	31.2	0.0095	FALSE	FALSE	rk_1	rk_1:K127	55	8	31.20,sp|rk_1|rk_1,127	1	DSSO 14N
Dead-End	QE20150802-35_MS3-results_cleaned	QE20150802-35_MS3-results	rk_1	K127	CUL5_HUMAN Cullin-5 OS=Homo sapiens GN=CUL5	rk_1	10710	40.114	491.999	4	2.12448	2.12448	0	469.491	4	QGSNKKSNVEDSIVRK	XL:A-Thiol(Unsaturated)@127	-1.74894	30.2	0.011	FALSE	FALSE	rk_1	rk_1:K127	55	8	30.20,sp|rk_1|rk_1,127	1	DSSO 14N
Dead-End	VE20150902-12_MS3-results_cleaned	VE20150902-12_MS3-results	rk_1	K127	CUL5_HUMAN Cullin-5 OS=Homo sapiens GN=CUL5	rk_1	6755	34.6782	603.307	4	0.190988	0.190988	0	572.805	4	MGKQGSNKKSNVEDSIVRKL	Oxidation@119;XL:A-Alkene@127	1.45549	26.9	0.49	FALSE	FALSE	rk_1	rk_1:K127	55	8	26.90,sp|rk_1|rk_1,127	1	DSSO 14N
Dead-End	VE20150902-13_MS3-results_cleaned	VE20150902-13_MS3-results	rk_1	K127	CUL5_HUMAN Cullin-5 OS=Homo sapiens GN=CUL5	rk_1	7939	37.3529	604.043	4	403.987	-12.1366	1	581.299	4	MGKQGSNKKSNVEDSIVRKL	Oxidation@119;Deamidated@125;XL:A-Thiol(Unsaturated)@127;Deamidated@129	-13.8325	35.2	0.18	FALSE	FALSE	rk_1	rk_1:K127	55	8	35.20,sp|rk_1|rk_1,127	1	DSSO 14N
Dead-End	VE20150902-14_MS3-results_cleaned	VE20150902-14_MS3-results	rk_1	K127	CUL5_HUMAN Cullin-5 OS=Homo sapiens GN=CUL5	rk_1	6701	34.8276	603.31	4	4.04179	4.04179	0	580.8	4	MGKQGSNKKSNVEDSIVRKL	Oxidation@119;XL:A-Thiol(Unsaturated)@127	-1.28893	32	0.35	FALSE	FALSE	rk_1	rk_1:K127	55	8	32.00,sp|rk_1|rk_1,127	1	DSSO 14N
Dead-End	VE20150902-14_MS3-results_cleaned	VE20150902-14_MS3-results	rk_1	K127	CUL5_HUMAN Cullin-5 OS=Homo sapiens GN=CUL5	rk_1	7008	36.1934	479.448	5	-418.895	0.356383	-1	461.641	5	MGKQGSNKKSNVEDSIVRKL	XL:A-Thiol(Unsaturated)@127	1.93544	32.8	0.5	FALSE	FALSE	rk_1	rk_1:K127	55	8	32.80,sp|rk_1|rk_1,127	1	DSSO 14N
Dead-End	VE20150902-14_MS3-results_cleaned	VE20150902-14_MS3-results	rk_1	K127	CUL5_HUMAN Cullin-5 OS=Homo sapiens GN=CUL5	rk_1	7352	37.7091	603.312	4	-399.473	16.832	-1	581.051	4	MGKQGSNKKSNVEDSIVRKL	Oxidation@119;Deamidated@125;XL:A-Thiol(Unsaturated)@127	-9.88676	36.4	0.15	FALSE	FALSE	rk_1	rk_1:K127	55	8	36.40,sp|rk_1|rk_1,127	1	DSSO 14N
Dead-End	VE20150902-14_MS3-results_cleaned	VE20150902-14_MS3-results	rk_1	K127	CUL5_HUMAN Cullin-5 OS=Homo sapiens GN=CUL5	rk_1	7352	37.7091	603.312	4	8.80462	8.80462	0	580.801	4	MGKQGSNKKSNVEDSIVRKL	Oxidation@119;XL:A-Thiol(Unsaturated)@127	-2.32199	37.9	0.061	FALSE	FALSE	rk_1	rk_1:K127	55	8	37.90,sp|rk_1|rk_1,127	1	DSSO 14N
Dead-End	VE20150902-15_MS3-results_cleaned	VE20150902-15_MS3-results	rk_1	K127	CUL5_HUMAN Cullin-5 OS=Homo sapiens GN=CUL5	rk_1	9059	43.59	599.058	4	-418.456	0.795679	-1	576.799	4	MGKQGSNKKSNVEDSIVRKL	XL:A-Thiol(Unsaturated)@127	1.59974	31.8	0.44	FALSE	FALSE	rk_1	rk_1:K127	55	8	31.80,sp|rk_1|rk_1,127	1	DSSO 14N
Dead-End	VE20150903-14_MS3-results_cleaned	VE20150903-14_MS3-results	rk_1	K127	CUL5_HUMAN Cullin-5 OS=Homo sapiens GN=CUL5	rk_1	8990	47.3272	603.309	4	-405.45	10.8531	-1	581.051	4	MGKQGSNKKSNVEDSIVRKL	Oxidation@119;XL:A-Thiol(Unsaturated)@127;Deamidated@129	-10.0589	29.3	0.28	FALSE	FALSE	rk_1	rk_1:K127	55	8	29.30,sp|rk_1|rk_1,127	1	DSSO 14N
Dead-End	VE20150903-14_MS3-results_cleaned	VE20150903-14_MS3-results	rk_1	K127	CUL5_HUMAN Cullin-5 OS=Homo sapiens GN=CUL5	rk_1	8990	47.3272	603.309	4	2.82575	2.82575	0	580.801	4	MGKQGSNKKSNVEDSIVRKL	Oxidation@119;XL:A-Thiol(Unsaturated)@127	-2.66634	39.7	0.089	FALSE	FALSE	rk_1	rk_1:K127	55	8	39.70,sp|rk_1|rk_1,127	1	DSSO 14N
Dead-End	VE20150903-15_MS3-results_cleaned	VE20150903-15_MS3-results	rk_1	K127	CUL5_HUMAN Cullin-5 OS=Homo sapiens GN=CUL5	rk_1	9624	48.012	603.309	4	3.02842	3.02842	0	580.801	4	MGKQGSNKKSNVEDSIVRKL	Oxidation@119;XL:A-Thiol(Unsaturated)@127	-2.32199	37.9	0.19	FALSE	FALSE	rk_1	rk_1:K127	55	8	37.90,sp|rk_1|rk_1,127	1	DSSO 14N
Dead-End	VE20150903-18_MS3-results_cleaned	VE20150903-18_MS3-results	rk_1	K127	CUL5_HUMAN Cullin-5 OS=Homo sapiens GN=CUL5	rk_1	9622	51.1865	603.31	4	5.66318	5.66318	0	580.801	4	MGKQGSNKKSNVEDSIVRKL	Oxidation@119;XL:A-Thiol(Unsaturated)@127	-2.66634	30	0.39	FALSE	FALSE	rk_1	rk_1:K127	55	8	30.00,sp|rk_1|rk_1,127	1	DSSO 14N
Dead-End	VE20150907-05_MS3-results_cleaned	VE20150907-05_MS3-results	rk_1	K127	CUL5_HUMAN Cullin-5 OS=Homo sapiens GN=CUL5	rk_1	7494	42.3253	599.304	4	-6.93135	-6.93135	0	576.794	4	MGKQGSNKKSNVEDSIVRKL	XL:A-Thiol(Unsaturated)@127	10.6151	34.5	0.26	FALSE	FALSE	rk_1	rk_1:K127	55	8	34.50,sp|rk_1|rk_1,127	1	DSSO 14N
Dead-End	VE20160226-07_MS3-results_cleaned	VE20160226-07_MS3-results	rk_1	K127	CUL5_HUMAN Cullin-5 OS=Homo sapiens GN=CUL5	rk_1	7315	43.8853	603.307	4	0.596335	0.596335	0	580.798	4	MGKQGSNKKSNVEDSIVRKL	Oxidation@119;XL:A-Thiol(Unsaturated)@127	1.63807	38.2	0.11	FALSE	FALSE	rk_1	rk_1:K127	55	8	38.20,sp|rk_1|rk_1,127	1	DSSO 14N
Dead-End	VE20160226-07_MS3-results_cleaned	VE20160226-07_MS3-results	rk_1	K127	CUL5_HUMAN Cullin-5 OS=Homo sapiens GN=CUL5	rk_1	7490	44.7212	599.308	4	-0.810501	-0.810501	0	576.8	4	MGKQGSNKKSNVEDSIVRKL	XL:A-Thiol(Unsaturated)@127	1.253	36.5	0.17	FALSE	FALSE	rk_1	rk_1:K127	55	8	36.50,sp|rk_1|rk_1,127	1	DSSO 14N
Dead-End	VE20160226-07_MS3-results_cleaned	VE20160226-07_MS3-results	rk_1	K127	CUL5_HUMAN Cullin-5 OS=Homo sapiens GN=CUL5	rk_1	7490	44.7212	599.308	4	-411.812	7.27046	-1	577.05	4	MGKQGSNKKSNVEDSIVRKL	XL:A-Thiol(Unsaturated)@127;Deamidated@129	-6.71236	37.6	0.086	FALSE	FALSE	rk_1	rk_1:K127	55	8	37.60,sp|rk_1|rk_1,127	1	DSSO 14N
Dead-End	VE20160226-08_MS3-results_cleaned	VE20160226-08_MS3-results	rk_1	K127	CUL5_HUMAN Cullin-5 OS=Homo sapiens GN=CUL5	rk_1	7281	40.9253	603.306	4	-2.34243	-2.34243	0	580.798	4	MGKQGSNKKSNVEDSIVRKL	Oxidation@119;XL:A-Thiol(Unsaturated)@127	1.63807	35	0.058	FALSE	FALSE	rk_1	rk_1:K127	55	8	35.00,sp|rk_1|rk_1,127	1	DSSO 14N
Dead-End	VE20160226-08_MS3-results_cleaned	VE20160226-08_MS3-results	rk_1	K127	CUL5_HUMAN Cullin-5 OS=Homo sapiens GN=CUL5	rk_1	8076	44.6822	599.308	4	-1.11654	-1.11654	0	576.8	4	MGKQGSNKKSNVEDSIVRKL	XL:A-Thiol(Unsaturated)@127	1.42637	34.7	0.41	FALSE	FALSE	rk_1	rk_1:K127	55	8	34.70,sp|rk_1|rk_1,127	1	DSSO 14N
Dead-End	VE20160226-13_MS3-results_cleaned	VE20160226-13_MS3-results	rk_1	K127	CUL5_HUMAN Cullin-5 OS=Homo sapiens GN=CUL5	rk_1	8819	43.3901	603.307	4	-0.923717	-0.923717	0	580.798	4	MGKQGSNKKSNVEDSIVRKL	Oxidation@119;XL:A-Thiol(Unsaturated)@127	1.46589	34.1	0.19	FALSE	FALSE	rk_1	rk_1:K127	55	8	34.10,sp|rk_1|rk_1,127	1	DSSO 14N
Dead-End	VE20160226-22_MS3-results_cleaned	VE20160226-22_MS3-results	rk_1	K127	CUL5_HUMAN Cullin-5 OS=Homo sapiens GN=CUL5	rk_1	8809	42.9287	603.307	4	0.0896511	0.0896511	0	580.799	4	MGKQGSNKKSNVEDSIVRKL	Oxidation@119;XL:A-Thiol(Unsaturated)@127	-0.255874	34.4	0.13	FALSE	FALSE	rk_1	rk_1:K127	55	8	34.40,sp|rk_1|rk_1,127	1	DSSO 14N
Dead-End	VE20160714-14-results_cleaned	VE20160714-14-results	rk_1	K127	CUL5_HUMAN Cullin-5 OS=Homo sapiens GN=CUL5	rk_1	3422	22.9466	491.999	4	-499.966	10.6664	-1	469.739	4	QGSNKKSNVEDSIVRK	XL:A-Thiol(Unsaturated)@127;Deamidated@129	-6.63605	21.8	0.27	FALSE	FALSE	rk_1	rk_1:K127	55	8	21.80,sp|rk_1|rk_1,127	1	DSSO 14N
Dead-End	VE20160714-17-results_cleaned	VE20160714-17-results	rk_1	K127	CUL5_HUMAN Cullin-5 OS=Homo sapiens GN=CUL5	rk_1	3525	22.3314	491.999	4	1.68939	1.68939	0	469.489	4	QGSNKKSNVEDSIVRK	XL:A-Thiol(Unsaturated)@127	1.87201	34.2	0.012	FALSE	FALSE	rk_1	rk_1:K127	55	8	34.20,sp|rk_1|rk_1,127	1	DSSO 14N
Dead-End	VE20160714-19-results_cleaned	VE20160714-19-results	rk_1	K127	CUL5_HUMAN Cullin-5 OS=Homo sapiens GN=CUL5	rk_1	3272	22.6204	491.999	4	2.00017	2.00017	0	469.49	4	QGSNKKSNVEDSIVRK	XL:A-Thiol(Unsaturated)@127	0.807022	27.6	0.31	FALSE	FALSE	rk_1	rk_1:K127	55	8	27.60,sp|rk_1|rk_1,127	1	DSSO 14N
Dead-End	VE20160714-20-results_cleaned	VE20160714-20-results	rk_1	K127	CUL5_HUMAN Cullin-5 OS=Homo sapiens GN=CUL5	rk_1	3326	22.3525	491.999	4	1.87586	1.87586	0	469.49	4	QGSNKKSNVEDSIVRK	XL:A-Thiol(Unsaturated)@127	1.23302	29.2	0.092	FALSE	FALSE	rk_1	rk_1:K127	55	8	29.20,sp|rk_1|rk_1,127	1	DSSO 14N
Dead-End	VE20160714-23-results_cleaned	VE20160714-23-results	rk_1	K127	CUL5_HUMAN Cullin-5 OS=Homo sapiens GN=CUL5	rk_1	3408	22.4883	491.999	4	1.19215	1.19215	0	469.49	4	QGSNKKSNVEDSIVRK	XL:A-Thiol(Unsaturated)@127	1.44601	30.5	0.039	FALSE	FALSE	rk_1	rk_1:K127	55	8	30.50,sp|rk_1|rk_1,127	1	DSSO 14N
Dead-End	VE20160714-29-results_cleaned	VE20160714-29-results	rk_1	K127	CUL5_HUMAN Cullin-5 OS=Homo sapiens GN=CUL5	rk_1	3952	22.2593	491.999	4	1.44077	1.44077	0	469.489	4	QGSNKKSNVEDSIVRK	XL:A-Thiol(Unsaturated)@127	2.511	30.9	0.018	FALSE	FALSE	rk_1	rk_1:K127	55	8	30.90,sp|rk_1|rk_1,127	1	DSSO 14N
Dead-End	VE20160714-71-results_cleaned	VE20160714-71-results	rk_1	K127	CUL5_HUMAN Cullin-5 OS=Homo sapiens GN=CUL5	rk_1	3393	22.8123	491.999	4	1.75155	1.75155	0	469.489	4	QGSNKKSNVEDSIVRK	XL:A-Thiol(Unsaturated)@127	2.29801	33.6	0.016	FALSE	FALSE	rk_1	rk_1:K127	55	8	33.60,sp|rk_1|rk_1,127	1	DSSO 14N
Dead-End	VE20160714-71-results_cleaned	VE20160714-71-results	rk_1	K127	CUL5_HUMAN Cullin-5 OS=Homo sapiens GN=CUL5	rk_1	3402	22.8546	487.496	4	-503.742	11.6148	-1	465.237	4	QGSNKKSNVEDSIVRK	Gln->pyro-Glu@122;XL:A-Thiol(Unsaturated)@127	-7.21866	32.1	0.038	FALSE	FALSE	rk_1	rk_1:K127	55	8	32.10,sp|rk_1|rk_1,127	1	DSSO 14N
Dead-End	VE20160714-72-results_cleaned	VE20160714-72-results	rk_1	K127	CUL5_HUMAN Cullin-5 OS=Homo sapiens GN=CUL5	rk_1	11267	50.2813	878.946	4	-277.445	8.19115	-1	848.693	4	KSNVEDSIVRKLMLDTWNESIFSNIKNR	XL:A-Alkene@127;Deamidated@150	-5.39191	27.1	0.29	FALSE	FALSE	rk_1	rk_1:K127	55	8	27.10,sp|rk_1|rk_1,127	1	DSSO 14N
Dead-End	VE20160714-89-results_cleaned	VE20160714-89-results	rk_1	K127	CUL5_HUMAN Cullin-5 OS=Homo sapiens GN=CUL5	rk_1	3666	22.8567	491.999	4	1.68939	1.68939	0	469.489	4	QGSNKKSNVEDSIVRK	XL:A-Thiol(Unsaturated)@127	2.937	30.1	0.059	FALSE	FALSE	rk_1	rk_1:K127	55	8	30.10,sp|rk_1|rk_1,127	1	DSSO 14N
Dead-End	VE20160714-92-results_cleaned	VE20160714-92-results	rk_1	K127	CUL5_HUMAN Cullin-5 OS=Homo sapiens GN=CUL5	rk_1	3609	22.9938	491.999	4	1.62724	1.62724	0	469.489	4	QGSNKKSNVEDSIVRK	XL:A-Thiol(Unsaturated)@127	2.724	32.5	0.024	FALSE	FALSE	rk_1	rk_1:K127	55	8	32.50,sp|rk_1|rk_1,127	1	DSSO 14N
Dead-End	VE20160226-25_MS3-results_cleaned	VE20160226-25_MS3-results	rk_1	K137	CUL5_HUMAN Cullin-5 OS=Homo sapiens GN=CUL5	rk_1	8978	45.7327	599.309	4	0.311654	0.311654	0	568.807	4	MGKQGSNKKSNVEDSIVRKL	XL:A-Alkene@137	1.06373	26.6	0.33	FALSE	FALSE	rk_1	rk_1:K137	1	0	26.60,sp|rk_1|rk_1,137	1	DSSO 14N
Dead-End	QE20150425-11_MS3-results_cleaned	QE20150425-11_MS3-results	rk_1	K152	CUL5_HUMAN Cullin-5 OS=Homo sapiens GN=CUL5	rk_1	15056	82.3155	790.394	4	6.56525	6.56525	0	759.893	4	KLMLDTWNESIFSNIKNRLQDSAMK	XL:A-Alkene@152	-7.51153	32.3	0.022	FALSE	FALSE	rk_1	rk_1:K152	61	15	32.30,sp|rk_1|rk_1,152	1	DSSO 14N
Dead-End	QE20150425-13_MS3-results_cleaned	QE20150425-13_MS3-results	rk_1	K152	CUL5_HUMAN Cullin-5 OS=Homo sapiens GN=CUL5	rk_1	16807	80.2479	794.393	4	7.44222	7.44222	0	763.893	4	KLMLDTWNESIFSNIKNRLQDSAMK	XL:A-Alkene@152;Oxidation@160	-9.00558	42.7	0.012	FALSE	FALSE	rk_1	rk_1:K152	61	15	42.70,sp|rk_1|rk_1,152	1	DSSO 14N
Dead-End	QE20150425-13_MS3-results_cleaned	QE20150425-13_MS3-results	rk_1	K152	CUL5_HUMAN Cullin-5 OS=Homo sapiens GN=CUL5	rk_1	17314	82.538	790.395	4	8.11166	8.11166	0	759.893	4	KLMLDTWNESIFSNIKNRLQDSAMK	XL:A-Alkene@152	-6.59035	43.9	0.007	FALSE	FALSE	rk_1	rk_1:K152	61	15	43.90,sp|rk_1|rk_1,152	1	DSSO 14N
Dead-End	QE20150425-14_MS3-results_cleaned	QE20150425-14_MS3-results	rk_1	K152	CUL5_HUMAN Cullin-5 OS=Homo sapiens GN=CUL5	rk_1	18067	80.254	794.394	4	-300.997	15.0749	-1	764.142	4	KLMLDTWNESIFSNIKNRLQDSAMK	Deamidated@144;XL:A-Alkene@152;Oxidation@160	-13.0544	30.9	0.22	FALSE	FALSE	rk_1	rk_1:K152	61	15	30.90,sp|rk_1|rk_1,152	1	DSSO 14N
Dead-End	QE20150425-14_MS3-results_cleaned	QE20150425-14_MS3-results	rk_1	K152	CUL5_HUMAN Cullin-5 OS=Homo sapiens GN=CUL5	rk_1	18067	80.254	794.394	4	8.98084	8.98084	0	763.892	4	KLMLDTWNESIFSNIKNRLQDSAMK	XL:A-Alkene@152;Oxidation@160	-7.95832	30.9	0.24	FALSE	FALSE	rk_1	rk_1:K152	61	15	30.90,sp|rk_1|rk_1,152	1	DSSO 14N
Dead-End	QE20150425-14_MS3-results_cleaned	QE20150425-14_MS3-results	rk_1	K152	CUL5_HUMAN Cullin-5 OS=Homo sapiens GN=CUL5	rk_1	18143	80.5987	794.393	4	7.98074	7.98074	0	763.891	4	KLMLDTWNESIFSNIKNRLQDSAMK	Oxidation@139;XL:A-Alkene@152	-5.73289	30.2	0.13	FALSE	FALSE	rk_1	rk_1:K152	61	15	30.20,sp|rk_1|rk_1,152	1	DSSO 14N
Dead-End	QE20150425-14_MS3-results_cleaned	QE20150425-14_MS3-results	rk_1	K152	CUL5_HUMAN Cullin-5 OS=Homo sapiens GN=CUL5	rk_1	18610	82.5282	790.395	4	8.57558	8.57558	0	759.892	4	KLMLDTWNESIFSNIKNRLQDSAMK	XL:A-Alkene@152	-5.66917	38.7	0.027	FALSE	FALSE	rk_1	rk_1:K152	61	15	38.70,sp|rk_1|rk_1,152	1	DSSO 14N
Dead-End	QE20150425-15_MS3-results_cleaned	QE20150425-15_MS3-results	rk_1	K152	CUL5_HUMAN Cullin-5 OS=Homo sapiens GN=CUL5	rk_1	16126	82.6517	790.395	4	8.2663	8.2663	0	759.895	4	KLMLDTWNESIFSNIKNRLQDSAMK	XL:A-Alkene@152	-9.48547	36.3	0.077	FALSE	FALSE	rk_1	rk_1:K152	61	15	36.30,sp|rk_1|rk_1,152	1	DSSO 14N
Dead-End	QE20150425-16_MS3-results_cleaned	QE20150425-16_MS3-results	rk_1	K152	CUL5_HUMAN Cullin-5 OS=Homo sapiens GN=CUL5	rk_1	16863	80.5913	794.644	4	-296.715	19.2595	-1	764.392	4	KLMLDTWNESIFSNIKNRLQDSAMK	Oxidation@139;Deamidated@144;XL:A-Alkene@152;Deamidated@153	-18.2779	25.3	0.34	FALSE	FALSE	rk_1	rk_1:K152	61	15	25.30,sp|rk_1|rk_1,152	1	DSSO 14N
Dead-End	QE20150425-16_MS3-results_cleaned	QE20150425-16_MS3-results	rk_1	K152	CUL5_HUMAN Cullin-5 OS=Homo sapiens GN=CUL5	rk_1	17328	82.598	790.395	4	8.03434	8.03434	0	759.892	4	KLMLDTWNESIFSNIKNRLQDSAMK	XL:A-Alkene@152	-6.45875	41.8	0.005	FALSE	FALSE	rk_1	rk_1:K152	61	15	41.80,sp|rk_1|rk_1,152	1	DSSO 14N
Dead-End	QE20150425-18_MS3-results_cleaned	QE20150425-18_MS3-results	rk_1	K152	CUL5_HUMAN Cullin-5 OS=Homo sapiens GN=CUL5	rk_1	18560	82.3642	790.395	4	7.80237	7.80237	0	759.893	4	KLMLDTWNESIFSNIKNRLQDSAMK	XL:A-Alkene@152	-7.77472	33.5	0.029	FALSE	FALSE	rk_1	rk_1:K152	61	15	33.50,sp|rk_1|rk_1,152	1	DSSO 14N
Dead-End	QE20150802-09_MS3-results_cleaned	QE20150802-09_MS3-results	rk_1	K152	CUL5_HUMAN Cullin-5 OS=Homo sapiens GN=CUL5	rk_1	21314	84.5553	790.39	4	1.61675	1.61675	0	759.889	4	KLMLDTWNESIFSNIKNRLQDSAMK	XL:A-Alkene@152	-1.72125	38.3	0.0026	FALSE	FALSE	rk_1	rk_1:K152	61	15	38.30,sp|rk_1|rk_1,152	1	DSSO 14N
Dead-End	QE20150802-19_MS3-results_cleaned	QE20150802-19_MS3-results	rk_1	K152	CUL5_HUMAN Cullin-5 OS=Homo sapiens GN=CUL5	rk_1	23115	84.7403	790.395	4	8.18898	8.18898	0	759.89	4	KLMLDTWNESIFSNIKNRLQDSAMK	XL:A-Alkene@152	-3.30042	51.4	0.00073	FALSE	FALSE	rk_1	rk_1:K152	61	15	51.40,sp|rk_1|rk_1,152	1	DSSO 14N
Dead-End	QE20150802-20_MS3-results_cleaned	QE20150802-20_MS3-results	rk_1	K152	CUL5_HUMAN Cullin-5 OS=Homo sapiens GN=CUL5	rk_1	24187	84.7326	790.394	4	7.26113	7.26113	0	759.891	4	KLMLDTWNESIFSNIKNRLQDSAMK	XL:A-Alkene@152	-4.4848	42.6	0.0028	FALSE	FALSE	rk_1	rk_1:K152	61	15	42.60,sp|rk_1|rk_1,152	1	DSSO 14N
Dead-End	QE20150802-20_MS3-results_cleaned	QE20150802-20_MS3-results	rk_1	K152	CUL5_HUMAN Cullin-5 OS=Homo sapiens GN=CUL5	rk_1	24203	84.788	794.641	4	319.934	3.76826	1	763.888	4	KLMLDTWNESIFSNIKNRLQDSAMK	XL:A-Alkene@152;Oxidation@160	-2.8529	31.9	0.099	FALSE	FALSE	rk_1	rk_1:K152	61	15	31.90,sp|rk_1|rk_1,152	1	DSSO 14N
Dead-End	QE20150802-21_MS3-results_cleaned	QE20150802-21_MS3-results	rk_1	K152	CUL5_HUMAN Cullin-5 OS=Homo sapiens GN=CUL5	rk_1	22401	82.7031	794.391	4	4.67272	4.67272	0	763.887	4	KLMLDTWNESIFSNIKNRLQDSAMK	Oxidation@139;XL:A-Alkene@152	-1.41291	41.6	0.005	FALSE	FALSE	rk_1	rk_1:K152	61	15	41.60,sp|rk_1|rk_1,152	1	DSSO 14N
Dead-End	QE20150802-21_MS3-results_cleaned	QE20150802-21_MS3-results	rk_1	K152	CUL5_HUMAN Cullin-5 OS=Homo sapiens GN=CUL5	rk_1	22930	84.6873	790.393	4	-306.063	11.6077	-1	760.141	4	KLMLDTWNESIFSNIKNRLQDSAMK	XL:A-Alkene@152;Deamidated@150|Deamidated@153	-10.0035	38.2	0.048	FALSE	FALSE	rk_1	rk_1:K152	61	15	38.20,sp|rk_1|rk_1,152;|	1	DSSO 14N
Dead-End	QE20150802-22_MS3-results_cleaned	QE20150802-22_MS3-results	rk_1	K152	CUL5_HUMAN Cullin-5 OS=Homo sapiens GN=CUL5	rk_1	23172	82.683	794.387	4	-0.789345	-0.789345	0	763.89	4	KLMLDTWNESIFSNIKNRLQDSAMK	Oxidation@139;XL:A-Alkene@152	-4.81653	41.9	0.048	FALSE	FALSE	rk_1	rk_1:K152	61	15	41.90,sp|rk_1|rk_1,152	1	DSSO 14N
Dead-End	QE20150802-22_MS3-results_cleaned	QE20150802-22_MS3-results	rk_1	K152	CUL5_HUMAN Cullin-5 OS=Homo sapiens GN=CUL5	rk_1	23183	82.7212	794.398	4	14.289	14.289	0	763.89	4	KLMLDTWNESIFSNIKNRLQDSAMK	Oxidation@139;XL:A-Alkene@152	-4.55472	40.5	0.024	FALSE	FALSE	rk_1	rk_1:K152	61	15	40.50,sp|rk_1|rk_1,152	1	DSSO 14N
Dead-End	QE20150802-22_MS3-results_cleaned	QE20150802-22_MS3-results	rk_1	K152	CUL5_HUMAN Cullin-5 OS=Homo sapiens GN=CUL5	rk_1	23738	84.7471	790.636	4	314.223	-3.54258	1	759.89	4	KLMLDTWNESIFSNIKNRLQDSAMK	XL:A-Alkene@152	-3.30042	47.2	0.0031	FALSE	FALSE	rk_1	rk_1:K152	61	15	47.20,sp|rk_1|rk_1,152	1	DSSO 14N
Dead-End	QE20150802-22_MS3-results_cleaned	QE20150802-22_MS3-results	rk_1	K152	CUL5_HUMAN Cullin-5 OS=Homo sapiens GN=CUL5	rk_1	23744	84.771	790.394	4	7.02917	7.02917	0	759.89	4	KLMLDTWNESIFSNIKNRLQDSAMK	XL:A-Alkene@152	-3.56362	48.1	0.0014	FALSE	FALSE	rk_1	rk_1:K152	61	15	48.10,sp|rk_1|rk_1,152	1	DSSO 14N
Dead-End	QE20150802-23_MS3-results_cleaned	QE20150802-23_MS3-results	rk_1	K152	CUL5_HUMAN Cullin-5 OS=Homo sapiens GN=CUL5	rk_1	22715	84.7099	790.643	4	10.3099	10.3099	0	760.142	4	KLMLDTWNESIFSNIKNRLQDSAMK	XL:A-Alkene@152;Deamidated@153	-10.7928	32.5	0.085	FALSE	FALSE	rk_1	rk_1:K152	61	15	32.50,sp|rk_1|rk_1,152	1	DSSO 14N
Dead-End	QE20150802-23_MS3-results_cleaned	QE20150802-23_MS3-results	rk_1	K152	CUL5_HUMAN Cullin-5 OS=Homo sapiens GN=CUL5	rk_1	22725	84.7503	790.888	4	632.705	-2.82604	2	759.89	4	KLMLDTWNESIFSNIKNRLQDSAMK	XL:A-Alkene@152	-3.16883	42.8	0.013	FALSE	FALSE	rk_1	rk_1:K152	61	15	42.80,sp|rk_1|rk_1,152	1	DSSO 14N
Dead-End	QE20150802-24_MS3-results_cleaned	QE20150802-24_MS3-results	rk_1	K152	CUL5_HUMAN Cullin-5 OS=Homo sapiens GN=CUL5	rk_1	23408	84.7588	790.637	4	314.686	-3.07881	1	759.889	4	KLMLDTWNESIFSNIKNRLQDSAMK	XL:A-Alkene@152	-2.51084	27.6	0.24	FALSE	FALSE	rk_1	rk_1:K152	61	15	27.60,sp|rk_1|rk_1,152	1	DSSO 14N
Dead-End	QE20150802-24_MS3-results_cleaned	QE20150802-24_MS3-results	rk_1	K152	CUL5_HUMAN Cullin-5 OS=Homo sapiens GN=CUL5	rk_1	23414	84.7815	790.893	4	639.045	3.5102	2	759.89	4	KLMLDTWNESIFSNIKNRLQDSAMK	XL:A-Alkene@152	-3.95841	40.9	0.0064	FALSE	FALSE	rk_1	rk_1:K152	61	15	40.90,sp|rk_1|rk_1,152	1	DSSO 14N
Dead-End	QE20150802-24_MS3-results_cleaned	QE20150802-24_MS3-results	rk_1	K152	CUL5_HUMAN Cullin-5 OS=Homo sapiens GN=CUL5	rk_1	23425	84.8193	790.396	4	9.89002	9.89002	0	759.89	4	KLMLDTWNESIFSNIKNRLQDSAMK	XL:A-Alkene@152	-3.69522	35	0.081	FALSE	FALSE	rk_1	rk_1:K152	61	15	35.00,sp|rk_1|rk_1,152	1	DSSO 14N
Dead-End	QE20150802-26_MS3-results_cleaned	QE20150802-26_MS3-results	rk_1	K152	CUL5_HUMAN Cullin-5 OS=Homo sapiens GN=CUL5	rk_1	22679	84.726	790.898	4	645.849	10.3101	2	759.888	4	KLMLDTWNESIFSNIKNRLQDSAMK	XL:A-Alkene@152	-0.668465	40.2	0.0016	FALSE	FALSE	rk_1	rk_1:K152	61	15	40.20,sp|rk_1|rk_1,152	1	DSSO 14N
Dead-End	QE20150802-29_MS3-results_cleaned	QE20150802-29_MS3-results	rk_1	K152	CUL5_HUMAN Cullin-5 OS=Homo sapiens GN=CUL5	rk_1	22168	85.0577	790.388	4	-0.393573	-0.393573	0	759.891	4	KLMLDTWNESIFSNIKNRLQDSAMK	XL:A-Alkene@152	-4.2216	42.9	0.0088	FALSE	FALSE	rk_1	rk_1:K152	61	15	42.90,sp|rk_1|rk_1,152	1	DSSO 14N
Dead-End	QE20150802-30_MS3-results_cleaned	QE20150802-30_MS3-results	rk_1	K152	CUL5_HUMAN Cullin-5 OS=Homo sapiens GN=CUL5	rk_1	22602	82.8216	794.391	4	4.74966	4.74966	0	763.89	4	KLMLDTWNESIFSNIKNRLQDSAMK	XL:A-Alkene@152;Oxidation@160	-5.34017	37.8	0.11	FALSE	FALSE	rk_1	rk_1:K152	61	15	37.80,sp|rk_1|rk_1,152	1	DSSO 14N
Dead-End	QE20150802-30_MS3-results_cleaned	QE20150802-30_MS3-results	rk_1	K152	CUL5_HUMAN Cullin-5 OS=Homo sapiens GN=CUL5	rk_1	23187	85.0015	790.394	4	7.41577	7.41577	0	759.891	4	KLMLDTWNESIFSNIKNRLQDSAMK	XL:A-Alkene@152	-5.01119	41.8	0.034	FALSE	FALSE	rk_1	rk_1:K152	61	15	41.80,sp|rk_1|rk_1,152	1	DSSO 14N
Dead-End	QE20150802-30_MS3-results_cleaned	QE20150802-30_MS3-results	rk_1	K152	CUL5_HUMAN Cullin-5 OS=Homo sapiens GN=CUL5	rk_1	23220	85.1213	794.39	4	3.82649	3.82649	0	763.889	4	KLMLDTWNESIFSNIKNRLQDSAMK	XL:A-Alkene@152;Oxidation@160	-3.90017	37.6	0.024	FALSE	FALSE	rk_1	rk_1:K152	61	15	37.60,sp|rk_1|rk_1,152	1	DSSO 14N
Dead-End	QE20150802-31_MS3-results_cleaned	QE20150802-31_MS3-results	rk_1	K152	CUL5_HUMAN Cullin-5 OS=Homo sapiens GN=CUL5	rk_1	25130	85.5407	790.399	4	13.9107	13.9107	0	759.891	4	KLMLDTWNESIFSNIKNRLQDSAMK	XL:A-Alkene@152	-4.3532	35.8	0.044	FALSE	FALSE	rk_1	rk_1:K152	61	15	35.80,sp|rk_1|rk_1,152	1	DSSO 14N
Dead-End	QE20150802-32_MS3-results_cleaned	QE20150802-32_MS3-results	rk_1	K152	CUL5_HUMAN Cullin-5 OS=Homo sapiens GN=CUL5	rk_1	24542	82.9213	794.387	4	-0.0969699	-0.0969699	0	763.889	4	KLMLDTWNESIFSNIKNRLQDSAMK	XL:A-Alkene@152;Oxidation@160	-4.2929	40.7	0.06	FALSE	FALSE	rk_1	rk_1:K152	61	15	40.70,sp|rk_1|rk_1,152	1	DSSO 14N
Dead-End	QE20150802-32_MS3-results_cleaned	QE20150802-32_MS3-results	rk_1	K152	CUL5_HUMAN Cullin-5 OS=Homo sapiens GN=CUL5	rk_1	25323	85.3978	790.394	4	6.56525	6.56525	0	759.892	4	KLMLDTWNESIFSNIKNRLQDSAMK	XL:A-Alkene@152	-6.19556	36.1	0.17	FALSE	FALSE	rk_1	rk_1:K152	61	15	36.10,sp|rk_1|rk_1,152	1	DSSO 14N
Dead-End	QE20150802-36_MS3-results_cleaned	QE20150802-36_MS3-results	rk_1	K152	CUL5_HUMAN Cullin-5 OS=Homo sapiens GN=CUL5	rk_1	25319	85.0508	790.385	4	-4.49155	-4.49155	0	759.89	4	KLMLDTWNESIFSNIKNRLQDSAMK	XL:A-Alkene@152	-3.16883	37.3	0.16	FALSE	FALSE	rk_1	rk_1:K152	61	15	37.30,sp|rk_1|rk_1,152	1	DSSO 14N
Dead-End	QE20150802-36_MS3-results_cleaned	QE20150802-36_MS3-results	rk_1	K152	CUL5_HUMAN Cullin-5 OS=Homo sapiens GN=CUL5	rk_1	25341	85.1238	790.397	4	10.4313	10.4313	0	759.891	4	KLMLDTWNESIFSNIKNRLQDSAMK	XL:A-Alkene@152	-5.01119	39.4	0.0044	FALSE	FALSE	rk_1	rk_1:K152	61	15	39.40,sp|rk_1|rk_1,152	1	DSSO 14N
Dead-End	VE20160714-13-results_cleaned	VE20160714-13-results	rk_1	K152	CUL5_HUMAN Cullin-5 OS=Homo sapiens GN=CUL5	rk_1	9541	49.891	790.388	4	-0.702854	-0.702854	0	759.887	4	KLMLDTWNESIFSNIKNRLQDSAMK	XL:A-Alkene@152	0.252724	29.2	0.023	FALSE	FALSE	rk_1	rk_1:K152	61	15	29.20,sp|rk_1|rk_1,152	1	DSSO 14N
Dead-End	VE20160714-22-results_cleaned	VE20160714-22-results	rk_1	K152	CUL5_HUMAN Cullin-5 OS=Homo sapiens GN=CUL5	rk_1	9810	49.6643	790.389	4	-311.088	6.5818	-1	760.138	4	KLMLDTWNESIFSNIKNRLQDSAMK	Deamidated@144;XL:A-Alkene@152	-6.31998	41.7	0.012	FALSE	FALSE	rk_1	rk_1:K152	61	15	41.70,sp|rk_1|rk_1,152	1	DSSO 14N
Dead-End	VE20160714-23-results_cleaned	VE20160714-23-results	rk_1	K152	CUL5_HUMAN Cullin-5 OS=Homo sapiens GN=CUL5	rk_1	10555	49.8356	790.392	4	5.01885	5.01885	0	759.886	4	KLMLDTWNESIFSNIKNRLQDSAMK	XL:A-Alkene@152	1.96351	41.1	0.0096	FALSE	FALSE	rk_1	rk_1:K152	61	15	41.10,sp|rk_1|rk_1,152	1	DSSO 14N
Dead-End	VE20160714-23-results_cleaned	VE20160714-23-results	rk_1	K152	CUL5_HUMAN Cullin-5 OS=Homo sapiens GN=CUL5	rk_1	10555	49.8356	790.392	4	-306.527	11.1437	-1	760.138	4	KLMLDTWNESIFSNIKNRLQDSAMK	XL:A-Alkene@152;Deamidated@150|Deamidated@153	-5.79376	37	0.043	FALSE	FALSE	rk_1	rk_1:K152	61	15	37.00,sp|rk_1|rk_1,152;|	1	DSSO 14N
Dead-End	VE20160714-23-results_cleaned	VE20160714-23-results	rk_1	K152	CUL5_HUMAN Cullin-5 OS=Homo sapiens GN=CUL5	rk_1	10663	50.246	790.39	4	-309.387	8.28286	-1	760.14	4	KLMLDTWNESIFSNIKNRLQDSAMK	Deamidated@144;XL:A-Alkene@152	-8.16174	31.6	0.41	FALSE	FALSE	rk_1	rk_1:K152	61	15	31.60,sp|rk_1|rk_1,152	1	DSSO 14N
Dead-End	VE20160714-28-results_cleaned	VE20160714-28-results	rk_1	K152	CUL5_HUMAN Cullin-5 OS=Homo sapiens GN=CUL5	rk_1	11357	49.4835	790.39	4	-309.155	8.51482	-1	760.138	4	KLMLDTWNESIFSNIKNRLQDSAMK	XL:A-Alkene@152;Deamidated@150|Deamidated@153	-6.45154	42.1	0.032	FALSE	FALSE	rk_1	rk_1:K152	61	15	42.10,sp|rk_1|rk_1,152;|	1	DSSO 14N
Dead-End	VE20160714-28-results_cleaned	VE20160714-28-results	rk_1	K152	CUL5_HUMAN Cullin-5 OS=Homo sapiens GN=CUL5	rk_1	12186	52.4961	966.74	4	-251.42	8.25667	-1	936.488	4	KLMLDTWNESIFSNIKNRLQDSAMKLVHAER	XL:A-Alkene@152;Deamidated@150|Deamidated@153	-6.88971	38.1	0.046	FALSE	FALSE	rk_1	rk_1:K152	61	15	38.10,sp|rk_1|rk_1,152;|	1	DSSO 14N
Dead-End	VE20160714-29-results_cleaned	VE20160714-29-results	rk_1	K152	CUL5_HUMAN Cullin-5 OS=Homo sapiens GN=CUL5	rk_1	11631	48.0253	794.387	4	-310.148	5.92008	-1	764.136	4	KLMLDTWNESIFSNIKNRLQDSAMK	Deamidated@144;XL:A-Alkene@152;Oxidation@160	-4.80988	30.9	0.27	FALSE	FALSE	rk_1	rk_1:K152	61	15	30.90,sp|rk_1|rk_1,152	1	DSSO 14N
Dead-End	VE20160714-29-results_cleaned	VE20160714-29-results	rk_1	K152	CUL5_HUMAN Cullin-5 OS=Homo sapiens GN=CUL5	rk_1	11631	48.0253	794.387	4	-0.1739	-0.1739	0	763.885	4	KLMLDTWNESIFSNIKNRLQDSAMK	XL:A-Alkene@152;Oxidation@160	0.943465	28.2	0.17	FALSE	FALSE	rk_1	rk_1:K152	61	15	28.20,sp|rk_1|rk_1,152	1	DSSO 14N
Dead-End	VE20160714-29-results_cleaned	VE20160714-29-results	rk_1	K152	CUL5_HUMAN Cullin-5 OS=Homo sapiens GN=CUL5	rk_1	12009	49.278	790.389	4	1.23015	1.23015	0	759.887	4	KLMLDTWNESIFSNIKNRLQDSAMK	XL:A-Alkene@152	0.910717	40	0.0057	FALSE	FALSE	rk_1	rk_1:K152	61	15	40.00,sp|rk_1|rk_1,152	1	DSSO 14N
Dead-End	VE20160714-29-results_cleaned	VE20160714-29-results	rk_1	K152	CUL5_HUMAN Cullin-5 OS=Homo sapiens GN=CUL5	rk_1	12009	49.278	790.389	4	-310.315	7.35501	-1	760.138	4	KLMLDTWNESIFSNIKNRLQDSAMK	XL:A-Alkene@152;Deamidated@150|Deamidated@153	-5.79376	39.9	0.07	FALSE	FALSE	rk_1	rk_1:K152	61	15	39.90,sp|rk_1|rk_1,152;|	1	DSSO 14N
Dead-End	VE20160714-29-results_cleaned	VE20160714-29-results	rk_1	K152	CUL5_HUMAN Cullin-5 OS=Homo sapiens GN=CUL5	rk_1	12651	51.3737	776.79	5	-252.537	6.06849	-1	758.984	5	KLMLDTWNESIFSNIKNRLQDSAMKLVHAER	Oxidation@139;Deamidated@144;XL:A-Thiol(Unsaturated)@152	-4.75549	29.1	0.45	FALSE	FALSE	rk_1	rk_1:K152	61	15	29.10,sp|rk_1|rk_1,152	1	DSSO 14N
Dead-End	VE20160714-71-results_cleaned	VE20160714-71-results	rk_1	K152	CUL5_HUMAN Cullin-5 OS=Homo sapiens GN=CUL5	rk_1	10284	49.7449	790.392	4	4.32296	4.32296	0	759.887	4	KLMLDTWNESIFSNIKNRLQDSAMK	XL:A-Alkene@152	0.910717	32	0.47	FALSE	FALSE	rk_1	rk_1:K152	61	15	32.00,sp|rk_1|rk_1,152	1	DSSO 14N
Dead-End	VE20160714-71-results_cleaned	VE20160714-71-results	rk_1	K152	CUL5_HUMAN Cullin-5 OS=Homo sapiens GN=CUL5	rk_1	10284	49.7449	790.392	4	-307.223	10.4478	-1	760.137	4	KLMLDTWNESIFSNIKNRLQDSAMK	Deamidated@144;XL:A-Alkene@152	-4.74133	29	0.22	FALSE	FALSE	rk_1	rk_1:K152	61	15	29.00,sp|rk_1|rk_1,152	1	DSSO 14N
Dead-End	VE20160714-71-results_cleaned	VE20160714-71-results	rk_1	K152	CUL5_HUMAN Cullin-5 OS=Homo sapiens GN=CUL5	rk_1	11069	52.5799	846.922	4	2.63912	2.63912	0	816.422	4	SNVEDSIVRKLMLDTWNESIFSNIKNR	XL:A-Alkene@152	-4.31239	27	0.43	FALSE	FALSE	rk_1	rk_1:K152	61	15	27.00,sp|rk_1|rk_1,152	1	DSSO 14N
Dead-End	VE20160714-71-results_cleaned	VE20160714-71-results	rk_1	K152	CUL5_HUMAN Cullin-5 OS=Homo sapiens GN=CUL5	rk_1	11073	52.5922	773.593	5	-251.123	8.55343	-1	749.386	5	KLMLDTWNESIFSNIKNRLQDSAMKLVHAER	XL:A-Alkene@152;Deamidated@150|Deamidated@153	1.05899	33.9	0.02	FALSE	FALSE	rk_1	rk_1:K152	61	15	33.90,sp|rk_1|rk_1,152;|	1	DSSO 14N
Dead-End	VE20160714-72-results_cleaned	VE20160714-72-results	rk_1	K152	CUL5_HUMAN Cullin-5 OS=Homo sapiens GN=CUL5	rk_1	11926	52.5016	846.923	4	-286.505	9.94204	-1	816.669	4	SNVEDSIVRKLMLDTWNESIFSNIKNR	Deamidated@129;XL:A-Alkene@152	-5.65324	31.3	0.17	FALSE	FALSE	rk_1	rk_1:K152	61	15	31.30,sp|rk_1|rk_1,152	1	DSSO 14N
Dead-End	VE20160714-77-results_cleaned	VE20160714-77-results	rk_1	K152	CUL5_HUMAN Cullin-5 OS=Homo sapiens GN=CUL5	rk_1	10455	47.2661	798.388	4	-305.928	8.55643	-1	768.135	4	KLMLDTWNESIFSNIKNRLQDSAMK	Oxidation@139;Deamidated@144;XL:A-Alkene@152;Oxidation@160	-5.39846	40	0.034	FALSE	FALSE	rk_1	rk_1:K152	61	15	40.00,sp|rk_1|rk_1,152	1	DSSO 14N
Dead-End	VE20160714-77-results_cleaned	VE20160714-77-results	rk_1	K152	CUL5_HUMAN Cullin-5 OS=Homo sapiens GN=CUL5	rk_1	10455	47.2661	798.388	4	2.493	2.493	0	767.885	4	KLMLDTWNESIFSNIKNRLQDSAMK	Oxidation@139;XL:A-Alkene@152;Oxidation@160	0.585188	41.4	0.0036	FALSE	FALSE	rk_1	rk_1:K152	61	15	41.40,sp|rk_1|rk_1,152	1	DSSO 14N
Dead-End	VE20160714-77-results_cleaned	VE20160714-77-results	rk_1	K152	CUL5_HUMAN Cullin-5 OS=Homo sapiens GN=CUL5	rk_1	11182	49.7583	790.392	4	3.93636	3.93636	0	759.886	4	KLMLDTWNESIFSNIKNRLQDSAMK	XL:A-Alkene@152	1.30551	45.5	0.00033	FALSE	FALSE	rk_1	rk_1:K152	61	15	45.50,sp|rk_1|rk_1,152	1	DSSO 14N
Dead-End	VE20160714-78-results_cleaned	VE20160714-78-results	rk_1	K152	CUL5_HUMAN Cullin-5 OS=Homo sapiens GN=CUL5	rk_1	12654	52.4932	846.922	4	-287.299	9.14835	-1	816.669	4	SNVEDSIVRKLMLDTWNESIFSNIKNR	Deamidated@144;XL:A-Alkene@152	-5.5308	30.8	0.37	FALSE	FALSE	rk_1	rk_1:K152	61	15	30.80,sp|rk_1|rk_1,152	1	DSSO 14N
Dead-End	VE20160714-83-results_cleaned	VE20160714-83-results	rk_1	K152	CUL5_HUMAN Cullin-5 OS=Homo sapiens GN=CUL5	rk_1	9193	48.6725	794.388	4	0.518475	0.518475	0	763.888	4	KLMLDTWNESIFSNIKNRLQDSAMK	XL:A-Alkene@152;Oxidation@160	-1.80563	29.6	0.021	FALSE	FALSE	rk_1	rk_1:K152	61	15	29.60,sp|rk_1|rk_1,152	1	DSSO 14N
Dead-End	VE20160714-83-results_cleaned	VE20160714-83-results	rk_1	K152	CUL5_HUMAN Cullin-5 OS=Homo sapiens GN=CUL5	rk_1	9511	50.0007	790.391	4	3.54976	3.54976	0	759.886	4	KLMLDTWNESIFSNIKNRLQDSAMK	XL:A-Alkene@152	1.30551	31.6	0.064	FALSE	FALSE	rk_1	rk_1:K152	61	15	31.60,sp|rk_1|rk_1,152	1	DSSO 14N
Dead-End	VE20160714-88-results_cleaned	VE20160714-88-results	rk_1	K152	CUL5_HUMAN Cullin-5 OS=Homo sapiens GN=CUL5	rk_1	10794	50.1146	790.391	4	-308.305	9.36535	-1	760.137	4	KLMLDTWNESIFSNIKNRLQDSAMK	XL:A-Alkene@152;Deamidated@144|Deamidated@150	-4.74133	32.4	0.064	FALSE	FALSE	rk_1	rk_1:K152	61	15	32.40,sp|rk_1|rk_1,152;|	1	DSSO 14N
Dead-End	VE20160714-88-results_cleaned	VE20160714-88-results	rk_1	K152	CUL5_HUMAN Cullin-5 OS=Homo sapiens GN=CUL5	rk_1	11280	51.859	776.793	5	4.46577	4.46577	0	758.786	5	KLMLDTWNESIFSNIKNRLQDSAMKLVHAER	Oxidation@139;XL:A-Thiol(Unsaturated)@152	-3.31116	28.7	0.35	FALSE	FALSE	rk_1	rk_1:K152	61	15	28.70,sp|rk_1|rk_1,152	1	DSSO 14N
Dead-End	VE20160714-88-results_cleaned	VE20160714-88-results	rk_1	K152	CUL5_HUMAN Cullin-5 OS=Homo sapiens GN=CUL5	rk_1	11478	52.774	966.741	4	-249.524	10.1527	-1	944.48	4	KLMLDTWNESIFSNIKNRLQDSAMKLVHAER	XL:A-Thiol(Unsaturated)@152;Deamidated@150|Deamidated@153	-5.75391	35.6	0.065	FALSE	FALSE	rk_1	rk_1:K152	61	15	35.60,sp|rk_1|rk_1,152;|	1	DSSO 14N
Dead-End	VE20160714-89-results_cleaned	VE20160714-89-results	rk_1	K152	CUL5_HUMAN Cullin-5 OS=Homo sapiens GN=CUL5	rk_1	11386	49.8156	790.389	4	1.07551	1.07551	0	759.887	4	KLMLDTWNESIFSNIKNRLQDSAMK	XL:A-Alkene@152	0.252724	44.7	0.0075	FALSE	FALSE	rk_1	rk_1:K152	61	15	44.70,sp|rk_1|rk_1,152	1	DSSO 14N
Dead-End	VE20160714-89-results_cleaned	VE20160714-89-results	rk_1	K152	CUL5_HUMAN Cullin-5 OS=Homo sapiens GN=CUL5	rk_1	12207	52.7532	966.736	4	-0.921032	-0.921032	0	944.229	4	KLMLDTWNESIFSNIKNRLQDSAMKLVHAER	XL:A-Thiol(Unsaturated)@152	-0.676054	27.9	0.23	FALSE	FALSE	rk_1	rk_1:K152	61	15	27.90,sp|rk_1|rk_1,152	1	DSSO 14N
Dead-End	VE20160714-91-results_cleaned	VE20160714-91-results	rk_1	K152	CUL5_HUMAN Cullin-5 OS=Homo sapiens GN=CUL5	rk_1	10409	49.7014	790.391	4	3.47244	3.47244	0	759.886	4	KLMLDTWNESIFSNIKNRLQDSAMK	XL:A-Alkene@152	2.4899	34.4	0.25	FALSE	FALSE	rk_1	rk_1:K152	61	15	34.40,sp|rk_1|rk_1,152	1	DSSO 14N
Dead-End	VE20160714-92-results_cleaned	VE20160714-92-results	rk_1	K152	CUL5_HUMAN Cullin-5 OS=Homo sapiens GN=CUL5	rk_1	10854	48.6472	794.39	4	2.98025	2.98025	0	763.888	4	KLMLDTWNESIFSNIKNRLQDSAMK	XL:A-Alkene@152;Oxidation@160	-2.06745	20.7	0.45	FALSE	FALSE	rk_1	rk_1:K152	61	15	20.70,sp|rk_1|rk_1,152	1	DSSO 14N
Dead-End	VE20160714-92-results_cleaned	VE20160714-92-results	rk_1	K152	CUL5_HUMAN Cullin-5 OS=Homo sapiens GN=CUL5	rk_1	11184	49.7994	790.391	4	3.16316	3.16316	0	759.886	4	KLMLDTWNESIFSNIKNRLQDSAMK	XL:A-Alkene@152	1.43711	43.5	0.011	FALSE	FALSE	rk_1	rk_1:K152	61	15	43.50,sp|rk_1|rk_1,152	1	DSSO 14N
Dead-End	QE20150425-13_MS3-results_cleaned	QE20150425-13_MS3-results	rk_1	K152;K161	CUL5_HUMAN Cullin-5 OS=Homo sapiens GN=CUL5	rk_1	19450	92.8383	1015.25	4	15.6771	15.6771	0	962.239	4	KLMLDTWNESIFSNIKNRLQDSAMKLVHAER	Oxidation@139;XL:A-Alkene@152;XL:A-Thiol(Unsaturated)@161;Deamidated@144&Deamidated@150|Deamidated@144&Deamidated@153|Deamidated@150&Deamidated@153	-18.042	22.1	0.1	FALSE	FALSE	rk_1	rk_1:K152;K161	25	12	22.10,sp|rk_1|rk_1,152;161;||	2	DSSO 14N
Dead-End	QE20150425-15_MS3-results_cleaned	QE20150425-15_MS3-results	rk_1	K152;K161	CUL5_HUMAN Cullin-5 OS=Homo sapiens GN=CUL5	rk_1	18500	94.5809	1011	4	-229.183	19.122	-1	966.229	4	KLMLDTWNESIFSNIKNRLQDSAMKLVHAER	Deamidated@150;XL:A-Thiol(Unsaturated)@152;Deamidated@153;XL:A-Thiol(Unsaturated)@161	-13.4251	26.7	0.0053	FALSE	FALSE	rk_1	rk_1:K152;K161	25	12	26.70,sp|rk_1|rk_1,152;161	2	DSSO 14N
Dead-End	QE20150425-15_MS3-results_cleaned	QE20150425-15_MS3-results	rk_1	K152;K161	CUL5_HUMAN Cullin-5 OS=Homo sapiens GN=CUL5	rk_1	18522	94.6905	1010.75	4	-234.041	14.3228	-1	957.99	4	KLMLDTWNESIFSNIKNRLQDSAMKLVHAER	XL:A-Thiol(Unsaturated)@152;XL:A-Alkene@161;Deamidated@150|Deamidated@153	-13.7718	32.9	0.018	FALSE	FALSE	rk_1	rk_1:K152;K161	25	12	32.90,sp|rk_1|rk_1,152;161;|	2	DSSO 14N
Dead-End	QE20150425-17_MS3-results_cleaned	QE20150425-17_MS3-results	rk_1	K152;K161	CUL5_HUMAN Cullin-5 OS=Homo sapiens GN=CUL5	rk_1	20321	94.6342	1010.99	4	-234.922	13.3809	-1	958.24	4	KLMLDTWNESIFSNIKNRLQDSAMKLVHAER	Deamidated@144;XL:A-Thiol(Unsaturated)@152;Deamidated@153;XL:A-Alkene@161	-17.9385	40.6	0.0055	FALSE	FALSE	rk_1	rk_1:K152;K161	25	12	40.60,sp|rk_1|rk_1,152;161	2	DSSO 14N
Dead-End	QE20150425-17_MS3-results_cleaned	QE20150425-17_MS3-results	rk_1	K152;K161	CUL5_HUMAN Cullin-5 OS=Homo sapiens GN=CUL5	rk_1	20326	94.6579	1010.75	4	-238.453	9.91012	-1	957.99	4	KLMLDTWNESIFSNIKNRLQDSAMKLVHAER	Deamidated@150;XL:A-Alkene@152;XL:A-Thiol(Unsaturated)@161	-12.9368	38.2	0.00064	FALSE	FALSE	rk_1	rk_1:K152;K161	25	12	38.20,sp|rk_1|rk_1,152;161	2	DSSO 14N
Dead-End	QE20150425-18_MS3-results_cleaned	QE20150425-18_MS3-results	rk_1	K152;K161	CUL5_HUMAN Cullin-5 OS=Homo sapiens GN=CUL5	rk_1	21649	94.4374	1010.75	4	-238.634	9.72878	-1	957.99	4	KLMLDTWNESIFSNIKNRLQDSAMKLVHAER	XL:A-Alkene@152;XL:A-Thiol(Unsaturated)@161;Deamidated@150|Deamidated@153	-13.6674	32.8	0.096	FALSE	FALSE	rk_1	rk_1:K152;K161	25	12	32.80,sp|rk_1|rk_1,152;161;|	2	DSSO 14N
Dead-End	QE20150425-18_MS3-results_cleaned	QE20150425-18_MS3-results	rk_1	K152;K161	CUL5_HUMAN Cullin-5 OS=Homo sapiens GN=CUL5	rk_1	21665	94.4951	1010.99	4	-235.164	13.1392	-1	958.24	4	KLMLDTWNESIFSNIKNRLQDSAMKLVHAER	Deamidated@144;XL:A-Thiol(Unsaturated)@152;Deamidated@153;XL:A-Alkene@161	-17.4167	38.2	0.0037	FALSE	FALSE	rk_1	rk_1:K152;K161	25	12	38.20,sp|rk_1|rk_1,152;161	2	DSSO 14N
Dead-End	QE20150802-33_MS3-results_cleaned	QE20150802-33_MS3-results	rk_1	K152;K161	CUL5_HUMAN Cullin-5 OS=Homo sapiens GN=CUL5	rk_1	28583	97.2046	1010.99	4	-237.399	10.9032	-1	958.236	4	KLMLDTWNESIFSNIKNRLQDSAMKLVHAER	Deamidated@144;XL:A-Alkene@152;Deamidated@153;XL:A-Thiol(Unsaturated)@161	-13.2424	42.2	0.0022	FALSE	FALSE	rk_1	rk_1:K152;K161	25	12	42.20,sp|rk_1|rk_1,152;161	2	DSSO 14N
Dead-End	QE20150802-34_MS3-results_cleaned	QE20150802-34_MS3-results	rk_1	K152;K161	CUL5_HUMAN Cullin-5 OS=Homo sapiens GN=CUL5	rk_1	28965	95.2886	1015.24	4	9.29813	9.29813	0	970.228	4	KLMLDTWNESIFSNIKNRLQDSAMKLVHAER	Oxidation@139;Deamidated@144;Deamidated@150;XL:A-Thiol(Unsaturated)@152;XL:A-Thiol(Unsaturated)@161	-13.2371	32.6	0.15	FALSE	FALSE	rk_1	rk_1:K152;K161	25	12	32.60,sp|rk_1|rk_1,152;161	2	DSSO 14N
Dead-End	QE20150802-34_MS3-results_cleaned	QE20150802-34_MS3-results	rk_1	K152;K161	CUL5_HUMAN Cullin-5 OS=Homo sapiens GN=CUL5	rk_1	28965	95.2886	1015.24	4	494.646	-0.235884	2	961.737	4	KLMLDTWNESIFSNIKNRLQDSAMKLVHAER	Oxidation@139;XL:A-Alkene@152;XL:A-Thiol(Unsaturated)@161	-7.86963	41.2	0.0043	FALSE	FALSE	rk_1	rk_1:K152;K161	25	12	41.20,sp|rk_1|rk_1,152;161	2	DSSO 14N
Dead-End	QE20150802-34_MS3-results_cleaned	QE20150802-34_MS3-results	rk_1	K152;K161	CUL5_HUMAN Cullin-5 OS=Homo sapiens GN=CUL5	rk_1	29505	97.2523	1010.99	4	252.108	3.68586	1	965.731	4	KLMLDTWNESIFSNIKNRLQDSAMKLVHAER	XL:A-Thiol(Unsaturated)@152;XL:A-Thiol(Unsaturated)@161	-6.81298	45.4	0.00013	FALSE	FALSE	rk_1	rk_1:K152;K161	25	12	45.40,sp|rk_1|rk_1,152;161	2	DSSO 14N
Dead-End	QE20150802-34_MS3-results_cleaned	QE20150802-34_MS3-results	rk_1	K152;K161	CUL5_HUMAN Cullin-5 OS=Homo sapiens GN=CUL5	rk_1	29505	97.2523	1010.99	4	8.47292	8.47292	0	957.987	4	KLMLDTWNESIFSNIKNRLQDSAMKLVHAER	Deamidated@144;XL:A-Alkene@152;XL:A-Thiol(Unsaturated)@161	-9.80523	46.3	0.00016	FALSE	FALSE	rk_1	rk_1:K152;K161	25	12	46.30,sp|rk_1|rk_1,152;161	2	DSSO 14N
Dead-End	QE20150802-34_MS3-results_cleaned	QE20150802-34_MS3-results	rk_1	K152;K161	CUL5_HUMAN Cullin-5 OS=Homo sapiens GN=CUL5	rk_1	29527	97.3344	1010.74	4	4.63829	4.63829	0	957.737	4	KLMLDTWNESIFSNIKNRLQDSAMKLVHAER	XL:A-Alkene@152;XL:A-Thiol(Unsaturated)@161	-5.63535	46.6	0.00099	FALSE	FALSE	rk_1	rk_1:K152;K161	25	12	46.60,sp|rk_1|rk_1,152;161	2	DSSO 14N
Dead-End	QE20150802-35_MS3-results_cleaned	QE20150802-35_MS3-results	rk_1	K152;K161	CUL5_HUMAN Cullin-5 OS=Homo sapiens GN=CUL5	rk_1	29821	100.898	1011.01	4	264.137	15.7118	1	957.736	4	KLMLDTWNESIFSNIKNRLQDSAMKLVHAER	XL:A-Alkene@152;XL:A-Thiol(Unsaturated)@161	-5.42652	38.3	0.011	FALSE	FALSE	rk_1	rk_1:K152;K161	25	12	38.30,sp|rk_1|rk_1,152;161	2	DSSO 14N
Dead-End	QE20150802-35_MS3-results_cleaned	QE20150802-35_MS3-results	rk_1	K152;K161	CUL5_HUMAN Cullin-5 OS=Homo sapiens GN=CUL5	rk_1	29839	100.956	1010.98	4	-251.537	-3.23802	-1	966.229	4	KLMLDTWNESIFSNIKNRLQDSAMKLVHAER	Deamidated@150;XL:A-Thiol(Unsaturated)@152;Deamidated@153;XL:A-Thiol(Unsaturated)@161	-13.0111	36.2	0.0019	FALSE	FALSE	rk_1	rk_1:K152;K161	25	12	36.20,sp|rk_1|rk_1,152;161	2	DSSO 14N
Dead-End	QE20150802-36_MS3-results_cleaned	QE20150802-36_MS3-results	rk_1	K152;K161	CUL5_HUMAN Cullin-5 OS=Homo sapiens GN=CUL5	rk_1	28886	97.1205	1011	4	10.588	10.588	0	957.986	4	KLMLDTWNESIFSNIKNRLQDSAMKLVHAER	XL:A-Alkene@152;XL:A-Thiol(Unsaturated)@161;Deamidated@150|Deamidated@153	-9.17892	43.1	0.00032	FALSE	FALSE	rk_1	rk_1:K152;K161	25	12	43.10,sp|rk_1|rk_1,152;161;|	2	DSSO 14N
Dead-End	VE20160714-28-results_cleaned	VE20160714-28-results	rk_1	K152;K161	CUL5_HUMAN Cullin-5 OS=Homo sapiens GN=CUL5	rk_1	13231	56.5229	982.72	4	4.8825	4.8825	0	929.707	4	LMLDTWNESIFSNIKNRLQDSAMKLVHAER	Oxidation@139;XL:A-Alkene@152;XL:A-Thiol(Unsaturated)@161	-1.08558	30.5	0.4	FALSE	FALSE	rk_1	rk_1:K152;K161	25	12	30.50,sp|rk_1|rk_1,152;161	2	DSSO 14N
Dead-End	VE20160714-29-results_cleaned	VE20160714-29-results	rk_1	K152;K161	CUL5_HUMAN Cullin-5 OS=Homo sapiens GN=CUL5	rk_1	13674	55.026	1010.74	4	-0.983263	-0.983263	0	957.734	4	KLMLDTWNESIFSNIKNRLQDSAMKLVHAER	XL:A-Alkene@152;XL:A-Thiol(Unsaturated)@161	-3.02503	32.9	0.13	FALSE	FALSE	rk_1	rk_1:K152;K161	25	12	32.90,sp|rk_1|rk_1,152;161	2	DSSO 14N
Dead-End	VE20160714-83-results_cleaned	VE20160714-83-results	rk_1	K152;K161	CUL5_HUMAN Cullin-5 OS=Homo sapiens GN=CUL5	rk_1	10586	54.6241	1014.75	4	-235.958	11.4262	-1	961.981	4	KLMLDTWNESIFSNIKNRLQDSAMKLVHAER	Oxidation@139;XL:A-Alkene@152;XL:A-Thiol(Unsaturated)@161;Deamidated@150|Deamidated@153	-5.57664	30.8	0.13	FALSE	FALSE	rk_1	rk_1:K152;K161	25	12	30.80,sp|rk_1|rk_1,152;161;|	2	DSSO 14N
Dead-End	VE20160714-83-results_cleaned	VE20160714-83-results	rk_1	K152;K161	CUL5_HUMAN Cullin-5 OS=Homo sapiens GN=CUL5	rk_1	10758	55.5478	1010.75	4	-238.574	9.78923	-1	957.983	4	KLMLDTWNESIFSNIKNRLQDSAMKLVHAER	Deamidated@144;XL:A-Thiol(Unsaturated)@152;XL:A-Alkene@161	-6.36053	34.8	0.038	FALSE	FALSE	rk_1	rk_1:K152;K161	25	12	34.80,sp|rk_1|rk_1,152;161	2	DSSO 14N
Dead-End	VE20160714-88-results_cleaned	VE20160714-88-results	rk_1	K152;K161	CUL5_HUMAN Cullin-5 OS=Homo sapiens GN=CUL5	rk_1	11934	54.7035	1014.75	4	7.9212	7.9212	0	969.725	4	KLMLDTWNESIFSNIKNRLQDSAMKLVHAER	Oxidation@139;XL:A-Thiol(Unsaturated)@152;XL:A-Thiol(Unsaturated)@161	-2.42424	33.3	0.027	FALSE	FALSE	rk_1	rk_1:K152;K161	25	12	33.30,sp|rk_1|rk_1,152;161	2	DSSO 14N
Dead-End	VE20160714-88-results_cleaned	VE20160714-88-results	rk_1	K152;K161	CUL5_HUMAN Cullin-5 OS=Homo sapiens GN=CUL5	rk_1	12105	55.4516	1010.74	4	-240.145	8.2176	-1	957.983	4	KLMLDTWNESIFSNIKNRLQDSAMKLVHAER	XL:A-Alkene@152;XL:A-Thiol(Unsaturated)@161;Deamidated@144|Deamidated@150|Deamidated@153	-6.36053	41.5	0.0052	FALSE	FALSE	rk_1	rk_1:K152;K161	25	12	41.50,sp|rk_1|rk_1,152;161;||	2	DSSO 14N
Dead-End	VE20160714-89-results_cleaned	VE20160714-89-results	rk_1	K152;K161	CUL5_HUMAN Cullin-5 OS=Homo sapiens GN=CUL5	rk_1	12521	53.9708	1014.74	4	4.3087	4.3087	0	961.73	4	KLMLDTWNESIFSNIKNRLQDSAMKLVHAER	XL:A-Alkene@152;Oxidation@160;XL:A-Thiol(Unsaturated)@161	-0.279204	30.5	0.14	FALSE	FALSE	rk_1	rk_1:K152;K161	25	12	30.50,sp|rk_1|rk_1,152;161	2	DSSO 14N
Dead-End	VE20160714-89-results_cleaned	VE20160714-89-results	rk_1	K152;K161	CUL5_HUMAN Cullin-5 OS=Homo sapiens GN=CUL5	rk_1	12709	54.7336	1014.74	4	1.65953	1.65953	0	961.731	4	KLMLDTWNESIFSNIKNRLQDSAMKLVHAER	Oxidation@139;XL:A-Alkene@152;XL:A-Thiol(Unsaturated)@161	-1.42297	33.9	0.024	FALSE	FALSE	rk_1	rk_1:K152;K161	25	12	33.90,sp|rk_1|rk_1,152;161	2	DSSO 14N
Dead-End	VE20160714-89-results_cleaned	VE20160714-89-results	rk_1	K152;K161	CUL5_HUMAN Cullin-5 OS=Homo sapiens GN=CUL5	rk_1	12905	55.5154	1010.74	4	-238.815	9.54744	-1	957.982	4	KLMLDTWNESIFSNIKNRLQDSAMKLVHAER	XL:A-Alkene@152;XL:A-Thiol(Unsaturated)@161;Deamidated@150|Deamidated@153	-4.89913	44.6	0.00035	FALSE	FALSE	rk_1	rk_1:K152;K161	25	12	44.60,sp|rk_1|rk_1,152;161;|	2	DSSO 14N
Dead-End	VE20160714-91-results_cleaned	VE20160714-91-results	rk_1	K152;K161	CUL5_HUMAN Cullin-5 OS=Homo sapiens GN=CUL5	rk_1	11497	54.3919	1014.74	4	1.77995	1.77995	0	961.729	4	KLMLDTWNESIFSNIKNRLQDSAMKLVHAER	Oxidation@139;XL:A-Alkene@152;XL:A-Thiol(Unsaturated)@161	0.76059	36	0.017	FALSE	FALSE	rk_1	rk_1:K152;K161	25	12	36.00,sp|rk_1|rk_1,152;161	2	DSSO 14N
Dead-End	VE20160714-92-results_cleaned	VE20160714-92-results	rk_1	K152;K161	CUL5_HUMAN Cullin-5 OS=Homo sapiens GN=CUL5	rk_1	12742	55.7102	1010.75	4	12.315	12.315	0	957.733	4	KLMLDTWNESIFSNIKNRLQDSAMKLVHAER	XL:A-Alkene@152;XL:A-Thiol(Unsaturated)@161	-2.08532	32.1	0.037	FALSE	FALSE	rk_1	rk_1:K152;K161	25	12	32.10,sp|rk_1|rk_1,152;161	2	DSSO 14N
Dead-End	QE20150425-07_MS3-results_cleaned	QE20150425-07_MS3-results	rk_1	K161	CUL5_HUMAN Cullin-5 OS=Homo sapiens GN=CUL5	rk_1	9259	51.0874	490.745	4	10.8505	10.8505	0	460.242	4	NRLQDSAMKLVHAER	Oxidation@160;XL:A-Alkene@161	-6.96885	36.8	0.014	FALSE	FALSE	rk_1	rk_1:K161	124	13	36.80,sp|rk_1|rk_1,161	1	DSSO 14N
Dead-End	QE20150425-07_MS3-results_cleaned	QE20150425-07_MS3-results	rk_1	K161	CUL5_HUMAN Cullin-5 OS=Homo sapiens GN=CUL5	rk_1	10564	57.3463	486.745	4	7.44292	7.44292	0	456.244	4	NRLQDSAMKLVHAER	XL:A-Alkene@161	-7.5311	46.8	0.0014	FALSE	FALSE	rk_1	rk_1:K161	124	13	46.80,sp|rk_1|rk_1,161	1	DSSO 14N
Dead-End	QE20150425-08_MS3-results_cleaned	QE20150425-08_MS3-results	rk_1	K161	CUL5_HUMAN Cullin-5 OS=Homo sapiens GN=CUL5	rk_1	11144	57.5536	486.745	4	7.19161	7.19161	0	456.244	4	NRLQDSAMKLVHAER	XL:A-Alkene@161	-7.5311	41.4	0.0035	FALSE	FALSE	rk_1	rk_1:K161	124	13	41.40,sp|rk_1|rk_1,161	1	DSSO 14N
Dead-End	QE20150425-08_MS3-results_cleaned	QE20150425-08_MS3-results	rk_1	K161	CUL5_HUMAN Cullin-5 OS=Homo sapiens GN=CUL5	rk_1	11171	57.6549	490.996	4	522.953	10.7526	1	460.242	4	NRLQDSAMKLVHAER	Oxidation@160;XL:A-Alkene@161	-7.4034	21.5	0.37	FALSE	FALSE	rk_1	rk_1:K161	124	13	21.50,sp|rk_1|rk_1,161	1	DSSO 14N
Dead-End	QE20150425-08_MS3-results_cleaned	QE20150425-08_MS3-results	rk_1	K161	CUL5_HUMAN Cullin-5 OS=Homo sapiens GN=CUL5	rk_1	15571	76.1464	790.411	4	8.35999	8.35999	0	767.904	4	LQDSAMKLVHAERLGEAFDSQLVIGVR	XL:A-Thiol(Unsaturated)@161	-8.65463	31.1	0.19	FALSE	FALSE	rk_1	rk_1:K161	124	13	31.10,sp|rk_1|rk_1,161	1	DSSO 14N
Dead-End	QE20150425-09_MS3-results_cleaned	QE20150425-09_MS3-results	rk_1	K161	CUL5_HUMAN Cullin-5 OS=Homo sapiens GN=CUL5	rk_1	7633	51.1653	490.744	4	8.48258	8.48258	0	460.241	4	NRLQDSAMKLVHAER	Oxidation@160;XL:A-Alkene@161	-4.57881	18.1	0.28	FALSE	FALSE	rk_1	rk_1:K161	124	13	18.10,sp|rk_1|rk_1,161	1	DSSO 14N
Dead-End	QE20150425-09_MS3-results_cleaned	QE20150425-09_MS3-results	rk_1	K161	CUL5_HUMAN Cullin-5 OS=Homo sapiens GN=CUL5	rk_1	8702	57.1417	486.745	4	7.38009	7.38009	0	456.243	4	NRLQDSAMKLVHAER	XL:A-Alkene@161	-6.65438	27.1	0.38	FALSE	FALSE	rk_1	rk_1:K161	124	13	27.10,sp|rk_1|rk_1,161	1	DSSO 14N
Dead-End	QE20150425-10_MS3-results_cleaned	QE20150425-10_MS3-results	rk_1	K161	CUL5_HUMAN Cullin-5 OS=Homo sapiens GN=CUL5	rk_1	8192	51.2345	490.994	4	519.339	7.14023	1	460.241	4	NRLQDSAMKLVHAER	Oxidation@160;XL:A-Alkene@161	-5.44792	20.9	0.32	FALSE	FALSE	rk_1	rk_1:K161	124	13	20.90,sp|rk_1|rk_1,161	1	DSSO 14N
Dead-End	QE20150425-10_MS3-results_cleaned	QE20150425-10_MS3-results	rk_1	K161	CUL5_HUMAN Cullin-5 OS=Homo sapiens GN=CUL5	rk_1	9442	57.6252	486.745	4	8.0712	8.0712	0	456.243	4	NRLQDSAMKLVHAER	XL:A-Alkene@161	-5.99684	37.5	0.0096	FALSE	FALSE	rk_1	rk_1:K161	124	13	37.50,sp|rk_1|rk_1,161	1	DSSO 14N
Dead-End	QE20150425-11_MS3-results_cleaned	QE20150425-11_MS3-results	rk_1	K161	CUL5_HUMAN Cullin-5 OS=Homo sapiens GN=CUL5	rk_1	8659	50.9125	490.743	4	7.36092	7.36092	0	460.242	4	NRLQDSAMKLVHAER	Oxidation@160;XL:A-Alkene@161	-6.31702	27.7	0.18	FALSE	FALSE	rk_1	rk_1:K161	124	13	27.70,sp|rk_1|rk_1,161	1	DSSO 14N
Dead-End	QE20150425-11_MS3-results_cleaned	QE20150425-11_MS3-results	rk_1	K161	CUL5_HUMAN Cullin-5 OS=Homo sapiens GN=CUL5	rk_1	9925	57.3817	486.745	4	7.94554	7.94554	0	456.244	4	NRLQDSAMKLVHAER	XL:A-Alkene@161	-7.5311	39.5	0.0034	FALSE	FALSE	rk_1	rk_1:K161	124	13	39.50,sp|rk_1|rk_1,161	1	DSSO 14N
Dead-End	QE20150425-12_MS3-results_cleaned	QE20150425-12_MS3-results	rk_1	K161	CUL5_HUMAN Cullin-5 OS=Homo sapiens GN=CUL5	rk_1	9371	51.1659	490.743	4	6.92472	6.92472	0	460.242	4	NRLQDSAMKLVHAER	Oxidation@160;XL:A-Alkene@161	-6.31702	18.9	0.27	FALSE	FALSE	rk_1	rk_1:K161	124	13	18.90,sp|rk_1|rk_1,161	1	DSSO 14N
Dead-End	QE20150425-12_MS3-results_cleaned	QE20150425-12_MS3-results	rk_1	K161	CUL5_HUMAN Cullin-5 OS=Homo sapiens GN=CUL5	rk_1	10696	57.324	486.745	4	7.12878	7.12878	0	456.244	4	NRLQDSAMKLVHAER	XL:A-Alkene@161	-7.75027	36.6	0.011	FALSE	FALSE	rk_1	rk_1:K161	124	13	36.60,sp|rk_1|rk_1,161	1	DSSO 14N
Dead-End	QE20150425-13_MS3-results_cleaned	QE20150425-13_MS3-results	rk_1	K161	CUL5_HUMAN Cullin-5 OS=Homo sapiens GN=CUL5	rk_1	9516	50.7719	490.743	4	6.11462	6.11462	0	460.242	4	NRLQDSAMKLVHAER	Oxidation@160;XL:A-Alkene@161	-6.96885	20	0.12	FALSE	FALSE	rk_1	rk_1:K161	124	13	20.00,sp|rk_1|rk_1,161	1	DSSO 14N
Dead-End	QE20150425-13_MS3-results_cleaned	QE20150425-13_MS3-results	rk_1	K161	CUL5_HUMAN Cullin-5 OS=Homo sapiens GN=CUL5	rk_1	11003	57.1316	486.744	4	6.68899	6.68899	0	456.243	4	NRLQDSAMKLVHAER	XL:A-Alkene@161	-6.65438	38.4	0.0061	FALSE	FALSE	rk_1	rk_1:K161	124	13	38.40,sp|rk_1|rk_1,161	1	DSSO 14N
Dead-End	QE20150425-13_MS3-results_cleaned	QE20150425-13_MS3-results	rk_1	K161	CUL5_HUMAN Cullin-5 OS=Homo sapiens GN=CUL5	rk_1	15857	76.6053	790.411	4	7.43217	7.43217	0	767.902	4	LQDSAMKLVHAERLGEAFDSQLVIGVR	XL:A-Thiol(Unsaturated)@161	-6.18038	34.8	0.14	FALSE	FALSE	rk_1	rk_1:K161	124	13	34.80,sp|rk_1|rk_1,161	1	DSSO 14N
Dead-End	QE20150425-14_MS3-results_cleaned	QE20150425-14_MS3-results	rk_1	K161	CUL5_HUMAN Cullin-5 OS=Homo sapiens GN=CUL5	rk_1	12023	58.0551	486.745	4	8.44816	8.44816	0	456.243	4	NRLQDSAMKLVHAER	XL:A-Alkene@161	-6.87356	34.5	0.022	FALSE	FALSE	rk_1	rk_1:K161	124	13	34.50,sp|rk_1|rk_1,161	1	DSSO 14N
Dead-End	QE20150425-15_MS3-results_cleaned	QE20150425-15_MS3-results	rk_1	K161	CUL5_HUMAN Cullin-5 OS=Homo sapiens GN=CUL5	rk_1	8964	52.1937	490.743	4	7.42323	7.42323	0	460.242	4	NRLQDSAMKLVHAER	Oxidation@160;XL:A-Alkene@161	-7.4034	35.6	0.013	FALSE	FALSE	rk_1	rk_1:K161	124	13	35.60,sp|rk_1|rk_1,161	1	DSSO 14N
Dead-End	QE20150425-15_MS3-results_cleaned	QE20150425-15_MS3-results	rk_1	K161	CUL5_HUMAN Cullin-5 OS=Homo sapiens GN=CUL5	rk_1	10248	58.2022	486.745	4	8.7623	8.7623	0	456.243	4	NRLQDSAMKLVHAER	XL:A-Alkene@161	-6.87356	38.9	0.0026	FALSE	FALSE	rk_1	rk_1:K161	124	13	38.90,sp|rk_1|rk_1,161	1	DSSO 14N
Dead-End	QE20150425-15_MS3-results_cleaned	QE20150425-15_MS3-results	rk_1	K161	CUL5_HUMAN Cullin-5 OS=Homo sapiens GN=CUL5	rk_1	10266	58.2862	490.744	4	8.35796	8.35796	0	460.242	4	NRLQDSAMKLVHAER	Oxidation@160;XL:A-Alkene@161	-6.96885	27.8	0.26	FALSE	FALSE	rk_1	rk_1:K161	124	13	27.80,sp|rk_1|rk_1,161	1	DSSO 14N
Dead-End	QE20150425-16_MS3-results_cleaned	QE20150425-16_MS3-results	rk_1	K161	CUL5_HUMAN Cullin-5 OS=Homo sapiens GN=CUL5	rk_1	9678	52.4235	490.744	4	8.66953	8.66953	0	460.243	4	NRLQDSAMKLVHAER	Oxidation@160;XL:A-Alkene@161	-7.83795	37.5	0.015	FALSE	FALSE	rk_1	rk_1:K161	124	13	37.50,sp|rk_1|rk_1,161	1	DSSO 14N
Dead-End	QE20150425-16_MS3-results_cleaned	QE20150425-16_MS3-results	rk_1	K161	CUL5_HUMAN Cullin-5 OS=Homo sapiens GN=CUL5	rk_1	11104	58.4467	486.745	4	7.38009	7.38009	0	456.244	4	NRLQDSAMKLVHAER	XL:A-Alkene@161	-7.5311	39	0.0092	FALSE	FALSE	rk_1	rk_1:K161	124	13	39.00,sp|rk_1|rk_1,161	1	DSSO 14N
Dead-End	QE20150425-17_MS3-results_cleaned	QE20150425-17_MS3-results	rk_1	K161	CUL5_HUMAN Cullin-5 OS=Homo sapiens GN=CUL5	rk_1	9295	52.1006	490.744	4	8.04638	8.04638	0	460.242	4	NRLQDSAMKLVHAER	Oxidation@160;XL:A-Alkene@161	-6.75157	30.6	0.14	FALSE	FALSE	rk_1	rk_1:K161	124	13	30.60,sp|rk_1|rk_1,161	1	DSSO 14N
Dead-End	QE20150425-17_MS3-results_cleaned	QE20150425-17_MS3-results	rk_1	K161	CUL5_HUMAN Cullin-5 OS=Homo sapiens GN=CUL5	rk_1	10753	58.0042	486.746	4	9.45341	9.45341	0	456.243	4	NRLQDSAMKLVHAER	XL:A-Alkene@161	-6.21602	36	0.0067	FALSE	FALSE	rk_1	rk_1:K161	124	13	36.00,sp|rk_1|rk_1,161	1	DSSO 14N
Dead-End	QE20150425-18_MS3-results_cleaned	QE20150425-18_MS3-results	rk_1	K161	CUL5_HUMAN Cullin-5 OS=Homo sapiens GN=CUL5	rk_1	10007	52.3639	490.744	4	8.23333	8.23333	0	460.242	4	NRLQDSAMKLVHAER	Oxidation@160;XL:A-Alkene@161	-6.09974	35.6	0.018	FALSE	FALSE	rk_1	rk_1:K161	124	13	35.60,sp|rk_1|rk_1,161	1	DSSO 14N
Dead-End	QE20150425-18_MS3-results_cleaned	QE20150425-18_MS3-results	rk_1	K161	CUL5_HUMAN Cullin-5 OS=Homo sapiens GN=CUL5	rk_1	11564	58.273	486.745	4	8.82513	8.82513	0	456.244	4	NRLQDSAMKLVHAER	XL:A-Alkene@161	-7.5311	40.1	0.019	FALSE	FALSE	rk_1	rk_1:K161	124	13	40.10,sp|rk_1|rk_1,161	1	DSSO 14N
Dead-End	QE20150425-23_MS3-results_cleaned	QE20150425-23_MS3-results	rk_1	K161	CUL5_HUMAN Cullin-5 OS=Homo sapiens GN=CUL5	rk_1	11917	58.3172	486.745	4	8.00837	8.00837	0	456.243	4	NRLQDSAMKLVHAER	XL:A-Alkene@161	-7.09274	40.7	0.01	FALSE	FALSE	rk_1	rk_1:K161	124	13	40.70,sp|rk_1|rk_1,161	1	DSSO 14N
Dead-End	QE20150425-24_MS3-results_cleaned	QE20150425-24_MS3-results	rk_1	K161	CUL5_HUMAN Cullin-5 OS=Homo sapiens GN=CUL5	rk_1	8637	52.682	490.744	4	8.79416	8.79416	0	460.242	4	NRLQDSAMKLVHAER	Oxidation@160;XL:A-Alkene@161	-7.62067	35.9	0.025	FALSE	FALSE	rk_1	rk_1:K161	124	13	35.90,sp|rk_1|rk_1,161	1	DSSO 14N
Dead-End	QE20150425-24_MS3-results_cleaned	QE20150425-24_MS3-results	rk_1	K161	CUL5_HUMAN Cullin-5 OS=Homo sapiens GN=CUL5	rk_1	9853	58.4965	486.745	4	8.88796	8.88796	0	456.244	4	NRLQDSAMKLVHAER	XL:A-Alkene@161	-7.5311	41.1	0.013	FALSE	FALSE	rk_1	rk_1:K161	124	13	41.10,sp|rk_1|rk_1,161	1	DSSO 14N
Dead-End	QE20150425-25_MS3-results_cleaned	QE20150425-25_MS3-results	rk_1	K161	CUL5_HUMAN Cullin-5 OS=Homo sapiens GN=CUL5	rk_1	10507	58.9507	486.745	4	8.38534	8.38534	0	456.244	4	NRLQDSAMKLVHAER	XL:A-Alkene@161	-7.75027	45.6	0.0026	FALSE	FALSE	rk_1	rk_1:K161	124	13	45.60,sp|rk_1|rk_1,161	1	DSSO 14N
Dead-End	QE20150802-11_MS3-results_cleaned	QE20150802-11_MS3-results	rk_1	K161	CUL5_HUMAN Cullin-5 OS=Homo sapiens GN=CUL5	rk_1	18411	78.9137	790.408	4	4.10746	4.10746	0	759.905	4	LQDSAMKLVHAERLGEAFDSQLVIGVR	XL:A-Alkene@161	-1.53124	23.7	0.14	FALSE	FALSE	rk_1	rk_1:K161	124	13	23.70,sp|rk_1|rk_1,161	1	DSSO 14N
Dead-End	QE20150802-16_MS3-results_cleaned	QE20150802-16_MS3-results	rk_1	K161	CUL5_HUMAN Cullin-5 OS=Homo sapiens GN=CUL5	rk_1	15544	61.2123	486.74	4	-1.54145	-1.54145	0	456.241	4	NRLQDSAMKLVHAER	XL:A-Alkene@161	-2.27076	32.5	0.042	FALSE	FALSE	rk_1	rk_1:K161	124	13	32.50,sp|rk_1|rk_1,161	1	DSSO 14N
Dead-End	QE20150802-19_MS3-results_cleaned	QE20150802-19_MS3-results	rk_1	K161	CUL5_HUMAN Cullin-5 OS=Homo sapiens GN=CUL5	rk_1	14392	55.4303	490.738	4	-2.79639	-2.79639	0	460.24	4	NRLQDSAMKLVHAER	Oxidation@160;XL:A-Alkene@161	-3.49243	25	0.047	FALSE	FALSE	rk_1	rk_1:K161	124	13	25.00,sp|rk_1|rk_1,161	1	DSSO 14N
Dead-End	QE20150802-19_MS3-results_cleaned	QE20150802-19_MS3-results	rk_1	K161	CUL5_HUMAN Cullin-5 OS=Homo sapiens GN=CUL5	rk_1	16129	61.3405	486.744	4	5.3696	5.3696	0	456.242	4	NRLQDSAMKLVHAER	XL:A-Alkene@161	-3.36667	42.5	0.0034	FALSE	FALSE	rk_1	rk_1:K161	124	13	42.50,sp|rk_1|rk_1,161	1	DSSO 14N
Dead-End	QE20150802-20_MS3-results_cleaned	QE20150802-20_MS3-results	rk_1	K161	CUL5_HUMAN Cullin-5 OS=Homo sapiens GN=CUL5	rk_1	14775	55.4611	490.743	4	5.6161	5.6161	0	460.24	4	NRLQDSAMKLVHAER	Oxidation@160;XL:A-Alkene@161	-2.62332	25	0.25	FALSE	FALSE	rk_1	rk_1:K161	124	13	25.00,sp|rk_1|rk_1,161	1	DSSO 14N
Dead-End	QE20150802-20_MS3-results_cleaned	QE20150802-20_MS3-results	rk_1	K161	CUL5_HUMAN Cullin-5 OS=Homo sapiens GN=CUL5	rk_1	16662	61.3809	486.742	4	2.73083	2.73083	0	456.241	4	NRLQDSAMKLVHAER	XL:A-Alkene@161	-2.70912	36.8	0.0057	FALSE	FALSE	rk_1	rk_1:K161	124	13	36.80,sp|rk_1|rk_1,161	1	DSSO 14N
Dead-End	QE20150802-20_MS3-results_cleaned	QE20150802-20_MS3-results	rk_1	K161	CUL5_HUMAN Cullin-5 OS=Homo sapiens GN=CUL5	rk_1	21780	77.0179	794.412	4	10.5357	10.5357	0	771.899	4	LQDSAMKLVHAERLGEAFDSQLVIGVR	Oxidation@160;XL:A-Thiol(Unsaturated)@161	-3.77934	33	0.088	FALSE	FALSE	rk_1	rk_1:K161	124	13	33.00,sp|rk_1|rk_1,161	1	DSSO 14N
Dead-End	QE20150802-20_MS3-results_cleaned	QE20150802-20_MS3-results	rk_1	K161	CUL5_HUMAN Cullin-5 OS=Homo sapiens GN=CUL5	rk_1	22319	78.6591	790.408	4	4.2621	4.2621	0	767.899	4	LQDSAMKLVHAERLGEAFDSQLVIGVR	XL:A-Thiol(Unsaturated)@161	-2.79454	31.8	0.23	FALSE	FALSE	rk_1	rk_1:K161	124	13	31.80,sp|rk_1|rk_1,161	1	DSSO 14N
Dead-End	QE20150802-21_MS3-results_cleaned	QE20150802-21_MS3-results	rk_1	K161	CUL5_HUMAN Cullin-5 OS=Homo sapiens GN=CUL5	rk_1	21227	78.6465	790.409	4	5.11261	5.11261	0	759.906	4	LQDSAMKLVHAERLGEAFDSQLVIGVR	XL:A-Alkene@161	-2.84719	30.1	0.44	FALSE	FALSE	rk_1	rk_1:K161	124	13	30.10,sp|rk_1|rk_1,161	1	DSSO 14N
Dead-End	QE20150802-22_MS3-results_cleaned	QE20150802-22_MS3-results	rk_1	K161	CUL5_HUMAN Cullin-5 OS=Homo sapiens GN=CUL5	rk_1	16538	61.4075	486.742	4	1.34862	1.34862	0	456.242	4	NRLQDSAMKLVHAER	XL:A-Alkene@161	-3.58585	38.2	0.032	FALSE	FALSE	rk_1	rk_1:K161	124	13	38.20,sp|rk_1|rk_1,161	1	DSSO 14N
Dead-End	QE20150802-22_MS3-results_cleaned	QE20150802-22_MS3-results	rk_1	K161	CUL5_HUMAN Cullin-5 OS=Homo sapiens GN=CUL5	rk_1	21978	78.6766	790.407	4	3.25696	3.25696	0	759.907	4	LQDSAMKLVHAERLGEAFDSQLVIGVR	XL:A-Alkene@161	-3.89995	31	0.21	FALSE	FALSE	rk_1	rk_1:K161	124	13	31.00,sp|rk_1|rk_1,161	1	DSSO 14N
Dead-End	QE20150802-23_MS3-results_cleaned	QE20150802-23_MS3-results	rk_1	K161	CUL5_HUMAN Cullin-5 OS=Homo sapiens GN=CUL5	rk_1	14250	55.3096	490.742	4	3.93361	3.93361	0	460.24	4	NRLQDSAMKLVHAER	Oxidation@160;XL:A-Alkene@161	-2.8406	43.7	0.0062	FALSE	FALSE	rk_1	rk_1:K161	124	13	43.70,sp|rk_1|rk_1,161	1	DSSO 14N
Dead-End	QE20150802-23_MS3-results_cleaned	QE20150802-23_MS3-results	rk_1	K161	CUL5_HUMAN Cullin-5 OS=Homo sapiens GN=CUL5	rk_1	15977	61.3766	486.744	4	5.11829	5.11829	0	456.242	4	NRLQDSAMKLVHAER	XL:A-Alkene@161	-3.58585	37.6	0.0076	FALSE	FALSE	rk_1	rk_1:K161	124	13	37.60,sp|rk_1|rk_1,161	1	DSSO 14N
Dead-End	QE20150802-23_MS3-results_cleaned	QE20150802-23_MS3-results	rk_1	K161	CUL5_HUMAN Cullin-5 OS=Homo sapiens GN=CUL5	rk_1	21074	78.6995	790.409	4	4.88065	4.88065	0	767.901	4	LQDSAMKLVHAERLGEAFDSQLVIGVR	XL:A-Thiol(Unsaturated)@161	-5.13859	33.4	0.3	FALSE	FALSE	rk_1	rk_1:K161	124	13	33.40,sp|rk_1|rk_1,161	1	DSSO 14N
Dead-End	QE20150802-24_MS3-results_cleaned	QE20150802-24_MS3-results	rk_1	K161	CUL5_HUMAN Cullin-5 OS=Homo sapiens GN=CUL5	rk_1	14522	55.2946	490.743	4	6.67546	6.67546	0	460.24	4	NRLQDSAMKLVHAER	Oxidation@160;XL:A-Alkene@161	-3.49243	30.1	0.13	FALSE	FALSE	rk_1	rk_1:K161	124	13	30.10,sp|rk_1|rk_1,161	1	DSSO 14N
Dead-End	QE20150802-24_MS3-results_cleaned	QE20150802-24_MS3-results	rk_1	K161	CUL5_HUMAN Cullin-5 OS=Homo sapiens GN=CUL5	rk_1	16296	61.272	486.743	4	3.42194	3.42194	0	456.241	4	NRLQDSAMKLVHAER	XL:A-Alkene@161	-2.9283	35.7	0.0094	FALSE	FALSE	rk_1	rk_1:K161	124	13	35.70,sp|rk_1|rk_1,161	1	DSSO 14N
Dead-End	QE20150802-24_MS3-results_cleaned	QE20150802-24_MS3-results	rk_1	K161	CUL5_HUMAN Cullin-5 OS=Homo sapiens GN=CUL5	rk_1	21645	78.5615	790.657	4	319.877	2.1165	1	767.9	4	LQDSAMKLVHAERLGEAFDSQLVIGVR	XL:A-Thiol(Unsaturated)@161	-4.22701	35.7	0.06	FALSE	FALSE	rk_1	rk_1:K161	124	13	35.70,sp|rk_1|rk_1,161	1	DSSO 14N
Dead-End	QE20150802-24_MS3-results_cleaned	QE20150802-24_MS3-results	rk_1	K161	CUL5_HUMAN Cullin-5 OS=Homo sapiens GN=CUL5	rk_1	21678	78.675	790.408	4	4.57138	4.57138	0	767.9	4	LQDSAMKLVHAERLGEAFDSQLVIGVR	XL:A-Thiol(Unsaturated)@161	-3.83634	26.7	0.44	FALSE	FALSE	rk_1	rk_1:K161	124	13	26.70,sp|rk_1|rk_1,161	1	DSSO 14N
Dead-End	QE20150802-25_MS3-results_cleaned	QE20150802-25_MS3-results	rk_1	K161	CUL5_HUMAN Cullin-5 OS=Homo sapiens GN=CUL5	rk_1	13847	55.4028	490.745	4	9.54194	9.54194	0	460.241	4	NRLQDSAMKLVHAER	Oxidation@160;XL:A-Alkene@161	-3.7097	24.2	0.46	FALSE	FALSE	rk_1	rk_1:K161	124	13	24.20,sp|rk_1|rk_1,161	1	DSSO 14N
Dead-End	QE20150802-25_MS3-results_cleaned	QE20150802-25_MS3-results	rk_1	K161	CUL5_HUMAN Cullin-5 OS=Homo sapiens GN=CUL5	rk_1	15477	61.3562	486.742	4	2.60518	2.60518	0	456.242	4	NRLQDSAMKLVHAER	XL:A-Alkene@161	-4.02421	38.8	0.012	FALSE	FALSE	rk_1	rk_1:K161	124	13	38.80,sp|rk_1|rk_1,161	1	DSSO 14N
Dead-End	QE20150802-25_MS3-results_cleaned	QE20150802-25_MS3-results	rk_1	K161	CUL5_HUMAN Cullin-5 OS=Homo sapiens GN=CUL5	rk_1	20311	78.6503	790.398	4	-8.80475	-8.80475	0	759.908	4	LQDSAMKLVHAERLGEAFDSQLVIGVR	XL:A-Alkene@161	-5.0843	30.9	0.033	FALSE	FALSE	rk_1	rk_1:K161	124	13	30.90,sp|rk_1|rk_1,161	1	DSSO 14N
Dead-End	QE20150802-25_MS3-results_cleaned	QE20150802-25_MS3-results	rk_1	K161	CUL5_HUMAN Cullin-5 OS=Homo sapiens GN=CUL5	rk_1	20316	78.6705	790.412	4	9.75173	9.75173	0	767.899	4	LQDSAMKLVHAERLGEAFDSQLVIGVR	XL:A-Thiol(Unsaturated)@161	-3.44566	38.9	0.013	FALSE	FALSE	rk_1	rk_1:K161	124	13	38.90,sp|rk_1|rk_1,161	1	DSSO 14N
Dead-End	QE20150802-25_MS3-results_cleaned	QE20150802-25_MS3-results	rk_1	K161	CUL5_HUMAN Cullin-5 OS=Homo sapiens GN=CUL5	rk_1	20329	78.7175	790.661	4	325.212	7.44979	1	767.901	4	LQDSAMKLVHAERLGEAFDSQLVIGVR	XL:A-Thiol(Unsaturated)@161	-5.13859	27.7	0.3	FALSE	FALSE	rk_1	rk_1:K161	124	13	27.70,sp|rk_1|rk_1,161	1	DSSO 14N
Dead-End	QE20150802-26_MS3-results_cleaned	QE20150802-26_MS3-results	rk_1	K161	CUL5_HUMAN Cullin-5 OS=Homo sapiens GN=CUL5	rk_1	14184	55.2122	490.747	4	14.0286	14.0286	0	460.24	4	NRLQDSAMKLVHAER	Oxidation@160;XL:A-Alkene@161	-2.62332	26.6	0.2	FALSE	FALSE	rk_1	rk_1:K161	124	13	26.60,sp|rk_1|rk_1,161	1	DSSO 14N
Dead-End	QE20150802-26_MS3-results_cleaned	QE20150802-26_MS3-results	rk_1	K161	CUL5_HUMAN Cullin-5 OS=Homo sapiens GN=CUL5	rk_1	14418	56.0696	490.742	4	5.42916	5.42916	0	460.241	4	NRLQDSAMKLVHAER	Oxidation@160;XL:A-Alkene@161	-4.36153	35.5	0.02	FALSE	FALSE	rk_1	rk_1:K161	124	13	35.50,sp|rk_1|rk_1,161	1	DSSO 14N
Dead-End	QE20150802-26_MS3-results_cleaned	QE20150802-26_MS3-results	rk_1	K161	CUL5_HUMAN Cullin-5 OS=Homo sapiens GN=CUL5	rk_1	15914	61.183	486.743	4	3.79891	3.79891	0	456.242	4	NRLQDSAMKLVHAER	XL:A-Alkene@161	-3.14749	34.7	0.084	FALSE	FALSE	rk_1	rk_1:K161	124	13	34.70,sp|rk_1|rk_1,161	1	DSSO 14N
Dead-End	QE20150802-26_MS3-results_cleaned	QE20150802-26_MS3-results	rk_1	K161	CUL5_HUMAN Cullin-5 OS=Homo sapiens GN=CUL5	rk_1	21003	78.5341	790.407	4	3.10232	3.10232	0	767.898	4	LQDSAMKLVHAERLGEAFDSQLVIGVR	XL:A-Thiol(Unsaturated)@161	-2.01319	34.6	0.017	FALSE	FALSE	rk_1	rk_1:K161	124	13	34.60,sp|rk_1|rk_1,161	1	DSSO 14N
Dead-End	QE20150802-27_MS3-results_cleaned	QE20150802-27_MS3-results	rk_1	K161	CUL5_HUMAN Cullin-5 OS=Homo sapiens GN=CUL5	rk_1	14439	55.3984	490.993	4	517.532	5.33403	1	460.24	4	NRLQDSAMKLVHAER	Oxidation@160;XL:A-Alkene@161	-3.05787	37.4	0.023	FALSE	FALSE	rk_1	rk_1:K161	124	13	37.40,sp|rk_1|rk_1,161	1	DSSO 14N
Dead-End	QE20150802-27_MS3-results_cleaned	QE20150802-27_MS3-results	rk_1	K161	CUL5_HUMAN Cullin-5 OS=Homo sapiens GN=CUL5	rk_1	14452	55.4471	490.741	4	2.18879	2.18879	0	460.241	4	NRLQDSAMKLVHAER	Oxidation@160;XL:A-Alkene@161	-3.92698	33.9	0.042	FALSE	FALSE	rk_1	rk_1:K161	124	13	33.90,sp|rk_1|rk_1,161	1	DSSO 14N
Dead-End	QE20150802-27_MS3-results_cleaned	QE20150802-27_MS3-results	rk_1	K161	CUL5_HUMAN Cullin-5 OS=Homo sapiens GN=CUL5	rk_1	14652	56.1898	490.74	4	0.132404	0.132404	0	460.24	4	NRLQDSAMKLVHAER	Oxidation@160;XL:A-Alkene@161	-2.18876	33.3	0.027	FALSE	FALSE	rk_1	rk_1:K161	124	13	33.30,sp|rk_1|rk_1,161	1	DSSO 14N
Dead-End	QE20150802-28_MS3-results_cleaned	QE20150802-28_MS3-results	rk_1	K161	CUL5_HUMAN Cullin-5 OS=Homo sapiens GN=CUL5	rk_1	14382	55.4984	490.744	4	9.16805	9.16805	0	460.241	4	NRLQDSAMKLVHAER	Oxidation@160;XL:A-Alkene@161	-4.14426	28.4	0.15	FALSE	FALSE	rk_1	rk_1:K161	124	13	28.40,sp|rk_1|rk_1,161	1	DSSO 14N
Dead-End	QE20150802-28_MS3-results_cleaned	QE20150802-28_MS3-results	rk_1	K161	CUL5_HUMAN Cullin-5 OS=Homo sapiens GN=CUL5	rk_1	14614	56.3217	490.74	4	-0.3038	-0.3038	0	460.24	4	NRLQDSAMKLVHAER	Oxidation@160;XL:A-Alkene@161	-3.27515	32.2	0.082	FALSE	FALSE	rk_1	rk_1:K161	124	13	32.20,sp|rk_1|rk_1,161	1	DSSO 14N
Dead-End	QE20150802-28_MS3-results_cleaned	QE20150802-28_MS3-results	rk_1	K161	CUL5_HUMAN Cullin-5 OS=Homo sapiens GN=CUL5	rk_1	16143	61.5357	486.746	4	10.0189	10.0189	0	456.242	4	NRLQDSAMKLVHAER	XL:A-Alkene@161	-4.02421	32.2	0.03	FALSE	FALSE	rk_1	rk_1:K161	124	13	32.20,sp|rk_1|rk_1,161	1	DSSO 14N
Dead-End	QE20150802-29_MS3-results_cleaned	QE20150802-29_MS3-results	rk_1	K161	CUL5_HUMAN Cullin-5 OS=Homo sapiens GN=CUL5	rk_1	14216	56.3232	490.991	4	512.547	0.351395	1	460.24	4	NRLQDSAMKLVHAER	Oxidation@160;XL:A-Alkene@161	-3.27515	36.8	0.014	FALSE	FALSE	rk_1	rk_1:K161	124	13	36.80,sp|rk_1|rk_1,161	1	DSSO 14N
Dead-End	QE20150802-29_MS3-results_cleaned	QE20150802-29_MS3-results	rk_1	K161	CUL5_HUMAN Cullin-5 OS=Homo sapiens GN=CUL5	rk_1	15664	61.6494	486.743	4	3.42194	3.42194	0	456.241	4	NRLQDSAMKLVHAER	XL:A-Alkene@161	-2.70912	34.4	0.054	FALSE	FALSE	rk_1	rk_1:K161	124	13	34.40,sp|rk_1|rk_1,161	1	DSSO 14N
Dead-End	QE20150802-30_MS3-results_cleaned	QE20150802-30_MS3-results	rk_1	K161	CUL5_HUMAN Cullin-5 OS=Homo sapiens GN=CUL5	rk_1	14721	56.3672	490.741	4	1.62796	1.62796	0	460.241	4	NRLQDSAMKLVHAER	Oxidation@160;XL:A-Alkene@161	-4.14426	26.5	0.37	FALSE	FALSE	rk_1	rk_1:K161	124	13	26.50,sp|rk_1|rk_1,161	1	DSSO 14N
Dead-End	QE20150802-30_MS3-results_cleaned	QE20150802-30_MS3-results	rk_1	K161	CUL5_HUMAN Cullin-5 OS=Homo sapiens GN=CUL5	rk_1	16277	61.6755	486.742	4	1.91407	1.91407	0	456.241	4	NRLQDSAMKLVHAER	XL:A-Alkene@161	-2.48994	35.7	0.017	FALSE	FALSE	rk_1	rk_1:K161	124	13	35.70,sp|rk_1|rk_1,161	1	DSSO 14N
Dead-End	QE20150802-30_MS3-results_cleaned	QE20150802-30_MS3-results	rk_1	K161	CUL5_HUMAN Cullin-5 OS=Homo sapiens GN=CUL5	rk_1	21480	78.888	790.409	4	4.88065	4.88065	0	759.904	4	LQDSAMKLVHAERLGEAFDSQLVIGVR	XL:A-Alkene@161	-0.873266	34.5	0.05	FALSE	FALSE	rk_1	rk_1:K161	124	13	34.50,sp|rk_1|rk_1,161	1	DSSO 14N
Dead-End	QE20150802-31_MS3-results_cleaned	QE20150802-31_MS3-results	rk_1	K161	CUL5_HUMAN Cullin-5 OS=Homo sapiens GN=CUL5	rk_1	15327	55.2447	490.74	4	0.319348	0.319348	0	460.24	4	NRLQDSAMKLVHAER	Oxidation@160;XL:A-Alkene@161	-3.49243	33.8	0.028	FALSE	FALSE	rk_1	rk_1:K161	124	13	33.80,sp|rk_1|rk_1,161	1	DSSO 14N
Dead-End	QE20150802-31_MS3-results_cleaned	QE20150802-31_MS3-results	rk_1	K161	CUL5_HUMAN Cullin-5 OS=Homo sapiens GN=CUL5	rk_1	17288	61.3719	486.743	4	3.48477	3.48477	0	456.241	4	NRLQDSAMKLVHAER	XL:A-Alkene@161	-2.9283	40.5	0.0043	FALSE	FALSE	rk_1	rk_1:K161	124	13	40.50,sp|rk_1|rk_1,161	1	DSSO 14N
Dead-End	QE20150802-31_MS3-results_cleaned	QE20150802-31_MS3-results	rk_1	K161	CUL5_HUMAN Cullin-5 OS=Homo sapiens GN=CUL5	rk_1	23108	79.1554	790.415	4	13.3084	13.3084	0	767.9	4	LQDSAMKLVHAERLGEAFDSQLVIGVR	XL:A-Thiol(Unsaturated)@161	-4.09679	29.5	0.48	FALSE	FALSE	rk_1	rk_1:K161	124	13	29.50,sp|rk_1|rk_1,161	1	DSSO 14N
Dead-End	QE20150802-32_MS3-results_cleaned	QE20150802-32_MS3-results	rk_1	K161	CUL5_HUMAN Cullin-5 OS=Homo sapiens GN=CUL5	rk_1	17317	61.4696	486.741	4	0.406207	0.406207	0	456.241	4	NRLQDSAMKLVHAER	XL:A-Alkene@161	-1.8324	41.3	0.0061	FALSE	FALSE	rk_1	rk_1:K161	124	13	41.30,sp|rk_1|rk_1,161	1	DSSO 14N
Dead-End	QE20150802-32_MS3-results_cleaned	QE20150802-32_MS3-results	rk_1	K161	CUL5_HUMAN Cullin-5 OS=Homo sapiens GN=CUL5	rk_1	23166	78.8855	790.409	4	5.57652	5.57652	0	759.903	4	LQDSAMKLVHAERLGEAFDSQLVIGVR	XL:A-Alkene@161	0.574285	30.4	0.29	FALSE	FALSE	rk_1	rk_1:K161	124	13	30.40,sp|rk_1|rk_1,161	1	DSSO 14N
Dead-End	QE20150802-33_MS3-results_cleaned	QE20150802-33_MS3-results	rk_1	K161	CUL5_HUMAN Cullin-5 OS=Homo sapiens GN=CUL5	rk_1	15205	55.532	490.742	4	5.24222	5.24222	0	460.241	4	NRLQDSAMKLVHAER	Oxidation@160;XL:A-Alkene@161	-3.92698	40.4	0.0064	FALSE	FALSE	rk_1	rk_1:K161	124	13	40.40,sp|rk_1|rk_1,161	1	DSSO 14N
Dead-End	QE20150802-33_MS3-results_cleaned	QE20150802-33_MS3-results	rk_1	K161	CUL5_HUMAN Cullin-5 OS=Homo sapiens GN=CUL5	rk_1	17144	61.4435	486.743	4	4.74132	4.74132	0	456.241	4	NRLQDSAMKLVHAER	XL:A-Alkene@161	-2.70912	39.3	0.011	FALSE	FALSE	rk_1	rk_1:K161	124	13	39.30,sp|rk_1|rk_1,161	1	DSSO 14N
Dead-End	QE20150802-33_MS3-results_cleaned	QE20150802-33_MS3-results	rk_1	K161	CUL5_HUMAN Cullin-5 OS=Homo sapiens GN=CUL5	rk_1	22265	76.898	794.406	4	2.61201	2.61201	0	771.901	4	LQDSAMKLVHAERLGEAFDSQLVIGVR	Oxidation@160;XL:A-Thiol(Unsaturated)@161	-6.49989	38	0.0076	FALSE	FALSE	rk_1	rk_1:K161	124	13	38.00,sp|rk_1|rk_1,161	1	DSSO 14N
Dead-End	QE20150802-34_MS3-results_cleaned	QE20150802-34_MS3-results	rk_1	K161	CUL5_HUMAN Cullin-5 OS=Homo sapiens GN=CUL5	rk_1	23537	78.5713	790.408	4	4.33942	4.33942	0	767.9	4	LQDSAMKLVHAERLGEAFDSQLVIGVR	XL:A-Thiol(Unsaturated)@161	-4.48746	37.2	0.099	FALSE	FALSE	rk_1	rk_1:K161	124	13	37.20,sp|rk_1|rk_1,161	1	DSSO 14N
Dead-End	VE20160714-16-results_cleaned	VE20160714-16-results	rk_1	K161	CUL5_HUMAN Cullin-5 OS=Homo sapiens GN=CUL5	rk_1	6364	33.678	486.742	4	2.79366	2.79366	0	456.24	4	NRLQDSAMKLVHAER	XL:A-Alkene@161	0.797795	36.4	0.02	FALSE	FALSE	rk_1	rk_1:K161	124	13	36.40,sp|rk_1|rk_1,161	1	DSSO 14N
Dead-End	VE20160714-17-results_cleaned	VE20160714-17-results	rk_1	K161	CUL5_HUMAN Cullin-5 OS=Homo sapiens GN=CUL5	rk_1	6640	33.5622	486.742	4	2.22821	2.22821	0	456.24	4	NRLQDSAMKLVHAER	XL:A-Alkene@161	0.797795	37.4	0.004	FALSE	FALSE	rk_1	rk_1:K161	124	13	37.40,sp|rk_1|rk_1,161	1	DSSO 14N
Dead-End	VE20160714-22-results_cleaned	VE20160714-22-results	rk_1	K161	CUL5_HUMAN Cullin-5 OS=Homo sapiens GN=CUL5	rk_1	5693	33.9428	486.742	4	2.10256	2.10256	0	456.24	4	NRLQDSAMKLVHAER	XL:A-Alkene@161	1.01698	22.8	0.4	FALSE	FALSE	rk_1	rk_1:K161	124	13	22.80,sp|rk_1|rk_1,161	1	DSSO 14N
Dead-End	VE20160714-22-results_cleaned	VE20160714-22-results	rk_1	K161	CUL5_HUMAN Cullin-5 OS=Homo sapiens GN=CUL5	rk_1	5693	33.9428	486.742	4	-504.1	12.0563	-1	456.49	4	NRLQDSAMKLVHAER	Deamidated@153;XL:A-Alkene@161	-9.27099	24.2	0.083	FALSE	FALSE	rk_1	rk_1:K161	124	13	24.20,sp|rk_1|rk_1,161	1	DSSO 14N
Dead-End	VE20160714-22-results_cleaned	VE20160714-22-results	rk_1	K161	CUL5_HUMAN Cullin-5 OS=Homo sapiens GN=CUL5	rk_1	8538	44.7569	794.406	4	2.61201	2.61201	0	771.895	4	LQDSAMKLVHAERLGEAFDSQLVIGVR	Oxidation@160;XL:A-Thiol(Unsaturated)@161	0.236734	30.3	0.066	FALSE	FALSE	rk_1	rk_1:K161	124	13	30.30,sp|rk_1|rk_1,161	1	DSSO 14N
Dead-End	VE20160714-22-results_cleaned	VE20160714-22-results	rk_1	K161	CUL5_HUMAN Cullin-5 OS=Homo sapiens GN=CUL5	rk_1	8901	46.1163	790.408	4	4.33942	4.33942	0	759.904	4	LQDSAMKLVHAERLGEAFDSQLVIGVR	XL:A-Alkene@161	-0.346884	28.6	0.49	FALSE	FALSE	rk_1	rk_1:K161	124	13	28.60,sp|rk_1|rk_1,161	1	DSSO 14N
Dead-End	VE20160714-23-results_cleaned	VE20160714-23-results	rk_1	K161	CUL5_HUMAN Cullin-5 OS=Homo sapiens GN=CUL5	rk_1	9212	44.9893	794.406	4	3.07358	3.07358	0	771.896	4	LQDSAMKLVHAERLGEAFDSQLVIGVR	Oxidation@160;XL:A-Thiol(Unsaturated)@161	-1.05878	30.9	0.076	FALSE	FALSE	rk_1	rk_1:K161	124	13	30.90,sp|rk_1|rk_1,161	1	DSSO 14N
Dead-End	VE20160714-23-results_cleaned	VE20160714-23-results	rk_1	K161	CUL5_HUMAN Cullin-5 OS=Homo sapiens GN=CUL5	rk_1	9643	46.4701	790.407	4	3.33428	3.33428	0	759.904	4	LQDSAMKLVHAERLGEAFDSQLVIGVR	XL:A-Alkene@161	-0.346884	34.1	0.21	FALSE	FALSE	rk_1	rk_1:K161	124	13	34.10,sp|rk_1|rk_1,161	1	DSSO 14N
Dead-End	VE20160714-23-results_cleaned	VE20160714-23-results	rk_1	K161	CUL5_HUMAN Cullin-5 OS=Homo sapiens GN=CUL5	rk_1	10719	50.4443	1000.99	6	1.26766	1.26766	0	985.984	6	LQDSAMKLVHAERLGEAFDSQLVIGVRESYVNLCSNPEDKLQIYRDNFEK	XL:A-Thiol(Unsaturated)@161;Carbamidomethyl@188	3.88404	33.2	0.26	FALSE	FALSE	rk_1	rk_1:K161	124	13	33.20,sp|rk_1|rk_1,161	1	DSSO 14N
Dead-End	VE20160714-25-results_cleaned	VE20160714-25-results	rk_1	K161	CUL5_HUMAN Cullin-5 OS=Homo sapiens GN=CUL5	rk_1	5396	31.6553	490.741	4	3.12351	3.12351	0	460.239	4	NRLQDSAMKLVHAER	Oxidation@160;XL:A-Alkene@161	-0.0159841	35.1	0.018	FALSE	FALSE	rk_1	rk_1:K161	124	13	35.10,sp|rk_1|rk_1,161	1	DSSO 14N
Dead-End	VE20160714-25-results_cleaned	VE20160714-25-results	rk_1	K161	CUL5_HUMAN Cullin-5 OS=Homo sapiens GN=CUL5	rk_1	6255	34.7818	486.742	4	1.78842	1.78842	0	456.24	4	NRLQDSAMKLVHAER	XL:A-Alkene@161	0.578612	27.2	0.023	FALSE	FALSE	rk_1	rk_1:K161	124	13	27.20,sp|rk_1|rk_1,161	1	DSSO 14N
Dead-End	VE20160714-25-results_cleaned	VE20160714-25-results	rk_1	K161	CUL5_HUMAN Cullin-5 OS=Homo sapiens GN=CUL5	rk_1	6255	34.7818	486.742	4	-504.414	11.7422	-1	456.49	4	NRLQDSAMKLVHAER	Deamidated@153;XL:A-Alkene@161	-9.27099	34.2	0.03	FALSE	FALSE	rk_1	rk_1:K161	124	13	34.20,sp|rk_1|rk_1,161	1	DSSO 14N
Dead-End	VE20160714-25-results_cleaned	VE20160714-25-results	rk_1	K161	CUL5_HUMAN Cullin-5 OS=Homo sapiens GN=CUL5	rk_1	6822	36.7961	486.988	4	2.66316	2.66316	0	456.486	4	NRLQDSAMKLVHAER	Deamidated@153;XL:A-Alkene@161	-0.289419	21.9	0.12	FALSE	FALSE	rk_1	rk_1:K161	124	13	21.90,sp|rk_1|rk_1,161	1	DSSO 14N
Dead-End	VE20160714-26-results_cleaned	VE20160714-26-results	rk_1	K161	CUL5_HUMAN Cullin-5 OS=Homo sapiens GN=CUL5	rk_1	5647	31.0831	490.74	4	0.942496	0.942496	0	460.238	4	NRLQDSAMKLVHAER	Oxidation@160;XL:A-Alkene@161	0.85313	17.9	0.27	FALSE	FALSE	rk_1	rk_1:K161	124	13	17.90,sp|rk_1|rk_1,161	1	DSSO 14N
Dead-End	VE20160714-26-results_cleaned	VE20160714-26-results	rk_1	K161	CUL5_HUMAN Cullin-5 OS=Homo sapiens GN=CUL5	rk_1	5790	31.5487	490.74	4	0.319348	0.319348	0	460.239	4	NRLQDSAMKLVHAER	Oxidation@160;XL:A-Alkene@161	0.635852	27.2	0.099	FALSE	FALSE	rk_1	rk_1:K161	124	13	27.20,sp|rk_1|rk_1,161	1	DSSO 14N
Dead-End	VE20160714-26-results_cleaned	VE20160714-26-results	rk_1	K161	CUL5_HUMAN Cullin-5 OS=Homo sapiens GN=CUL5	rk_1	6678	34.5278	486.742	4	2.03973	2.03973	0	456.24	4	NRLQDSAMKLVHAER	XL:A-Alkene@161	0.359429	37.8	0.002	FALSE	FALSE	rk_1	rk_1:K161	124	13	37.80,sp|rk_1|rk_1,161	1	DSSO 14N
Dead-End	VE20160714-28-results_cleaned	VE20160714-28-results	rk_1	K161	CUL5_HUMAN Cullin-5 OS=Homo sapiens GN=CUL5	rk_1	6778	33.7693	486.742	4	1.53711	1.53711	0	456.24	4	NRLQDSAMKLVHAER	XL:A-Alkene@161	1.45535	33.5	0.039	FALSE	FALSE	rk_1	rk_1:K161	124	13	33.50,sp|rk_1|rk_1,161	1	DSSO 14N
Dead-End	VE20160714-28-results_cleaned	VE20160714-28-results	rk_1	K161	CUL5_HUMAN Cullin-5 OS=Homo sapiens GN=CUL5	rk_1	10471	46.4136	790.408	4	4.18478	4.18478	0	767.897	4	LQDSAMKLVHAERLGEAFDSQLVIGVR	XL:A-Thiol(Unsaturated)@161	-0.0598044	31.3	0.19	FALSE	FALSE	rk_1	rk_1:K161	124	13	31.30,sp|rk_1|rk_1,161	1	DSSO 14N
Dead-End	VE20160714-28-results_cleaned	VE20160714-28-results	rk_1	K161	CUL5_HUMAN Cullin-5 OS=Homo sapiens GN=CUL5	rk_1	10583	46.7911	857.943	4	3.14403	3.14403	0	835.437	4	NRLQDSAMKLVHAERLGEAFDSQLVIGVR	XL:A-Thiol(Unsaturated)@161	-5.42985	38.7	0.0073	FALSE	FALSE	rk_1	rk_1:K161	124	13	38.70,sp|rk_1|rk_1,161	1	DSSO 14N
Dead-End	VE20160714-28-results_cleaned	VE20160714-28-results	rk_1	K161	CUL5_HUMAN Cullin-5 OS=Homo sapiens GN=CUL5	rk_1	10583	46.7911	857.943	4	-283.849	8.78607	-1	835.684	4	NRLQDSAMKLVHAERLGEAFDSQLVIGVR	Deamidated@153;XL:A-Thiol(Unsaturated)@161	-5.90223	40.9	0.0074	FALSE	FALSE	rk_1	rk_1:K161	124	13	40.90,sp|rk_1|rk_1,161	1	DSSO 14N
Dead-End	VE20160714-28-results_cleaned	VE20160714-28-results	rk_1	K161	CUL5_HUMAN Cullin-5 OS=Homo sapiens GN=CUL5	rk_1	11980	51.6986	773.594	5	-250.728	8.94844	-1	755.787	5	KLMLDTWNESIFSNIKNRLQDSAMKLVHAER	Deamidated@150;XL:A-Thiol(Unsaturated)@161	-7.53158	32.8	0.078	FALSE	FALSE	rk_1	rk_1:K161	124	13	32.80,sp|rk_1|rk_1,161	1	DSSO 14N
Dead-End	VE20160714-28-results_cleaned	VE20160714-28-results	rk_1	K161	CUL5_HUMAN Cullin-5 OS=Homo sapiens GN=CUL5	rk_1	12186	52.4961	966.74	4	3.25024	3.25024	0	944.229	4	KLMLDTWNESIFSNIKNRLQDSAMKLVHAER	XL:A-Thiol(Unsaturated)@161	-0.887867	31.8	0.17	FALSE	FALSE	rk_1	rk_1:K161	124	13	31.80,sp|rk_1|rk_1,161	1	DSSO 14N
Dead-End	VE20160714-29-results_cleaned	VE20160714-29-results	rk_1	K161	CUL5_HUMAN Cullin-5 OS=Homo sapiens GN=CUL5	rk_1	11191	46.6406	857.942	4	-285.629	7.00543	-1	835.683	4	NRLQDSAMKLVHAERLGEAFDSQLVIGVR	Deamidated@153;XL:A-Thiol(Unsaturated)@161	-5.0646	43.7	0.0044	FALSE	FALSE	rk_1	rk_1:K161	124	13	43.70,sp|rk_1|rk_1,161	1	DSSO 14N
Dead-End	VE20160714-31-results_cleaned	VE20160714-31-results	rk_1	K161	CUL5_HUMAN Cullin-5 OS=Homo sapiens GN=CUL5	rk_1	6679	33.5594	486.741	4	0.783174	0.783174	0	456.24	4	NRLQDSAMKLVHAER	XL:A-Alkene@161	1.45535	29.8	0.068	FALSE	FALSE	rk_1	rk_1:K161	124	13	29.80,sp|rk_1|rk_1,161	1	DSSO 14N
Dead-End	VE20160714-32-results_cleaned	VE20160714-32-results	rk_1	K161	CUL5_HUMAN Cullin-5 OS=Homo sapiens GN=CUL5	rk_1	6995	33.4941	486.742	4	1.91407	1.91407	0	456.24	4	NRLQDSAMKLVHAER	XL:A-Alkene@161	1.45535	32.4	0.037	FALSE	FALSE	rk_1	rk_1:K161	124	13	32.40,sp|rk_1|rk_1,161	1	DSSO 14N
Dead-End	VE20160714-72-results_cleaned	VE20160714-72-results	rk_1	K161	CUL5_HUMAN Cullin-5 OS=Homo sapiens GN=CUL5	rk_1	11726	51.8073	773.594	5	-250.57	9.10645	-1	755.785	5	KLMLDTWNESIFSNIKNRLQDSAMKLVHAER	XL:A-Thiol(Unsaturated)@161;Deamidated@150|Deamidated@153	-5.28228	37.9	0.0034	FALSE	FALSE	rk_1	rk_1:K161	124	13	37.90,sp|rk_1|rk_1,161;|	1	DSSO 14N
Dead-End	VE20160714-81-results_cleaned	VE20160714-81-results	rk_1	K161	CUL5_HUMAN Cullin-5 OS=Homo sapiens GN=CUL5	rk_1	10826	46.4085	790.407	4	2.56109	2.56109	0	767.896	4	LQDSAMKLVHAERLGEAFDSQLVIGVR	XL:A-Thiol(Unsaturated)@161	0.721551	32.7	0.22	FALSE	FALSE	rk_1	rk_1:K161	124	13	32.70,sp|rk_1|rk_1,161	1	DSSO 14N
Dead-End	VE20160714-83-results_cleaned	VE20160714-83-results	rk_1	K161	CUL5_HUMAN Cullin-5 OS=Homo sapiens GN=CUL5	rk_1	5607	34.2799	486.741	4	0.531863	0.531863	0	456.239	4	NRLQDSAMKLVHAER	XL:A-Alkene@161	2.1129	31.1	0.0042	FALSE	FALSE	rk_1	rk_1:K161	124	13	31.10,sp|rk_1|rk_1,161	1	DSSO 14N
Dead-End	VE20160714-83-results_cleaned	VE20160714-83-results	rk_1	K161	CUL5_HUMAN Cullin-5 OS=Homo sapiens GN=CUL5	rk_1	5607	34.2799	486.741	4	-505.67	10.4856	-1	456.49	4	NRLQDSAMKLVHAER	Deamidated@153;XL:A-Alkene@161	-8.17568	31.6	0.17	FALSE	FALSE	rk_1	rk_1:K161	124	13	31.60,sp|rk_1|rk_1,161	1	DSSO 14N
Dead-End	VE20160714-83-results_cleaned	VE20160714-83-results	rk_1	K161	CUL5_HUMAN Cullin-5 OS=Homo sapiens GN=CUL5	rk_1	8320	45.2236	794.411	4	9.92026	9.92026	0	771.896	4	LQDSAMKLVHAERLGEAFDSQLVIGVR	Oxidation@160;XL:A-Thiol(Unsaturated)@161	-0.540573	32.5	0.13	FALSE	FALSE	rk_1	rk_1:K161	124	13	32.50,sp|rk_1|rk_1,161	1	DSSO 14N
Dead-End	VE20160714-84-results_cleaned	VE20160714-84-results	rk_1	K161	CUL5_HUMAN Cullin-5 OS=Homo sapiens GN=CUL5	rk_1	6791	45.1128	794.405	4	1.84272	1.84272	0	763.902	4	LQDSAMKLVHAERLGEAFDSQLVIGVR	Oxidation@160;XL:A-Alkene@161	0.739701	31.9	0.13	FALSE	FALSE	rk_1	rk_1:K161	124	13	31.90,sp|rk_1|rk_1,161	1	DSSO 14N
Dead-End	VE20160714-84-results_cleaned	VE20160714-84-results	rk_1	K161	CUL5_HUMAN Cullin-5 OS=Homo sapiens GN=CUL5	rk_1	7087	46.5054	790.407	4	3.25696	3.25696	0	767.895	4	LQDSAMKLVHAERLGEAFDSQLVIGVR	XL:A-Thiol(Unsaturated)@161	2.02381	32.9	0.37	FALSE	FALSE	rk_1	rk_1:K161	124	13	32.90,sp|rk_1|rk_1,161	1	DSSO 14N
Dead-End	VE20160714-84-results_cleaned	VE20160714-84-results	rk_1	K161	CUL5_HUMAN Cullin-5 OS=Homo sapiens GN=CUL5	rk_1	7093	46.5268	794.406	4	2.53508	2.53508	0	763.902	4	LQDSAMKLVHAERLGEAFDSQLVIGVR	Oxidation@160;XL:A-Alkene@161	1.13242	31.6	0.14	FALSE	FALSE	rk_1	rk_1:K161	124	13	31.60,sp|rk_1|rk_1,161	1	DSSO 14N
Dead-End	VE20160714-86-results_cleaned	VE20160714-86-results	rk_1	K161	CUL5_HUMAN Cullin-5 OS=Homo sapiens GN=CUL5	rk_1	4728	34.5245	486.742	4	1.34862	1.34862	0	456.239	4	NRLQDSAMKLVHAER	XL:A-Alkene@161	1.67453	22	0.48	FALSE	FALSE	rk_1	rk_1:K161	124	13	22.00,sp|rk_1|rk_1,161	1	DSSO 14N
Dead-End	VE20160714-88-results_cleaned	VE20160714-88-results	rk_1	K161	CUL5_HUMAN Cullin-5 OS=Homo sapiens GN=CUL5	rk_1	9413	45.0631	794.406	4	3.76594	3.76594	0	763.902	4	LQDSAMKLVHAERLGEAFDSQLVIGVR	Oxidation@160;XL:A-Alkene@161	1.39424	31.3	0.15	FALSE	FALSE	rk_1	rk_1:K161	124	13	31.30,sp|rk_1|rk_1,161	1	DSSO 14N
Dead-End	VE20160714-88-results_cleaned	VE20160714-88-results	rk_1	K161	CUL5_HUMAN Cullin-5 OS=Homo sapiens GN=CUL5	rk_1	11280	51.859	776.793	5	-249.154	9.45155	-1	752.589	5	KLMLDTWNESIFSNIKNRLQDSAMKLVHAER	Oxidation@139;Deamidated@153;XL:A-Alkene@161	-4.68181	29.6	0.5	FALSE	FALSE	rk_1	rk_1:K161	124	13	29.60,sp|rk_1|rk_1,161	1	DSSO 14N
Dead-End	VE20160714-88-results_cleaned	VE20160714-88-results	rk_1	K161	CUL5_HUMAN Cullin-5 OS=Homo sapiens GN=CUL5	rk_1	11294	51.9063	966.741	4	-250.029	9.6471	-1	936.486	4	KLMLDTWNESIFSNIKNRLQDSAMKLVHAER	XL:A-Alkene@161;Deamidated@144|Deamidated@150|Deamidated@153	-4.54051	35.5	0.019	FALSE	FALSE	rk_1	rk_1:K161	124	13	35.50,sp|rk_1|rk_1,161;||	1	DSSO 14N
Dead-End	VE20160714-89-results_cleaned	VE20160714-89-results	rk_1	K161	CUL5_HUMAN Cullin-5 OS=Homo sapiens GN=CUL5	rk_1	5750	30.5774	490.74	4	0.755552	0.755552	0	460.238	4	NRLQDSAMKLVHAER	Oxidation@160;XL:A-Alkene@161	1.50497	27.8	0.036	FALSE	FALSE	rk_1	rk_1:K161	124	13	27.80,sp|rk_1|rk_1,161	1	DSSO 14N
Dead-End	VE20160714-89-results_cleaned	VE20160714-89-results	rk_1	K161	CUL5_HUMAN Cullin-5 OS=Homo sapiens GN=CUL5	rk_1	10316	46.1472	790.413	4	10.2156	10.2156	0	767.896	4	LQDSAMKLVHAERLGEAFDSQLVIGVR	XL:A-Thiol(Unsaturated)@161	0.591325	39.3	0.014	FALSE	FALSE	rk_1	rk_1:K161	124	13	39.30,sp|rk_1|rk_1,161	1	DSSO 14N
Dead-End	VE20160714-89-results_cleaned	VE20160714-89-results	rk_1	K161	CUL5_HUMAN Cullin-5 OS=Homo sapiens GN=CUL5	rk_1	10411	46.4718	790.407	4	2.79305	2.79305	0	767.896	4	LQDSAMKLVHAERLGEAFDSQLVIGVR	XL:A-Thiol(Unsaturated)@161	1.24246	30.2	0.12	FALSE	FALSE	rk_1	rk_1:K161	124	13	30.20,sp|rk_1|rk_1,161	1	DSSO 14N
Dead-End	VE20160714-89-results_cleaned	VE20160714-89-results	rk_1	K161	CUL5_HUMAN Cullin-5 OS=Homo sapiens GN=CUL5	rk_1	11989	51.9091	773.596	5	-247.253	12.4245	-1	755.784	5	KLMLDTWNESIFSNIKNRLQDSAMKLVHAER	Deamidated@144;XL:A-Thiol(Unsaturated)@161	-4.48841	29.2	0.41	FALSE	FALSE	rk_1	rk_1:K161	124	13	29.20,sp|rk_1|rk_1,161	1	DSSO 14N
Dead-End	VE20160714-89-results_cleaned	VE20160714-89-results	rk_1	K161	CUL5_HUMAN Cullin-5 OS=Homo sapiens GN=CUL5	rk_1	12031	52.0797	966.738	4	1.92302	1.92302	0	944.229	4	KLMLDTWNESIFSNIKNRLQDSAMKLVHAER	XL:A-Thiol(Unsaturated)@161	-0.570147	37.5	0.013	FALSE	FALSE	rk_1	rk_1:K161	124	13	37.50,sp|rk_1|rk_1,161	1	DSSO 14N
Dead-End	VE20160714-91-results_cleaned	VE20160714-91-results	rk_1	K161	CUL5_HUMAN Cullin-5 OS=Homo sapiens GN=CUL5	rk_1	5313	30.6597	490.74	4	0.880181	0.880181	0	460.238	4	NRLQDSAMKLVHAER	Oxidation@160;XL:A-Alkene@161	2.15681	26.2	0.016	FALSE	FALSE	rk_1	rk_1:K161	124	13	26.20,sp|rk_1|rk_1,161	1	DSSO 14N
Dead-End	VE20160714-91-results_cleaned	VE20160714-91-results	rk_1	K161	CUL5_HUMAN Cullin-5 OS=Homo sapiens GN=CUL5	rk_1	6249	34.273	486.743	4	3.04497	3.04497	0	456.239	4	NRLQDSAMKLVHAER	XL:A-Alkene@161	2.33208	42	0.0085	FALSE	FALSE	rk_1	rk_1:K161	124	13	42.00,sp|rk_1|rk_1,161	1	DSSO 14N
Dead-End	VE20160714-91-results_cleaned	VE20160714-91-results	rk_1	K161	CUL5_HUMAN Cullin-5 OS=Homo sapiens GN=CUL5	rk_1	9577	46.449	790.407	4	2.56109	2.56109	0	767.895	4	LQDSAMKLVHAERLGEAFDSQLVIGVR	XL:A-Thiol(Unsaturated)@161	2.02381	30.6	0.31	FALSE	FALSE	rk_1	rk_1:K161	124	13	30.60,sp|rk_1|rk_1,161	1	DSSO 14N
Dead-End	VE20160714-92-results_cleaned	VE20160714-92-results	rk_1	K161	CUL5_HUMAN Cullin-5 OS=Homo sapiens GN=CUL5	rk_1	10185	46.4097	790.406	4	2.09718	2.09718	0	759.903	4	LQDSAMKLVHAERLGEAFDSQLVIGVR	XL:A-Alkene@161	1.10067	35.4	0.033	FALSE	FALSE	rk_1	rk_1:K161	124	13	35.40,sp|rk_1|rk_1,161	1	DSSO 14N
Dead-End	VE20160714-92-results_cleaned	VE20160714-92-results	rk_1	K161	CUL5_HUMAN Cullin-5 OS=Homo sapiens GN=CUL5	rk_1	10285	46.735	790.408	4	3.79819	3.79819	0	759.901	4	LQDSAMKLVHAERLGEAFDSQLVIGVR	XL:A-Alkene@161	3.601	27	0.14	FALSE	FALSE	rk_1	rk_1:K161	124	13	27.00,sp|rk_1|rk_1,161	1	DSSO 14N
Dead-End	VE20160714-92-results_cleaned	VE20160714-92-results	rk_1	K161	CUL5_HUMAN Cullin-5 OS=Homo sapiens GN=CUL5	rk_1	10409	47.1593	857.942	4	1.86198	1.86198	0	835.438	4	NRLQDSAMKLVHAERLGEAFDSQLVIGVR	XL:A-Thiol(Unsaturated)@161	-6.38743	19.1	0.38	FALSE	FALSE	rk_1	rk_1:K161	124	13	19.10,sp|rk_1|rk_1,161	1	DSSO 14N
Dead-End	VE20160714-92-results_cleaned	VE20160714-92-results	rk_1	K161	CUL5_HUMAN Cullin-5 OS=Homo sapiens GN=CUL5	rk_1	12403	54.2977	934.715	4	-261.153	7.42652	-1	904.464	4	LMLDTWNESIFSNIKNRLQDSAMKLVHAER	XL:A-Alkene@161;Deamidated@150|Deamidated@153	-6.40477	32.6	0.11	FALSE	FALSE	rk_1	rk_1:K161	124	13	32.60,sp|rk_1|rk_1,161;|	1	DSSO 14N
Dead-End	VE20160714-94-results_cleaned	VE20160714-94-results	rk_1	K161	CUL5_HUMAN Cullin-5 OS=Homo sapiens GN=CUL5	rk_1	5703	34.2778	486.742	4	1.53711	1.53711	0	456.24	4	NRLQDSAMKLVHAER	XL:A-Alkene@161	1.23616	36.4	0.017	FALSE	FALSE	rk_1	rk_1:K161	124	13	36.40,sp|rk_1|rk_1,161	1	DSSO 14N
Dead-End	VE20160714-94-results_cleaned	VE20160714-94-results	rk_1	K161	CUL5_HUMAN Cullin-5 OS=Homo sapiens GN=CUL5	rk_1	5703	34.2778	486.742	4	-504.666	11.4908	-1	456.49	4	NRLQDSAMKLVHAER	Deamidated@153;XL:A-Alkene@161	-9.05192	32.6	0.032	FALSE	FALSE	rk_1	rk_1:K161	124	13	32.60,sp|rk_1|rk_1,161	1	DSSO 14N
Dead-End	VE20160714-94-results_cleaned	VE20160714-94-results	rk_1	K161	CUL5_HUMAN Cullin-5 OS=Homo sapiens GN=CUL5	rk_1	9043	46.5599	790.406	4	1.86522	1.86522	0	759.903	4	LQDSAMKLVHAERLGEAFDSQLVIGVR	XL:A-Alkene@161	1.10067	25.2	0.46	FALSE	FALSE	rk_1	rk_1:K161	124	13	25.20,sp|rk_1|rk_1,161	1	DSSO 14N
Dead-End	QE20150802-15_MS3-results_cleaned	QE20150802-15_MS3-results	rk_1	K18	CUL5_HUMAN Cullin-5 OS=Homo sapiens GN=CUL5	rk_1	19414	77.1991	657.584	4	5.60102	5.60102	0	627.081	4	NKGSLQFEDKWDFMRPIVLK	XL:A-Alkene@18	-3.14674	34.9	0.05	FALSE	FALSE	rk_1	rk_1:K18	11	2	34.90,sp|rk_1|rk_1,18	1	DSSO 14N
Dead-End	QE20150802-18_MS3-results_cleaned	QE20150802-18_MS3-results	rk_1	K18	CUL5_HUMAN Cullin-5 OS=Homo sapiens GN=CUL5	rk_1	20816	77.3517	657.584	4	4.85734	4.85734	0	627.082	4	NKGSLQFEDKWDFMRPIVLK	XL:A-Alkene@18	-4.42249	38.5	0.072	FALSE	FALSE	rk_1	rk_1:K18	11	2	38.50,sp|rk_1|rk_1,18	1	DSSO 14N
Dead-End	QE20150802-19_MS3-results_cleaned	QE20150802-19_MS3-results	rk_1	K18	CUL5_HUMAN Cullin-5 OS=Homo sapiens GN=CUL5	rk_1	20951	77.2269	657.587	4	9.41239	9.41239	0	627.082	4	NKGSLQFEDKWDFMRPIVLK	XL:A-Alkene@18	-4.58196	33.1	0.15	FALSE	FALSE	rk_1	rk_1:K18	11	2	33.10,sp|rk_1|rk_1,18	1	DSSO 14N
Dead-End	QE20150802-20_MS3-results_cleaned	QE20150802-20_MS3-results	rk_1	K18	CUL5_HUMAN Cullin-5 OS=Homo sapiens GN=CUL5	rk_1	21857	77.2522	657.583	4	4.76438	4.76438	0	627.081	4	NKGSLQFEDKWDFMRPIVLK	XL:A-Alkene@18	-2.03046	37.5	0.019	FALSE	FALSE	rk_1	rk_1:K18	11	2	37.50,sp|rk_1|rk_1,18	1	DSSO 14N
Dead-End	QE20150802-21_MS3-results_cleaned	QE20150802-21_MS3-results	rk_1	K18	CUL5_HUMAN Cullin-5 OS=Homo sapiens GN=CUL5	rk_1	20817	77.2843	657.834	4	386.924	4.87951	1	627.082	4	NKGSLQFEDKWDFMRPIVLK	XL:A-Alkene@18	-3.30621	35.3	0.027	FALSE	FALSE	rk_1	rk_1:K18	11	2	35.30,sp|rk_1|rk_1,18	1	DSSO 14N
Dead-End	QE20150802-21_MS3-results_cleaned	QE20150802-21_MS3-results	rk_1	K18	CUL5_HUMAN Cullin-5 OS=Homo sapiens GN=CUL5	rk_1	20822	77.3031	657.582	4	3.09109	3.09109	0	627.082	4	NKGSLQFEDKWDFMRPIVLK	XL:A-Alkene@18	-3.46568	38.8	0.022	FALSE	FALSE	rk_1	rk_1:K18	11	2	38.80,sp|rk_1|rk_1,18	1	DSSO 14N
Dead-End	QE20150802-22_MS3-results_cleaned	QE20150802-22_MS3-results	rk_1	K18	CUL5_HUMAN Cullin-5 OS=Homo sapiens GN=CUL5	rk_1	21516	77.1918	657.586	4	8.01798	8.01798	0	627.081	4	NKGSLQFEDKWDFMRPIVLK	XL:A-Alkene@18	-2.82781	30.6	0.25	FALSE	FALSE	rk_1	rk_1:K18	11	2	30.60,sp|rk_1|rk_1,18	1	DSSO 14N
Dead-End	QE20150802-24_MS3-results_cleaned	QE20150802-24_MS3-results	rk_1	K18	CUL5_HUMAN Cullin-5 OS=Homo sapiens GN=CUL5	rk_1	21227	77.1888	657.583	4	4.0207	4.0207	0	627.081	4	NKGSLQFEDKWDFMRPIVLK	XL:A-Alkene@18	-2.50887	37.3	0.049	FALSE	FALSE	rk_1	rk_1:K18	11	2	37.30,sp|rk_1|rk_1,18	1	DSSO 14N
Dead-End	QE20150802-26_MS3-results_cleaned	QE20150802-26_MS3-results	rk_1	K18	CUL5_HUMAN Cullin-5 OS=Homo sapiens GN=CUL5	rk_1	20592	77.0874	657.58	4	-1.09211	-1.09211	0	627.081	4	NKGSLQFEDKWDFMRPIVLK	XL:A-Alkene@18	-2.18993	39.7	0.037	FALSE	FALSE	rk_1	rk_1:K18	11	2	39.70,sp|rk_1|rk_1,18	1	DSSO 14N
Dead-End	VE20150618-05_MS3-results_cleaned	VE20150618-05_MS3-results	rk_1	K18	CUL5_HUMAN Cullin-5 OS=Homo sapiens GN=CUL5	rk_1	18021	75.381	657.577	4	-5.46124	-5.46124	0	627.074	4	NKGSLQFEDKWDFMRPIVLK	XL:A-Alkene@18	8.65406	35.3	0.4	FALSE	FALSE	rk_1	rk_1:K18	11	2	35.30,sp|rk_1|rk_1,18	1	DSSO 14N
Dead-End	VE20160714-25-results_cleaned	VE20160714-25-results	rk_1	K18	CUL5_HUMAN Cullin-5 OS=Homo sapiens GN=CUL5	rk_1	11319	52.4498	757.148	4	-323.277	8.35388	-1	726.898	4	NKGSLQFEDKWDFMRPIVLKLLR	Deamidated@9;XL:A-Alkene@18;Oxidation@22	-9.3974	20.2	0.44	FALSE	FALSE	rk_1	rk_1:K18	11	2	20.20,sp|rk_1|rk_1,18	1	DSSO 14N
Dead-End	QE20150802-16_MS3-results_cleaned	QE20150802-16_MS3-results	rk_1	K194	CUL5_HUMAN Cullin-5 OS=Homo sapiens GN=CUL5	rk_1	21077	80.6897	994.204	4	252.684	0.0629632	1	971.447	4	ESYVNLCSNPEDKLQIYRDNFEKAYLDSTER	Carbamidomethyl@188;XL:A-Thiol(Unsaturated)@194	-1.65352	33.7	0.014	FALSE	FALSE	rk_1	rk_1:K194	20	8	33.70,sp|rk_1|rk_1,194	1	DSSO 14N
Dead-End	QE20150802-19_MS3-results_cleaned	QE20150802-19_MS3-results	rk_1	K194	CUL5_HUMAN Cullin-5 OS=Homo sapiens GN=CUL5	rk_1	22005	80.773	994.212	4	260.921	8.2977	1	963.456	4	ESYVNLCSNPEDKLQIYRDNFEKAYLDSTER	Carbamidomethyl@188;XL:A-Alkene@194	-4.17661	29.2	0.49	FALSE	FALSE	rk_1	rk_1:K194	20	8	29.20,sp|rk_1|rk_1,194	1	DSSO 14N
Dead-End	QE20150802-20_MS3-results_cleaned	QE20150802-20_MS3-results	rk_1	K194	CUL5_HUMAN Cullin-5 OS=Homo sapiens GN=CUL5	rk_1	22978	80.7564	994.202	4	251.208	-1.41191	1	971.451	4	ESYVNLCSNPEDKLQIYRDNFEKAYLDSTER	Carbamidomethyl@188;XL:A-Thiol(Unsaturated)@194	-6.07988	30.6	0.23	FALSE	FALSE	rk_1	rk_1:K194	20	8	30.60,sp|rk_1|rk_1,194	1	DSSO 14N
Dead-End	QE20150802-23_MS3-results_cleaned	QE20150802-23_MS3-results	rk_1	K194	CUL5_HUMAN Cullin-5 OS=Homo sapiens GN=CUL5	rk_1	21603	80.6213	994.211	4	259.568	6.94573	1	971.448	4	ESYVNLCSNPEDKLQIYRDNFEKAYLDSTER	Carbamidomethyl@188;XL:A-Thiol(Unsaturated)@194	-3.50642	27.4	0.46	FALSE	FALSE	rk_1	rk_1:K194	20	8	27.40,sp|rk_1|rk_1,194	1	DSSO 14N
Dead-End	QE20150802-24_MS3-results_cleaned	QE20150802-24_MS3-results	rk_1	K194	CUL5_HUMAN Cullin-5 OS=Homo sapiens GN=CUL5	rk_1	22292	80.8046	994.2	4	-246.447	6.05023	-1	971.947	4	ESYVNLCSNPEDKLQIYRDNFEKAYLDSTER	Carbamidomethyl@188;Deamidated@190;XL:A-Thiol(Unsaturated)@194;Deamidated@201	-9.97844	37.2	0.022	FALSE	FALSE	rk_1	rk_1:K194	20	8	37.20,sp|rk_1|rk_1,194	1	DSSO 14N
Dead-End	QE20150802-27_MS3-results_cleaned	QE20150802-27_MS3-results	rk_1	K194	CUL5_HUMAN Cullin-5 OS=Homo sapiens GN=CUL5	rk_1	21645	81.3034	994.458	4	-234.687	17.7511	-1	972.198	4	ESYVNLCSNPEDKLQIYRDNFEKAYLDSTER	Deamidated@186;Carbamidomethyl@188;Deamidated@190;XL:A-Thiol(Unsaturated)@194;Deamidated@201	-15.6291	29.7	0.28	FALSE	FALSE	rk_1	rk_1:K194	20	8	29.70,sp|rk_1|rk_1,194	1	DSSO 14N
Dead-End	QE20150802-27_MS3-results_cleaned	QE20150802-27_MS3-results	rk_1	K194	CUL5_HUMAN Cullin-5 OS=Homo sapiens GN=CUL5	rk_1	21654	81.3409	993.959	4	5.57927	5.57927	0	971.447	4	ESYVNLCSNPEDKLQIYRDNFEKAYLDSTER	Carbamidomethyl@188;XL:A-Thiol(Unsaturated)@194	-2.06528	30.7	0.24	FALSE	FALSE	rk_1	rk_1:K194	20	8	30.70,sp|rk_1|rk_1,194	1	DSSO 14N
Dead-End	QE20150802-29_MS3-results_cleaned	QE20150802-29_MS3-results	rk_1	K194	CUL5_HUMAN Cullin-5 OS=Homo sapiens GN=CUL5	rk_1	20780	79.7426	993.951	4	-249.733	2.82632	-1	963.7	4	ESYVNLCSNPEDKLQIYRDNFEKAYLDSTER	Carbamidomethyl@188;Deamidated@190;XL:A-Alkene@194	-2.30371	32.3	0.029	FALSE	FALSE	rk_1	rk_1:K194	20	8	32.30,sp|rk_1|rk_1,194	1	DSSO 14N
Dead-End	QE20150802-29_MS3-results_cleaned	QE20150802-29_MS3-results	rk_1	K194	CUL5_HUMAN Cullin-5 OS=Homo sapiens GN=CUL5	rk_1	21743	83.3889	1111.01	4	10.3893	10.3893	0	1080.51	4	ESYVNLCSNPEDKLQIYRDNFEKAYLDSTERFYR	Carbamidomethyl@188;Deamidated@190;XL:A-Alkene@194;Deamidated@201	-11.6637	31	0.25	FALSE	FALSE	rk_1	rk_1:K194	20	8	31.00,sp|rk_1|rk_1,194	1	DSSO 14N
Dead-End	QE20150802-32_MS3-results_cleaned	QE20150802-32_MS3-results	rk_1	K194	CUL5_HUMAN Cullin-5 OS=Homo sapiens GN=CUL5	rk_1	23749	80.579	993.957	4	-243.403	9.15763	-1	971.694	4	ESYVNLCSNPEDKLQIYRDNFEKAYLDSTER	Carbamidomethyl@188;XL:A-Thiol(Unsaturated)@194;Deamidated@201	-3.2957	29.4	0.22	FALSE	FALSE	rk_1	rk_1:K194	20	8	29.40,sp|rk_1|rk_1,194	1	DSSO 14N
Dead-End	QE20150802-33_MS3-results_cleaned	QE20150802-33_MS3-results	rk_1	K194	CUL5_HUMAN Cullin-5 OS=Homo sapiens GN=CUL5	rk_1	23531	80.5803	993.963	4	9.82062	9.82062	0	971.449	4	ESYVNLCSNPEDKLQIYRDNFEKAYLDSTER	Carbamidomethyl@188;XL:A-Thiol(Unsaturated)@194	-4.32993	30.3	0.2	FALSE	FALSE	rk_1	rk_1:K194	20	8	30.30,sp|rk_1|rk_1,194	1	DSSO 14N
Dead-End	QE20150802-36_MS3-results_cleaned	QE20150802-36_MS3-results	rk_1	K194	CUL5_HUMAN Cullin-5 OS=Homo sapiens GN=CUL5	rk_1	23870	80.6657	993.964	4	-237.012	15.5504	-1	963.706	4	ESYVNLCSNPEDKLQIYRDNFEKAYLDSTER	Carbamidomethyl@188;XL:A-Alkene@194;Deamidated@201	-8.63342	31.5	0.1	FALSE	FALSE	rk_1	rk_1:K194	20	8	31.50,sp|rk_1|rk_1,194	1	DSSO 14N
Dead-End	VE20150903-15_MS3-results_cleaned	VE20150903-15_MS3-results	rk_1	K194	CUL5_HUMAN Cullin-5 OS=Homo sapiens GN=CUL5	rk_1	21690	94.1667	895.156	4	-271.055	9.40547	-1	872.897	4	CSNPEDKLQIYRDNFEKAYLDSTERFY	Carbamidomethyl@188;XL:A-Thiol(Unsaturated)@194;Deamidated@201	-7.10927	28.2	0.48	FALSE	FALSE	rk_1	rk_1:K194	20	8	28.20,sp|rk_1|rk_1,194	1	DSSO 14N
Dead-End	VE20150907-15_MS3-results_cleaned	VE20150907-15_MS3-results	rk_1	K194	CUL5_HUMAN Cullin-5 OS=Homo sapiens GN=CUL5	rk_1	20698	92.848	976.704	4	2.13893	2.13893	0	954.192	4	VNLCSNPEDKLQIYRDNFEKAYLDSTERFY	Carbamidomethyl@188;XL:A-Thiol(Unsaturated)@194	1.3014	32.1	0.33	FALSE	FALSE	rk_1	rk_1:K194	20	8	32.10,sp|rk_1|rk_1,194	1	DSSO 14N
Dead-End	VE20160714-22-results_cleaned	VE20160714-22-results	rk_1	K194	CUL5_HUMAN Cullin-5 OS=Homo sapiens GN=CUL5	rk_1	9181	47.1429	993.953	4	-247.274	5.28508	-1	971.695	4	ESYVNLCSNPEDKLQIYRDNFEKAYLDSTER	Carbamidomethyl@188;XL:A-Thiol(Unsaturated)@194;Deamidated@190|Deamidated@201	-3.60443	28.2	0.37	FALSE	FALSE	rk_1	rk_1:K194	20	8	28.20,sp|rk_1|rk_1,194;|	1	DSSO 14N
Dead-End	VE20160714-23-results_cleaned	VE20160714-23-results	rk_1	K194	CUL5_HUMAN Cullin-5 OS=Homo sapiens GN=CUL5	rk_1	10270	48.7713	1131.3	4	5.25762	5.25762	0	1108.79	4	LGEAFDSQLVIGVRESYVNLCSNPEDKLQIYRDNFEK	Carbamidomethyl@188;XL:A-Thiol(Unsaturated)@194	-0.847218	41.3	0.00042	FALSE	FALSE	rk_1	rk_1:K194	20	8	41.30,sp|rk_1|rk_1,194	1	DSSO 14N
Dead-End	VE20160714-23-results_cleaned	VE20160714-23-results	rk_1	K194	CUL5_HUMAN Cullin-5 OS=Homo sapiens GN=CUL5	rk_1	10270	48.7713	1131.3	4	-212.344	9.53517	-1	1101.04	4	LGEAFDSQLVIGVRESYVNLCSNPEDKLQIYRDNFEK	Carbamidomethyl@188;XL:A-Alkene@194;Deamidated@201	-0.0482826	33.3	0.05	FALSE	FALSE	rk_1	rk_1:K194	20	8	33.30,sp|rk_1|rk_1,194	1	DSSO 14N
Dead-End	VE20160714-83-results_cleaned	VE20160714-83-results	rk_1	K194	CUL5_HUMAN Cullin-5 OS=Homo sapiens GN=CUL5	rk_1	8925	47.5641	993.958	4	-242.481	10.0797	-1	971.694	4	ESYVNLCSNPEDKLQIYRDNFEKAYLDSTER	Carbamidomethyl@188;XL:A-Thiol(Unsaturated)@194;Deamidated@201	-3.2957	28.7	0.26	FALSE	FALSE	rk_1	rk_1:K194	20	8	28.70,sp|rk_1|rk_1,194	1	DSSO 14N
Dead-End	VE20160714-84-results_cleaned	VE20160714-84-results	rk_1	K194	CUL5_HUMAN Cullin-5 OS=Homo sapiens GN=CUL5	rk_1	7306	47.5771	993.955	4	1.64527	1.64527	0	963.45	4	ESYVNLCSNPEDKLQIYRDNFEKAYLDSTER	Carbamidomethyl@188;XL:A-Alkene@194	2.36236	32.1	0.28	FALSE	FALSE	rk_1	rk_1:K194	20	8	32.10,sp|rk_1|rk_1,194	1	DSSO 14N
Dead-End	VE20160714-88-results_cleaned	VE20160714-88-results	rk_1	K194	CUL5_HUMAN Cullin-5 OS=Homo sapiens GN=CUL5	rk_1	10484	48.9542	1131.29	4	-0.574346	-0.574346	0	1108.79	4	LGEAFDSQLVIGVRESYVNLCSNPEDKLQIYRDNFEK	Carbamidomethyl@188;XL:A-Thiol(Unsaturated)@194	0.505612	30.6	0.26	FALSE	FALSE	rk_1	rk_1:K194	20	8	30.60,sp|rk_1|rk_1,194	1	DSSO 14N
Dead-End	VE20160714-89-results_cleaned	VE20160714-89-results	rk_1	K194	CUL5_HUMAN Cullin-5 OS=Homo sapiens GN=CUL5	rk_1	11096	48.7654	1131.3	4	-216.555	5.32318	-1	1109.03	4	LGEAFDSQLVIGVRESYVNLCSNPEDKLQIYRDNFEK	Carbamidomethyl@188;XL:A-Thiol(Unsaturated)@194;Deamidated@186|Deamidated@190	-0.392672	27.7	0.49	FALSE	FALSE	rk_1	rk_1:K194	20	8	27.70,sp|rk_1|rk_1,194;|	1	DSSO 14N
Dead-End	QE20150802-10_MS3-results_cleaned	QE20150802-10_MS3-results	rk_1	K204	CUL5_HUMAN Cullin-5 OS=Homo sapiens GN=CUL5	rk_1	19750	75.7168	994.21	4	-236.187	16.313	-1	963.955	4	ESYVNLCSNPEDKLQIYRDNFEKAYLDSTER	Carbamidomethyl@188;Deamidated@190;Deamidated@201;XL:A-Alkene@204	-11.6356	33.1	0.13	FALSE	FALSE	rk_1	rk_1:K204	15	5	33.10,sp|rk_1|rk_1,204	1	DSSO 14N
Dead-End	QE20150802-22_MS3-results_cleaned	QE20150802-22_MS3-results	rk_1	K204	CUL5_HUMAN Cullin-5 OS=Homo sapiens GN=CUL5	rk_1	22214	79.4188	1110.76	4	228.186	2.10406	1	1088.01	4	ESYVNLCSNPEDKLQIYRDNFEKAYLDSTERFYR	Carbamidomethyl@188;XL:A-Thiol(Unsaturated)@204	-5.50816	31	0.073	FALSE	FALSE	rk_1	rk_1:K204	15	5	31.00,sp|rk_1|rk_1,204	1	DSSO 14N
Dead-End	QE20150802-23_MS3-results_cleaned	QE20150802-23_MS3-results	rk_1	K204	CUL5_HUMAN Cullin-5 OS=Homo sapiens GN=CUL5	rk_1	21603	80.6213	994.211	4	-235.818	16.6817	-1	963.956	4	ESYVNLCSNPEDKLQIYRDNFEKAYLDSTER	Carbamidomethyl@188;Deamidated@190;Deamidated@201;XL:A-Alkene@204	-11.9468	27.6	0.37	FALSE	FALSE	rk_1	rk_1:K204	15	5	27.60,sp|rk_1|rk_1,204	1	DSSO 14N
Dead-End	QE20150802-32_MS3-results_cleaned	QE20150802-32_MS3-results	rk_1	K204	CUL5_HUMAN Cullin-5 OS=Homo sapiens GN=CUL5	rk_1	23413	79.5861	1110.77	4	232.587	6.50397	1	1088.01	4	ESYVNLCSNPEDKLQIYRDNFEKAYLDSTERFYR	Carbamidomethyl@188;XL:A-Thiol(Unsaturated)@204	-2.10746	29.4	0.3	FALSE	FALSE	rk_1	rk_1:K204	15	5	29.40,sp|rk_1|rk_1,204	1	DSSO 14N
Dead-End	VE20150903-15_MS3-results_cleaned	VE20150903-15_MS3-results	rk_1	K204	CUL5_HUMAN Cullin-5 OS=Homo sapiens GN=CUL5	rk_1	22080	95.916	976.708	4	7.20593	7.20593	0	954.196	4	VNLCSNPEDKLQIYRDNFEKAYLDSTERFY	Carbamidomethyl@188;XL:A-Thiol(Unsaturated)@204	-2.15701	38	0.027	FALSE	FALSE	rk_1	rk_1:K204	15	5	38.00,sp|rk_1|rk_1,204	1	DSSO 14N
Dead-End	VE20160714-141-results_cleaned	VE20160714-141-results	rk_1	K204	CUL5_HUMAN Cullin-5 OS=Homo sapiens GN=CUL5	rk_1	7827	44.7111	993.949	4	-251.392	1.16665	-1	963.704	4	ESYVNLCSNPEDKLQIYRDNFEKAYLDSTER	Carbamidomethyl@188;Deamidated@201;XL:A-Alkene@204	-6.03929	34.6	0.02	FALSE	FALSE	rk_1	rk_1:K204	15	5	34.60,sp|rk_1|rk_1,204	1	DSSO 14N
Dead-End	VE20160714-144-results_cleaned	VE20160714-144-results	rk_1	K204	CUL5_HUMAN Cullin-5 OS=Homo sapiens GN=CUL5	rk_1	8716	44.7292	993.958	4	4.65724	4.65724	0	963.451	4	ESYVNLCSNPEDKLQIYRDNFEKAYLDSTER	Carbamidomethyl@188;XL:A-Alkene@204	0.701662	32	0.014	FALSE	FALSE	rk_1	rk_1:K204	15	5	32.00,sp|rk_1|rk_1,204	1	DSSO 14N
Dead-End	VE20160714-22-results_cleaned	VE20160714-22-results	rk_1	K204	CUL5_HUMAN Cullin-5 OS=Homo sapiens GN=CUL5	rk_1	8987	46.4423	1110.51	4	-222.005	4.02747	-1	1080.26	4	ESYVNLCSNPEDKLQIYRDNFEKAYLDSTERFYR	Carbamidomethyl@188;Deamidated@201;XL:A-Alkene@204	-5.37528	29.4	0.49	FALSE	FALSE	rk_1	rk_1:K204	15	5	29.40,sp|rk_1|rk_1,204	1	DSSO 14N
Dead-End	VE20160714-28-results_cleaned	VE20160714-28-results	rk_1	K204	CUL5_HUMAN Cullin-5 OS=Homo sapiens GN=CUL5	rk_1	10403	46.1877	1110.51	4	-221.785	4.24752	-1	1080.26	4	ESYVNLCSNPEDKLQIYRDNFEKAYLDSTERFYR	Carbamidomethyl@188;Deamidated@201;XL:A-Alkene@204	-2.41304	28.6	0.31	FALSE	FALSE	rk_1	rk_1:K204	15	5	28.60,sp|rk_1|rk_1,204	1	DSSO 14N
Dead-End	VE20160714-83-results_cleaned	VE20160714-83-results	rk_1	K204	CUL5_HUMAN Cullin-5 OS=Homo sapiens GN=CUL5	rk_1	8116	44.4357	993.957	4	-244.079	8.48147	-1	963.703	4	ESYVNLCSNPEDKLQIYRDNFEKAYLDSTER	Carbamidomethyl@188;Deamidated@190;XL:A-Alkene@204	-4.89786	29.4	0.23	FALSE	FALSE	rk_1	rk_1:K204	15	5	29.40,sp|rk_1|rk_1,204	1	DSSO 14N
Dead-End	VE20160714-86-results_cleaned	VE20160714-86-results	rk_1	K204	CUL5_HUMAN Cullin-5 OS=Homo sapiens GN=CUL5	rk_1	6335	44.7062	993.953	4	0.292959	0.292959	0	963.449	4	ESYVNLCSNPEDKLQIYRDNFEKAYLDSTER	Carbamidomethyl@188;XL:A-Alkene@204	3.5041	36.1	0.034	FALSE	FALSE	rk_1	rk_1:K204	15	5	36.10,sp|rk_1|rk_1,204	1	DSSO 14N
Dead-End	VE20160714-88-results_cleaned	VE20160714-88-results	rk_1	K204	CUL5_HUMAN Cullin-5 OS=Homo sapiens GN=CUL5	rk_1	9821	46.5099	1110.52	4	3.41058	3.41058	0	1088	4	ESYVNLCSNPEDKLQIYRDNFEKAYLDSTERFYR	Carbamidomethyl@188;XL:A-Thiol(Unsaturated)@204	1.66091	30.4	0.081	FALSE	FALSE	rk_1	rk_1:K204	15	5	30.40,sp|rk_1|rk_1,204	1	DSSO 14N
Dead-End	VE20160714-88-results_cleaned	VE20160714-88-results	rk_1	K204	CUL5_HUMAN Cullin-5 OS=Homo sapiens GN=CUL5	rk_1	9821	46.5099	1110.52	4	-218.265	7.76825	-1	1080.26	4	ESYVNLCSNPEDKLQIYRDNFEKAYLDSTERFYR	Carbamidomethyl@188;Deamidated@201;XL:A-Alkene@204	-1.39477	27.3	0.47	FALSE	FALSE	rk_1	rk_1:K204	15	5	27.30,sp|rk_1|rk_1,204	1	DSSO 14N
Dead-End	VE20160714-91-results_cleaned	VE20160714-91-results	rk_1	K204	CUL5_HUMAN Cullin-5 OS=Homo sapiens GN=CUL5	rk_1	8985	44.35	993.956	4	3.30493	3.30493	0	963.452	4	ESYVNLCSNPEDKLQIYRDNFEKAYLDSTER	Carbamidomethyl@188;XL:A-Alkene@204	0.597868	34.2	0.02	FALSE	FALSE	rk_1	rk_1:K204	15	5	34.20,sp|rk_1|rk_1,204	1	DSSO 14N
Dead-End	VE20160714-91-results_cleaned	VE20160714-91-results	rk_1	K204	CUL5_HUMAN Cullin-5 OS=Homo sapiens GN=CUL5	rk_1	10175	48.7162	1110.51	4	3.30056	3.30056	0	1080.01	4	ESYVNLCSNPEDKLQIYRDNFEKAYLDSTERFYR	Carbamidomethyl@188;XL:A-Alkene@204	4.4346	28.9	0.34	FALSE	FALSE	rk_1	rk_1:K204	15	5	28.90,sp|rk_1|rk_1,204	1	DSSO 14N
Dead-End	VE20160714-94-results_cleaned	VE20160714-94-results	rk_1	K204	CUL5_HUMAN Cullin-5 OS=Homo sapiens GN=CUL5	rk_1	8412	44.3719	993.955	4	1.52233	1.52233	0	963.453	4	ESYVNLCSNPEDKLQIYRDNFEKAYLDSTER	Carbamidomethyl@188;XL:A-Alkene@204	-1.478	28.9	0.26	FALSE	FALSE	rk_1	rk_1:K204	15	5	28.90,sp|rk_1|rk_1,204	1	DSSO 14N
Dead-End	QE20150425-14_MS3-results_cleaned	QE20150425-14_MS3-results	rk_1	K232	CUL5_HUMAN Cullin-5 OS=Homo sapiens GN=CUL5	rk_1	14701	68.039	902.688	4	7.15303	7.15303	0	880.184	4	TQAPSYLQQNGVQNYMKYADAKLKEEEKR	Deamidated@225;XL:A-Thiol(Unsaturated)@232	-11.3442	34.8	0.04	FALSE	FALSE	rk_1	rk_1:K232	35	7	34.80,sp|rk_1|rk_1,232	1	DSSO 14N
Dead-End	QE20150802-09_MS3-results_cleaned	QE20150802-09_MS3-results	rk_1	K232	CUL5_HUMAN Cullin-5 OS=Homo sapiens GN=CUL5	rk_1	17345	69.3678	902.436	4	-271.937	6.25728	-1	880.182	4	TQAPSYLQQNGVQNYMKYADAKLKEEEKR	Deamidated@225;XL:A-Thiol(Unsaturated)@232	-9.86721	45.5	0.0078	FALSE	FALSE	rk_1	rk_1:K232	35	7	45.50,sp|rk_1|rk_1,232	1	DSSO 14N
Dead-End	QE20150802-10_MS3-results_cleaned	QE20150802-10_MS3-results	rk_1	K232	CUL5_HUMAN Cullin-5 OS=Homo sapiens GN=CUL5	rk_1	17931	69.4796	902.437	4	-270.989	7.20522	-1	880.183	4	TQAPSYLQQNGVQNYMKYADAKLKEEEKR	Deamidated@229;XL:A-Thiol(Unsaturated)@232	-11.0033	31.9	0.38	FALSE	FALSE	rk_1	rk_1:K232	35	7	31.90,sp|rk_1|rk_1,232	1	DSSO 14N
Dead-End	QE20150802-12_MS3-results_cleaned	QE20150802-12_MS3-results	rk_1	K232	CUL5_HUMAN Cullin-5 OS=Homo sapiens GN=CUL5	rk_1	16041	68.4339	791.369	4	322.415	4.93935	1	760.618	4	FYRTQAPSYLQQNGVQNYMKYADAK	Deamidated@225;XL:A-Alkene@232	-6.71736	31.9	0.057	FALSE	FALSE	rk_1	rk_1:K232	35	7	31.90,sp|rk_1|rk_1,232	1	DSSO 14N
Dead-End	QE20150802-14_MS3-results_cleaned	QE20150802-14_MS3-results	rk_1	K232	CUL5_HUMAN Cullin-5 OS=Homo sapiens GN=CUL5	rk_1	16893	69.7662	902.687	4	-266.687	11.4321	-1	880.431	4	TQAPSYLQQNGVQNYMKYADAKLKEEEKR	Deamidated@225;Deamidated@229;XL:A-Thiol(Unsaturated)@232	-12.9267	37	0.03	FALSE	FALSE	rk_1	rk_1:K232	35	7	37.00,sp|rk_1|rk_1,232	1	DSSO 14N
Dead-End	QE20150802-15_MS3-results_cleaned	QE20150802-15_MS3-results	rk_1	K232	CUL5_HUMAN Cullin-5 OS=Homo sapiens GN=CUL5	rk_1	17423	69.8055	902.687	4	-267.093	11.0259	-1	880.428	4	TQAPSYLQQNGVQNYMKYADAKLKEEEKR	Deamidated@225;Deamidated@229;XL:A-Thiol(Unsaturated)@232	-9.51928	40.1	0.012	FALSE	FALSE	rk_1	rk_1:K232	35	7	40.10,sp|rk_1|rk_1,232	1	DSSO 14N
Dead-End	QE20150802-16_MS3-results_cleaned	QE20150802-16_MS3-results	rk_1	K232	CUL5_HUMAN Cullin-5 OS=Homo sapiens GN=CUL5	rk_1	17932	69.4581	902.438	4	-270.041	8.15316	-1	880.182	4	TQAPSYLQQNGVQNYMKYADAKLKEEEKR	Deamidated@229;XL:A-Thiol(Unsaturated)@232	-9.63999	34	0.042	FALSE	FALSE	rk_1	rk_1:K232	35	7	34.00,sp|rk_1|rk_1,232	1	DSSO 14N
Dead-End	VE20150902-13_MS3-results_cleaned	VE20150902-13_MS3-results	rk_1	K232	CUL5_HUMAN Cullin-5 OS=Homo sapiens GN=CUL5	rk_1	6136	30.2716	529.518	4	1.03384	1.03384	0	499.015	4	MKYADAKLKEEEKRAL	Oxidation@231;XL:A-Alkene@232	1.46188	27.6	0.16	FALSE	FALSE	rk_1	rk_1:K232	35	7	27.60,sp|rk_1|rk_1,232	1	DSSO 14N
Dead-End	VE20150902-15_MS3-results_cleaned	VE20150902-15_MS3-results	rk_1	K232	CUL5_HUMAN Cullin-5 OS=Homo sapiens GN=CUL5	rk_1	8176	39.9333	609.311	4	5.35876	5.35876	0	578.809	4	MKYADAKLKEEEKRALRY	Oxidation@231;XL:A-Alkene@232	-3.21454	27.3	0.45	FALSE	FALSE	rk_1	rk_1:K232	35	7	27.30,sp|rk_1|rk_1,232	1	DSSO 14N
Dead-End	VE20150902-15_MS3-results_cleaned	VE20150902-15_MS3-results	rk_1	K232	CUL5_HUMAN Cullin-5 OS=Homo sapiens GN=CUL5	rk_1	8182	39.9598	487.65	5	4.19943	4.19943	0	463.248	5	MKYADAKLKEEEKRALRY	Oxidation@231;XL:A-Alkene@232	-2.66205	30.2	0.041	FALSE	FALSE	rk_1	rk_1:K232	35	7	30.20,sp|rk_1|rk_1,232	1	DSSO 14N
Dead-End	VE20150903-14_MS3-results_cleaned	VE20150903-14_MS3-results	rk_1	K232	CUL5_HUMAN Cullin-5 OS=Homo sapiens GN=CUL5	rk_1	8529	45.4137	609.312	4	6.76348	6.76348	0	578.809	4	MKYADAKLKEEEKRALRY	Oxidation@231;XL:A-Alkene@232	-2.69623	26.9	0.41	FALSE	FALSE	rk_1	rk_1:K232	35	7	26.90,sp|rk_1|rk_1,232	1	DSSO 14N
Dead-End	VE20150903-15_MS3-results_cleaned	VE20150903-15_MS3-results	rk_1	K232	CUL5_HUMAN Cullin-5 OS=Homo sapiens GN=CUL5	rk_1	7627	40.1345	529.519	4	3.69001	3.69001	0	499.017	4	MKYADAKLKEEEKRAL	Oxidation@231;XL:A-Alkene@232	-2.54601	26.7	0.28	FALSE	FALSE	rk_1	rk_1:K232	35	7	26.70,sp|rk_1|rk_1,232	1	DSSO 14N
Dead-End	VE20150903-18_MS3-results_cleaned	VE20150903-18_MS3-results	rk_1	K232	CUL5_HUMAN Cullin-5 OS=Homo sapiens GN=CUL5	rk_1	7573	42.6235	529.518	4	2.65064	2.65064	0	507.01	4	MKYADAKLKEEEKRAL	Oxidation@231;XL:A-Thiol(Unsaturated)@232	-1.09037	26.7	0.45	FALSE	FALSE	rk_1	rk_1:K232	35	7	26.70,sp|rk_1|rk_1,232	1	DSSO 14N
Dead-End	VE20150907-04_MS3-results_cleaned	VE20150907-04_MS3-results	rk_1	K232	CUL5_HUMAN Cullin-5 OS=Homo sapiens GN=CUL5	rk_1	6017	37.8033	525.513	4	-10.6914	-10.6914	0	495.012	4	MKYADAKLKEEEKRAL	XL:A-Alkene@232	11.5166	34.2	0.0093	FALSE	FALSE	rk_1	rk_1:K232	35	7	34.20,sp|rk_1|rk_1,232	1	DSSO 14N
Dead-End	VE20150907-04_MS3-results_cleaned	VE20150907-04_MS3-results	rk_1	K232	CUL5_HUMAN Cullin-5 OS=Homo sapiens GN=CUL5	rk_1	7093	43.3082	605.301	4	-13.4758	-13.4758	0	574.802	4	MKYADAKLKEEEKRALRY	XL:A-Alkene@232	10.805	36.6	0.022	FALSE	FALSE	rk_1	rk_1:K232	35	7	36.60,sp|rk_1|rk_1,232	1	DSSO 14N
Dead-End	VE20160226-07_MS3-results_cleaned	VE20160226-07_MS3-results	rk_1	K232	CUL5_HUMAN Cullin-5 OS=Homo sapiens GN=CUL5	rk_1	7081	42.7032	609.31	4	3.5527	3.5527	0	578.807	4	MKYADAKLKEEEKRALRY	Oxidation@231;XL:A-Alkene@232	0.586372	34.1	0.01	FALSE	FALSE	rk_1	rk_1:K232	35	7	34.10,sp|rk_1|rk_1,232	1	DSSO 14N
Dead-End	VE20160226-07_MS3-results_cleaned	VE20160226-07_MS3-results	rk_1	K232	CUL5_HUMAN Cullin-5 OS=Homo sapiens GN=CUL5	rk_1	7682	45.7354	605.309	4	-1.25464	-1.25464	0	582.801	4	MKYADAKLKEEEKRALRY	XL:A-Thiol(Unsaturated)@232	1.59302	29.1	0.37	FALSE	FALSE	rk_1	rk_1:K232	35	7	29.10,sp|rk_1|rk_1,232	1	DSSO 14N
Dead-End	VE20160226-08_MS3-results_cleaned	VE20160226-08_MS3-results	rk_1	K232	CUL5_HUMAN Cullin-5 OS=Homo sapiens GN=CUL5	rk_1	6428	36.9911	529.517	4	-0.582954	-0.582954	0	499.015	4	MKYADAKLKEEEKRAL	Oxidation@231;XL:A-Alkene@232	1.46188	31.6	0.042	FALSE	FALSE	rk_1	rk_1:K232	35	7	31.60,sp|rk_1|rk_1,232	1	DSSO 14N
Dead-End	VE20160226-08_MS3-results_cleaned	VE20160226-08_MS3-results	rk_1	K232	CUL5_HUMAN Cullin-5 OS=Homo sapiens GN=CUL5	rk_1	7613	42.4667	609.306	4	-2.96922	-2.96922	0	578.807	4	MKYADAKLKEEEKRALRY	Oxidation@231;XL:A-Alkene@232	1.10468	28	0.18	FALSE	FALSE	rk_1	rk_1:K232	35	7	28.00,sp|rk_1|rk_1,232	1	DSSO 14N
Dead-End	VE20160226-13_MS3-results_cleaned	VE20160226-13_MS3-results	rk_1	K232	CUL5_HUMAN Cullin-5 OS=Homo sapiens GN=CUL5	rk_1	8503	42.1378	609.309	4	0.843593	0.843593	0	578.807	4	MKYADAKLKEEEKRALRY	Oxidation@231;XL:A-Alkene@232	0.759141	30.6	0.035	FALSE	FALSE	rk_1	rk_1:K232	35	7	30.60,sp|rk_1|rk_1,232	1	DSSO 14N
Dead-End	VE20160226-14_MS3-results_cleaned	VE20160226-14_MS3-results	rk_1	K232	CUL5_HUMAN Cullin-5 OS=Homo sapiens GN=CUL5	rk_1	9065	41.8877	487.649	5	1.50287	1.50287	0	463.247	5	MKYADAKLKEEEKRALRY	Oxidation@231;XL:A-Alkene@232	-0.503379	29.6	0.13	FALSE	FALSE	rk_1	rk_1:K232	35	7	29.60,sp|rk_1|rk_1,232	1	DSSO 14N
Dead-End	VE20160226-14_MS3-results_cleaned	VE20160226-14_MS3-results	rk_1	K232	CUL5_HUMAN Cullin-5 OS=Homo sapiens GN=CUL5	rk_1	9076	41.9271	609.309	4	1.44562	1.44562	0	578.806	4	MKYADAKLKEEEKRALRY	Oxidation@231;XL:A-Alkene@232	1.27745	26.1	0.43	FALSE	FALSE	rk_1	rk_1:K232	35	7	26.10,sp|rk_1|rk_1,232	1	DSSO 14N
Dead-End	VE20160226-20_MS3-results_cleaned	VE20160226-20_MS3-results	rk_1	K232	CUL5_HUMAN Cullin-5 OS=Homo sapiens GN=CUL5	rk_1	7139	36.9982	529.517	4	0.225444	0.225444	0	499.016	4	MKYADAKLKEEEKRAL	Oxidation@231;XL:A-Alkene@232	-0.341675	24.8	0.23	FALSE	FALSE	rk_1	rk_1:K232	35	7	24.80,sp|rk_1|rk_1,232	1	DSSO 14N
Dead-End	VE20160226-25_MS3-results_cleaned	VE20160226-25_MS3-results	rk_1	K232	CUL5_HUMAN Cullin-5 OS=Homo sapiens GN=CUL5	rk_1	7866	40.9271	525.518	4	-0.567578	-0.567578	0	495.017	4	MKYADAKLKEEEKRAL	XL:A-Alkene@232	1.01177	28.4	0.12	FALSE	FALSE	rk_1	rk_1:K232	35	7	28.40,sp|rk_1|rk_1,232	1	DSSO 14N
Dead-End	VE20160226-29_MS3-results_cleaned	VE20160226-29_MS3-results	rk_1	K232	CUL5_HUMAN Cullin-5 OS=Homo sapiens GN=CUL5	rk_1	9511	41.0431	609.31	4	2.54932	2.54932	0	578.806	4	MKYADAKLKEEEKRALRY	Oxidation@231;XL:A-Alkene@232	2.48684	35.8	0.026	FALSE	FALSE	rk_1	rk_1:K232	35	7	35.80,sp|rk_1|rk_1,232	1	DSSO 14N
Dead-End	VE20160714-13-results_cleaned	VE20160714-13-results	rk_1	K232	CUL5_HUMAN Cullin-5 OS=Homo sapiens GN=CUL5	rk_1	7021	39.8483	902.431	4	-277.555	0.637375	-1	880.178	4	TQAPSYLQQNGVQNYMKYADAKLKEEEKR	Deamidated@225;XL:A-Thiol(Unsaturated)@232	-4.64104	35.7	0.092	FALSE	FALSE	rk_1	rk_1:K232	35	7	35.70,sp|rk_1|rk_1,232	1	DSSO 14N
Dead-End	VE20160714-13-results_cleaned	VE20160714-13-results	rk_1	K232	CUL5_HUMAN Cullin-5 OS=Homo sapiens GN=CUL5	rk_1	7309	40.917	1024.73	4	-236.965	8.00446	-1	994.476	4	AYLDSTERFYRTQAPSYLQQNGVQNYMKYADAK	Deamidated@225;XL:A-Alkene@232	-3.81531	34.3	0.053	FALSE	FALSE	rk_1	rk_1:K232	35	7	34.30,sp|rk_1|rk_1,232	1	DSSO 14N
Dead-End	VE20160714-14-results_cleaned	VE20160714-14-results	rk_1	K232	CUL5_HUMAN Cullin-5 OS=Homo sapiens GN=CUL5	rk_1	7704	40.7774	1024.73	4	-241.376	3.59249	-1	994.477	4	AYLDSTERFYRTQAPSYLQQNGVQNYMKYADAK	Deamidated@229;XL:A-Alkene@232	-5.52474	37.4	0.0049	FALSE	FALSE	rk_1	rk_1:K232	35	7	37.40,sp|rk_1|rk_1,232	1	DSSO 14N
Dead-End	VE20160714-22-results_cleaned	VE20160714-22-results	rk_1	K232	CUL5_HUMAN Cullin-5 OS=Homo sapiens GN=CUL5	rk_1	7239	39.9224	902.435	4	-273.967	4.22599	-1	880.179	4	TQAPSYLQQNGVQNYMKYADAKLKEEEKR	Deamidated@229;XL:A-Thiol(Unsaturated)@232	-5.66356	37.2	0.031	FALSE	FALSE	rk_1	rk_1:K232	35	7	37.20,sp|rk_1|rk_1,232	1	DSSO 14N
Dead-End	VE20160714-23-results_cleaned	VE20160714-23-results	rk_1	K232	CUL5_HUMAN Cullin-5 OS=Homo sapiens GN=CUL5	rk_1	7813	40.1371	902.435	4	-273.561	4.63225	-1	880.18	4	TQAPSYLQQNGVQNYMKYADAKLKEEEKR	XL:A-Thiol(Unsaturated)@232;Deamidated@225|Deamidated@229	-7.70858	31.7	0.3	FALSE	FALSE	rk_1	rk_1:K232	35	7	31.70,sp|rk_1|rk_1,232;|	1	DSSO 14N
Dead-End	VE20160714-71-results_cleaned	VE20160714-71-results	rk_1	K232	CUL5_HUMAN Cullin-5 OS=Homo sapiens GN=CUL5	rk_1	6241	35.4232	906.438	4	-267.513	9.45388	-1	884.176	4	TQAPSYLQQNGVQNYMKYADAKLKEEEKR	Deamidated@229;Oxidation@231;XL:A-Thiol(Unsaturated)@232	-3.56975	35.4	0.05	FALSE	FALSE	rk_1	rk_1:K232	35	7	35.40,sp|rk_1|rk_1,232	1	DSSO 14N
Dead-End	VE20160714-71-results_cleaned	VE20160714-71-results	rk_1	K232	CUL5_HUMAN Cullin-5 OS=Homo sapiens GN=CUL5	rk_1	7796	41.0074	1024.73	4	-237.681	7.28901	-1	994.477	4	AYLDSTERFYRTQAPSYLQQNGVQNYMKYADAK	Deamidated@225;XL:A-Alkene@232	-5.72585	38.3	0.011	FALSE	FALSE	rk_1	rk_1:K232	35	7	38.30,sp|rk_1|rk_1,232	1	DSSO 14N
Dead-End	VE20160714-72-results_cleaned	VE20160714-72-results	rk_1	K232	CUL5_HUMAN Cullin-5 OS=Homo sapiens GN=CUL5	rk_1	6680	35.1251	906.437	4	-268.389	8.57754	-1	884.178	4	TQAPSYLQQNGVQNYMKYADAKLKEEEKR	Oxidation@231;XL:A-Thiol(Unsaturated)@232;Deamidated@225|Deamidated@229	-5.94483	36.5	0.027	FALSE	FALSE	rk_1	rk_1:K232	35	7	36.50,sp|rk_1|rk_1,232;|	1	DSSO 14N
Dead-End	VE20160714-74-results_cleaned	VE20160714-74-results	rk_1	K232	CUL5_HUMAN Cullin-5 OS=Homo sapiens GN=CUL5	rk_1	7602	39.8868	902.436	4	-272.478	5.71561	-1	880.179	4	TQAPSYLQQNGVQNYMKYADAKLKEEEKR	XL:A-Thiol(Unsaturated)@232;Deamidated@225|Deamidated@229	-6.11801	36.8	0.0062	FALSE	FALSE	rk_1	rk_1:K232	35	7	36.80,sp|rk_1|rk_1,232;|	1	DSSO 14N
Dead-End	VE20160714-75-results_cleaned	VE20160714-75-results	rk_1	K232	CUL5_HUMAN Cullin-5 OS=Homo sapiens GN=CUL5	rk_1	8094	40.0953	902.433	4	-275.863	2.33012	-1	880.178	4	TQAPSYLQQNGVQNYMKYADAKLKEEEKR	XL:A-Thiol(Unsaturated)@232;Deamidated@225|Deamidated@229	-4.98188	30.2	0.37	FALSE	FALSE	rk_1	rk_1:K232	35	7	30.20,sp|rk_1|rk_1,232;|	1	DSSO 14N
Dead-End	VE20160714-89-results_cleaned	VE20160714-89-results	rk_1	K232;K237	CUL5_HUMAN Cullin-5 OS=Homo sapiens GN=CUL5	rk_1	8946	41.6769	946.44	4	-259.263	5.98583	-1	893.679	4	TQAPSYLQQNGVQNYMKYADAKLKEEEKR	Deamidated@225;XL:A-Alkene@232;XL:A-Thiol(Unsaturated)@237	-3.07019	40.5	0.0027	FALSE	FALSE	rk_1	rk_1:K232;K237	1	1	40.50,sp|rk_1|rk_1,232;237	2	DSSO 14N
Dead-End	QE20150802-22_MS3-results_cleaned	QE20150802-22_MS3-results	rk_1	K232;K239	CUL5_HUMAN Cullin-5 OS=Homo sapiens GN=CUL5	rk_1	20735	74.6638	946.441	4	-258.166	7.08332	-1	901.673	4	TQAPSYLQQNGVQNYMKYADAKLKEEEKR	Deamidated@225;XL:A-Thiol(Unsaturated)@232;XL:A-Thiol(Unsaturated)@239	-3.79971	24.3	0.28	FALSE	FALSE	rk_1	rk_1:K232;K239	1	0	24.30,sp|rk_1|rk_1,232;239	2	DSSO 14N
Dead-End	QE20150802-22_MS3-results_cleaned	QE20150802-22_MS3-results	rk_1	K232;K243	CUL5_HUMAN Cullin-5 OS=Homo sapiens GN=CUL5	rk_1	20735	74.6638	946.441	4	-258.166	7.08332	-1	893.683	4	TQAPSYLQQNGVQNYMKYADAKLKEEEKR	Deamidated@225;XL:A-Alkene@232;XL:A-Thiol(Unsaturated)@243	-8.10552	26.8	0.28	FALSE	FALSE	rk_1	rk_1:K232;K243	2	0	26.80,sp|rk_1|rk_1,232;243	2	DSSO 14N
Dead-End	QE20150802-30_MS3-results_cleaned	QE20150802-30_MS3-results	rk_1	K232;K243	CUL5_HUMAN Cullin-5 OS=Homo sapiens GN=CUL5	rk_1	19475	72.2543	946.685	4	0.385852	0.385852	0	901.674	4	TQAPSYLQQNGVQNYMKYADAKLKEEEKR	XL:A-Thiol(Unsaturated)@232;XL:A-Thiol(Unsaturated)@243;Deamidated@225|Deamidated@229	-5.68508	34.2	0.015	FALSE	FALSE	rk_1	rk_1:K232;K243	2	0	34.20,sp|rk_1|rk_1,232;243;|	2	DSSO 14N
Dead-End	QE20150425-07_MS3-results_cleaned	QE20150425-07_MS3-results	rk_1	K237	CUL5_HUMAN Cullin-5 OS=Homo sapiens GN=CUL5	rk_1	5721	33.7897	414.708	4	8.37418	8.37418	0	384.206	4	YADAKLKEEEKR	XL:A-Alkene@237	-8.47336	28.3	0.066	FALSE	FALSE	rk_1	rk_1:K237	165	2	28.30,sp|rk_1|rk_1,237	1	DSSO 14N
Dead-End	QE20150425-08_MS3-results_cleaned	QE20150425-08_MS3-results	rk_1	K237	CUL5_HUMAN Cullin-5 OS=Homo sapiens GN=CUL5	rk_1	6005	34.286	414.707	4	7.78403	7.78403	0	384.206	4	YADAKLKEEEKR	XL:A-Alkene@237	-7.69253	27.2	0.03	FALSE	FALSE	rk_1	rk_1:K237	165	2	27.20,sp|rk_1|rk_1,237	1	DSSO 14N
Dead-End	QE20150425-09_MS3-results_cleaned	QE20150425-09_MS3-results	rk_1	K237	CUL5_HUMAN Cullin-5 OS=Homo sapiens GN=CUL5	rk_1	4685	33.5525	414.707	4	8.15287	8.15287	0	392.199	4	YADAKLKEEEKR	XL:A-Thiol(Unsaturated)@237	-5.96087	24.6	0.18	FALSE	FALSE	rk_1	rk_1:K237	165	2	24.60,sp|rk_1|rk_1,237	1	DSSO 14N
Dead-End	QE20150425-10_MS3-results_cleaned	QE20150425-10_MS3-results	rk_1	K237	CUL5_HUMAN Cullin-5 OS=Homo sapiens GN=CUL5	rk_1	4974	33.7949	414.707	4	8.22664	8.22664	0	384.206	4	YADAKLKEEEKR	XL:A-Alkene@237	-8.47336	24.6	0.074	FALSE	FALSE	rk_1	rk_1:K237	165	2	24.60,sp|rk_1|rk_1,237	1	DSSO 14N
Dead-End	QE20150425-11_MS3-results_cleaned	QE20150425-11_MS3-results	rk_1	K237	CUL5_HUMAN Cullin-5 OS=Homo sapiens GN=CUL5	rk_1	5267	33.1405	414.708	4	8.81679	8.81679	0	384.206	4	YADAKLKEEEKR	XL:A-Alkene@237	-7.43226	28.1	0.068	FALSE	FALSE	rk_1	rk_1:K237	165	2	28.10,sp|rk_1|rk_1,237	1	DSSO 14N
Dead-End	QE20150425-12_MS3-results_cleaned	QE20150425-12_MS3-results	rk_1	K237	CUL5_HUMAN Cullin-5 OS=Homo sapiens GN=CUL5	rk_1	5686	33.5967	414.707	4	7.48896	7.48896	0	384.206	4	YADAKLKEEEKR	XL:A-Alkene@237	-7.95281	26.5	0.2	FALSE	FALSE	rk_1	rk_1:K237	165	2	26.50,sp|rk_1|rk_1,237	1	DSSO 14N
Dead-End	QE20150425-13_MS3-results_cleaned	QE20150425-13_MS3-results	rk_1	K237	CUL5_HUMAN Cullin-5 OS=Homo sapiens GN=CUL5	rk_1	5742	33.5166	414.707	4	8.15287	8.15287	0	384.206	4	YADAKLKEEEKR	XL:A-Alkene@237	-7.69253	27.8	0.027	FALSE	FALSE	rk_1	rk_1:K237	165	2	27.80,sp|rk_1|rk_1,237	1	DSSO 14N
Dead-End	QE20150425-14_MS3-results_cleaned	QE20150425-14_MS3-results	rk_1	K237	CUL5_HUMAN Cullin-5 OS=Homo sapiens GN=CUL5	rk_1	6384	34.7815	414.708	4	8.52171	8.52171	0	384.206	4	YADAKLKEEEKR	XL:A-Alkene@237	-7.95281	27.5	0.015	FALSE	FALSE	rk_1	rk_1:K237	165	2	27.50,sp|rk_1|rk_1,237	1	DSSO 14N
Dead-End	QE20150425-15_MS3-results_cleaned	QE20150425-15_MS3-results	rk_1	K237	CUL5_HUMAN Cullin-5 OS=Homo sapiens GN=CUL5	rk_1	5536	35.0451	414.707	4	7.56273	7.56273	0	384.206	4	YADAKLKEEEKR	XL:A-Alkene@237	-7.43226	22.5	0.26	FALSE	FALSE	rk_1	rk_1:K237	165	2	22.50,sp|rk_1|rk_1,237	1	DSSO 14N
Dead-End	QE20150425-16_MS3-results_cleaned	QE20150425-16_MS3-results	rk_1	K237	CUL5_HUMAN Cullin-5 OS=Homo sapiens GN=CUL5	rk_1	5547	33.453	414.461	4	-587.155	19.1916	-1	384.205	4	YADAKLKEEEKR	XL:A-Alkene@237	-5.35005	22.4	0.23	FALSE	FALSE	rk_1	rk_1:K237	165	2	22.40,sp|rk_1|rk_1,237	1	DSSO 14N
Dead-End	QE20150425-16_MS3-results_cleaned	QE20150425-16_MS3-results	rk_1	K237	CUL5_HUMAN Cullin-5 OS=Homo sapiens GN=CUL5	rk_1	5876	35.0422	414.708	4	8.30041	8.30041	0	384.206	4	YADAKLKEEEKR	XL:A-Alkene@237	-7.17198	27.9	0.047	FALSE	FALSE	rk_1	rk_1:K237	165	2	27.90,sp|rk_1|rk_1,237	1	DSSO 14N
Dead-End	QE20150425-17_MS3-results_cleaned	QE20150425-17_MS3-results	rk_1	K237	CUL5_HUMAN Cullin-5 OS=Homo sapiens GN=CUL5	rk_1	5579	35.0346	414.708	4	9.18563	9.18563	0	384.206	4	YADAKLKEEEKR	XL:A-Alkene@237	-7.43226	23.8	0.43	FALSE	FALSE	rk_1	rk_1:K237	165	2	23.80,sp|rk_1|rk_1,237	1	DSSO 14N
Dead-End	QE20150425-18_MS3-results_cleaned	QE20150425-18_MS3-results	rk_1	K237	CUL5_HUMAN Cullin-5 OS=Homo sapiens GN=CUL5	rk_1	5943	35.0209	414.708	4	8.44795	8.44795	0	384.206	4	YADAKLKEEEKR	XL:A-Alkene@237	-7.69253	25.1	0.11	FALSE	FALSE	rk_1	rk_1:K237	165	2	25.10,sp|rk_1|rk_1,237	1	DSSO 14N
Dead-End	QE20150425-23_MS3-results_cleaned	QE20150425-23_MS3-results	rk_1	K237	CUL5_HUMAN Cullin-5 OS=Homo sapiens GN=CUL5	rk_1	6083	35.5075	414.708	4	8.30041	8.30041	0	384.206	4	YADAKLKEEEKR	XL:A-Alkene@237	-7.43226	29	0.027	FALSE	FALSE	rk_1	rk_1:K237	165	2	29.00,sp|rk_1|rk_1,237	1	DSSO 14N
Dead-End	QE20150425-24_MS3-results_cleaned	QE20150425-24_MS3-results	rk_1	K237	CUL5_HUMAN Cullin-5 OS=Homo sapiens GN=CUL5	rk_1	5287	35.376	414.707	4	8.22664	8.22664	0	384.206	4	YADAKLKEEEKR	XL:A-Alkene@237	-7.69253	24.2	0.44	FALSE	FALSE	rk_1	rk_1:K237	165	2	24.20,sp|rk_1|rk_1,237	1	DSSO 14N
Dead-End	QE20150802-07_MS3-results_cleaned	QE20150802-07_MS3-results	rk_1	K237	CUL5_HUMAN Cullin-5 OS=Homo sapiens GN=CUL5	rk_1	9397	37.5393	414.705	4	1.43999	1.43999	0	392.198	4	YADAKLKEEEKR	XL:A-Thiol(Unsaturated)@237	-4.43103	25.4	0.047	FALSE	FALSE	rk_1	rk_1:K237	165	2	25.40,sp|rk_1|rk_1,237	1	DSSO 14N
Dead-End	QE20150802-08_MS3-results_cleaned	QE20150802-08_MS3-results	rk_1	K237	CUL5_HUMAN Cullin-5 OS=Homo sapiens GN=CUL5	rk_1	9444	37.4038	414.705	4	2.69404	2.69404	0	384.205	4	YADAKLKEEEKR	XL:A-Alkene@237	-3.78839	25.6	0.11	FALSE	FALSE	rk_1	rk_1:K237	165	2	25.60,sp|rk_1|rk_1,237	1	DSSO 14N
Dead-End	QE20150802-09_MS3-results_cleaned	QE20150802-09_MS3-results	rk_1	K237	CUL5_HUMAN Cullin-5 OS=Homo sapiens GN=CUL5	rk_1	8789	35.8993	414.46	4	-589.368	16.9772	-1	392.198	4	YADAKLKEEEKR	XL:A-Thiol(Unsaturated)@237	-3.66612	27.1	0.19	FALSE	FALSE	rk_1	rk_1:K237	165	2	27.10,sp|rk_1|rk_1,237	1	DSSO 14N
Dead-End	QE20150802-09_MS3-results_cleaned	QE20150802-09_MS3-results	rk_1	K237	CUL5_HUMAN Cullin-5 OS=Homo sapiens GN=CUL5	rk_1	8809	35.9796	414.708	4	9.84954	9.84954	0	522.594	3	YADAKLKEEEKR	XL:A-Thiol(Unsaturated)@237	-2.56913	20.5	0.06	FALSE	FALSE	rk_1	rk_1:K237	165	2	20.50,sp|rk_1|rk_1,237	1	DSSO 14N
Dead-End	QE20150802-09_MS3-results_cleaned	QE20150802-09_MS3-results	rk_1	K237	CUL5_HUMAN Cullin-5 OS=Homo sapiens GN=CUL5	rk_1	9235	37.7056	414.705	4	1.43999	1.43999	0	384.204	4	YADAKLKEEEKR	XL:A-Alkene@237	-3.26784	27.3	0.028	FALSE	FALSE	rk_1	rk_1:K237	165	2	27.30,sp|rk_1|rk_1,237	1	DSSO 14N
Dead-End	QE20150802-10_MS3-results_cleaned	QE20150802-10_MS3-results	rk_1	K237	CUL5_HUMAN Cullin-5 OS=Homo sapiens GN=CUL5	rk_1	8978	35.9342	414.461	4	-587.671	18.6749	-1	522.594	3	YADAKLKEEEKR	XL:A-Thiol(Unsaturated)@237	-2.56913	29.9	0.0067	FALSE	FALSE	rk_1	rk_1:K237	165	2	29.90,sp|rk_1|rk_1,237	1	DSSO 14N
Dead-End	QE20150802-10_MS3-results_cleaned	QE20150802-10_MS3-results	rk_1	K237	CUL5_HUMAN Cullin-5 OS=Homo sapiens GN=CUL5	rk_1	9425	37.6914	414.705	4	2.54651	2.54651	0	384.205	4	YADAKLKEEEKR	XL:A-Alkene@237	-5.35005	29.3	0.087	FALSE	FALSE	rk_1	rk_1:K237	165	2	29.30,sp|rk_1|rk_1,237	1	DSSO 14N
Dead-End	QE20150802-10_MS3-results_cleaned	QE20150802-10_MS3-results	rk_1	K237	CUL5_HUMAN Cullin-5 OS=Homo sapiens GN=CUL5	rk_1	9518	38.0568	414.706	4	4.24317	4.24317	0	384.204	4	YADAKLKEEEKR	XL:A-Alkene@237	-2.22673	27.5	0.22	FALSE	FALSE	rk_1	rk_1:K237	165	2	27.50,sp|rk_1|rk_1,237	1	DSSO 14N
Dead-End	QE20150802-10_MS3-results_cleaned	QE20150802-10_MS3-results	rk_1	K237	CUL5_HUMAN Cullin-5 OS=Homo sapiens GN=CUL5	rk_1	12361	49.2523	499.762	4	5.23342	5.23342	0	469.261	4	YADAKLKEEEKRALR	XL:A-Alkene@237	-5.71816	31.8	0.04	FALSE	FALSE	rk_1	rk_1:K237	165	2	31.80,sp|rk_1|rk_1,237	1	DSSO 14N
Dead-End	QE20150802-11_MS3-results_cleaned	QE20150802-11_MS3-results	rk_1	K237	CUL5_HUMAN Cullin-5 OS=Homo sapiens GN=CUL5	rk_1	8160	36.0435	414.459	4	-592.023	14.3199	-1	384.204	4	YADAKLKEEEKR	XL:A-Alkene@237	-2.74728	24	0.35	FALSE	FALSE	rk_1	rk_1:K237	165	2	24.00,sp|rk_1|rk_1,237	1	DSSO 14N
Dead-End	QE20150802-11_MS3-results_cleaned	QE20150802-11_MS3-results	rk_1	K237	CUL5_HUMAN Cullin-5 OS=Homo sapiens GN=CUL5	rk_1	8563	37.7404	414.705	4	3.13665	3.13665	0	384.204	4	YADAKLKEEEKR	XL:A-Alkene@237	-3.52811	34.7	0.0023	FALSE	FALSE	rk_1	rk_1:K237	165	2	34.70,sp|rk_1|rk_1,237	1	DSSO 14N
Dead-End	QE20150802-12_MS3-results_cleaned	QE20150802-12_MS3-results	rk_1	K237	CUL5_HUMAN Cullin-5 OS=Homo sapiens GN=CUL5	rk_1	8123	36.1305	414.46	4	-589.368	16.9772	-1	522.593	3	YADAKLKEEEKR	XL:A-Thiol(Unsaturated)@237	-1.03831	27.3	0.0089	FALSE	FALSE	rk_1	rk_1:K237	165	2	27.30,sp|rk_1|rk_1,237	1	DSSO 14N
Dead-End	QE20150802-12_MS3-results_cleaned	QE20150802-12_MS3-results	rk_1	K237	CUL5_HUMAN Cullin-5 OS=Homo sapiens GN=CUL5	rk_1	8621	38.1814	414.706	4	5.27592	5.27592	0	384.204	4	YADAKLKEEEKR	XL:A-Alkene@237	-1.96645	26.7	0.084	FALSE	FALSE	rk_1	rk_1:K237	165	2	26.70,sp|rk_1|rk_1,237	1	DSSO 14N
Dead-End	QE20150802-12_MS3-results_cleaned	QE20150802-12_MS3-results	rk_1	K237	CUL5_HUMAN Cullin-5 OS=Homo sapiens GN=CUL5	rk_1	10991	48.0273	500.012	4	506.239	3.3054	1	469.26	4	YADAKLKEEEKRALR	XL:A-Alkene@237	-1.88235	26.5	0.056	FALSE	FALSE	rk_1	rk_1:K237	165	2	26.50,sp|rk_1|rk_1,237	1	DSSO 14N
Dead-End	QE20150802-13_MS3-results_cleaned	QE20150802-13_MS3-results	rk_1	K237	CUL5_HUMAN Cullin-5 OS=Homo sapiens GN=CUL5	rk_1	8739	37.7753	414.703	4	-1.43696	-1.43696	0	392.197	4	YADAKLKEEEKR	XL:A-Thiol(Unsaturated)@237	-2.9012	31.1	0.0039	FALSE	FALSE	rk_1	rk_1:K237	165	2	31.10,sp|rk_1|rk_1,237	1	DSSO 14N
Dead-End	QE20150802-13_MS3-results_cleaned	QE20150802-13_MS3-results	rk_1	K237	CUL5_HUMAN Cullin-5 OS=Homo sapiens GN=CUL5	rk_1	11501	49.5098	499.762	4	4.00967	4.00967	0	477.253	4	YADAKLKEEEKRALR	XL:A-Thiol(Unsaturated)@237	-2.44239	28	0.08	FALSE	FALSE	rk_1	rk_1:K237	165	2	28.00,sp|rk_1|rk_1,237	1	DSSO 14N
Dead-End	QE20150802-14_MS3-results_cleaned	QE20150802-14_MS3-results	rk_1	K237	CUL5_HUMAN Cullin-5 OS=Homo sapiens GN=CUL5	rk_1	8862	37.9032	414.707	4	6.23491	6.23491	0	384.205	4	YADAKLKEEEKR	XL:A-Alkene@237	-4.30895	28	0.028	FALSE	FALSE	rk_1	rk_1:K237	165	2	28.00,sp|rk_1|rk_1,237	1	DSSO 14N
Dead-End	QE20150802-14_MS3-results_cleaned	QE20150802-14_MS3-results	rk_1	K237	CUL5_HUMAN Cullin-5 OS=Homo sapiens GN=CUL5	rk_1	11961	50.4077	500.264	4	1011.71	5.84153	2	469.26	4	YADAKLKEEEKRALR	XL:A-Alkene@237	-2.94786	18.8	0.37	FALSE	FALSE	rk_1	rk_1:K237	165	2	18.80,sp|rk_1|rk_1,237	1	DSSO 14N
Dead-End	QE20150802-15_MS3-results_cleaned	QE20150802-15_MS3-results	rk_1	K237	CUL5_HUMAN Cullin-5 OS=Homo sapiens GN=CUL5	rk_1	8731	35.9773	414.459	4	-592.614	13.7294	-1	384.205	4	YADAKLKEEEKR	XL:A-Alkene@237	-4.04867	22.7	0.4	FALSE	FALSE	rk_1	rk_1:K237	165	2	22.70,sp|rk_1|rk_1,237	1	DSSO 14N
Dead-End	QE20150802-15_MS3-results_cleaned	QE20150802-15_MS3-results	rk_1	K237	CUL5_HUMAN Cullin-5 OS=Homo sapiens GN=CUL5	rk_1	8746	36.0409	414.708	4	9.4807	9.4807	0	522.594	3	YADAKLKEEEKR	XL:A-Thiol(Unsaturated)@237	-2.56913	21.8	0.11	FALSE	FALSE	rk_1	rk_1:K237	165	2	21.80,sp|rk_1|rk_1,237	1	DSSO 14N
Dead-End	QE20150802-15_MS3-results_cleaned	QE20150802-15_MS3-results	rk_1	K237	CUL5_HUMAN Cullin-5 OS=Homo sapiens GN=CUL5	rk_1	9141	37.6428	414.706	4	4.39071	4.39071	0	384.204	4	YADAKLKEEEKR	XL:A-Alkene@237	-3.52811	29.1	0.013	FALSE	FALSE	rk_1	rk_1:K237	165	2	29.10,sp|rk_1|rk_1,237	1	DSSO 14N
Dead-End	QE20150802-16_MS3-results_cleaned	QE20150802-16_MS3-results	rk_1	K237	CUL5_HUMAN Cullin-5 OS=Homo sapiens GN=CUL5	rk_1	8856	35.9339	414.46	4	-590.105	16.239	-1	392.197	4	YADAKLKEEEKR	XL:A-Thiol(Unsaturated)@237	-2.13628	27.8	0.13	FALSE	FALSE	rk_1	rk_1:K237	165	2	27.80,sp|rk_1|rk_1,237	1	DSSO 14N
Dead-End	QE20150802-16_MS3-results_cleaned	QE20150802-16_MS3-results	rk_1	K237	CUL5_HUMAN Cullin-5 OS=Homo sapiens GN=CUL5	rk_1	8874	36.0063	414.708	4	8.74302	8.74302	0	522.594	3	YADAKLKEEEKR	XL:A-Thiol(Unsaturated)@237	-2.56913	32	0.00084	FALSE	FALSE	rk_1	rk_1:K237	165	2	32.00,sp|rk_1|rk_1,237	1	DSSO 14N
Dead-End	QE20150802-16_MS3-results_cleaned	QE20150802-16_MS3-results	rk_1	K237	CUL5_HUMAN Cullin-5 OS=Homo sapiens GN=CUL5	rk_1	9341	37.827	414.706	4	5.34969	5.34969	0	384.204	4	YADAKLKEEEKR	XL:A-Alkene@237	-3.52811	29.2	0.013	FALSE	FALSE	rk_1	rk_1:K237	165	2	29.20,sp|rk_1|rk_1,237	1	DSSO 14N
Dead-End	QE20150802-16_MS3-results_cleaned	QE20150802-16_MS3-results	rk_1	K237	CUL5_HUMAN Cullin-5 OS=Homo sapiens GN=CUL5	rk_1	9429	38.177	414.705	4	3.21042	3.21042	0	384.204	4	YADAKLKEEEKR	XL:A-Alkene@237	-3.00756	22.5	0.41	FALSE	FALSE	rk_1	rk_1:K237	165	2	22.50,sp|rk_1|rk_1,237	1	DSSO 14N
Dead-End	QE20150802-17_MS3-results_cleaned	QE20150802-17_MS3-results	rk_1	K237	CUL5_HUMAN Cullin-5 OS=Homo sapiens GN=CUL5	rk_1	9323	36.2249	414.461	4	-588.704	17.6415	-1	522.594	3	YADAKLKEEEKR	XL:A-Thiol(Unsaturated)@237	-2.76049	25.3	0.0058	FALSE	FALSE	rk_1	rk_1:K237	165	2	25.30,sp|rk_1|rk_1,237	1	DSSO 14N
Dead-End	QE20150802-17_MS3-results_cleaned	QE20150802-17_MS3-results	rk_1	K237	CUL5_HUMAN Cullin-5 OS=Homo sapiens GN=CUL5	rk_1	9736	37.8458	414.706	4	3.50549	3.50549	0	384.205	4	YADAKLKEEEKR	XL:A-Alkene@237	-3.78839	28.6	0.027	FALSE	FALSE	rk_1	rk_1:K237	165	2	28.60,sp|rk_1|rk_1,237	1	DSSO 14N
Dead-End	QE20150802-18_MS3-results_cleaned	QE20150802-18_MS3-results	rk_1	K237	CUL5_HUMAN Cullin-5 OS=Homo sapiens GN=CUL5	rk_1	9346	36.1958	414.46	4	-589.737	16.6081	-1	511.936	3	YADAKLKEEEKR	XL:A-Alkene@237	-1.95242	29.1	0.0016	FALSE	FALSE	rk_1	rk_1:K237	165	2	29.10,sp|rk_1|rk_1,237	1	DSSO 14N
Dead-End	QE20150802-18_MS3-results_cleaned	QE20150802-18_MS3-results	rk_1	K237	CUL5_HUMAN Cullin-5 OS=Homo sapiens GN=CUL5	rk_1	9357	36.2387	414.707	4	7.8578	7.8578	0	522.594	3	YADAKLKEEEKR	XL:A-Thiol(Unsaturated)@237	-2.18643	20.9	0.013	FALSE	FALSE	rk_1	rk_1:K237	165	2	20.90,sp|rk_1|rk_1,237	1	DSSO 14N
Dead-End	QE20150802-18_MS3-results_cleaned	QE20150802-18_MS3-results	rk_1	K237	CUL5_HUMAN Cullin-5 OS=Homo sapiens GN=CUL5	rk_1	9810	37.9713	414.706	4	3.87433	3.87433	0	384.204	4	YADAKLKEEEKR	XL:A-Alkene@237	-3.52811	26.8	0.061	FALSE	FALSE	rk_1	rk_1:K237	165	2	26.80,sp|rk_1|rk_1,237	1	DSSO 14N
Dead-End	QE20150802-18_MS3-results_cleaned	QE20150802-18_MS3-results	rk_1	K237	CUL5_HUMAN Cullin-5 OS=Homo sapiens GN=CUL5	rk_1	9887	38.2695	414.956	4	608.772	2.43564	1	392.197	4	YADAKLKEEEKR	XL:A-Thiol(Unsaturated)@237	-3.15617	22.6	0.26	FALSE	FALSE	rk_1	rk_1:K237	165	2	22.60,sp|rk_1|rk_1,237	1	DSSO 14N
Dead-End	QE20150802-18_MS3-results_cleaned	QE20150802-18_MS3-results	rk_1	K237	CUL5_HUMAN Cullin-5 OS=Homo sapiens GN=CUL5	rk_1	9903	38.3299	414.705	4	2.84158	2.84158	0	384.204	4	YADAKLKEEEKR	XL:A-Alkene@237	-3.52811	28.8	0.02	FALSE	FALSE	rk_1	rk_1:K237	165	2	28.80,sp|rk_1|rk_1,237	1	DSSO 14N
Dead-End	QE20150802-19_MS3-results_cleaned	QE20150802-19_MS3-results	rk_1	K237	CUL5_HUMAN Cullin-5 OS=Homo sapiens GN=CUL5	rk_1	9273	36.1886	414.461	4	-587.671	18.6749	-1	392.198	4	YADAKLKEEEKR	XL:A-Thiol(Unsaturated)@237	-5.19595	28.3	0.011	FALSE	FALSE	rk_1	rk_1:K237	165	2	28.30,sp|rk_1|rk_1,237	1	DSSO 14N
Dead-End	QE20150802-19_MS3-results_cleaned	QE20150802-19_MS3-results	rk_1	K237	CUL5_HUMAN Cullin-5 OS=Homo sapiens GN=CUL5	rk_1	9754	38.0267	414.706	4	4.1694	4.1694	0	384.204	4	YADAKLKEEEKR	XL:A-Alkene@237	-3.52811	26.4	0.01	FALSE	FALSE	rk_1	rk_1:K237	165	2	26.40,sp|rk_1|rk_1,237	1	DSSO 14N
Dead-End	QE20150802-19_MS3-results_cleaned	QE20150802-19_MS3-results	rk_1	K237	CUL5_HUMAN Cullin-5 OS=Homo sapiens GN=CUL5	rk_1	9845	38.386	414.707	4	7.56273	7.56273	0	384.205	4	YADAKLKEEEKR	XL:A-Alkene@237	-3.78839	25.9	0.033	FALSE	FALSE	rk_1	rk_1:K237	165	2	25.90,sp|rk_1|rk_1,237	1	DSSO 14N
Dead-End	QE20150802-20_MS3-results_cleaned	QE20150802-20_MS3-results	rk_1	K237	CUL5_HUMAN Cullin-5 OS=Homo sapiens GN=CUL5	rk_1	9309	36.1361	414.459	4	-592.466	13.877	-1	522.593	3	YADAKLKEEEKR	XL:A-Thiol(Unsaturated)@237	-1.80372	25.1	0.0027	FALSE	FALSE	rk_1	rk_1:K237	165	2	25.10,sp|rk_1|rk_1,237	1	DSSO 14N
Dead-End	QE20150802-20_MS3-results_cleaned	QE20150802-20_MS3-results	rk_1	K237	CUL5_HUMAN Cullin-5 OS=Homo sapiens GN=CUL5	rk_1	9339	36.255	414.708	4	8.37418	8.37418	0	522.594	3	YADAKLKEEEKR	XL:A-Thiol(Unsaturated)@237	-2.18643	19.2	0.019	FALSE	FALSE	rk_1	rk_1:K237	165	2	19.20,sp|rk_1|rk_1,237	1	DSSO 14N
Dead-End	QE20150802-20_MS3-results_cleaned	QE20150802-20_MS3-results	rk_1	K237	CUL5_HUMAN Cullin-5 OS=Homo sapiens GN=CUL5	rk_1	9776	37.8309	414.705	4	3.28419	3.28419	0	392.197	4	YADAKLKEEEKR	XL:A-Thiol(Unsaturated)@237	-3.15617	28.4	0.013	FALSE	FALSE	rk_1	rk_1:K237	165	2	28.40,sp|rk_1|rk_1,237	1	DSSO 14N
Dead-End	QE20150802-21_MS3-results_cleaned	QE20150802-21_MS3-results	rk_1	K237	CUL5_HUMAN Cullin-5 OS=Homo sapiens GN=CUL5	rk_1	9228	36.2286	414.459	4	-592.982	13.3604	-1	384.204	4	YADAKLKEEEKR	XL:A-Alkene@237	-3.26784	19.4	0.39	FALSE	FALSE	rk_1	rk_1:K237	165	2	19.40,sp|rk_1|rk_1,237	1	DSSO 14N
Dead-End	QE20150802-21_MS3-results_cleaned	QE20150802-21_MS3-results	rk_1	K237	CUL5_HUMAN Cullin-5 OS=Homo sapiens GN=CUL5	rk_1	9673	37.9711	414.706	4	3.65303	3.65303	0	392.197	4	YADAKLKEEEKR	XL:A-Thiol(Unsaturated)@237	-2.64623	29.4	0.024	FALSE	FALSE	rk_1	rk_1:K237	165	2	29.40,sp|rk_1|rk_1,237	1	DSSO 14N
Dead-End	QE20150802-21_MS3-results_cleaned	QE20150802-21_MS3-results	rk_1	K237	CUL5_HUMAN Cullin-5 OS=Homo sapiens GN=CUL5	rk_1	9763	38.3268	414.705	4	2.3252	2.3252	0	384.204	4	YADAKLKEEEKR	XL:A-Alkene@237	-3.52811	24.9	0.067	FALSE	FALSE	rk_1	rk_1:K237	165	2	24.90,sp|rk_1|rk_1,237	1	DSSO 14N
Dead-End	QE20150802-22_MS3-results_cleaned	QE20150802-22_MS3-results	rk_1	K237	CUL5_HUMAN Cullin-5 OS=Homo sapiens GN=CUL5	rk_1	9344	36.0728	414.459	4	-591.655	14.689	-1	392.197	4	YADAKLKEEEKR	XL:A-Thiol(Unsaturated)@237	-3.41114	27.5	0.028	FALSE	FALSE	rk_1	rk_1:K237	165	2	27.50,sp|rk_1|rk_1,237	1	DSSO 14N
Dead-End	QE20150802-22_MS3-results_cleaned	QE20150802-22_MS3-results	rk_1	K237	CUL5_HUMAN Cullin-5 OS=Homo sapiens GN=CUL5	rk_1	9852	37.9162	414.705	4	2.62027	2.62027	0	384.205	4	YADAKLKEEEKR	XL:A-Alkene@237	-3.78839	25.7	0.067	FALSE	FALSE	rk_1	rk_1:K237	165	2	25.70,sp|rk_1|rk_1,237	1	DSSO 14N
Dead-End	QE20150802-23_MS3-results_cleaned	QE20150802-23_MS3-results	rk_1	K237	CUL5_HUMAN Cullin-5 OS=Homo sapiens GN=CUL5	rk_1	9260	36.1923	414.46	4	-589.442	16.9034	-1	522.594	3	YADAKLKEEEKR	XL:A-Thiol(Unsaturated)@237	-2.37778	28.1	0.0018	FALSE	FALSE	rk_1	rk_1:K237	165	2	28.10,sp|rk_1|rk_1,237	1	DSSO 14N
Dead-End	QE20150802-23_MS3-results_cleaned	QE20150802-23_MS3-results	rk_1	K237	CUL5_HUMAN Cullin-5 OS=Homo sapiens GN=CUL5	rk_1	9706	37.9221	414.706	4	4.09563	4.09563	0	384.204	4	YADAKLKEEEKR	XL:A-Alkene@237	-3.26784	29.2	0.016	FALSE	FALSE	rk_1	rk_1:K237	165	2	29.20,sp|rk_1|rk_1,237	1	DSSO 14N
Dead-End	QE20150802-23_MS3-results_cleaned	QE20150802-23_MS3-results	rk_1	K237	CUL5_HUMAN Cullin-5 OS=Homo sapiens GN=CUL5	rk_1	9872	38.5742	415.204	4	1207.33	-5.33766	2	384.204	4	YADAKLKEEEKR	XL:A-Alkene@237	-3.00756	22.1	0.15	FALSE	FALSE	rk_1	rk_1:K237	165	2	22.10,sp|rk_1|rk_1,237	1	DSSO 14N
Dead-End	QE20150802-24_MS3-results_cleaned	QE20150802-24_MS3-results	rk_1	K237	CUL5_HUMAN Cullin-5 OS=Homo sapiens GN=CUL5	rk_1	9301	36.0624	414.46	4	-590.105	16.239	-1	522.593	3	YADAKLKEEEKR	XL:A-Thiol(Unsaturated)@237	-1.22966	30.5	0.00087	FALSE	FALSE	rk_1	rk_1:K237	165	2	30.50,sp|rk_1|rk_1,237	1	DSSO 14N
Dead-End	QE20150802-24_MS3-results_cleaned	QE20150802-24_MS3-results	rk_1	K237	CUL5_HUMAN Cullin-5 OS=Homo sapiens GN=CUL5	rk_1	9853	38.1086	414.705	4	2.98911	2.98911	0	384.204	4	YADAKLKEEEKR	XL:A-Alkene@237	-3.00756	25.1	0.086	FALSE	FALSE	rk_1	rk_1:K237	165	2	25.10,sp|rk_1|rk_1,237	1	DSSO 14N
Dead-End	QE20150802-24_MS3-results_cleaned	QE20150802-24_MS3-results	rk_1	K237	CUL5_HUMAN Cullin-5 OS=Homo sapiens GN=CUL5	rk_1	9870	38.1715	414.956	4	608.182	1.84586	1	384.204	4	YADAKLKEEEKR	XL:A-Alkene@237	-2.22673	30.1	0.013	FALSE	FALSE	rk_1	rk_1:K237	165	2	30.10,sp|rk_1|rk_1,237	1	DSSO 14N
Dead-End	QE20150802-25_MS3-results_cleaned	QE20150802-25_MS3-results	rk_1	K237	CUL5_HUMAN Cullin-5 OS=Homo sapiens GN=CUL5	rk_1	9369	37.9286	414.706	4	4.09563	4.09563	0	384.205	4	YADAKLKEEEKR	XL:A-Alkene@237	-4.04867	29.2	0.019	FALSE	FALSE	rk_1	rk_1:K237	165	2	29.20,sp|rk_1|rk_1,237	1	DSSO 14N
Dead-End	QE20150802-25_MS3-results_cleaned	QE20150802-25_MS3-results	rk_1	K237	CUL5_HUMAN Cullin-5 OS=Homo sapiens GN=CUL5	rk_1	9454	38.273	414.956	4	608.403	2.06703	1	384.204	4	YADAKLKEEEKR	XL:A-Alkene@237	-3.26784	20.6	0.2	FALSE	FALSE	rk_1	rk_1:K237	165	2	20.60,sp|rk_1|rk_1,237	1	DSSO 14N
Dead-End	QE20150802-26_MS3-results_cleaned	QE20150802-26_MS3-results	rk_1	K237	CUL5_HUMAN Cullin-5 OS=Homo sapiens GN=CUL5	rk_1	9065	35.9881	414.46	4	-590.105	16.239	-1	392.197	4	YADAKLKEEEKR	XL:A-Thiol(Unsaturated)@237	-2.64623	27.3	0.038	FALSE	FALSE	rk_1	rk_1:K237	165	2	27.30,sp|rk_1|rk_1,237	1	DSSO 14N
Dead-End	QE20150802-26_MS3-results_cleaned	QE20150802-26_MS3-results	rk_1	K237	CUL5_HUMAN Cullin-5 OS=Homo sapiens GN=CUL5	rk_1	9088	36.0828	414.708	4	8.96432	8.96432	0	522.593	3	YADAKLKEEEKR	XL:A-Thiol(Unsaturated)@237	-1.22966	27.3	0.0031	FALSE	FALSE	rk_1	rk_1:K237	165	2	27.30,sp|rk_1|rk_1,237	1	DSSO 14N
Dead-End	QE20150802-26_MS3-results_cleaned	QE20150802-26_MS3-results	rk_1	K237	CUL5_HUMAN Cullin-5 OS=Homo sapiens GN=CUL5	rk_1	9529	37.7346	414.706	4	4.02187	4.02187	0	384.205	4	YADAKLKEEEKR	XL:A-Alkene@237	-4.04867	23.8	0.077	FALSE	FALSE	rk_1	rk_1:K237	165	2	23.80,sp|rk_1|rk_1,237	1	DSSO 14N
Dead-End	QE20150802-27_MS3-results_cleaned	QE20150802-27_MS3-results	rk_1	K237	CUL5_HUMAN Cullin-5 OS=Homo sapiens GN=CUL5	rk_1	9891	37.8725	414.709	4	12.579	12.579	0	384.204	4	YADAKLKEEEKR	XL:A-Alkene@237	-3.00756	22.5	0.42	FALSE	FALSE	rk_1	rk_1:K237	165	2	22.50,sp|rk_1|rk_1,237	1	DSSO 14N
Dead-End	QE20150802-27_MS3-results_cleaned	QE20150802-27_MS3-results	rk_1	K237	CUL5_HUMAN Cullin-5 OS=Homo sapiens GN=CUL5	rk_1	9900	37.9071	414.704	4	0.481004	0.481004	0	384.205	4	YADAKLKEEEKR	XL:A-Alkene@237	-5.08977	28.4	0.023	FALSE	FALSE	rk_1	rk_1:K237	165	2	28.40,sp|rk_1|rk_1,237	1	DSSO 14N
Dead-End	QE20150802-28_MS3-results_cleaned	QE20150802-28_MS3-results	rk_1	K237	CUL5_HUMAN Cullin-5 OS=Homo sapiens GN=CUL5	rk_1	9242	36.2925	414.46	4	-590.474	15.87	-1	384.204	4	YADAKLKEEEKR	XL:A-Alkene@237	-2.74728	28.4	0.027	FALSE	FALSE	rk_1	rk_1:K237	165	2	28.40,sp|rk_1|rk_1,237	1	DSSO 14N
Dead-End	QE20150802-28_MS3-results_cleaned	QE20150802-28_MS3-results	rk_1	K237	CUL5_HUMAN Cullin-5 OS=Homo sapiens GN=CUL5	rk_1	9725	38.0939	414.707	4	6.60375	6.60375	0	384.205	4	YADAKLKEEEKR	XL:A-Alkene@237	-5.35005	27.7	0.045	FALSE	FALSE	rk_1	rk_1:K237	165	2	27.70,sp|rk_1|rk_1,237	1	DSSO 14N
Dead-End	QE20150802-29_MS3-results_cleaned	QE20150802-29_MS3-results	rk_1	K237	CUL5_HUMAN Cullin-5 OS=Homo sapiens GN=CUL5	rk_1	9230	36.3656	414.459	4	-592.171	14.1723	-1	384.205	4	YADAKLKEEEKR	XL:A-Alkene@237	-4.30895	25.6	0.016	FALSE	FALSE	rk_1	rk_1:K237	165	2	25.60,sp|rk_1|rk_1,237	1	DSSO 14N
Dead-End	QE20150802-29_MS3-results_cleaned	QE20150802-29_MS3-results	rk_1	K237	CUL5_HUMAN Cullin-5 OS=Homo sapiens GN=CUL5	rk_1	9662	38.1228	414.705	4	2.39897	2.39897	0	392.197	4	YADAKLKEEEKR	XL:A-Thiol(Unsaturated)@237	-2.39125	24.9	0.11	FALSE	FALSE	rk_1	rk_1:K237	165	2	24.90,sp|rk_1|rk_1,237	1	DSSO 14N
Dead-End	QE20150802-30_MS3-results_cleaned	QE20150802-30_MS3-results	rk_1	K237	CUL5_HUMAN Cullin-5 OS=Homo sapiens GN=CUL5	rk_1	9473	36.3828	414.458	4	-593.941	12.4008	-1	384.204	4	YADAKLKEEEKR	XL:A-Alkene@237	-2.487	23.5	0.43	FALSE	FALSE	rk_1	rk_1:K237	165	2	23.50,sp|rk_1|rk_1,237	1	DSSO 14N
Dead-End	QE20150802-30_MS3-results_cleaned	QE20150802-30_MS3-results	rk_1	K237	CUL5_HUMAN Cullin-5 OS=Homo sapiens GN=CUL5	rk_1	9919	38.1448	414.706	4	3.72679	3.72679	0	392.198	4	YADAKLKEEEKR	XL:A-Thiol(Unsaturated)@237	-3.92109	26.5	0.022	FALSE	FALSE	rk_1	rk_1:K237	165	2	26.50,sp|rk_1|rk_1,237	1	DSSO 14N
Dead-End	QE20150802-31_MS3-results_cleaned	QE20150802-31_MS3-results	rk_1	K237	CUL5_HUMAN Cullin-5 OS=Homo sapiens GN=CUL5	rk_1	10306	37.8691	414.701	4	-6.67449	-6.67449	0	384.205	4	YADAKLKEEEKR	XL:A-Alkene@237	-4.8295	33.2	0.004	FALSE	FALSE	rk_1	rk_1:K237	165	2	33.20,sp|rk_1|rk_1,237	1	DSSO 14N
Dead-End	QE20150802-31_MS3-results_cleaned	QE20150802-31_MS3-results	rk_1	K237	CUL5_HUMAN Cullin-5 OS=Homo sapiens GN=CUL5	rk_1	10315	37.9045	414.706	4	3.43172	3.43172	0	392.197	4	YADAKLKEEEKR	XL:A-Thiol(Unsaturated)@237	-2.39125	22.1	0.18	FALSE	FALSE	rk_1	rk_1:K237	165	2	22.10,sp|rk_1|rk_1,237	1	DSSO 14N
Dead-End	QE20150802-32_MS3-results_cleaned	QE20150802-32_MS3-results	rk_1	K237	CUL5_HUMAN Cullin-5 OS=Homo sapiens GN=CUL5	rk_1	9526	36.201	414.459	4	-593.425	12.9175	-1	522.593	3	YADAKLKEEEKR	XL:A-Thiol(Unsaturated)@237	-1.42102	23.4	0.0078	FALSE	FALSE	rk_1	rk_1:K237	165	2	23.40,sp|rk_1|rk_1,237	1	DSSO 14N
Dead-End	QE20150802-32_MS3-results_cleaned	QE20150802-32_MS3-results	rk_1	K237	CUL5_HUMAN Cullin-5 OS=Homo sapiens GN=CUL5	rk_1	10014	37.9302	414.705	4	1.73506	1.73506	0	384.204	4	YADAKLKEEEKR	XL:A-Alkene@237	-3.00756	26.2	0.016	FALSE	FALSE	rk_1	rk_1:K237	165	2	26.20,sp|rk_1|rk_1,237	1	DSSO 14N
Dead-End	QE20150802-33_MS3-results_cleaned	QE20150802-33_MS3-results	rk_1	K237	CUL5_HUMAN Cullin-5 OS=Homo sapiens GN=CUL5	rk_1	9644	36.3867	414.46	4	-590.327	16.0176	-1	384.205	4	YADAKLKEEEKR	XL:A-Alkene@237	-3.78839	25.7	0.15	FALSE	FALSE	rk_1	rk_1:K237	165	2	25.70,sp|rk_1|rk_1,237	1	DSSO 14N
Dead-End	QE20150802-33_MS3-results_cleaned	QE20150802-33_MS3-results	rk_1	K237	CUL5_HUMAN Cullin-5 OS=Homo sapiens GN=CUL5	rk_1	10125	38.1156	414.707	4	6.89882	6.89882	0	384.205	4	YADAKLKEEEKR	XL:A-Alkene@237	-4.30895	30.1	0.012	FALSE	FALSE	rk_1	rk_1:K237	165	2	30.10,sp|rk_1|rk_1,237	1	DSSO 14N
Dead-End	QE20150802-34_MS3-results_cleaned	QE20150802-34_MS3-results	rk_1	K237	CUL5_HUMAN Cullin-5 OS=Homo sapiens GN=CUL5	rk_1	9775	36.1391	414.46	4	-590.032	16.3129	-1	522.593	3	YADAKLKEEEKR	XL:A-Thiol(Unsaturated)@237	-1.80372	27.1	0.0021	FALSE	FALSE	rk_1	rk_1:K237	165	2	27.10,sp|rk_1|rk_1,237	1	DSSO 14N
Dead-End	QE20150802-34_MS3-results_cleaned	QE20150802-34_MS3-results	rk_1	K237	CUL5_HUMAN Cullin-5 OS=Homo sapiens GN=CUL5	rk_1	10266	37.8289	414.706	4	3.57926	3.57926	0	384.205	4	YADAKLKEEEKR	XL:A-Alkene@237	-3.78839	23.5	0.2	FALSE	FALSE	rk_1	rk_1:K237	165	2	23.50,sp|rk_1|rk_1,237	1	DSSO 14N
Dead-End	QE20150802-35_MS3-results_cleaned	QE20150802-35_MS3-results	rk_1	K237	CUL5_HUMAN Cullin-5 OS=Homo sapiens GN=CUL5	rk_1	10235	38.3006	414.701	4	-6.67449	-6.67449	0	384.205	4	YADAKLKEEEKR	XL:A-Alkene@237	-5.08977	26.1	0.025	FALSE	FALSE	rk_1	rk_1:K237	165	2	26.10,sp|rk_1|rk_1,237	1	DSSO 14N
Dead-End	QE20150802-35_MS3-results_cleaned	QE20150802-35_MS3-results	rk_1	K237	CUL5_HUMAN Cullin-5 OS=Homo sapiens GN=CUL5	rk_1	10240	38.3164	414.706	4	4.1694	4.1694	0	392.198	4	YADAKLKEEEKR	XL:A-Thiol(Unsaturated)@237	-3.66612	20.9	0.32	FALSE	FALSE	rk_1	rk_1:K237	165	2	20.90,sp|rk_1|rk_1,237	1	DSSO 14N
Dead-End	QE20150802-36_MS3-results_cleaned	QE20150802-36_MS3-results	rk_1	K237	CUL5_HUMAN Cullin-5 OS=Homo sapiens GN=CUL5	rk_1	10423	38.6863	414.706	4	3.65303	3.65303	0	384.204	4	YADAKLKEEEKR	XL:A-Alkene@237	-3.52811	24.5	0.071	FALSE	FALSE	rk_1	rk_1:K237	165	2	24.50,sp|rk_1|rk_1,237	1	DSSO 14N
Dead-End	VE20150103-09_MS3-results_cleaned	VE20150103-09_MS3-results	rk_1	K237	CUL5_HUMAN Cullin-5 OS=Homo sapiens GN=CUL5	rk_1	3225	23.7993	414.701	4	-8.51869	-8.51869	0	392.193	4	YADAKLKEEEKR	XL:A-Thiol(Unsaturated)@237	9.08267	25.7	0.021	FALSE	FALSE	rk_1	rk_1:K237	165	2	25.70,sp|rk_1|rk_1,237	1	DSSO 14N
Dead-End	VE20150103-11_MS3-results_cleaned	VE20150103-11_MS3-results	rk_1	K237	CUL5_HUMAN Cullin-5 OS=Homo sapiens GN=CUL5	rk_1	3355	24.3377	414.701	4	-8.14985	-8.14985	0	384.2	4	YADAKLKEEEKR	XL:A-Alkene@237	7.92421	26.5	0.083	FALSE	FALSE	rk_1	rk_1:K237	165	2	26.50,sp|rk_1|rk_1,237	1	DSSO 14N
Dead-End	VE20150103-12_MS3-results_cleaned	VE20150103-12_MS3-results	rk_1	K237	CUL5_HUMAN Cullin-5 OS=Homo sapiens GN=CUL5	rk_1	3435	24.7967	414.7	4	-8.9613	-8.9613	0	384.2	4	YADAKLKEEEKR	XL:A-Alkene@237	8.44478	26.8	0.054	FALSE	FALSE	rk_1	rk_1:K237	165	2	26.80,sp|rk_1|rk_1,237	1	DSSO 14N
Dead-End	VE20150103-13_MS3-results_cleaned	VE20150103-13_MS3-results	rk_1	K237	CUL5_HUMAN Cullin-5 OS=Homo sapiens GN=CUL5	rk_1	3061	24.4448	414.701	4	-8.44492	-8.44492	0	392.193	4	YADAKLKEEEKR	XL:A-Thiol(Unsaturated)@237	8.31774	18.4	0.33	FALSE	FALSE	rk_1	rk_1:K237	165	2	18.40,sp|rk_1|rk_1,237	1	DSSO 14N
Dead-End	VE20150618-03_A_MS3-results_cleaned	VE20150618-03_A_MS3-results	rk_1	K237	CUL5_HUMAN Cullin-5 OS=Homo sapiens GN=CUL5	rk_1	5933	25.048	414.7	4	-8.73999	-8.73999	0	392.192	4	YADAKLKEEEKR	XL:A-Thiol(Unsaturated)@237	9.59263	21.1	0.26	FALSE	FALSE	rk_1	rk_1:K237	165	2	21.10,sp|rk_1|rk_1,237	1	DSSO 14N
Dead-End	VE20150618-03_MS3-results_cleaned	VE20150618-03_MS3-results	rk_1	K237	CUL5_HUMAN Cullin-5 OS=Homo sapiens GN=CUL5	rk_1	5733	24.3267	414.702	4	-4.24015	-4.24015	0	392.193	4	YADAKLKEEEKR	XL:A-Thiol(Unsaturated)@237	8.8277	24.6	0.064	FALSE	FALSE	rk_1	rk_1:K237	165	2	24.60,sp|rk_1|rk_1,237	1	DSSO 14N
Dead-End	VE20150618-04_A_MS3-results_cleaned	VE20150618-04_A_MS3-results	rk_1	K237	CUL5_HUMAN Cullin-5 OS=Homo sapiens GN=CUL5	rk_1	6327	24.8012	414.7	4	-9.10883	-9.10883	0	384.199	4	YADAKLKEEEKR	XL:A-Alkene@237	10.2668	24.6	0.19	FALSE	FALSE	rk_1	rk_1:K237	165	2	24.60,sp|rk_1|rk_1,237	1	DSSO 14N
Dead-End	VE20150618-04_MS3-results_cleaned	VE20150618-04_MS3-results	rk_1	K237	CUL5_HUMAN Cullin-5 OS=Homo sapiens GN=CUL5	rk_1	5565	24.2617	414.702	4	-6.01058	-6.01058	0	384.2	4	YADAKLKEEEKR	XL:A-Alkene@237	7.14336	31	0.0079	FALSE	FALSE	rk_1	rk_1:K237	165	2	31.00,sp|rk_1|rk_1,237	1	DSSO 14N
Dead-End	VE20150618-05_A_MS3-results_cleaned	VE20150618-05_A_MS3-results	rk_1	K237	CUL5_HUMAN Cullin-5 OS=Homo sapiens GN=CUL5	rk_1	5779	24.7462	414.7	4	-10.5842	-10.5842	0	384.199	4	YADAKLKEEEKR	XL:A-Alkene@237	11.0476	23	0.1	FALSE	FALSE	rk_1	rk_1:K237	165	2	23.00,sp|rk_1|rk_1,237	1	DSSO 14N
Dead-End	VE20150618-05_MS3-results_cleaned	VE20150618-05_MS3-results	rk_1	K237	CUL5_HUMAN Cullin-5 OS=Homo sapiens GN=CUL5	rk_1	5450	24.4585	414.702	4	-3.87131	-3.87131	0	392.193	4	YADAKLKEEEKR	XL:A-Thiol(Unsaturated)@237	8.06276	23.5	0.18	FALSE	FALSE	rk_1	rk_1:K237	165	2	23.50,sp|rk_1|rk_1,237	1	DSSO 14N
Dead-End	VE20150618-06_A_MS3-results_cleaned	VE20150618-06_A_MS3-results	rk_1	K237	CUL5_HUMAN Cullin-5 OS=Homo sapiens GN=CUL5	rk_1	6015	24.7914	414.7	4	-8.9613	-8.9613	0	392.192	4	YADAKLKEEEKR	XL:A-Thiol(Unsaturated)@237	10.1026	24	0.11	FALSE	FALSE	rk_1	rk_1:K237	165	2	24.00,sp|rk_1|rk_1,237	1	DSSO 14N
Dead-End	VE20150618-06_MS3-results_cleaned	VE20150618-06_MS3-results	rk_1	K237	CUL5_HUMAN Cullin-5 OS=Homo sapiens GN=CUL5	rk_1	5858	24.9449	414.701	4	-7.78101	-7.78101	0	392.192	4	YADAKLKEEEKR	XL:A-Thiol(Unsaturated)@237	9.84761	28.8	0.016	FALSE	FALSE	rk_1	rk_1:K237	165	2	28.80,sp|rk_1|rk_1,237	1	DSSO 14N
Dead-End	VE20150618-12_MS3-results_cleaned	VE20150618-12_MS3-results	rk_1	K237	CUL5_HUMAN Cullin-5 OS=Homo sapiens GN=CUL5	rk_1	6326	25.1005	414.701	4	-8.29739	-8.29739	0	384.199	4	YADAKLKEEEKR	XL:A-Alkene@237	10.2668	23.9	0.27	FALSE	FALSE	rk_1	rk_1:K237	165	2	23.90,sp|rk_1|rk_1,237	1	DSSO 14N
Dead-End	VE20150902-12_MS3-results_cleaned	VE20150902-12_MS3-results	rk_1	K237	CUL5_HUMAN Cullin-5 OS=Homo sapiens GN=CUL5	rk_1	5075	27.3479	419.969	4	1.64764	1.64764	0	389.467	4	ADAKLKEEEKRAL	XL:A-Alkene@237	1.81476	30	0.063	FALSE	FALSE	rk_1	rk_1:K237	165	2	30.00,sp|rk_1|rk_1,237	1	DSSO 14N
Dead-End	VE20150902-12_MS3-results_cleaned	VE20150902-12_MS3-results	rk_1	K237	CUL5_HUMAN Cullin-5 OS=Homo sapiens GN=CUL5	rk_1	6724	34.5552	499.76	4	0.827901	0.827901	0	477.251	4	ADAKLKEEEKRALRY	XL:A-Thiol(Unsaturated)@237	2.37687	36.7	0.018	FALSE	FALSE	rk_1	rk_1:K237	165	2	36.70,sp|rk_1|rk_1,237	1	DSSO 14N
Dead-End	VE20150902-13_MS3-results_cleaned	VE20150902-13_MS3-results	rk_1	K237	CUL5_HUMAN Cullin-5 OS=Homo sapiens GN=CUL5	rk_1	8020	37.6957	525.266	4	-481.391	-3.15923	-1	503.007	4	MKYADAKLKEEEKRAL	XL:A-Thiol(Unsaturated)@237	6.19974	28.8	0.23	FALSE	FALSE	rk_1	rk_1:K237	165	2	28.80,sp|rk_1|rk_1,237	1	DSSO 14N
Dead-End	VE20150902-14_MS3-results_cleaned	VE20150902-14_MS3-results	rk_1	K237	CUL5_HUMAN Cullin-5 OS=Homo sapiens GN=CUL5	rk_1	6408	33.6182	529.52	4	6.46166	6.46166	0	507.01	4	MKYADAKLKEEEKRAL	Oxidation@231;XL:A-Thiol(Unsaturated)@237	-1.2876	32.4	0.02	FALSE	FALSE	rk_1	rk_1:K237	165	2	32.40,sp|rk_1|rk_1,237	1	DSSO 14N
Dead-End	VE20150902-14_MS3-results_cleaned	VE20150902-14_MS3-results	rk_1	K237	CUL5_HUMAN Cullin-5 OS=Homo sapiens GN=CUL5	rk_1	6674	34.7314	499.762	4	4.25442	4.25442	0	477.253	4	ADAKLKEEEKRALRY	XL:A-Thiol(Unsaturated)@237	-1.81379	27	0.36	FALSE	FALSE	rk_1	rk_1:K237	165	2	27.00,sp|rk_1|rk_1,237	1	DSSO 14N
Dead-End	VE20150902-14_MS3-results_cleaned	VE20150902-14_MS3-results	rk_1	K237	CUL5_HUMAN Cullin-5 OS=Homo sapiens GN=CUL5	rk_1	7733	39.3911	609.311	4	4.55607	4.55607	0	586.801	4	MKYADAKLKEEEKRALRY	Oxidation@231;XL:A-Thiol(Unsaturated)@237	-1.6069	32.1	0.025	FALSE	FALSE	rk_1	rk_1:K237	165	2	32.10,sp|rk_1|rk_1,237	1	DSSO 14N
Dead-End	VE20150902-15_MS3-results_cleaned	VE20150902-15_MS3-results	rk_1	K237	CUL5_HUMAN Cullin-5 OS=Homo sapiens GN=CUL5	rk_1	5497	29.2458	419.725	4	-581.882	16.8438	-1	518.955	3	ADAKLKEEEKRAL	XL:A-Alkene@237	-1.38054	19.7	0.076	FALSE	FALSE	rk_1	rk_1:K237	165	2	19.70,sp|rk_1|rk_1,237	1	DSSO 14N
Dead-End	VE20150902-15_MS3-results_cleaned	VE20150902-15_MS3-results	rk_1	K237	CUL5_HUMAN Cullin-5 OS=Homo sapiens GN=CUL5	rk_1	7336	36.6435	529.52	4	5.19132	5.19132	0	499.017	4	MKYADAKLKEEEKRAL	Oxidation@231;XL:A-Alkene@237	-1.34365	31.9	0.058	FALSE	FALSE	rk_1	rk_1:K237	165	2	31.90,sp|rk_1|rk_1,237	1	DSSO 14N
Dead-End	VE20150902-15_MS3-results_cleaned	VE20150902-15_MS3-results	rk_1	K237	CUL5_HUMAN Cullin-5 OS=Homo sapiens GN=CUL5	rk_1	7719	38.0888	499.762	4	4.98867	4.98867	0	477.252	4	ADAKLKEEEKRALRY	XL:A-Thiol(Unsaturated)@237	-1.60426	24.6	0.3	FALSE	FALSE	rk_1	rk_1:K237	165	2	24.60,sp|rk_1|rk_1,237	1	DSSO 14N
Dead-End	VE20150903-12_MS3-results_cleaned	VE20150903-12_MS3-results	rk_1	K237	CUL5_HUMAN Cullin-5 OS=Homo sapiens GN=CUL5	rk_1	7295	42.0393	499.76	4	1.13384	1.13384	0	477.251	4	ADAKLKEEEKRALRY	XL:A-Thiol(Unsaturated)@237	1.3292	25.5	0.028	FALSE	FALSE	rk_1	rk_1:K237	165	2	25.50,sp|rk_1|rk_1,237	1	DSSO 14N
Dead-End	VE20150903-14_MS3-results_cleaned	VE20150903-14_MS3-results	rk_1	K237	CUL5_HUMAN Cullin-5 OS=Homo sapiens GN=CUL5	rk_1	7688	41.704	529.52	4	4.96035	4.96035	0	507.01	4	MKYADAKLKEEEKRAL	Oxidation@231;XL:A-Thiol(Unsaturated)@237	-2.47101	32	0.024	FALSE	FALSE	rk_1	rk_1:K237	165	2	32.00,sp|rk_1|rk_1,237	1	DSSO 14N
Dead-End	VE20150903-15_MS3-results_cleaned	VE20150903-15_MS3-results	rk_1	K237	CUL5_HUMAN Cullin-5 OS=Homo sapiens GN=CUL5	rk_1	8575	43.8448	400.011	5	4.5231	4.5231	0	375.609	5	ADAKLKEEEKRALRY	XL:A-Alkene@237	-2.31985	19.8	0.45	FALSE	FALSE	rk_1	rk_1:K237	165	2	19.80,sp|rk_1|rk_1,237	1	DSSO 14N
Dead-End	VE20150903-18_MS3-results_cleaned	VE20150903-18_MS3-results	rk_1	K237	CUL5_HUMAN Cullin-5 OS=Homo sapiens GN=CUL5	rk_1	8695	47.4971	499.763	4	5.72293	5.72293	0	469.26	4	ADAKLKEEEKRALRY	XL:A-Alkene@237	-1.66925	28.2	0.05	FALSE	FALSE	rk_1	rk_1:K237	165	2	28.20,sp|rk_1|rk_1,237	1	DSSO 14N
Dead-End	VE20150907-05_MS3-results_cleaned	VE20150907-05_MS3-results	rk_1	K237	CUL5_HUMAN Cullin-5 OS=Homo sapiens GN=CUL5	rk_1	6499	37.7106	499.757	4	-5.84157	-5.84157	0	477.247	4	ADAKLKEEEKRALRY	XL:A-Thiol(Unsaturated)@237	9.71061	29.4	0.22	FALSE	FALSE	rk_1	rk_1:K237	165	2	29.40,sp|rk_1|rk_1,237	1	DSSO 14N
Dead-End	VE20150907-08_MS3-results_cleaned	VE20150907-08_MS3-results	rk_1	K237	CUL5_HUMAN Cullin-5 OS=Homo sapiens GN=CUL5	rk_1	7111	38.965	499.761	4	2.41878	2.41878	0	477.252	4	ADAKLKEEEKRALRY	XL:A-Thiol(Unsaturated)@237	0.491067	28.6	0.2	FALSE	FALSE	rk_1	rk_1:K237	165	2	28.60,sp|rk_1|rk_1,237	1	DSSO 14N
Dead-End	VE20150907-09_MS3-results_cleaned	VE20150907-09_MS3-results	rk_1	K237	CUL5_HUMAN Cullin-5 OS=Homo sapiens GN=CUL5	rk_1	6382	34.3053	529.518	4	1.14933	1.14933	0	507.007	4	MKYADAKLKEEEKRAL	Oxidation@231;XL:A-Thiol(Unsaturated)@237	4.82671	28.1	0.22	FALSE	FALSE	rk_1	rk_1:K237	165	2	28.10,sp|rk_1|rk_1,237	1	DSSO 14N
Dead-End	VE20150907-10_MS3-results_cleaned	VE20150907-10_MS3-results	rk_1	K237	CUL5_HUMAN Cullin-5 OS=Homo sapiens GN=CUL5	rk_1	5367	31.6204	419.968	4	-0.537596	-0.537596	0	389.466	4	ADAKLKEEEKRAL	XL:A-Alkene@237	4.38239	28.1	0.056	FALSE	FALSE	rk_1	rk_1:K237	165	2	28.10,sp|rk_1|rk_1,237	1	DSSO 14N
Dead-End	VE20160226-07_MS3-results_cleaned	VE20160226-07_MS3-results	rk_1	K237	CUL5_HUMAN Cullin-5 OS=Homo sapiens GN=CUL5	rk_1	5420	34.0588	419.969	4	0.263655	0.263655	0	389.468	4	ADAKLKEEEKRAL	XL:A-Alkene@237	-0.239326	24	0.33	FALSE	FALSE	rk_1	rk_1:K237	165	2	24.00,sp|rk_1|rk_1,237	1	DSSO 14N
Dead-End	VE20160226-07_MS3-results_cleaned	VE20160226-07_MS3-results	rk_1	K237	CUL5_HUMAN Cullin-5 OS=Homo sapiens GN=CUL5	rk_1	6694	40.7793	499.76	4	-0.27348	-0.27348	0	469.258	4	ADAKLKEEEKRALRY	XL:A-Alkene@237	0.674868	19.8	0.18	FALSE	FALSE	rk_1	rk_1:K237	165	2	19.80,sp|rk_1|rk_1,237	1	DSSO 14N
Dead-End	VE20160226-07_MS3-results_cleaned	VE20160226-07_MS3-results	rk_1	K237	CUL5_HUMAN Cullin-5 OS=Homo sapiens GN=CUL5	rk_1	7365	44.1238	525.518	4	0.246983	0.246983	0	503.009	4	MKYADAKLKEEEKRAL	XL:A-Thiol(Unsaturated)@237	2.22365	32.1	0.021	FALSE	FALSE	rk_1	rk_1:K237	165	2	32.10,sp|rk_1|rk_1,237	1	DSSO 14N
Dead-End	VE20160226-07_MS3-results_cleaned	VE20160226-07_MS3-results	rk_1	K237	CUL5_HUMAN Cullin-5 OS=Homo sapiens GN=CUL5	rk_1	7682	45.7354	605.309	4	-1.25464	-1.25464	0	574.808	4	MKYADAKLKEEEKRALRY	XL:A-Alkene@237	0.540595	28.9	0.12	FALSE	FALSE	rk_1	rk_1:K237	165	2	28.90,sp|rk_1|rk_1,237	1	DSSO 14N
Dead-End	VE20160226-08_MS3-results_cleaned	VE20160226-08_MS3-results	rk_1	K237	CUL5_HUMAN Cullin-5 OS=Homo sapiens GN=CUL5	rk_1	7176	40.4786	499.761	4	2.3576	2.3576	0	469.258	4	ADAKLKEEEKRALRY	XL:A-Alkene@237	0.887971	19.4	0.21	FALSE	FALSE	rk_1	rk_1:K237	165	2	19.40,sp|rk_1|rk_1,237	1	DSSO 14N
Dead-End	VE20160226-14_MS3-results_cleaned	VE20160226-14_MS3-results	rk_1	K237	CUL5_HUMAN Cullin-5 OS=Homo sapiens GN=CUL5	rk_1	6792	33.1916	419.969	4	1.42911	1.42911	0	389.468	4	ADAKLKEEEKRAL	XL:A-Alkene@237	0.0174342	17.9	0.43	FALSE	FALSE	rk_1	rk_1:K237	165	2	17.90,sp|rk_1|rk_1,237	1	DSSO 14N
Dead-End	VE20160226-19_MS3-results_cleaned	VE20160226-19_MS3-results	rk_1	K237	CUL5_HUMAN Cullin-5 OS=Homo sapiens GN=CUL5	rk_1	6092	33.8833	419.969	4	1.79332	1.79332	0	389.468	4	ADAKLKEEEKRAL	XL:A-Alkene@237	-1.26637	25.3	0.4	FALSE	FALSE	rk_1	rk_1:K237	165	2	25.30,sp|rk_1|rk_1,237	1	DSSO 14N
Dead-End	VE20160226-22_MS3-results_cleaned	VE20160226-22_MS3-results	rk_1	K237	CUL5_HUMAN Cullin-5 OS=Homo sapiens GN=CUL5	rk_1	8088	40.0603	499.76	4	1.01146	1.01146	0	477.252	4	ADAKLKEEEKRALRY	XL:A-Thiol(Unsaturated)@237	-0.766131	24.6	0.3	FALSE	FALSE	rk_1	rk_1:K237	165	2	24.60,sp|rk_1|rk_1,237	1	DSSO 14N
Dead-End	VE20160226-23_MS3-results_cleaned	VE20160226-23_MS3-results	rk_1	K237	CUL5_HUMAN Cullin-5 OS=Homo sapiens GN=CUL5	rk_1	6881	33.351	419.969	4	0.336497	0.336497	0	389.468	4	ADAKLKEEEKRAL	XL:A-Alkene@237	-1.00961	24.1	0.25	FALSE	FALSE	rk_1	rk_1:K237	165	2	24.10,sp|rk_1|rk_1,237	1	DSSO 14N
Dead-End	VE20160226-25_MS3-results_cleaned	VE20160226-25_MS3-results	rk_1	K237	CUL5_HUMAN Cullin-5 OS=Homo sapiens GN=CUL5	rk_1	7875	40.9621	499.76	4	-0.27348	-0.27348	0	469.259	4	ADAKLKEEEKRALRY	XL:A-Alkene@237	-0.390642	30.6	0.071	FALSE	FALSE	rk_1	rk_1:K237	165	2	30.60,sp|rk_1|rk_1,237	1	DSSO 14N
Dead-End	VE20160226-29_MS3-results_cleaned	VE20160226-29_MS3-results	rk_1	K237	CUL5_HUMAN Cullin-5 OS=Homo sapiens GN=CUL5	rk_1	9082	39.5419	499.759	4	-1.13011	-1.13011	0	469.257	4	ADAKLKEEEKRALRY	XL:A-Alkene@237	2.59279	26.3	0.12	FALSE	FALSE	rk_1	rk_1:K237	165	2	26.30,sp|rk_1|rk_1,237	1	DSSO 14N
Dead-End	VE20160714-126-results_cleaned	VE20160714-126-results	rk_1	K237	CUL5_HUMAN Cullin-5 OS=Homo sapiens GN=CUL5	rk_1	2653	21.7935	414.705	4	1.14492	1.14492	0	384.202	4	YADAKLKEEEKR	XL:A-Alkene@237	1.67746	26.9	0.021	FALSE	FALSE	rk_1	rk_1:K237	165	2	26.90,sp|rk_1|rk_1,237	1	DSSO 14N
Dead-End	VE20160714-127-results_cleaned	VE20160714-127-results	rk_1	K237	CUL5_HUMAN Cullin-5 OS=Homo sapiens GN=CUL5	rk_1	2663	21.5714	414.705	4	2.17767	2.17767	0	384.202	4	YADAKLKEEEKR	XL:A-Alkene@237	2.19802	28.6	0.037	FALSE	FALSE	rk_1	rk_1:K237	165	2	28.60,sp|rk_1|rk_1,237	1	DSSO 14N
Dead-End	VE20160714-13-results_cleaned	VE20160714-13-results	rk_1	K237	CUL5_HUMAN Cullin-5 OS=Homo sapiens GN=CUL5	rk_1	2960	21.2983	414.705	4	2.25144	2.25144	0	384.203	4	YADAKLKEEEKR	XL:A-Alkene@237	-0.1445	29.2	0.007	FALSE	FALSE	rk_1	rk_1:K237	165	2	29.20,sp|rk_1|rk_1,237	1	DSSO 14N
Dead-End	VE20160714-130-results_cleaned	VE20160714-130-results	rk_1	K237	CUL5_HUMAN Cullin-5 OS=Homo sapiens GN=CUL5	rk_1	3117	21.5956	414.704	4	-0.182908	-0.182908	0	384.202	4	YADAKLKEEEKR	XL:A-Alkene@237	2.97886	26	0.073	FALSE	FALSE	rk_1	rk_1:K237	165	2	26.00,sp|rk_1|rk_1,237	1	DSSO 14N
Dead-End	VE20160714-133-results_cleaned	VE20160714-133-results	rk_1	K237	CUL5_HUMAN Cullin-5 OS=Homo sapiens GN=CUL5	rk_1	2849	21.5801	414.704	4	-0.0353723	-0.0353723	0	392.195	4	YADAKLKEEEKR	XL:A-Thiol(Unsaturated)@237	2.19829	22.7	0.23	FALSE	FALSE	rk_1	rk_1:K237	165	2	22.70,sp|rk_1|rk_1,237	1	DSSO 14N
Dead-End	VE20160714-14-results_cleaned	VE20160714-14-results	rk_1	K237	CUL5_HUMAN Cullin-5 OS=Homo sapiens GN=CUL5	rk_1	2937	20.5557	414.458	4	-594.384	11.9579	-1	522.591	3	YADAKLKEEEKR	XL:A-Thiol(Unsaturated)@237	2.59742	20.1	0.00082	FALSE	FALSE	rk_1	rk_1:K237	165	2	20.10,sp|rk_1|rk_1,237	1	DSSO 14N
Dead-End	VE20160714-14-results_cleaned	VE20160714-14-results	rk_1	K237	CUL5_HUMAN Cullin-5 OS=Homo sapiens GN=CUL5	rk_1	3098	21.4009	414.704	4	0.776075	0.776075	0	384.202	4	YADAKLKEEEKR	XL:A-Alkene@237	1.67746	21.3	0.44	FALSE	FALSE	rk_1	rk_1:K237	165	2	21.30,sp|rk_1|rk_1,237	1	DSSO 14N
Dead-End	VE20160714-145-results_cleaned	VE20160714-145-results	rk_1	K237	CUL5_HUMAN Cullin-5 OS=Homo sapiens GN=CUL5	rk_1	2699	21.913	414.705	4	1.51376	1.51376	0	384.203	4	YADAKLKEEEKR	XL:A-Alkene@237	1.1569	24	0.21	FALSE	FALSE	rk_1	rk_1:K237	165	2	24.00,sp|rk_1|rk_1,237	1	DSSO 14N
Dead-End	VE20160714-148-results_cleaned	VE20160714-148-results	rk_1	K237	CUL5_HUMAN Cullin-5 OS=Homo sapiens GN=CUL5	rk_1	3173	21.4469	414.704	4	-0.47798	-0.47798	0	392.196	4	YADAKLKEEEKR	XL:A-Thiol(Unsaturated)@237	1.17839	23	0.31	FALSE	FALSE	rk_1	rk_1:K237	165	2	23.00,sp|rk_1|rk_1,237	1	DSSO 14N
Dead-End	VE20160714-17-results_cleaned	VE20160714-17-results	rk_1	K237	CUL5_HUMAN Cullin-5 OS=Homo sapiens GN=CUL5	rk_1	3251	21.2254	414.705	4	1.8826	1.8826	0	384.204	4	YADAKLKEEEKR	XL:A-Alkene@237	-0.925336	28.6	0.057	FALSE	FALSE	rk_1	rk_1:K237	165	2	28.60,sp|rk_1|rk_1,237	1	DSSO 14N
Dead-End	VE20160714-19-results_cleaned	VE20160714-19-results	rk_1	K237	CUL5_HUMAN Cullin-5 OS=Homo sapiens GN=CUL5	rk_1	3015	21.4215	414.705	4	3.35795	3.35795	0	384.204	4	YADAKLKEEEKR	XL:A-Alkene@237	-1.70617	27.7	0.035	FALSE	FALSE	rk_1	rk_1:K237	165	2	27.70,sp|rk_1|rk_1,237	1	DSSO 14N
Dead-End	VE20160714-22-results_cleaned	VE20160714-22-results	rk_1	K237	CUL5_HUMAN Cullin-5 OS=Homo sapiens GN=CUL5	rk_1	4177	27.2086	499.761	4	2.72472	2.72472	0	469.258	4	YADAKLKEEEKRALR	XL:A-Alkene@237	0.674868	24.8	0.15	FALSE	FALSE	rk_1	rk_1:K237	165	2	24.80,sp|rk_1|rk_1,237	1	DSSO 14N
Dead-End	VE20160714-23-results_cleaned	VE20160714-23-results	rk_1	K237	CUL5_HUMAN Cullin-5 OS=Homo sapiens GN=CUL5	rk_1	3005	20.5423	414.458	4	-594.015	12.327	-1	511.935	3	YADAKLKEEEKR	XL:A-Alkene@237	0.782301	18	0.29	FALSE	FALSE	rk_1	rk_1:K237	165	2	18.00,sp|rk_1|rk_1,237	1	DSSO 14N
Dead-End	VE20160714-23-results_cleaned	VE20160714-23-results	rk_1	K237	CUL5_HUMAN Cullin-5 OS=Homo sapiens GN=CUL5	rk_1	3169	21.4109	414.705	4	1.80883	1.80883	0	384.203	4	YADAKLKEEEKR	XL:A-Alkene@237	-0.665058	27.5	0.014	FALSE	FALSE	rk_1	rk_1:K237	165	2	27.50,sp|rk_1|rk_1,237	1	DSSO 14N
Dead-End	VE20160714-25-results_cleaned	VE20160714-25-results	rk_1	K237	CUL5_HUMAN Cullin-5 OS=Homo sapiens GN=CUL5	rk_1	3068	21.8255	414.459	4	-592.54	13.8032	-1	392.196	4	YADAKLKEEEKR	XL:A-Thiol(Unsaturated)@237	0.92341	24.4	0.31	FALSE	FALSE	rk_1	rk_1:K237	165	2	24.40,sp|rk_1|rk_1,237	1	DSSO 14N
Dead-End	VE20160714-25-results_cleaned	VE20160714-25-results	rk_1	K237	CUL5_HUMAN Cullin-5 OS=Homo sapiens GN=CUL5	rk_1	3241	22.6145	414.704	4	0.702307	0.702307	0	384.203	4	YADAKLKEEEKR	XL:A-Alkene@237	-0.1445	31	0.013	FALSE	FALSE	rk_1	rk_1:K237	165	2	31.00,sp|rk_1|rk_1,237	1	DSSO 14N
Dead-End	VE20160714-26-results_cleaned	VE20160714-26-results	rk_1	K237	CUL5_HUMAN Cullin-5 OS=Homo sapiens GN=CUL5	rk_1	3170	21.4752	414.459	4	-593.573	12.7698	-1	522.592	3	YADAKLKEEEKR	XL:A-Thiol(Unsaturated)@237	0.109812	24.3	0.013	FALSE	FALSE	rk_1	rk_1:K237	165	2	24.30,sp|rk_1|rk_1,237	1	DSSO 14N
Dead-End	VE20160714-26-results_cleaned	VE20160714-26-results	rk_1	K237	CUL5_HUMAN Cullin-5 OS=Homo sapiens GN=CUL5	rk_1	3341	22.1704	414.705	4	3.28419	3.28419	0	384.203	4	YADAKLKEEEKR	XL:A-Alkene@237	1.41718	31.7	0.0079	FALSE	FALSE	rk_1	rk_1:K237	165	2	31.70,sp|rk_1|rk_1,237	1	DSSO 14N
Dead-End	VE20160714-28-results_cleaned	VE20160714-28-results	rk_1	K237	CUL5_HUMAN Cullin-5 OS=Homo sapiens GN=CUL5	rk_1	3563	21.6904	414.705	4	2.47274	2.47274	0	392.196	4	YADAKLKEEEKR	XL:A-Thiol(Unsaturated)@237	0.92341	28.2	0.033	FALSE	FALSE	rk_1	rk_1:K237	165	2	28.20,sp|rk_1|rk_1,237	1	DSSO 14N
Dead-End	VE20160714-28-results_cleaned	VE20160714-28-results	rk_1	K237	CUL5_HUMAN Cullin-5 OS=Homo sapiens GN=CUL5	rk_1	8522	39.8363	902.433	4	-275.389	2.80409	-1	880.179	4	TQAPSYLQQNGVQNYMKYADAKLKEEEKR	Deamidated@229;XL:A-Thiol(Unsaturated)@237	-6.23162	30.8	0.085	FALSE	FALSE	rk_1	rk_1:K237	165	2	30.80,sp|rk_1|rk_1,237	1	DSSO 14N
Dead-End	VE20160714-29-results_cleaned	VE20160714-29-results	rk_1	K237	CUL5_HUMAN Cullin-5 OS=Homo sapiens GN=CUL5	rk_1	3703	21.3277	414.705	4	1.07115	1.07115	0	392.196	4	YADAKLKEEEKR	XL:A-Thiol(Unsaturated)@237	1.17839	22.2	0.4	FALSE	FALSE	rk_1	rk_1:K237	165	2	22.20,sp|rk_1|rk_1,237	1	DSSO 14N
Dead-End	VE20160714-31-results_cleaned	VE20160714-31-results	rk_1	K237	CUL5_HUMAN Cullin-5 OS=Homo sapiens GN=CUL5	rk_1	3290	21.2422	414.705	4	1.21868	1.21868	0	392.195	4	YADAKLKEEEKR	XL:A-Thiol(Unsaturated)@237	1.68834	27.1	0.032	FALSE	FALSE	rk_1	rk_1:K237	165	2	27.10,sp|rk_1|rk_1,237	1	DSSO 14N
Dead-End	VE20160714-32-results_cleaned	VE20160714-32-results	rk_1	K237	CUL5_HUMAN Cullin-5 OS=Homo sapiens GN=CUL5	rk_1	3427	21.173	414.705	4	1.8826	1.8826	0	384.203	4	YADAKLKEEEKR	XL:A-Alkene@237	0.896617	26.1	0.47	FALSE	FALSE	rk_1	rk_1:K237	165	2	26.10,sp|rk_1|rk_1,237	1	DSSO 14N
Dead-End	VE20160714-34-results_cleaned	VE20160714-34-results	rk_1	K237	CUL5_HUMAN Cullin-5 OS=Homo sapiens GN=CUL5	rk_1	3267	21.5027	414.704	4	0.997379	0.997379	0	392.195	4	YADAKLKEEEKR	XL:A-Thiol(Unsaturated)@237	1.94331	23.7	0.035	FALSE	FALSE	rk_1	rk_1:K237	165	2	23.70,sp|rk_1|rk_1,237	1	DSSO 14N
Dead-End	VE20160714-71-results_cleaned	VE20160714-71-results	rk_1	K237	CUL5_HUMAN Cullin-5 OS=Homo sapiens GN=CUL5	rk_1	4323	27.4009	499.76	4	1.50097	1.50097	0	469.258	4	YADAKLKEEEKRALR	XL:A-Alkene@237	0.674868	27.8	0.1	FALSE	FALSE	rk_1	rk_1:K237	165	2	27.80,sp|rk_1|rk_1,237	1	DSSO 14N
Dead-End	VE20160714-72-results_cleaned	VE20160714-72-results	rk_1	K237	CUL5_HUMAN Cullin-5 OS=Homo sapiens GN=CUL5	rk_1	3336	21.5276	414.705	4	1.36622	1.36622	0	384.203	4	YADAKLKEEEKR	XL:A-Alkene@237	1.1569	28.8	0.082	FALSE	FALSE	rk_1	rk_1:K237	165	2	28.80,sp|rk_1|rk_1,237	1	DSSO 14N
Dead-End	VE20160714-75-results_cleaned	VE20160714-75-results	rk_1	K237	CUL5_HUMAN Cullin-5 OS=Homo sapiens GN=CUL5	rk_1	3308	21.6545	414.704	4	0.997379	0.997379	0	384.202	4	YADAKLKEEEKR	XL:A-Alkene@237	1.93774	25.1	0.057	FALSE	FALSE	rk_1	rk_1:K237	165	2	25.10,sp|rk_1|rk_1,237	1	DSSO 14N
Dead-End	VE20160714-77-results_cleaned	VE20160714-77-results	rk_1	K237	CUL5_HUMAN Cullin-5 OS=Homo sapiens GN=CUL5	rk_1	3446	21.6381	414.705	4	1.36622	1.36622	0	384.203	4	YADAKLKEEEKR	XL:A-Alkene@237	0.636337	28.1	0.077	FALSE	FALSE	rk_1	rk_1:K237	165	2	28.10,sp|rk_1|rk_1,237	1	DSSO 14N
Dead-End	VE20160714-83-results_cleaned	VE20160714-83-results	rk_1	K237	CUL5_HUMAN Cullin-5 OS=Homo sapiens GN=CUL5	rk_1	2967	21.2759	414.459	4	-593.499	12.8437	-1	392.195	4	YADAKLKEEEKR	XL:A-Thiol(Unsaturated)@237	2.19829	23.7	0.14	FALSE	FALSE	rk_1	rk_1:K237	165	2	23.70,sp|rk_1|rk_1,237	1	DSSO 14N
Dead-End	VE20160714-83-results_cleaned	VE20160714-83-results	rk_1	K237	CUL5_HUMAN Cullin-5 OS=Homo sapiens GN=CUL5	rk_1	3082	21.9275	414.704	4	-0.0353723	-0.0353723	0	392.196	4	YADAKLKEEEKR	XL:A-Thiol(Unsaturated)@237	1.43336	26.2	0.023	FALSE	FALSE	rk_1	rk_1:K237	165	2	26.20,sp|rk_1|rk_1,237	1	DSSO 14N
Dead-End	VE20160714-84-results_cleaned	VE20160714-84-results	rk_1	K237	CUL5_HUMAN Cullin-5 OS=Homo sapiens GN=CUL5	rk_1	2724	21.8706	414.704	4	0.112164	0.112164	0	392.195	4	YADAKLKEEEKR	XL:A-Thiol(Unsaturated)@237	2.19829	23.5	0.48	FALSE	FALSE	rk_1	rk_1:K237	165	2	23.50,sp|rk_1|rk_1,237	1	DSSO 14N
Dead-End	VE20160714-89-results_cleaned	VE20160714-89-results	rk_1	K237	CUL5_HUMAN Cullin-5 OS=Homo sapiens GN=CUL5	rk_1	3407	21.6619	414.705	4	1.14492	1.14492	0	384.203	4	YADAKLKEEEKR	XL:A-Alkene@237	1.1569	27.8	0.037	FALSE	FALSE	rk_1	rk_1:K237	165	2	27.80,sp|rk_1|rk_1,237	1	DSSO 14N
Dead-End	VE20160714-91-results_cleaned	VE20160714-91-results	rk_1	K237	CUL5_HUMAN Cullin-5 OS=Homo sapiens GN=CUL5	rk_1	3228	22.0424	414.705	4	1.66129	1.66129	0	384.202	4	YADAKLKEEEKR	XL:A-Alkene@237	1.67746	26.4	0.12	FALSE	FALSE	rk_1	rk_1:K237	165	2	26.40,sp|rk_1|rk_1,237	1	DSSO 14N
Dead-End	VE20160714-94-results_cleaned	VE20160714-94-results	rk_1	K237	CUL5_HUMAN Cullin-5 OS=Homo sapiens GN=CUL5	rk_1	2991	22.0381	414.705	4	1.07115	1.07115	0	384.203	4	YADAKLKEEEKR	XL:A-Alkene@237	0.636337	29.4	0.052	FALSE	FALSE	rk_1	rk_1:K237	165	2	29.40,sp|rk_1|rk_1,237	1	DSSO 14N
Dead-End	QE20150802-32_MS3-results_cleaned	QE20150802-32_MS3-results	rk_1	K237;K239	CUL5_HUMAN Cullin-5 OS=Homo sapiens GN=CUL5	rk_1	21688	74.493	946.445	4	6.35936	6.35936	0	893.433	4	TQAPSYLQQNGVQNYMKYADAKLKEEEKR	XL:A-Alkene@237;XL:A-Thiol(Unsaturated)@239	-2.73962	28.6	0.024	FALSE	FALSE	rk_1	rk_1:K237;K239	1	1	28.60,sp|rk_1|rk_1,237;239	2	DSSO 14N
Dead-End	QE20150802-30_MS3-results_cleaned	QE20150802-30_MS3-results	rk_1	K237;K243	CUL5_HUMAN Cullin-5 OS=Homo sapiens GN=CUL5	rk_1	14457	55.4447	544.269	4	931.578	7.25658	2	498.749	4	YADAKLKEEEKRALR	XL:A-Thiol(Unsaturated)@237;XL:A-Thiol(Unsaturated)@243	-3.22164	19.9	0.49	FALSE	FALSE	rk_1	rk_1:K237;K243	2	1	19.90,sp|rk_1|rk_1,237;243	2	DSSO 14N
Dead-End	VE20150902-15_MS3-results_cleaned	VE20150902-15_MS3-results	rk_1	K237;K243	CUL5_HUMAN Cullin-5 OS=Homo sapiens GN=CUL5	rk_1	10044	47.3685	543.766	4	5.96813	5.96813	0	490.755	4	ADAKLKEEEKRALRY	XL:A-Alkene@237;XL:A-Thiol(Unsaturated)@243	-2.08752	23.4	0.44	FALSE	FALSE	rk_1	rk_1:K237;K243	2	1	23.40,sp|rk_1|rk_1,237;243	2	DSSO 14N
Dead-End	QE20150425-10_MS3-results_cleaned	QE20150425-10_MS3-results	rk_1	K237|K239	CUL5_HUMAN Cullin-5 OS=Homo sapiens GN=CUL5	rk_1	4674	32.0949	414.707	4	6.89882	6.89882	0	384.206	4	YADAKLKEEEKR	XL:A-Alkene@237|XL:A-Alkene@239	-7.17198	25.7	0.097	FALSE	FALSE	rk_1	rk_1:K237|K239	13	0	25.70,sp|rk_1|rk_1,;237|239	1	DSSO 14N
Dead-End	QE20150425-12_MS3-results_cleaned	QE20150425-12_MS3-results	rk_1	K237|K239	CUL5_HUMAN Cullin-5 OS=Homo sapiens GN=CUL5	rk_1	5323	31.8091	414.461	4	-586.491	19.8559	-1	384.205	4	YADAKLKEEEKR	XL:A-Alkene@237|XL:A-Alkene@239	-5.61033	23.5	0.46	FALSE	FALSE	rk_1	rk_1:K237|K239	13	0	23.50,sp|rk_1|rk_1,;237|239	1	DSSO 14N
Dead-End	QE20150802-11_MS3-results_cleaned	QE20150802-11_MS3-results	rk_1	K237|K239	CUL5_HUMAN Cullin-5 OS=Homo sapiens GN=CUL5	rk_1	11302	49.4662	499.764	4	7.80331	7.80331	0	469.261	4	YADAKLKEEEKRALR	XL:A-Alkene@237|XL:A-Alkene@239	-4.43956	15.9	0.11	FALSE	FALSE	rk_1	rk_1:K237|K239	13	0	15.90,sp|rk_1|rk_1,;237|239	1	DSSO 14N
Dead-End	QE20150802-12_MS3-results_cleaned	QE20150802-12_MS3-results	rk_1	K237|K239	CUL5_HUMAN Cullin-5 OS=Homo sapiens GN=CUL5	rk_1	8546	37.864	414.705	4	3.35795	3.35795	0	384.205	4	YADAKLKEEEKR	XL:A-Alkene@237|XL:A-Alkene@239	-4.04867	27.1	0.038	FALSE	FALSE	rk_1	rk_1:K237|K239	13	0	27.10,sp|rk_1|rk_1,;237|239	1	DSSO 14N
Dead-End	QE20150802-14_MS3-results_cleaned	QE20150802-14_MS3-results	rk_1	K237|K239	CUL5_HUMAN Cullin-5 OS=Homo sapiens GN=CUL5	rk_1	8432	36.1586	414.46	4	-589.737	16.6081	-1	384.204	4	YADAKLKEEEKR	XL:A-Alkene@237|XL:A-Alkene@239	-3.26784	28.6	0.081	FALSE	FALSE	rk_1	rk_1:K237|K239	13	0	28.60,sp|rk_1|rk_1,;237|239	1	DSSO 14N
Dead-End	QE20150802-14_MS3-results_cleaned	QE20150802-14_MS3-results	rk_1	K237|K239	CUL5_HUMAN Cullin-5 OS=Homo sapiens GN=CUL5	rk_1	11772	49.6564	499.76	4	0.154834	0.154834	0	469.26	4	YADAKLKEEEKRALR	XL:A-Alkene@237|XL:A-Alkene@239	-3.80026	13.7	0.25	FALSE	FALSE	rk_1	rk_1:K237|K239	13	0	13.70,sp|rk_1|rk_1,;237|239	1	DSSO 14N
Dead-End	VE20160226-19_MS3-results_cleaned	VE20160226-19_MS3-results	rk_1	K237|K239	CUL5_HUMAN Cullin-5 OS=Homo sapiens GN=CUL5	rk_1	8300	43.5275	525.266	4	-481.624	-3.39207	-1	503.009	4	MKYADAKLKEEEKRAL	XL:A-Thiol(Unsaturated)@237|XL:A-Thiol(Unsaturated)@239	2.82006	21.4	0.31	FALSE	FALSE	rk_1	rk_1:K237|K239	13	0	21.40,sp|rk_1|rk_1,;237|239	1	DSSO 14N
Dead-End	VE20160714-74-results_cleaned	VE20160714-74-results	rk_1	K237|K239	CUL5_HUMAN Cullin-5 OS=Homo sapiens GN=CUL5	rk_1	3255	22.0237	414.705	4	1.21868	1.21868	0	392.195	4	YADAKLKEEEKR	XL:A-Thiol(Unsaturated)@237|XL:A-Thiol(Unsaturated)@239	1.68834	25.8	0.13	FALSE	FALSE	rk_1	rk_1:K237|K239	13	0	25.80,sp|rk_1|rk_1,;237|239	1	DSSO 14N
Dead-End	VE20160714-78-results_cleaned	VE20160714-78-results	rk_1	K237|K239	CUL5_HUMAN Cullin-5 OS=Homo sapiens GN=CUL5	rk_1	3643	21.6315	414.705	4	1.73506	1.73506	0	384.202	4	YADAKLKEEEKR	XL:A-Alkene@237|XL:A-Alkene@239	1.67746	24.5	0.31	FALSE	FALSE	rk_1	rk_1:K237|K239	13	0	24.50,sp|rk_1|rk_1,;237|239	1	DSSO 14N
Dead-End	VE20160714-80-results_cleaned	VE20160714-80-results	rk_1	K237|K239	CUL5_HUMAN Cullin-5 OS=Homo sapiens GN=CUL5	rk_1	3519	21.8734	414.705	4	1.07115	1.07115	0	392.196	4	YADAKLKEEEKR	XL:A-Thiol(Unsaturated)@237|XL:A-Thiol(Unsaturated)@239	0.92341	22.2	0.32	FALSE	FALSE	rk_1	rk_1:K237|K239	13	0	22.20,sp|rk_1|rk_1,;237|239	1	DSSO 14N
Dead-End	VE20160714-80-results_cleaned	VE20160714-80-results	rk_1	K237|K239|K237|K239	CUL5_HUMAN Cullin-5 OS=Homo sapiens GN=CUL5	rk_1	7079	35.4332	906.438	4	-267.647	9.31906	-1	884.177	4	TQAPSYLQQNGVQNYMKYADAKLKEEEKR	Oxidation@231;Deamidated@225&XL:A-Thiol(Unsaturated)@237|Deamidated@225&XL:A-Thiol(Unsaturated)@239|Deamidated@229&XL:A-Thiol(Unsaturated)@237|Deamidated@229&XL:A-Thiol(Unsaturated)@239	-5.71863	33.2	0.048	FALSE	FALSE	rk_1	rk_1:K237|K239|K237|K239	1	0	33.20,sp|rk_1|rk_1,;237|239|237|239	1	DSSO 14N
Dead-End	VE20160714-14-results_cleaned	VE20160714-14-results	rk_1	K237|K239|K243	CUL5_HUMAN Cullin-5 OS=Homo sapiens GN=CUL5	rk_1	6081	34.9824	906.436	4	-270.208	6.75745	-1	884.178	4	TQAPSYLQQNGVQNYMKYADAKLKEEEKR	Deamidated@229;Oxidation@231;XL:A-Thiol(Unsaturated)@237|XL:A-Thiol(Unsaturated)@239|XL:A-Thiol(Unsaturated)@243	-5.94483	30.3	0.14	FALSE	FALSE	rk_1	rk_1:K237|K239|K243	1	0	30.30,sp|rk_1|rk_1,;237|239|243	1	DSSO 14N
Dead-End	VE20160714-78-results_cleaned	VE20160714-78-results	rk_1	K237|K239|K243|K237|K239|K243	CUL5_HUMAN Cullin-5 OS=Homo sapiens GN=CUL5	rk_1	7381	35.2706	906.437	4	-268.591	8.37531	-1	884.177	4	TQAPSYLQQNGVQNYMKYADAKLKEEEKR	Oxidation@231;Deamidated@225&XL:A-Thiol(Unsaturated)@237|Deamidated@225&XL:A-Thiol(Unsaturated)@239|Deamidated@225&XL:A-Thiol(Unsaturated)@243|Deamidated@229&XL:A-Thiol(Unsaturated)@237|Deamidated@229&XL:A-Thiol(Unsaturated)@239|Deamidated@229&XL:A-Thiol(Unsaturated)@243	-5.04004	38.6	0.018	FALSE	FALSE	rk_1	rk_1:K237|K239|K243|K237|K239|K243	1	1	38.60,sp|rk_1|rk_1,;237|239|243|237|239|243	1	DSSO 14N
Dead-End	QE20150425-07_MS3-results_cleaned	QE20150425-07_MS3-results	rk_1	K239	CUL5_HUMAN Cullin-5 OS=Homo sapiens GN=CUL5	rk_1	5419	32.2687	414.708	4	8.89055	8.89055	0	384.206	4	YADAKLKEEEKR	XL:A-Alkene@239	-7.95281	32	0.004	FALSE	FALSE	rk_1	rk_1:K239	264	3	32.00,sp|rk_1|rk_1,239	1	DSSO 14N
Dead-End	QE20150425-08_MS3-results_cleaned	QE20150425-08_MS3-results	rk_1	K239	CUL5_HUMAN Cullin-5 OS=Homo sapiens GN=CUL5	rk_1	5602	32.3555	414.708	4	8.37418	8.37418	0	392.199	4	YADAKLKEEEKR	XL:A-Thiol(Unsaturated)@239	-6.98075	28.9	0.023	FALSE	FALSE	rk_1	rk_1:K239	264	3	28.90,sp|rk_1|rk_1,239	1	DSSO 14N
Dead-End	QE20150425-09_MS3-results_cleaned	QE20150425-09_MS3-results	rk_1	K239	CUL5_HUMAN Cullin-5 OS=Homo sapiens GN=CUL5	rk_1	4397	31.7809	414.461	4	-587.671	18.6749	-1	392.198	4	YADAKLKEEEKR	XL:A-Thiol(Unsaturated)@239	-5.19595	27.1	0.082	FALSE	FALSE	rk_1	rk_1:K239	264	3	27.10,sp|rk_1|rk_1,239	1	DSSO 14N
Dead-End	QE20150425-09_MS3-results_cleaned	QE20150425-09_MS3-results	rk_1	K239	CUL5_HUMAN Cullin-5 OS=Homo sapiens GN=CUL5	rk_1	4411	31.8477	414.707	4	8.15287	8.15287	0	384.206	4	YADAKLKEEEKR	XL:A-Alkene@239	-6.91171	30.4	0.02	FALSE	FALSE	rk_1	rk_1:K239	264	3	30.40,sp|rk_1|rk_1,239	1	DSSO 14N
Dead-End	QE20150425-10_MS3-results_cleaned	QE20150425-10_MS3-results	rk_1	K239	CUL5_HUMAN Cullin-5 OS=Homo sapiens GN=CUL5	rk_1	4200	29.371	414.707	4	7.78403	7.78403	0	392.199	4	YADAKLKEEEKR	XL:A-Thiol(Unsaturated)@239	-6.72578	24.1	0.17	FALSE	FALSE	rk_1	rk_1:K239	264	3	24.10,sp|rk_1|rk_1,239	1	DSSO 14N
Dead-End	QE20150425-10_MS3-results_cleaned	QE20150425-10_MS3-results	rk_1	K239	CUL5_HUMAN Cullin-5 OS=Homo sapiens GN=CUL5	rk_1	4674	32.0949	414.707	4	6.89882	6.89882	0	392.199	4	YADAKLKEEEKR	XL:A-Thiol(Unsaturated)@239	-6.72578	24.1	0.13	FALSE	FALSE	rk_1	rk_1:K239	264	3	24.10,sp|rk_1|rk_1,239	1	DSSO 14N
Dead-End	QE20150425-11_MS3-results_cleaned	QE20150425-11_MS3-results	rk_1	K239	CUL5_HUMAN Cullin-5 OS=Homo sapiens GN=CUL5	rk_1	5026	31.8872	414.461	4	-587.892	18.4534	-1	392.198	4	YADAKLKEEEKR	XL:A-Thiol(Unsaturated)@239	-5.19595	23.5	0.22	FALSE	FALSE	rk_1	rk_1:K239	264	3	23.50,sp|rk_1|rk_1,239	1	DSSO 14N
Dead-End	QE20150425-11_MS3-results_cleaned	QE20150425-11_MS3-results	rk_1	K239	CUL5_HUMAN Cullin-5 OS=Homo sapiens GN=CUL5	rk_1	5032	31.9227	414.708	4	9.4807	9.4807	0	392.199	4	YADAKLKEEEKR	XL:A-Thiol(Unsaturated)@239	-7.49069	23	0.23	FALSE	FALSE	rk_1	rk_1:K239	264	3	23.00,sp|rk_1|rk_1,239	1	DSSO 14N
Dead-End	QE20150425-11_MS3-results_cleaned	QE20150425-11_MS3-results	rk_1	K239	CUL5_HUMAN Cullin-5 OS=Homo sapiens GN=CUL5	rk_1	7329	44.0421	499.763	4	7.13025	7.13025	0	477.255	4	YADAKLKEEEKRALR	XL:A-Thiol(Unsaturated)@239	-6.63301	28	0.036	FALSE	FALSE	rk_1	rk_1:K239	264	3	28.00,sp|rk_1|rk_1,239	1	DSSO 14N
Dead-End	QE20150425-12_MS3-results_cleaned	QE20150425-12_MS3-results	rk_1	K239	CUL5_HUMAN Cullin-5 OS=Homo sapiens GN=CUL5	rk_1	5334	31.8625	414.708	4	9.03809	9.03809	0	384.206	4	YADAKLKEEEKR	XL:A-Alkene@239	-7.43226	26.2	0.081	FALSE	FALSE	rk_1	rk_1:K239	264	3	26.20,sp|rk_1|rk_1,239	1	DSSO 14N
Dead-End	QE20150425-13_MS3-results_cleaned	QE20150425-13_MS3-results	rk_1	K239	CUL5_HUMAN Cullin-5 OS=Homo sapiens GN=CUL5	rk_1	5394	31.7453	414.707	4	8.07911	8.07911	0	392.199	4	YADAKLKEEEKR	XL:A-Thiol(Unsaturated)@239	-6.98075	23.4	0.11	FALSE	FALSE	rk_1	rk_1:K239	264	3	23.40,sp|rk_1|rk_1,239	1	DSSO 14N
Dead-End	QE20150425-14_MS3-results_cleaned	QE20150425-14_MS3-results	rk_1	K239	CUL5_HUMAN Cullin-5 OS=Homo sapiens GN=CUL5	rk_1	5989	33.0423	414.707	4	7.34143	7.34143	0	384.206	4	YADAKLKEEEKR	XL:A-Alkene@239	-6.39115	26.4	0.049	FALSE	FALSE	rk_1	rk_1:K239	264	3	26.40,sp|rk_1|rk_1,239	1	DSSO 14N
Dead-End	QE20150425-14_MS3-results_cleaned	QE20150425-14_MS3-results	rk_1	K239	CUL5_HUMAN Cullin-5 OS=Homo sapiens GN=CUL5	rk_1	8826	45.2787	499.764	4	8.84351	8.84351	0	469.262	4	YADAKLKEEEKRALR	XL:A-Alkene@239	-7.63605	28.3	0.1	FALSE	FALSE	rk_1	rk_1:K239	264	3	28.30,sp|rk_1|rk_1,239	1	DSSO 14N
Dead-End	QE20150425-15_MS3-results_cleaned	QE20150425-15_MS3-results	rk_1	K239	CUL5_HUMAN Cullin-5 OS=Homo sapiens GN=CUL5	rk_1	5236	33.3679	414.707	4	7.56273	7.56273	0	384.206	4	YADAKLKEEEKR	XL:A-Alkene@239	-7.17198	28.5	0.097	FALSE	FALSE	rk_1	rk_1:K239	264	3	28.50,sp|rk_1|rk_1,239	1	DSSO 14N
Dead-End	QE20150425-16_MS3-results_cleaned	QE20150425-16_MS3-results	rk_1	K239	CUL5_HUMAN Cullin-5 OS=Homo sapiens GN=CUL5	rk_1	5570	33.5628	414.707	4	7.04635	7.04635	0	384.206	4	YADAKLKEEEKR	XL:A-Alkene@239	-6.65143	28.8	0.0097	FALSE	FALSE	rk_1	rk_1:K239	264	3	28.80,sp|rk_1|rk_1,239	1	DSSO 14N
Dead-End	QE20150425-17_MS3-results_cleaned	QE20150425-17_MS3-results	rk_1	K239	CUL5_HUMAN Cullin-5 OS=Homo sapiens GN=CUL5	rk_1	5255	33.2792	414.708	4	10.5872	10.5872	0	392.199	4	YADAKLKEEEKR	XL:A-Thiol(Unsaturated)@239	-6.72578	26.4	0.022	FALSE	FALSE	rk_1	rk_1:K239	264	3	26.40,sp|rk_1|rk_1,239	1	DSSO 14N
Dead-End	QE20150425-18_MS3-results_cleaned	QE20150425-18_MS3-results	rk_1	K239	CUL5_HUMAN Cullin-5 OS=Homo sapiens GN=CUL5	rk_1	5601	33.3463	414.708	4	9.77577	9.77577	0	384.206	4	YADAKLKEEEKR	XL:A-Alkene@239	-6.39115	27.3	0.081	FALSE	FALSE	rk_1	rk_1:K239	264	3	27.30,sp|rk_1|rk_1,239	1	DSSO 14N
Dead-End	QE20150425-19_MS3-results_cleaned	QE20150425-19_MS3-results	rk_1	K239	CUL5_HUMAN Cullin-5 OS=Homo sapiens GN=CUL5	rk_1	5132	33.2859	414.958	4	614.157	7.81744	1	392.199	4	YADAKLKEEEKR	XL:A-Thiol(Unsaturated)@239	-6.98075	21.4	0.42	FALSE	FALSE	rk_1	rk_1:K239	264	3	21.40,sp|rk_1|rk_1,239	1	DSSO 14N
Dead-End	QE20150425-19_MS3-results_cleaned	QE20150425-19_MS3-results	rk_1	K239	CUL5_HUMAN Cullin-5 OS=Homo sapiens GN=CUL5	rk_1	5144	33.3524	414.707	4	7.19389	7.19389	0	392.199	4	YADAKLKEEEKR	XL:A-Thiol(Unsaturated)@239	-7.74566	29.9	0.006	FALSE	FALSE	rk_1	rk_1:K239	264	3	29.90,sp|rk_1|rk_1,239	1	DSSO 14N
Dead-End	QE20150425-23_MS3-results_cleaned	QE20150425-23_MS3-results	rk_1	K239	CUL5_HUMAN Cullin-5 OS=Homo sapiens GN=CUL5	rk_1	5705	33.7681	414.706	4	5.7923	5.7923	0	392.199	4	YADAKLKEEEKR	XL:A-Thiol(Unsaturated)@239	-7.23572	27.4	0.017	FALSE	FALSE	rk_1	rk_1:K239	264	3	27.40,sp|rk_1|rk_1,239	1	DSSO 14N
Dead-End	QE20150425-24_MS3-results_cleaned	QE20150425-24_MS3-results	rk_1	K239	CUL5_HUMAN Cullin-5 OS=Homo sapiens GN=CUL5	rk_1	5015	33.8241	414.707	4	7.93157	7.93157	0	392.199	4	YADAKLKEEEKR	XL:A-Thiol(Unsaturated)@239	-6.98075	18	0.06	FALSE	FALSE	rk_1	rk_1:K239	264	3	18.00,sp|rk_1|rk_1,239	1	DSSO 14N
Dead-End	QE20150802-07_MS3-results_cleaned	QE20150802-07_MS3-results	rk_1	K239	CUL5_HUMAN Cullin-5 OS=Homo sapiens GN=CUL5	rk_1	8999	35.8699	414.707	4	6.67751	6.67751	0	392.197	4	YADAKLKEEEKR	XL:A-Thiol(Unsaturated)@239	-3.15617	22.2	0.08	FALSE	FALSE	rk_1	rk_1:K239	264	3	22.20,sp|rk_1|rk_1,239	1	DSSO 14N
Dead-End	QE20150802-08_MS3-results_cleaned	QE20150802-08_MS3-results	rk_1	K239	CUL5_HUMAN Cullin-5 OS=Homo sapiens GN=CUL5	rk_1	9059	35.8626	414.706	4	4.24317	4.24317	0	384.205	4	YADAKLKEEEKR	XL:A-Alkene@239	-4.30895	29.1	0.024	FALSE	FALSE	rk_1	rk_1:K239	264	3	29.10,sp|rk_1|rk_1,239	1	DSSO 14N
Dead-End	QE20150802-09_MS3-results_cleaned	QE20150802-09_MS3-results	rk_1	K239	CUL5_HUMAN Cullin-5 OS=Homo sapiens GN=CUL5	rk_1	8303	33.8704	414.705	4	3.13665	3.13665	0	384.205	4	YADAKLKEEEKR	XL:A-Alkene@239	-4.30895	22	0.21	FALSE	FALSE	rk_1	rk_1:K239	264	3	22.00,sp|rk_1|rk_1,239	1	DSSO 14N
Dead-End	QE20150802-09_MS3-results_cleaned	QE20150802-09_MS3-results	rk_1	K239	CUL5_HUMAN Cullin-5 OS=Homo sapiens GN=CUL5	rk_1	8789	35.8993	414.46	4	-589.368	16.9772	-1	384.205	4	YADAKLKEEEKR	XL:A-Alkene@239	-3.78839	23.9	0.26	FALSE	FALSE	rk_1	rk_1:K239	264	3	23.90,sp|rk_1|rk_1,239	1	DSSO 14N
Dead-End	QE20150802-09_MS3-results_cleaned	QE20150802-09_MS3-results	rk_1	K239	CUL5_HUMAN Cullin-5 OS=Homo sapiens GN=CUL5	rk_1	8809	35.9796	414.708	4	9.84954	9.84954	0	392.197	4	YADAKLKEEEKR	XL:A-Thiol(Unsaturated)@239	-3.41114	28.3	0.065	FALSE	FALSE	rk_1	rk_1:K239	264	3	28.30,sp|rk_1|rk_1,239	1	DSSO 14N
Dead-End	QE20150802-09_MS3-results_cleaned	QE20150802-09_MS3-results	rk_1	K239	CUL5_HUMAN Cullin-5 OS=Homo sapiens GN=CUL5	rk_1	8882	36.2819	414.698	4	-15.748	-15.748	0	392.198	4	YADAKLKEEEKR	XL:A-Thiol(Unsaturated)@239	-4.17606	26.8	0.096	FALSE	FALSE	rk_1	rk_1:K239	264	3	26.80,sp|rk_1|rk_1,239	1	DSSO 14N
Dead-End	QE20150802-09_MS3-results_cleaned	QE20150802-09_MS3-results	rk_1	K239	CUL5_HUMAN Cullin-5 OS=Homo sapiens GN=CUL5	rk_1	9322	38.0706	414.703	4	-2.02711	-2.02711	0	384.205	4	YADAKLKEEEKR	XL:A-Alkene@239	-4.04867	24.9	0.069	FALSE	FALSE	rk_1	rk_1:K239	264	3	24.90,sp|rk_1|rk_1,239	1	DSSO 14N
Dead-End	QE20150802-09_MS3-results_cleaned	QE20150802-09_MS3-results	rk_1	K239	CUL5_HUMAN Cullin-5 OS=Homo sapiens GN=CUL5	rk_1	11686	47.7836	499.763	4	6.15124	6.15124	0	469.261	4	YADAKLKEEEKRALR	XL:A-Alkene@239	-4.65266	33.5	0.0065	FALSE	FALSE	rk_1	rk_1:K239	264	3	33.50,sp|rk_1|rk_1,239	1	DSSO 14N
Dead-End	QE20150802-09_MS3-results_cleaned	QE20150802-09_MS3-results	rk_1	K239	CUL5_HUMAN Cullin-5 OS=Homo sapiens GN=CUL5	rk_1	11875	48.5417	500.265	4	1012.51	6.63617	2	469.26	4	YADAKLKEEEKRALR	XL:A-Alkene@239	-2.52166	22.9	0.05	FALSE	FALSE	rk_1	rk_1:K239	264	3	22.90,sp|rk_1|rk_1,239	1	DSSO 14N
Dead-End	QE20150802-10_MS3-results_cleaned	QE20150802-10_MS3-results	rk_1	K239	CUL5_HUMAN Cullin-5 OS=Homo sapiens GN=CUL5	rk_1	8989	35.976	414.707	4	5.86607	5.86607	0	384.205	4	YADAKLKEEEKR	XL:A-Alkene@239	-4.04867	23.8	0.24	FALSE	FALSE	rk_1	rk_1:K239	264	3	23.80,sp|rk_1|rk_1,239	1	DSSO 14N
Dead-End	QE20150802-10_MS3-results_cleaned	QE20150802-10_MS3-results	rk_1	K239	CUL5_HUMAN Cullin-5 OS=Homo sapiens GN=CUL5	rk_1	11999	47.8604	499.762	4	4.3768	4.3768	0	469.262	4	YADAKLKEEEKRALR	XL:A-Alkene@239	-6.35746	36.4	0.0033	FALSE	FALSE	rk_1	rk_1:K239	264	3	36.40,sp|rk_1|rk_1,239	1	DSSO 14N
Dead-End	QE20150802-10_MS3-results_cleaned	QE20150802-10_MS3-results	rk_1	K239	CUL5_HUMAN Cullin-5 OS=Homo sapiens GN=CUL5	rk_1	12010	47.9006	400.012	5	6.58819	6.58819	0	375.61	5	YADAKLKEEEKRALR	XL:A-Alkene@239	-4.18348	25.4	0.17	FALSE	FALSE	rk_1	rk_1:K239	264	3	25.40,sp|rk_1|rk_1,239	1	DSSO 14N
Dead-End	QE20150802-11_MS3-results_cleaned	QE20150802-11_MS3-results	rk_1	K239	CUL5_HUMAN Cullin-5 OS=Homo sapiens GN=CUL5	rk_1	8247	36.4158	414.703	4	-3.50247	-3.50247	0	392.198	4	YADAKLKEEEKR	XL:A-Thiol(Unsaturated)@239	-4.94098	26.3	0.042	FALSE	FALSE	rk_1	rk_1:K239	264	3	26.30,sp|rk_1|rk_1,239	1	DSSO 14N
Dead-End	QE20150802-11_MS3-results_cleaned	QE20150802-11_MS3-results	rk_1	K239	CUL5_HUMAN Cullin-5 OS=Homo sapiens GN=CUL5	rk_1	10975	48.0799	400.011	5	3.68177	3.68177	0	375.609	5	YADAKLKEEEKRALR	XL:A-Alkene@239	-2.58608	30	0.045	FALSE	FALSE	rk_1	rk_1:K239	264	3	30.00,sp|rk_1|rk_1,239	1	DSSO 14N
Dead-End	QE20150802-11_MS3-results_cleaned	QE20150802-11_MS3-results	rk_1	K239	CUL5_HUMAN Cullin-5 OS=Homo sapiens GN=CUL5	rk_1	10993	48.1537	499.762	4	4.13204	4.13204	0	469.261	4	YADAKLKEEEKRALR	XL:A-Alkene@239	-4.22646	33.7	0.017	FALSE	FALSE	rk_1	rk_1:K239	264	3	33.70,sp|rk_1|rk_1,239	1	DSSO 14N
Dead-End	QE20150802-11_MS3-results_cleaned	QE20150802-11_MS3-results	rk_1	K239	CUL5_HUMAN Cullin-5 OS=Homo sapiens GN=CUL5	rk_1	11056	48.4158	400.012	5	6.97062	6.97062	0	375.61	5	YADAKLKEEEKRALR	XL:A-Alkene@239	-3.65101	27.2	0.17	FALSE	FALSE	rk_1	rk_1:K239	264	3	27.20,sp|rk_1|rk_1,239	1	DSSO 14N
Dead-End	QE20150802-11_MS3-results_cleaned	QE20150802-11_MS3-results	rk_1	K239	CUL5_HUMAN Cullin-5 OS=Homo sapiens GN=CUL5	rk_1	11077	48.5085	499.762	4	5.11105	5.11105	0	477.253	4	YADAKLKEEEKRALR	XL:A-Thiol(Unsaturated)@239	-3.49005	35.3	0.0031	FALSE	FALSE	rk_1	rk_1:K239	264	3	35.30,sp|rk_1|rk_1,239	1	DSSO 14N
Dead-End	QE20150802-11_MS3-results_cleaned	QE20150802-11_MS3-results	rk_1	K239	CUL5_HUMAN Cullin-5 OS=Homo sapiens GN=CUL5	rk_1	11160	48.8578	499.76	4	0.705525	0.705525	0	477.254	4	YADAKLKEEEKRALR	XL:A-Thiol(Unsaturated)@239	-4.11864	27	0.16	FALSE	FALSE	rk_1	rk_1:K239	264	3	27.00,sp|rk_1|rk_1,239	1	DSSO 14N
Dead-End	QE20150802-11_MS3-results_cleaned	QE20150802-11_MS3-results	rk_1	K239	CUL5_HUMAN Cullin-5 OS=Homo sapiens GN=CUL5	rk_1	11502	50.2915	500.263	4	1009.69	3.82436	2	469.262	4	YADAKLKEEEKRALR	XL:A-Alkene@239	-8.06225	17.6	0.33	FALSE	FALSE	rk_1	rk_1:K239	264	3	17.60,sp|rk_1|rk_1,239	1	DSSO 14N
Dead-End	QE20150802-12_MS3-results_cleaned	QE20150802-12_MS3-results	rk_1	K239	CUL5_HUMAN Cullin-5 OS=Homo sapiens GN=CUL5	rk_1	8140	36.2019	414.707	4	6.82505	6.82505	0	392.197	4	YADAKLKEEEKR	XL:A-Thiol(Unsaturated)@239	-3.15617	28.1	0.032	FALSE	FALSE	rk_1	rk_1:K239	264	3	28.10,sp|rk_1|rk_1,239	1	DSSO 14N
Dead-End	QE20150802-12_MS3-results_cleaned	QE20150802-12_MS3-results	rk_1	K239	CUL5_HUMAN Cullin-5 OS=Homo sapiens GN=CUL5	rk_1	11020	48.1435	499.762	4	4.92749	4.92749	0	469.26	4	YADAKLKEEEKRALR	XL:A-Alkene@239	-3.37406	29.6	0.022	FALSE	FALSE	rk_1	rk_1:K239	264	3	29.60,sp|rk_1|rk_1,239	1	DSSO 14N
Dead-End	QE20150802-12_MS3-results_cleaned	QE20150802-12_MS3-results	rk_1	K239	CUL5_HUMAN Cullin-5 OS=Homo sapiens GN=CUL5	rk_1	11031	48.1881	400.012	5	7.12359	7.12359	0	382.005	5	YADAKLKEEEKRALR	XL:A-Thiol(Unsaturated)@239	-6.17064	28.9	0.12	FALSE	FALSE	rk_1	rk_1:K239	264	3	28.90,sp|rk_1|rk_1,239	1	DSSO 14N
Dead-End	QE20150802-12_MS3-results_cleaned	QE20150802-12_MS3-results	rk_1	K239	CUL5_HUMAN Cullin-5 OS=Homo sapiens GN=CUL5	rk_1	11113	48.5256	400.011	5	4.75256	4.75256	0	375.61	5	YADAKLKEEEKRALR	XL:A-Alkene@239	-2.85231	28.8	0.059	FALSE	FALSE	rk_1	rk_1:K239	264	3	28.80,sp|rk_1|rk_1,239	1	DSSO 14N
Dead-End	QE20150802-12_MS3-results_cleaned	QE20150802-12_MS3-results	rk_1	K239	CUL5_HUMAN Cullin-5 OS=Homo sapiens GN=CUL5	rk_1	11119	48.5501	499.761	4	3.39779	3.39779	0	469.26	4	YADAKLKEEEKRALR	XL:A-Alkene@239	-2.30856	27.6	0.013	FALSE	FALSE	rk_1	rk_1:K239	264	3	27.60,sp|rk_1|rk_1,239	1	DSSO 14N
Dead-End	QE20150802-12_MS3-results_cleaned	QE20150802-12_MS3-results	rk_1	K239	CUL5_HUMAN Cullin-5 OS=Homo sapiens GN=CUL5	rk_1	11204	48.901	499.761	4	3.27541	3.27541	0	477.253	4	YADAKLKEEEKRALR	XL:A-Thiol(Unsaturated)@239	-2.86145	27.5	0.041	FALSE	FALSE	rk_1	rk_1:K239	264	3	27.50,sp|rk_1|rk_1,239	1	DSSO 14N
Dead-End	QE20150802-13_MS3-results_cleaned	QE20150802-13_MS3-results	rk_1	K239	CUL5_HUMAN Cullin-5 OS=Homo sapiens GN=CUL5	rk_1	8333	36.079	414.46	4	-590.769	15.5747	-1	384.204	4	YADAKLKEEEKR	XL:A-Alkene@239	-3.00756	26.6	0.05	FALSE	FALSE	rk_1	rk_1:K239	264	3	26.60,sp|rk_1|rk_1,239	1	DSSO 14N
Dead-End	QE20150802-13_MS3-results_cleaned	QE20150802-13_MS3-results	rk_1	K239	CUL5_HUMAN Cullin-5 OS=Homo sapiens GN=CUL5	rk_1	8347	36.1395	414.707	4	6.45621	6.45621	0	392.197	4	YADAKLKEEEKR	XL:A-Thiol(Unsaturated)@239	-3.41114	27.8	0.021	FALSE	FALSE	rk_1	rk_1:K239	264	3	27.80,sp|rk_1|rk_1,239	1	DSSO 14N
Dead-End	QE20150802-13_MS3-results_cleaned	QE20150802-13_MS3-results	rk_1	K239	CUL5_HUMAN Cullin-5 OS=Homo sapiens GN=CUL5	rk_1	11188	48.1938	499.762	4	3.88729	3.88729	0	469.26	4	YADAKLKEEEKRALR	XL:A-Alkene@239	-3.80026	36.8	0.0034	FALSE	FALSE	rk_1	rk_1:K239	264	3	36.80,sp|rk_1|rk_1,239	1	DSSO 14N
Dead-End	QE20150802-13_MS3-results_cleaned	QE20150802-13_MS3-results	rk_1	K239	CUL5_HUMAN Cullin-5 OS=Homo sapiens GN=CUL5	rk_1	11270	48.5396	400.012	5	8.27086	8.27086	0	382.006	5	YADAKLKEEEKRALR	XL:A-Thiol(Unsaturated)@239	-8.26483	24.6	0.35	FALSE	FALSE	rk_1	rk_1:K239	264	3	24.60,sp|rk_1|rk_1,239	1	DSSO 14N
Dead-End	QE20150802-13_MS3-results_cleaned	QE20150802-13_MS3-results	rk_1	K239	CUL5_HUMAN Cullin-5 OS=Homo sapiens GN=CUL5	rk_1	11317	48.7396	499.761	4	2.23522	2.23522	0	469.26	4	YADAKLKEEEKRALR	XL:A-Alkene@239	-2.09545	29.6	0.021	FALSE	FALSE	rk_1	rk_1:K239	264	3	29.60,sp|rk_1|rk_1,239	1	DSSO 14N
Dead-End	QE20150802-13_MS3-results_cleaned	QE20150802-13_MS3-results	rk_1	K239	CUL5_HUMAN Cullin-5 OS=Homo sapiens GN=CUL5	rk_1	11676	50.2425	499.765	4	11.291	11.291	0	469.26	4	YADAKLKEEEKRALR	XL:A-Alkene@239	-3.37406	18.7	0.1	FALSE	FALSE	rk_1	rk_1:K239	264	3	18.70,sp|rk_1|rk_1,239	1	DSSO 14N
Dead-End	QE20150802-14_MS3-results_cleaned	QE20150802-14_MS3-results	rk_1	K239	CUL5_HUMAN Cullin-5 OS=Homo sapiens GN=CUL5	rk_1	7839	33.7227	414.706	4	5.71853	5.71853	0	392.198	4	YADAKLKEEEKR	XL:A-Thiol(Unsaturated)@239	-3.66612	24	0.38	FALSE	FALSE	rk_1	rk_1:K239	264	3	24.00,sp|rk_1|rk_1,239	1	DSSO 14N
Dead-End	QE20150802-14_MS3-results_cleaned	QE20150802-14_MS3-results	rk_1	K239	CUL5_HUMAN Cullin-5 OS=Homo sapiens GN=CUL5	rk_1	8432	36.1586	414.46	4	-589.737	16.6081	-1	392.197	4	YADAKLKEEEKR	XL:A-Thiol(Unsaturated)@239	-3.41114	23.1	0.15	FALSE	FALSE	rk_1	rk_1:K239	264	3	23.10,sp|rk_1|rk_1,239	1	DSSO 14N
Dead-End	QE20150802-14_MS3-results_cleaned	QE20150802-14_MS3-results	rk_1	K239	CUL5_HUMAN Cullin-5 OS=Homo sapiens GN=CUL5	rk_1	8520	36.5167	414.704	4	-0.330444	-0.330444	0	392.198	4	YADAKLKEEEKR	XL:A-Thiol(Unsaturated)@239	-4.17606	28.6	0.049	FALSE	FALSE	rk_1	rk_1:K239	264	3	28.60,sp|rk_1|rk_1,239	1	DSSO 14N
Dead-End	QE20150802-14_MS3-results_cleaned	QE20150802-14_MS3-results	rk_1	K239	CUL5_HUMAN Cullin-5 OS=Homo sapiens GN=CUL5	rk_1	11326	47.8729	499.761	4	3.45898	3.45898	0	469.261	4	YADAKLKEEEKRALR	XL:A-Alkene@239	-5.07886	33.1	0.019	FALSE	FALSE	rk_1	rk_1:K239	264	3	33.10,sp|rk_1|rk_1,239	1	DSSO 14N
Dead-End	QE20150802-14_MS3-results_cleaned	QE20150802-14_MS3-results	rk_1	K239	CUL5_HUMAN Cullin-5 OS=Homo sapiens GN=CUL5	rk_1	11337	47.9183	400.01	5	2.5345	2.5345	0	375.61	5	YADAKLKEEEKRALR	XL:A-Alkene@239	-3.38478	29.2	0.13	FALSE	FALSE	rk_1	rk_1:K239	264	3	29.20,sp|rk_1|rk_1,239	1	DSSO 14N
Dead-End	QE20150802-14_MS3-results_cleaned	QE20150802-14_MS3-results	rk_1	K239	CUL5_HUMAN Cullin-5 OS=Homo sapiens GN=CUL5	rk_1	11439	48.3207	400.012	5	8.11789	8.11789	0	375.61	5	YADAKLKEEEKRALR	XL:A-Alkene@239	-3.65101	19.5	0.36	FALSE	FALSE	rk_1	rk_1:K239	264	3	19.50,sp|rk_1|rk_1,239	1	DSSO 14N
Dead-End	QE20150802-15_MS3-results_cleaned	QE20150802-15_MS3-results	rk_1	K239	CUL5_HUMAN Cullin-5 OS=Homo sapiens GN=CUL5	rk_1	8746	36.0409	414.708	4	9.4807	9.4807	0	384.205	4	YADAKLKEEEKR	XL:A-Alkene@239	-4.30895	30.9	0.037	FALSE	FALSE	rk_1	rk_1:K239	264	3	30.90,sp|rk_1|rk_1,239	1	DSSO 14N
Dead-End	QE20150802-15_MS3-results_cleaned	QE20150802-15_MS3-results	rk_1	K239	CUL5_HUMAN Cullin-5 OS=Homo sapiens GN=CUL5	rk_1	9141	37.6428	414.706	4	4.39071	4.39071	0	392.197	4	YADAKLKEEEKR	XL:A-Thiol(Unsaturated)@239	-3.15617	21.4	0.45	FALSE	FALSE	rk_1	rk_1:K239	264	3	21.40,sp|rk_1|rk_1,239	1	DSSO 14N
Dead-End	QE20150802-15_MS3-results_cleaned	QE20150802-15_MS3-results	rk_1	K239	CUL5_HUMAN Cullin-5 OS=Homo sapiens GN=CUL5	rk_1	9222	37.9807	414.706	4	3.65303	3.65303	0	384.204	4	YADAKLKEEEKR	XL:A-Alkene@239	-3.52811	23.4	0.13	FALSE	FALSE	rk_1	rk_1:K239	264	3	23.40,sp|rk_1|rk_1,239	1	DSSO 14N
Dead-End	QE20150802-15_MS3-results_cleaned	QE20150802-15_MS3-results	rk_1	K239	CUL5_HUMAN Cullin-5 OS=Homo sapiens GN=CUL5	rk_1	11688	47.9683	499.761	4	3.45898	3.45898	0	469.26	4	YADAKLKEEEKRALR	XL:A-Alkene@239	-3.16096	29.6	0.0051	FALSE	FALSE	rk_1	rk_1:K239	264	3	29.60,sp|rk_1|rk_1,239	1	DSSO 14N
Dead-End	QE20150802-15_MS3-results_cleaned	QE20150802-15_MS3-results	rk_1	K239	CUL5_HUMAN Cullin-5 OS=Homo sapiens GN=CUL5	rk_1	11706	48.0418	400.011	5	4.37014	4.37014	0	375.61	5	YADAKLKEEEKRALR	XL:A-Alkene@239	-3.11855	26.9	0.15	FALSE	FALSE	rk_1	rk_1:K239	264	3	26.90,sp|rk_1|rk_1,239	1	DSSO 14N
Dead-End	QE20150802-16_MS3-results_cleaned	QE20150802-16_MS3-results	rk_1	K239	CUL5_HUMAN Cullin-5 OS=Homo sapiens GN=CUL5	rk_1	8874	36.0063	414.708	4	8.74302	8.74302	0	392.197	4	YADAKLKEEEKR	XL:A-Thiol(Unsaturated)@239	-3.41114	31.5	0.0074	FALSE	FALSE	rk_1	rk_1:K239	264	3	31.50,sp|rk_1|rk_1,239	1	DSSO 14N
Dead-End	QE20150802-16_MS3-results_cleaned	QE20150802-16_MS3-results	rk_1	K239	CUL5_HUMAN Cullin-5 OS=Homo sapiens GN=CUL5	rk_1	9341	37.827	414.706	4	5.34969	5.34969	0	392.197	4	YADAKLKEEEKR	XL:A-Thiol(Unsaturated)@239	-2.64623	25.4	0.029	FALSE	FALSE	rk_1	rk_1:K239	264	3	25.40,sp|rk_1|rk_1,239	1	DSSO 14N
Dead-End	QE20150802-16_MS3-results_cleaned	QE20150802-16_MS3-results	rk_1	K239	CUL5_HUMAN Cullin-5 OS=Homo sapiens GN=CUL5	rk_1	11933	47.8948	499.763	4	6.82431	6.82431	0	469.26	4	YADAKLKEEEKRALR	XL:A-Alkene@239	-2.94786	27.1	0.032	FALSE	FALSE	rk_1	rk_1:K239	264	3	27.10,sp|rk_1|rk_1,239	1	DSSO 14N
Dead-End	QE20150802-17_MS3-results_cleaned	QE20150802-17_MS3-results	rk_1	K239	CUL5_HUMAN Cullin-5 OS=Homo sapiens GN=CUL5	rk_1	9323	36.2249	414.461	4	-588.704	17.6415	-1	384.205	4	YADAKLKEEEKR	XL:A-Alkene@239	-4.30895	26.2	0.11	FALSE	FALSE	rk_1	rk_1:K239	264	3	26.20,sp|rk_1|rk_1,239	1	DSSO 14N
Dead-End	QE20150802-17_MS3-results_cleaned	QE20150802-17_MS3-results	rk_1	K239	CUL5_HUMAN Cullin-5 OS=Homo sapiens GN=CUL5	rk_1	9332	36.2613	414.707	4	5.93983	5.93983	0	384.204	4	YADAKLKEEEKR	XL:A-Alkene@239	-3.26784	30.4	0.011	FALSE	FALSE	rk_1	rk_1:K239	264	3	30.40,sp|rk_1|rk_1,239	1	DSSO 14N
Dead-End	QE20150802-18_MS3-results_cleaned	QE20150802-18_MS3-results	rk_1	K239	CUL5_HUMAN Cullin-5 OS=Homo sapiens GN=CUL5	rk_1	9346	36.1958	414.46	4	-589.737	16.6081	-1	392.197	4	YADAKLKEEEKR	XL:A-Thiol(Unsaturated)@239	-2.39125	25.1	0.32	FALSE	FALSE	rk_1	rk_1:K239	264	3	25.10,sp|rk_1|rk_1,239	1	DSSO 14N
Dead-End	QE20150802-18_MS3-results_cleaned	QE20150802-18_MS3-results	rk_1	K239	CUL5_HUMAN Cullin-5 OS=Homo sapiens GN=CUL5	rk_1	9357	36.2387	414.707	4	7.8578	7.8578	0	392.197	4	YADAKLKEEEKR	XL:A-Thiol(Unsaturated)@239	-2.9012	32.6	0.0022	FALSE	FALSE	rk_1	rk_1:K239	264	3	32.60,sp|rk_1|rk_1,239	1	DSSO 14N
Dead-End	QE20150802-18_MS3-results_cleaned	QE20150802-18_MS3-results	rk_1	K239	CUL5_HUMAN Cullin-5 OS=Homo sapiens GN=CUL5	rk_1	9887	38.2695	414.956	4	608.772	2.43564	1	384.204	4	YADAKLKEEEKR	XL:A-Alkene@239	-3.26784	22.7	0.29	FALSE	FALSE	rk_1	rk_1:K239	264	3	22.70,sp|rk_1|rk_1,239	1	DSSO 14N
Dead-End	QE20150802-19_MS3-results_cleaned	QE20150802-19_MS3-results	rk_1	K239	CUL5_HUMAN Cullin-5 OS=Homo sapiens GN=CUL5	rk_1	9303	36.309	414.707	4	7.93157	7.93157	0	384.205	4	YADAKLKEEEKR	XL:A-Alkene@239	-6.13088	29.8	0.026	FALSE	FALSE	rk_1	rk_1:K239	264	3	29.80,sp|rk_1|rk_1,239	1	DSSO 14N
Dead-End	QE20150802-19_MS3-results_cleaned	QE20150802-19_MS3-results	rk_1	K239	CUL5_HUMAN Cullin-5 OS=Homo sapiens GN=CUL5	rk_1	9489	37.0379	414.705	4	2.25144	2.25144	0	392.198	4	YADAKLKEEEKR	XL:A-Thiol(Unsaturated)@239	-3.66612	26.2	0.083	FALSE	FALSE	rk_1	rk_1:K239	264	3	26.20,sp|rk_1|rk_1,239	1	DSSO 14N
Dead-End	QE20150802-19_MS3-results_cleaned	QE20150802-19_MS3-results	rk_1	K239	CUL5_HUMAN Cullin-5 OS=Homo sapiens GN=CUL5	rk_1	9944	38.7871	414.958	4	614.304	7.96489	1	392.197	4	YADAKLKEEEKR	XL:A-Thiol(Unsaturated)@239	-1.62633	25.9	0.17	FALSE	FALSE	rk_1	rk_1:K239	264	3	25.90,sp|rk_1|rk_1,239	1	DSSO 14N
Dead-End	QE20150802-20_MS3-results_cleaned	QE20150802-20_MS3-results	rk_1	K239	CUL5_HUMAN Cullin-5 OS=Homo sapiens GN=CUL5	rk_1	9339	36.255	414.708	4	8.37418	8.37418	0	384.205	4	YADAKLKEEEKR	XL:A-Alkene@239	-4.30895	24.3	0.12	FALSE	FALSE	rk_1	rk_1:K239	264	3	24.30,sp|rk_1|rk_1,239	1	DSSO 14N
Dead-End	QE20150802-20_MS3-results_cleaned	QE20150802-20_MS3-results	rk_1	K239	CUL5_HUMAN Cullin-5 OS=Homo sapiens GN=CUL5	rk_1	9394	36.4614	414.702	4	-4.01884	-4.01884	0	392.197	4	YADAKLKEEEKR	XL:A-Thiol(Unsaturated)@239	-2.9012	25.9	0.0079	FALSE	FALSE	rk_1	rk_1:K239	264	3	25.90,sp|rk_1|rk_1,239	1	DSSO 14N
Dead-End	QE20150802-20_MS3-results_cleaned	QE20150802-20_MS3-results	rk_1	K239	CUL5_HUMAN Cullin-5 OS=Homo sapiens GN=CUL5	rk_1	9776	37.8309	414.705	4	3.28419	3.28419	0	384.204	4	YADAKLKEEEKR	XL:A-Alkene@239	-3.52811	23.5	0.29	FALSE	FALSE	rk_1	rk_1:K239	264	3	23.50,sp|rk_1|rk_1,239	1	DSSO 14N
Dead-End	QE20150802-20_MS3-results_cleaned	QE20150802-20_MS3-results	rk_1	K239	CUL5_HUMAN Cullin-5 OS=Homo sapiens GN=CUL5	rk_1	9875	38.2021	414.705	4	1.73506	1.73506	0	392.198	4	YADAKLKEEEKR	XL:A-Thiol(Unsaturated)@239	-3.92109	23.8	0.078	FALSE	FALSE	rk_1	rk_1:K239	264	3	23.80,sp|rk_1|rk_1,239	1	DSSO 14N
Dead-End	QE20150802-21_MS3-results_cleaned	QE20150802-21_MS3-results	rk_1	K239	CUL5_HUMAN Cullin-5 OS=Homo sapiens GN=CUL5	rk_1	9260	36.3621	414.706	4	5.20215	5.20215	0	392.197	4	YADAKLKEEEKR	XL:A-Thiol(Unsaturated)@239	-3.15617	30.1	0.0082	FALSE	FALSE	rk_1	rk_1:K239	264	3	30.10,sp|rk_1|rk_1,239	1	DSSO 14N
Dead-End	QE20150802-21_MS3-results_cleaned	QE20150802-21_MS3-results	rk_1	K239	CUL5_HUMAN Cullin-5 OS=Homo sapiens GN=CUL5	rk_1	9763	38.3268	414.705	4	2.3252	2.3252	0	392.197	4	YADAKLKEEEKR	XL:A-Thiol(Unsaturated)@239	-3.15617	29.5	0.012	FALSE	FALSE	rk_1	rk_1:K239	264	3	29.50,sp|rk_1|rk_1,239	1	DSSO 14N
Dead-End	QE20150802-21_MS3-results_cleaned	QE20150802-21_MS3-results	rk_1	K239	CUL5_HUMAN Cullin-5 OS=Homo sapiens GN=CUL5	rk_1	12300	48.2652	400.011	5	4.29365	4.29365	0	375.61	5	YADAKLKEEEKRALR	XL:A-Alkene@239	-4.44971	26.1	0.42	FALSE	FALSE	rk_1	rk_1:K239	264	3	26.10,sp|rk_1|rk_1,239	1	DSSO 14N
Dead-End	QE20150802-22_MS3-results_cleaned	QE20150802-22_MS3-results	rk_1	K239	CUL5_HUMAN Cullin-5 OS=Homo sapiens GN=CUL5	rk_1	9344	36.0728	414.459	4	-591.655	14.689	-1	384.205	4	YADAKLKEEEKR	XL:A-Alkene@239	-4.30895	23.4	0.44	FALSE	FALSE	rk_1	rk_1:K239	264	3	23.40,sp|rk_1|rk_1,239	1	DSSO 14N
Dead-End	QE20150802-22_MS3-results_cleaned	QE20150802-22_MS3-results	rk_1	K239	CUL5_HUMAN Cullin-5 OS=Homo sapiens GN=CUL5	rk_1	9378	36.2062	414.706	4	5.49723	5.49723	0	384.204	4	YADAKLKEEEKR	XL:A-Alkene@239	-2.74728	27.2	0.14	FALSE	FALSE	rk_1	rk_1:K239	264	3	27.20,sp|rk_1|rk_1,239	1	DSSO 14N
Dead-End	QE20150802-22_MS3-results_cleaned	QE20150802-22_MS3-results	rk_1	K239	CUL5_HUMAN Cullin-5 OS=Homo sapiens GN=CUL5	rk_1	9450	36.481	414.7	4	-9.92028	-9.92028	0	392.198	4	YADAKLKEEEKR	XL:A-Thiol(Unsaturated)@239	-4.17606	19.8	0.34	FALSE	FALSE	rk_1	rk_1:K239	264	3	19.80,sp|rk_1|rk_1,239	1	DSSO 14N
Dead-End	QE20150802-23_MS3-results_cleaned	QE20150802-23_MS3-results	rk_1	K239	CUL5_HUMAN Cullin-5 OS=Homo sapiens GN=CUL5	rk_1	8698	33.8999	414.703	4	-2.46972	-2.46972	0	392.197	4	YADAKLKEEEKR	XL:A-Thiol(Unsaturated)@239	-2.9012	24	0.46	FALSE	FALSE	rk_1	rk_1:K239	264	3	24.00,sp|rk_1|rk_1,239	1	DSSO 14N
Dead-End	QE20150802-23_MS3-results_cleaned	QE20150802-23_MS3-results	rk_1	K239	CUL5_HUMAN Cullin-5 OS=Homo sapiens GN=CUL5	rk_1	9283	36.2875	414.707	4	5.86607	5.86607	0	392.197	4	YADAKLKEEEKR	XL:A-Thiol(Unsaturated)@239	-2.39125	21.9	0.4	FALSE	FALSE	rk_1	rk_1:K239	264	3	21.90,sp|rk_1|rk_1,239	1	DSSO 14N
Dead-End	QE20150802-23_MS3-results_cleaned	QE20150802-23_MS3-results	rk_1	K239	CUL5_HUMAN Cullin-5 OS=Homo sapiens GN=CUL5	rk_1	9331	36.484	414.7	4	-9.25637	-9.25637	0	392.197	4	YADAKLKEEEKR	XL:A-Thiol(Unsaturated)@239	-2.64623	26.8	0.023	FALSE	FALSE	rk_1	rk_1:K239	264	3	26.80,sp|rk_1|rk_1,239	1	DSSO 14N
Dead-End	QE20150802-23_MS3-results_cleaned	QE20150802-23_MS3-results	rk_1	K239	CUL5_HUMAN Cullin-5 OS=Homo sapiens GN=CUL5	rk_1	9706	37.9221	414.706	4	4.09563	4.09563	0	392.197	4	YADAKLKEEEKR	XL:A-Thiol(Unsaturated)@239	-2.64623	24.3	0.11	FALSE	FALSE	rk_1	rk_1:K239	264	3	24.30,sp|rk_1|rk_1,239	1	DSSO 14N
Dead-End	QE20150802-23_MS3-results_cleaned	QE20150802-23_MS3-results	rk_1	K239	CUL5_HUMAN Cullin-5 OS=Homo sapiens GN=CUL5	rk_1	9797	38.2826	414.705	4	1.8826	1.8826	0	392.198	4	YADAKLKEEEKR	XL:A-Thiol(Unsaturated)@239	-3.92109	27.3	0.026	FALSE	FALSE	rk_1	rk_1:K239	264	3	27.30,sp|rk_1|rk_1,239	1	DSSO 14N
Dead-End	QE20150802-23_MS3-results_cleaned	QE20150802-23_MS3-results	rk_1	K239	CUL5_HUMAN Cullin-5 OS=Homo sapiens GN=CUL5	rk_1	9872	38.5742	415.204	4	1207.33	-5.33766	2	392.197	4	YADAKLKEEEKR	XL:A-Thiol(Unsaturated)@239	-3.15617	22.1	0.11	FALSE	FALSE	rk_1	rk_1:K239	264	3	22.10,sp|rk_1|rk_1,239	1	DSSO 14N
Dead-End	QE20150802-23_MS3-results_cleaned	QE20150802-23_MS3-results	rk_1	K239	CUL5_HUMAN Cullin-5 OS=Homo sapiens GN=CUL5	rk_1	9886	38.6324	414.706	4	4.53824	4.53824	0	392.197	4	YADAKLKEEEKR	XL:A-Thiol(Unsaturated)@239	-2.9012	22.5	0.33	FALSE	FALSE	rk_1	rk_1:K239	264	3	22.50,sp|rk_1|rk_1,239	1	DSSO 14N
Dead-End	QE20150802-24_MS3-results_cleaned	QE20150802-24_MS3-results	rk_1	K239	CUL5_HUMAN Cullin-5 OS=Homo sapiens GN=CUL5	rk_1	9318	36.1288	414.708	4	9.03809	9.03809	0	384.205	4	YADAKLKEEEKR	XL:A-Alkene@239	-4.56922	31.5	0.0059	FALSE	FALSE	rk_1	rk_1:K239	264	3	31.50,sp|rk_1|rk_1,239	1	DSSO 14N
Dead-End	QE20150802-24_MS3-results_cleaned	QE20150802-24_MS3-results	rk_1	K239	CUL5_HUMAN Cullin-5 OS=Homo sapiens GN=CUL5	rk_1	9371	36.3364	414.704	4	-1.21566	-1.21566	0	392.197	4	YADAKLKEEEKR	XL:A-Thiol(Unsaturated)@239	-2.64623	20.8	0.1	FALSE	FALSE	rk_1	rk_1:K239	264	3	20.80,sp|rk_1|rk_1,239	1	DSSO 14N
Dead-End	QE20150802-24_MS3-results_cleaned	QE20150802-24_MS3-results	rk_1	K239	CUL5_HUMAN Cullin-5 OS=Homo sapiens GN=CUL5	rk_1	9762	37.7606	414.706	4	4.90708	4.90708	0	384.205	4	YADAKLKEEEKR	XL:A-Alkene@239	-4.04867	25.6	0.12	FALSE	FALSE	rk_1	rk_1:K239	264	3	25.60,sp|rk_1|rk_1,239	1	DSSO 14N
Dead-End	QE20150802-25_MS3-results_cleaned	QE20150802-25_MS3-results	rk_1	K239	CUL5_HUMAN Cullin-5 OS=Homo sapiens GN=CUL5	rk_1	8932	36.2212	414.707	4	6.60375	6.60375	0	392.197	4	YADAKLKEEEKR	XL:A-Thiol(Unsaturated)@239	-1.88131	27.8	0.036	FALSE	FALSE	rk_1	rk_1:K239	264	3	27.80,sp|rk_1|rk_1,239	1	DSSO 14N
Dead-End	QE20150802-25_MS3-results_cleaned	QE20150802-25_MS3-results	rk_1	K239	CUL5_HUMAN Cullin-5 OS=Homo sapiens GN=CUL5	rk_1	8983	36.4306	414.701	4	-6.37942	-6.37942	0	384.204	4	YADAKLKEEEKR	XL:A-Alkene@239	-1.96645	28.1	0.013	FALSE	FALSE	rk_1	rk_1:K239	264	3	28.10,sp|rk_1|rk_1,239	1	DSSO 14N
Dead-End	QE20150802-26_MS3-results_cleaned	QE20150802-26_MS3-results	rk_1	K239	CUL5_HUMAN Cullin-5 OS=Homo sapiens GN=CUL5	rk_1	9088	36.0828	414.708	4	8.96432	8.96432	0	392.197	4	YADAKLKEEEKR	XL:A-Thiol(Unsaturated)@239	-2.39125	30.2	0.0099	FALSE	FALSE	rk_1	rk_1:K239	264	3	30.20,sp|rk_1|rk_1,239	1	DSSO 14N
Dead-End	QE20150802-26_MS3-results_cleaned	QE20150802-26_MS3-results	rk_1	K239	CUL5_HUMAN Cullin-5 OS=Homo sapiens GN=CUL5	rk_1	9144	36.2989	414.703	4	-2.46972	-2.46972	0	392.197	4	YADAKLKEEEKR	XL:A-Thiol(Unsaturated)@239	-2.9012	30.8	0.0073	FALSE	FALSE	rk_1	rk_1:K239	264	3	30.80,sp|rk_1|rk_1,239	1	DSSO 14N
Dead-End	QE20150802-26_MS3-results_cleaned	QE20150802-26_MS3-results	rk_1	K239	CUL5_HUMAN Cullin-5 OS=Homo sapiens GN=CUL5	rk_1	9150	36.3165	414.699	4	-13.4611	-13.4611	0	392.197	4	YADAKLKEEEKR	XL:A-Thiol(Unsaturated)@239	-2.9012	25.5	0.014	FALSE	FALSE	rk_1	rk_1:K239	264	3	25.50,sp|rk_1|rk_1,239	1	DSSO 14N
Dead-End	QE20150802-27_MS3-results_cleaned	QE20150802-27_MS3-results	rk_1	K239	CUL5_HUMAN Cullin-5 OS=Homo sapiens GN=CUL5	rk_1	9461	36.2234	414.705	4	2.47274	2.47274	0	392.197	4	YADAKLKEEEKR	XL:A-Thiol(Unsaturated)@239	-1.37136	31.2	0.0079	FALSE	FALSE	rk_1	rk_1:K239	264	3	31.20,sp|rk_1|rk_1,239	1	DSSO 14N
Dead-End	QE20150802-28_MS3-results_cleaned	QE20150802-28_MS3-results	rk_1	K239	CUL5_HUMAN Cullin-5 OS=Homo sapiens GN=CUL5	rk_1	9266	36.3824	414.705	4	3.35795	3.35795	0	384.204	4	YADAKLKEEEKR	XL:A-Alkene@239	-2.74728	24.6	0.41	FALSE	FALSE	rk_1	rk_1:K239	264	3	24.60,sp|rk_1|rk_1,239	1	DSSO 14N
Dead-End	QE20150802-28_MS3-results_cleaned	QE20150802-28_MS3-results	rk_1	K239	CUL5_HUMAN Cullin-5 OS=Homo sapiens GN=CUL5	rk_1	9725	38.0939	414.707	4	6.60375	6.60375	0	392.198	4	YADAKLKEEEKR	XL:A-Thiol(Unsaturated)@239	-4.43103	26.3	0.029	FALSE	FALSE	rk_1	rk_1:K239	264	3	26.30,sp|rk_1|rk_1,239	1	DSSO 14N
Dead-End	QE20150802-29_MS3-results_cleaned	QE20150802-29_MS3-results	rk_1	K239	CUL5_HUMAN Cullin-5 OS=Homo sapiens GN=CUL5	rk_1	9230	36.3656	414.459	4	-592.171	14.1723	-1	392.197	4	YADAKLKEEEKR	XL:A-Thiol(Unsaturated)@239	-3.41114	23.9	0.15	FALSE	FALSE	rk_1	rk_1:K239	264	3	23.90,sp|rk_1|rk_1,239	1	DSSO 14N
Dead-End	QE20150802-29_MS3-results_cleaned	QE20150802-29_MS3-results	rk_1	K239	CUL5_HUMAN Cullin-5 OS=Homo sapiens GN=CUL5	rk_1	9239	36.4018	414.706	4	3.65303	3.65303	0	392.197	4	YADAKLKEEEKR	XL:A-Thiol(Unsaturated)@239	-3.41114	28	0.014	FALSE	FALSE	rk_1	rk_1:K239	264	3	28.00,sp|rk_1|rk_1,239	1	DSSO 14N
Dead-End	QE20150802-29_MS3-results_cleaned	QE20150802-29_MS3-results	rk_1	K239	CUL5_HUMAN Cullin-5 OS=Homo sapiens GN=CUL5	rk_1	9284	36.5818	414.699	4	-11.912	-11.912	0	392.197	4	YADAKLKEEEKR	XL:A-Thiol(Unsaturated)@239	-3.15617	26.2	0.039	FALSE	FALSE	rk_1	rk_1:K239	264	3	26.20,sp|rk_1|rk_1,239	1	DSSO 14N
Dead-End	QE20150802-29_MS3-results_cleaned	QE20150802-29_MS3-results	rk_1	K239	CUL5_HUMAN Cullin-5 OS=Homo sapiens GN=CUL5	rk_1	12254	48.7511	400.012	5	6.51171	6.51171	0	382.005	5	YADAKLKEEEKRALR	XL:A-Thiol(Unsaturated)@239	-5.90886	26.9	0.061	FALSE	FALSE	rk_1	rk_1:K239	264	3	26.90,sp|rk_1|rk_1,239	1	DSSO 14N
Dead-End	QE20150802-30_MS3-results_cleaned	QE20150802-30_MS3-results	rk_1	K239	CUL5_HUMAN Cullin-5 OS=Homo sapiens GN=CUL5	rk_1	9473	36.3828	414.458	4	-593.941	12.4008	-1	392.197	4	YADAKLKEEEKR	XL:A-Thiol(Unsaturated)@239	-2.39125	24	0.15	FALSE	FALSE	rk_1	rk_1:K239	264	3	24.00,sp|rk_1|rk_1,239	1	DSSO 14N
Dead-End	QE20150802-30_MS3-results_cleaned	QE20150802-30_MS3-results	rk_1	K239	CUL5_HUMAN Cullin-5 OS=Homo sapiens GN=CUL5	rk_1	9498	36.4871	414.705	4	3.35795	3.35795	0	392.197	4	YADAKLKEEEKR	XL:A-Thiol(Unsaturated)@239	-2.13628	32.8	0.0016	FALSE	FALSE	rk_1	rk_1:K239	264	3	32.80,sp|rk_1|rk_1,239	1	DSSO 14N
Dead-End	QE20150802-30_MS3-results_cleaned	QE20150802-30_MS3-results	rk_1	K239	CUL5_HUMAN Cullin-5 OS=Homo sapiens GN=CUL5	rk_1	9546	36.6812	414.701	4	-7.85478	-7.85478	0	392.197	4	YADAKLKEEEKR	XL:A-Thiol(Unsaturated)@239	-2.64623	27.4	0.02	FALSE	FALSE	rk_1	rk_1:K239	264	3	27.40,sp|rk_1|rk_1,239	1	DSSO 14N
Dead-End	QE20150802-30_MS3-results_cleaned	QE20150802-30_MS3-results	rk_1	K239	CUL5_HUMAN Cullin-5 OS=Homo sapiens GN=CUL5	rk_1	12608	48.6367	400.011	5	4.14068	4.14068	0	375.61	5	YADAKLKEEEKRALR	XL:A-Alkene@239	-3.38478	26.2	0.25	FALSE	FALSE	rk_1	rk_1:K239	264	3	26.20,sp|rk_1|rk_1,239	1	DSSO 14N
Dead-End	QE20150802-31_MS3-results_cleaned	QE20150802-31_MS3-results	rk_1	K239	CUL5_HUMAN Cullin-5 OS=Homo sapiens GN=CUL5	rk_1	9842	36.1599	414.706	4	3.9481	3.9481	0	392.197	4	YADAKLKEEEKR	XL:A-Thiol(Unsaturated)@239	-2.64623	25.8	0.015	FALSE	FALSE	rk_1	rk_1:K239	264	3	25.80,sp|rk_1|rk_1,239	1	DSSO 14N
Dead-End	QE20150802-32_MS3-results_cleaned	QE20150802-32_MS3-results	rk_1	K239	CUL5_HUMAN Cullin-5 OS=Homo sapiens GN=CUL5	rk_1	9526	36.201	414.459	4	-593.425	12.9175	-1	384.204	4	YADAKLKEEEKR	XL:A-Alkene@239	-3.26784	22.2	0.25	FALSE	FALSE	rk_1	rk_1:K239	264	3	22.20,sp|rk_1|rk_1,239	1	DSSO 14N
Dead-End	QE20150802-32_MS3-results_cleaned	QE20150802-32_MS3-results	rk_1	K239	CUL5_HUMAN Cullin-5 OS=Homo sapiens GN=CUL5	rk_1	9543	36.2624	414.706	4	4.68578	4.68578	0	392.198	4	YADAKLKEEEKR	XL:A-Thiol(Unsaturated)@239	-3.66612	29.2	0.015	FALSE	FALSE	rk_1	rk_1:K239	264	3	29.20,sp|rk_1|rk_1,239	1	DSSO 14N
Dead-End	QE20150802-33_MS3-results_cleaned	QE20150802-33_MS3-results	rk_1	K239	CUL5_HUMAN Cullin-5 OS=Homo sapiens GN=CUL5	rk_1	9673	36.5016	414.704	4	0.185932	0.185932	0	392.198	4	YADAKLKEEEKR	XL:A-Thiol(Unsaturated)@239	-3.92109	30.7	0.0026	FALSE	FALSE	rk_1	rk_1:K239	264	3	30.70,sp|rk_1|rk_1,239	1	DSSO 14N
Dead-End	QE20150802-33_MS3-results_cleaned	QE20150802-33_MS3-results	rk_1	K239	CUL5_HUMAN Cullin-5 OS=Homo sapiens GN=CUL5	rk_1	9689	36.5627	414.7	4	-9.99405	-9.99405	0	392.197	4	YADAKLKEEEKR	XL:A-Thiol(Unsaturated)@239	-3.15617	30.2	0.013	FALSE	FALSE	rk_1	rk_1:K239	264	3	30.20,sp|rk_1|rk_1,239	1	DSSO 14N
Dead-End	QE20150802-33_MS3-results_cleaned	QE20150802-33_MS3-results	rk_1	K239	CUL5_HUMAN Cullin-5 OS=Homo sapiens GN=CUL5	rk_1	9694	36.5784	414.709	4	10.7348	10.7348	0	392.198	4	YADAKLKEEEKR	XL:A-Thiol(Unsaturated)@239	-3.66612	33.4	0.0035	FALSE	FALSE	rk_1	rk_1:K239	264	3	33.40,sp|rk_1|rk_1,239	1	DSSO 14N
Dead-End	QE20150802-34_MS3-results_cleaned	QE20150802-34_MS3-results	rk_1	K239	CUL5_HUMAN Cullin-5 OS=Homo sapiens GN=CUL5	rk_1	9775	36.1391	414.46	4	-590.032	16.3129	-1	392.197	4	YADAKLKEEEKR	XL:A-Thiol(Unsaturated)@239	-2.9012	21.8	0.36	FALSE	FALSE	rk_1	rk_1:K239	264	3	21.80,sp|rk_1|rk_1,239	1	DSSO 14N
Dead-End	QE20150802-34_MS3-results_cleaned	QE20150802-34_MS3-results	rk_1	K239	CUL5_HUMAN Cullin-5 OS=Homo sapiens GN=CUL5	rk_1	9794	36.2143	414.702	4	-5.34667	-5.34667	0	384.205	4	YADAKLKEEEKR	XL:A-Alkene@239	-4.56922	25	0.078	FALSE	FALSE	rk_1	rk_1:K239	264	3	25.00,sp|rk_1|rk_1,239	1	DSSO 14N
Dead-End	QE20150802-34_MS3-results_cleaned	QE20150802-34_MS3-results	rk_1	K239	CUL5_HUMAN Cullin-5 OS=Homo sapiens GN=CUL5	rk_1	9819	36.3062	414.708	4	9.55447	9.55447	0	384.204	4	YADAKLKEEEKR	XL:A-Alkene@239	-3.52811	25.3	0.13	FALSE	FALSE	rk_1	rk_1:K239	264	3	25.30,sp|rk_1|rk_1,239	1	DSSO 14N
Dead-End	QE20150802-34_MS3-results_cleaned	QE20150802-34_MS3-results	rk_1	K239	CUL5_HUMAN Cullin-5 OS=Homo sapiens GN=CUL5	rk_1	10266	37.8289	414.706	4	3.57926	3.57926	0	392.197	4	YADAKLKEEEKR	XL:A-Thiol(Unsaturated)@239	-3.15617	24.1	0.028	FALSE	FALSE	rk_1	rk_1:K239	264	3	24.10,sp|rk_1|rk_1,239	1	DSSO 14N
Dead-End	QE20150802-35_MS3-results_cleaned	QE20150802-35_MS3-results	rk_1	K239	CUL5_HUMAN Cullin-5 OS=Homo sapiens GN=CUL5	rk_1	9778	36.6679	414.953	4	602.428	-3.90456	1	392.198	4	YADAKLKEEEKR	XL:A-Thiol(Unsaturated)@239	-4.43103	24.6	0.05	FALSE	FALSE	rk_1	rk_1:K239	264	3	24.60,sp|rk_1|rk_1,239	1	DSSO 14N
Dead-End	QE20150802-35_MS3-results_cleaned	QE20150802-35_MS3-results	rk_1	K239	CUL5_HUMAN Cullin-5 OS=Homo sapiens GN=CUL5	rk_1	9783	36.684	414.708	4	10.3659	10.3659	0	392.197	4	YADAKLKEEEKR	XL:A-Thiol(Unsaturated)@239	-3.41114	28.4	0.034	FALSE	FALSE	rk_1	rk_1:K239	264	3	28.40,sp|rk_1|rk_1,239	1	DSSO 14N
Dead-End	QE20150802-35_MS3-results_cleaned	QE20150802-35_MS3-results	rk_1	K239	CUL5_HUMAN Cullin-5 OS=Homo sapiens GN=CUL5	rk_1	10235	38.3006	414.701	4	-6.67449	-6.67449	0	392.198	4	YADAKLKEEEKR	XL:A-Thiol(Unsaturated)@239	-4.17606	28.9	0.0067	FALSE	FALSE	rk_1	rk_1:K239	264	3	28.90,sp|rk_1|rk_1,239	1	DSSO 14N
Dead-End	QE20150802-36_MS3-results_cleaned	QE20150802-36_MS3-results	rk_1	K239	CUL5_HUMAN Cullin-5 OS=Homo sapiens GN=CUL5	rk_1	9962	37.0103	414.704	4	-1.14189	-1.14189	0	392.198	4	YADAKLKEEEKR	XL:A-Thiol(Unsaturated)@239	-3.66612	31.3	0.0035	FALSE	FALSE	rk_1	rk_1:K239	264	3	31.30,sp|rk_1|rk_1,239	1	DSSO 14N
Dead-End	VE20150902-12_MS3-results_cleaned	VE20150902-12_MS3-results	rk_1	K239	CUL5_HUMAN Cullin-5 OS=Homo sapiens GN=CUL5	rk_1	5157	27.71	419.969	4	0.919225	0.919225	0	397.46	4	ADAKLKEEEKRAL	XL:A-Thiol(Unsaturated)@239	2.57753	27.3	0.38	FALSE	FALSE	rk_1	rk_1:K239	264	3	27.30,sp|rk_1|rk_1,239	1	DSSO 14N
Dead-End	VE20150902-12_MS3-results_cleaned	VE20150902-12_MS3-results	rk_1	K239	CUL5_HUMAN Cullin-5 OS=Homo sapiens GN=CUL5	rk_1	6096	31.9509	529.517	4	0.225444	0.225444	0	499.015	4	MKYADAKLKEEEKRAL	Oxidation@231;XL:A-Alkene@239	2.06306	21	0.19	FALSE	FALSE	rk_1	rk_1:K239	264	3	21.00,sp|rk_1|rk_1,239	1	DSSO 14N
Dead-End	VE20150902-12_MS3-results_cleaned	VE20150902-12_MS3-results	rk_1	K239	CUL5_HUMAN Cullin-5 OS=Homo sapiens GN=CUL5	rk_1	6810	34.9274	499.76	4	1.68453	1.68453	0	469.258	4	ADAKLKEEEKRALRY	XL:A-Alkene@239	1.31418	28.2	0.11	FALSE	FALSE	rk_1	rk_1:K239	264	3	28.20,sp|rk_1|rk_1,239	1	DSSO 14N
Dead-End	VE20150902-12_MS3-results_cleaned	VE20150902-12_MS3-results	rk_1	K239	CUL5_HUMAN Cullin-5 OS=Homo sapiens GN=CUL5	rk_1	7025	35.8904	525.266	4	-479.995	-1.76217	-1	503.007	4	MKYADAKLKEEEKRAL	XL:A-Thiol(Unsaturated)@239	5.80213	40.1	0.0034	FALSE	FALSE	rk_1	rk_1:K239	264	3	40.10,sp|rk_1|rk_1,239	1	DSSO 14N
Dead-End	VE20150902-12_MS3-results_cleaned	VE20150902-12_MS3-results	rk_1	K239	CUL5_HUMAN Cullin-5 OS=Homo sapiens GN=CUL5	rk_1	7540	38.1304	525.265	4	-482.089	-3.85776	-1	503.008	4	MKYADAKLKEEEKRAL	XL:A-Thiol(Unsaturated)@239	5.40452	34.4	0.026	FALSE	FALSE	rk_1	rk_1:K239	264	3	34.40,sp|rk_1|rk_1,239	1	DSSO 14N
Dead-End	VE20150902-13_MS3-results_cleaned	VE20150902-13_MS3-results	rk_1	K239	CUL5_HUMAN Cullin-5 OS=Homo sapiens GN=CUL5	rk_1	7325	34.9166	499.76	4	0.827901	0.827901	0	477.25	4	ADAKLKEEEKRALRY	XL:A-Thiol(Unsaturated)@239	3.00547	30.3	0.12	FALSE	FALSE	rk_1	rk_1:K239	264	3	30.30,sp|rk_1|rk_1,239	1	DSSO 14N
Dead-End	VE20150902-13_MS3-results_cleaned	VE20150902-13_MS3-results	rk_1	K239	CUL5_HUMAN Cullin-5 OS=Homo sapiens GN=CUL5	rk_1	7425	35.2919	525.265	4	-483.02	-4.78913	-1	503.008	4	MKYADAKLKEEEKRAL	XL:A-Thiol(Unsaturated)@239	5.00691	36.3	0.029	FALSE	FALSE	rk_1	rk_1:K239	264	3	36.30,sp|rk_1|rk_1,239	1	DSSO 14N
Dead-End	VE20150902-14_MS3-results_cleaned	VE20150902-14_MS3-results	rk_1	K239	CUL5_HUMAN Cullin-5 OS=Homo sapiens GN=CUL5	rk_1	6764	35.0957	499.762	4	4.31561	4.31561	0	477.253	4	ADAKLKEEEKRALRY	XL:A-Thiol(Unsaturated)@239	-1.81379	28.5	0.18	FALSE	FALSE	rk_1	rk_1:K239	264	3	28.50,sp|rk_1|rk_1,239	1	DSSO 14N
Dead-End	VE20150902-14_MS3-results_cleaned	VE20150902-14_MS3-results	rk_1	K239	CUL5_HUMAN Cullin-5 OS=Homo sapiens GN=CUL5	rk_1	6917	35.8224	525.268	4	-478.017	0.216996	-1	495.017	4	MKYADAKLKEEEKRAL	XL:A-Alkene@239	0.607739	29.3	0.074	FALSE	FALSE	rk_1	rk_1:K239	264	3	29.30,sp|rk_1|rk_1,239	1	DSSO 14N
Dead-End	VE20150902-14_MS3-results_cleaned	VE20150902-14_MS3-results	rk_1	K239	CUL5_HUMAN Cullin-5 OS=Homo sapiens GN=CUL5	rk_1	8249	41.5451	605.059	4	-413.743	1.34582	-1	582.8	4	MKYADAKLKEEEKRALRY	XL:A-Thiol(Unsaturated)@239	1.76461	31.2	0.32	FALSE	FALSE	rk_1	rk_1:K239	264	3	31.20,sp|rk_1|rk_1,239	1	DSSO 14N
Dead-End	VE20150902-14_MS3-results_cleaned	VE20150902-14_MS3-results	rk_1	K239	CUL5_HUMAN Cullin-5 OS=Homo sapiens GN=CUL5	rk_1	11405	55.0191	528.033	4	5.26236	5.26236	0	505.524	4	ADAKLKEEEKRALRYL	XL:A-Thiol(Unsaturated)@239	-1.87853	21.8	0.19	FALSE	FALSE	rk_1	rk_1:K239	264	3	21.80,sp|rk_1|rk_1,239	1	DSSO 14N
Dead-End	VE20150902-15_MS3-results_cleaned	VE20150902-15_MS3-results	rk_1	K239	CUL5_HUMAN Cullin-5 OS=Homo sapiens GN=CUL5	rk_1	7825	38.479	499.764	4	8.354	8.354	0	469.26	4	ADAKLKEEEKRALRY	XL:A-Alkene@239	-3.37406	27.9	0.33	FALSE	FALSE	rk_1	rk_1:K239	264	3	27.90,sp|rk_1|rk_1,239	1	DSSO 14N
Dead-End	VE20150902-15_MS3-results_cleaned	VE20150902-15_MS3-results	rk_1	K239	CUL5_HUMAN Cullin-5 OS=Homo sapiens GN=CUL5	rk_1	8661	41.9416	609.311	4	5.35876	5.35876	0	586.802	4	MKYADAKLKEEEKRALRY	Oxidation@231;XL:A-Thiol(Unsaturated)@239	-2.28856	31.1	0.11	FALSE	FALSE	rk_1	rk_1:K239	264	3	31.10,sp|rk_1|rk_1,239	1	DSSO 14N
Dead-End	VE20150903-12_MS3-results_cleaned	VE20150903-12_MS3-results	rk_1	K239	CUL5_HUMAN Cullin-5 OS=Homo sapiens GN=CUL5	rk_1	5614	33.8941	419.97	4	2.88593	2.88593	0	389.467	4	ADAKLKEEEKRAL	XL:A-Alkene@239	1.04448	26.8	0.062	FALSE	FALSE	rk_1	rk_1:K239	264	3	26.80,sp|rk_1|rk_1,239	1	DSSO 14N
Dead-End	VE20150903-12_MS3-results_cleaned	VE20150903-12_MS3-results	rk_1	K239	CUL5_HUMAN Cullin-5 OS=Homo sapiens GN=CUL5	rk_1	7384	42.3888	499.761	4	2.17403	2.17403	0	477.251	4	ADAKLKEEEKRALRY	XL:A-Thiol(Unsaturated)@239	1.9578	32.9	0.039	FALSE	FALSE	rk_1	rk_1:K239	264	3	32.90,sp|rk_1|rk_1,239	1	DSSO 14N
Dead-End	VE20150903-14_MS3-results_cleaned	VE20150903-14_MS3-results	rk_1	K239	CUL5_HUMAN Cullin-5 OS=Homo sapiens GN=CUL5	rk_1	6652	37.0565	419.972	4	7.40208	7.40208	0	389.469	4	ADAKLKEEEKRAL	XL:A-Alkene@239	-3.32044	32.1	0.054	FALSE	FALSE	rk_1	rk_1:K239	264	3	32.10,sp|rk_1|rk_1,239	1	DSSO 14N
Dead-End	VE20150903-15_MS3-results_cleaned	VE20150903-15_MS3-results	rk_1	K239	CUL5_HUMAN Cullin-5 OS=Homo sapiens GN=CUL5	rk_1	8657	44.1515	499.762	4	5.23342	5.23342	0	477.253	4	ADAKLKEEEKRALRY	XL:A-Thiol(Unsaturated)@239	-1.81379	26.2	0.16	FALSE	FALSE	rk_1	rk_1:K239	264	3	26.20,sp|rk_1|rk_1,239	1	DSSO 14N
Dead-End	VE20150903-18_MS3-results_cleaned	VE20150903-18_MS3-results	rk_1	K239	CUL5_HUMAN Cullin-5 OS=Homo sapiens GN=CUL5	rk_1	7181	40.9794	419.971	4	6.67367	6.67367	0	389.468	4	ADAKLKEEEKRAL	XL:A-Alkene@239	-2.03665	23.5	0.2	FALSE	FALSE	rk_1	rk_1:K239	264	3	23.50,sp|rk_1|rk_1,239	1	DSSO 14N
Dead-End	VE20150907-04_MS3-results_cleaned	VE20150907-04_MS3-results	rk_1	K239	CUL5_HUMAN Cullin-5 OS=Homo sapiens GN=CUL5	rk_1	4686	30.7492	419.965	4	-9.20568	-9.20568	0	397.456	4	ADAKLKEEEKRAL	XL:A-Thiol(Unsaturated)@239	12.1384	20.1	0.37	FALSE	FALSE	rk_1	rk_1:K239	264	3	20.10,sp|rk_1|rk_1,239	1	DSSO 14N
Dead-End	VE20150907-04_MS3-results_cleaned	VE20150907-04_MS3-results	rk_1	K239	CUL5_HUMAN Cullin-5 OS=Homo sapiens GN=CUL5	rk_1	6272	39.0592	525.513	4	-9.41138	-9.41138	0	503.004	4	MKYADAKLKEEEKRAL	XL:A-Thiol(Unsaturated)@239	12.9592	34.2	0.016	FALSE	FALSE	rk_1	rk_1:K239	264	3	34.20,sp|rk_1|rk_1,239	1	DSSO 14N
Dead-End	VE20150907-04_MS3-results_cleaned	VE20150907-04_MS3-results	rk_1	K239	CUL5_HUMAN Cullin-5 OS=Homo sapiens GN=CUL5	rk_1	7320	44.4757	605.304	4	-8.93073	-8.93073	0	582.794	4	MKYADAKLKEEEKRALRY	XL:A-Thiol(Unsaturated)@239	12.0599	31.4	0.067	FALSE	FALSE	rk_1	rk_1:K239	264	3	31.40,sp|rk_1|rk_1,239	1	DSSO 14N
Dead-End	VE20150907-05_MS3-results_cleaned	VE20150907-05_MS3-results	rk_1	K239	CUL5_HUMAN Cullin-5 OS=Homo sapiens GN=CUL5	rk_1	6578	38.0598	499.757	4	-5.84157	-5.84157	0	469.255	4	ADAKLKEEEKRALRY	XL:A-Alkene@239	8.98593	27.2	0.26	FALSE	FALSE	rk_1	rk_1:K239	264	3	27.20,sp|rk_1|rk_1,239	1	DSSO 14N
Dead-End	VE20150907-05_MS3-results_cleaned	VE20150907-05_MS3-results	rk_1	K239	CUL5_HUMAN Cullin-5 OS=Homo sapiens GN=CUL5	rk_1	6666	38.4569	499.758	4	-3.08812	-3.08812	0	469.255	4	ADAKLKEEEKRALRY	XL:A-Alkene@239	8.55972	23.7	0.48	FALSE	FALSE	rk_1	rk_1:K239	264	3	23.70,sp|rk_1|rk_1,239	1	DSSO 14N
Dead-End	VE20150907-05_MS3-results_cleaned	VE20150907-05_MS3-results	rk_1	K239	CUL5_HUMAN Cullin-5 OS=Homo sapiens GN=CUL5	rk_1	6785	38.9994	525.514	4	-7.20043	-7.20043	0	495.012	4	MKYADAKLKEEEKRAL	XL:A-Alkene@239	10.1025	28	0.22	FALSE	FALSE	rk_1	rk_1:K239	264	3	28.00,sp|rk_1|rk_1,239	1	DSSO 14N
Dead-End	VE20150907-06_MS3-results_cleaned	VE20150907-06_MS3-results	rk_1	K239	CUL5_HUMAN Cullin-5 OS=Homo sapiens GN=CUL5	rk_1	6726	38.4998	499.759	4	-1.37486	-1.37486	0	477.249	4	ADAKLKEEEKRALRY	XL:A-Thiol(Unsaturated)@239	6.1485	28.9	0.21	FALSE	FALSE	rk_1	rk_1:K239	264	3	28.90,sp|rk_1|rk_1,239	1	DSSO 14N
Dead-End	VE20150907-08_MS3-results_cleaned	VE20150907-08_MS3-results	rk_1	K239	CUL5_HUMAN Cullin-5 OS=Homo sapiens GN=CUL5	rk_1	5767	33.1319	529.518	4	1.61127	1.61127	0	507.009	4	MKYADAKLKEEEKRAL	Oxidation@231;XL:A-Thiol(Unsaturated)@239	0.290278	25.4	0.43	FALSE	FALSE	rk_1	rk_1:K239	264	3	25.40,sp|rk_1|rk_1,239	1	DSSO 14N
Dead-End	VE20150907-08_MS3-results_cleaned	VE20150907-08_MS3-results	rk_1	K239	CUL5_HUMAN Cullin-5 OS=Homo sapiens GN=CUL5	rk_1	6417	36.0914	529.519	4	3.80549	3.80549	0	499.016	4	MKYADAKLKEEEKRAL	Oxidation@231;XL:A-Alkene@239	0.459902	26.7	0.16	FALSE	FALSE	rk_1	rk_1:K239	264	3	26.70,sp|rk_1|rk_1,239	1	DSSO 14N
Dead-End	VE20150907-08_MS3-results_cleaned	VE20150907-08_MS3-results	rk_1	K239	CUL5_HUMAN Cullin-5 OS=Homo sapiens GN=CUL5	rk_1	7207	39.3309	499.761	4	2.90829	2.90829	0	477.252	4	ADAKLKEEEKRALRY	XL:A-Thiol(Unsaturated)@239	0.491067	29.2	0.28	FALSE	FALSE	rk_1	rk_1:K239	264	3	29.20,sp|rk_1|rk_1,239	1	DSSO 14N
Dead-End	VE20150907-08_MS3-results_cleaned	VE20150907-08_MS3-results	rk_1	K239	CUL5_HUMAN Cullin-5 OS=Homo sapiens GN=CUL5	rk_1	7302	39.7007	499.761	4	3.58135	3.58135	0	477.252	4	ADAKLKEEEKRALRY	XL:A-Thiol(Unsaturated)@239	0.281534	31.7	0.063	FALSE	FALSE	rk_1	rk_1:K239	264	3	31.70,sp|rk_1|rk_1,239	1	DSSO 14N
Dead-End	VE20150907-09_MS3-results_cleaned	VE20150907-09_MS3-results	rk_1	K239	CUL5_HUMAN Cullin-5 OS=Homo sapiens GN=CUL5	rk_1	7456	38.5459	499.759	4	-1.37486	-1.37486	0	477.25	4	ADAKLKEEEKRALRY	XL:A-Thiol(Unsaturated)@239	4.47221	27.1	0.36	FALSE	FALSE	rk_1	rk_1:K239	264	3	27.10,sp|rk_1|rk_1,239	1	DSSO 14N
Dead-End	VE20150907-09_MS3-results_cleaned	VE20150907-09_MS3-results	rk_1	K239	CUL5_HUMAN Cullin-5 OS=Homo sapiens GN=CUL5	rk_1	7557	38.9034	499.759	4	-1.13011	-1.13011	0	477.25	4	ADAKLKEEEKRALRY	XL:A-Thiol(Unsaturated)@239	4.26268	30.7	0.13	FALSE	FALSE	rk_1	rk_1:K239	264	3	30.70,sp|rk_1|rk_1,239	1	DSSO 14N
Dead-End	VE20150907-10_MS3-results_cleaned	VE20150907-10_MS3-results	rk_1	K239	CUL5_HUMAN Cullin-5 OS=Homo sapiens GN=CUL5	rk_1	7099	39.6182	499.759	4	-1.31367	-1.31367	0	477.25	4	ADAKLKEEEKRALRY	XL:A-Thiol(Unsaturated)@239	4.05314	30	0.17	FALSE	FALSE	rk_1	rk_1:K239	264	3	30.00,sp|rk_1|rk_1,239	1	DSSO 14N
Dead-End	VE20150907-10_MS3-results_cleaned	VE20150907-10_MS3-results	rk_1	K239	CUL5_HUMAN Cullin-5 OS=Homo sapiens GN=CUL5	rk_1	7182	39.9645	499.763	4	6.64074	6.64074	0	477.25	4	ADAKLKEEEKRALRY	XL:A-Thiol(Unsaturated)@239	4.05314	26.2	0.28	FALSE	FALSE	rk_1	rk_1:K239	264	3	26.20,sp|rk_1|rk_1,239	1	DSSO 14N
Dead-End	VE20150907-12_MS3-results_cleaned	VE20150907-12_MS3-results	rk_1	K239	CUL5_HUMAN Cullin-5 OS=Homo sapiens GN=CUL5	rk_1	7021	39.9231	499.761	4	3.27541	3.27541	0	477.252	4	ADAKLKEEEKRALRY	XL:A-Thiol(Unsaturated)@239	-0.137532	31.4	0.048	FALSE	FALSE	rk_1	rk_1:K239	264	3	31.40,sp|rk_1|rk_1,239	1	DSSO 14N
Dead-End	VE20150907-13_MS3-results_cleaned	VE20150907-13_MS3-results	rk_1	K239	CUL5_HUMAN Cullin-5 OS=Homo sapiens GN=CUL5	rk_1	7636	39.7975	499.76	4	0.154834	0.154834	0	477.25	4	ADAKLKEEEKRALRY	XL:A-Thiol(Unsaturated)@239	4.26268	29	0.12	FALSE	FALSE	rk_1	rk_1:K239	264	3	29.00,sp|rk_1|rk_1,239	1	DSSO 14N
Dead-End	VE20150907-13_MS3-results_cleaned	VE20150907-13_MS3-results	rk_1	K239	CUL5_HUMAN Cullin-5 OS=Homo sapiens GN=CUL5	rk_1	7746	40.1815	499.759	4	-0.518232	-0.518232	0	477.25	4	ADAKLKEEEKRALRY	XL:A-Thiol(Unsaturated)@239	3.63408	30.5	0.093	FALSE	FALSE	rk_1	rk_1:K239	264	3	30.50,sp|rk_1|rk_1,239	1	DSSO 14N
Dead-End	VE20150907-14_MS3-results_cleaned	VE20150907-14_MS3-results	rk_1	K239	CUL5_HUMAN Cullin-5 OS=Homo sapiens GN=CUL5	rk_1	5445	32.6414	419.971	4	5.50821	5.50821	0	389.469	4	ADAKLKEEEKRAL	XL:A-Alkene@239	-2.55017	22.5	0.3	FALSE	FALSE	rk_1	rk_1:K239	264	3	22.50,sp|rk_1|rk_1,239	1	DSSO 14N
Dead-End	VE20150907-14_MS3-results_cleaned	VE20150907-14_MS3-results	rk_1	K239	CUL5_HUMAN Cullin-5 OS=Homo sapiens GN=CUL5	rk_1	7081	40.2782	499.762	4	5.29461	5.29461	0	477.252	4	ADAKLKEEEKRALRY	XL:A-Thiol(Unsaturated)@239	-1.1852	34.7	0.022	FALSE	FALSE	rk_1	rk_1:K239	264	3	34.70,sp|rk_1|rk_1,239	1	DSSO 14N
Dead-End	VE20150907-14_MS3-results_cleaned	VE20150907-14_MS3-results	rk_1	K239	CUL5_HUMAN Cullin-5 OS=Homo sapiens GN=CUL5	rk_1	7169	40.6262	499.762	4	4.68273	4.68273	0	477.253	4	ADAKLKEEEKRALRY	XL:A-Thiol(Unsaturated)@239	-1.81379	30.3	0.12	FALSE	FALSE	rk_1	rk_1:K239	264	3	30.30,sp|rk_1|rk_1,239	1	DSSO 14N
Dead-End	VE20150907-15_MS3-results_cleaned	VE20150907-15_MS3-results	rk_1	K239	CUL5_HUMAN Cullin-5 OS=Homo sapiens GN=CUL5	rk_1	6117	33.2115	419.969	4	1.79332	1.79332	0	389.467	4	ADAKLKEEEKRAL	XL:A-Alkene@239	2.07152	33.9	0.0029	FALSE	FALSE	rk_1	rk_1:K239	264	3	33.90,sp|rk_1|rk_1,239	1	DSSO 14N
Dead-End	VE20160226-07_MS3-results_cleaned	VE20160226-07_MS3-results	rk_1	K239	CUL5_HUMAN Cullin-5 OS=Homo sapiens GN=CUL5	rk_1	6195	38.2302	529.516	4	-1.50684	-1.50684	0	507.008	4	MKYADAKLKEEEKRAL	Oxidation@231;XL:A-Thiol(Unsaturated)@239	1.47369	35.6	0.011	FALSE	FALSE	rk_1	rk_1:K239	264	3	35.60,sp|rk_1|rk_1,239	1	DSSO 14N
Dead-End	VE20160226-07_MS3-results_cleaned	VE20160226-07_MS3-results	rk_1	K239	CUL5_HUMAN Cullin-5 OS=Homo sapiens GN=CUL5	rk_1	6789	41.2499	499.76	4	0.766713	0.766713	0	469.259	4	ADAKLKEEEKRALRY	XL:A-Alkene@239	0.0355616	29.1	0.15	FALSE	FALSE	rk_1	rk_1:K239	264	3	29.10,sp|rk_1|rk_1,239	1	DSSO 14N
Dead-End	VE20160226-07_MS3-results_cleaned	VE20160226-07_MS3-results	rk_1	K239	CUL5_HUMAN Cullin-5 OS=Homo sapiens GN=CUL5	rk_1	6803	41.3024	400.009	5	-0.0659827	-0.0659827	0	382.002	5	ADAKLKEEEKRALRY	XL:A-Thiol(Unsaturated)@239	1.15911	26.2	0.43	FALSE	FALSE	rk_1	rk_1:K239	264	3	26.20,sp|rk_1|rk_1,239	1	DSSO 14N
Dead-End	VE20160226-07_MS3-results_cleaned	VE20160226-07_MS3-results	rk_1	K239	CUL5_HUMAN Cullin-5 OS=Homo sapiens GN=CUL5	rk_1	6929	41.9402	525.517	4	-2.31307	-2.31307	0	503.009	4	MKYADAKLKEEEKRAL	XL:A-Thiol(Unsaturated)@239	2.42245	36.2	0.0024	FALSE	FALSE	rk_1	rk_1:K239	264	3	36.20,sp|rk_1|rk_1,239	1	DSSO 14N
Dead-End	VE20160226-07_MS3-results_cleaned	VE20160226-07_MS3-results	rk_1	K239	CUL5_HUMAN Cullin-5 OS=Homo sapiens GN=CUL5	rk_1	7928	46.9592	605.308	4	-1.75965	-1.75965	0	582.801	4	MKYADAKLKEEEKRALRY	XL:A-Thiol(Unsaturated)@239	1.24985	31.4	0.066	FALSE	FALSE	rk_1	rk_1:K239	264	3	31.40,sp|rk_1|rk_1,239	1	DSSO 14N
Dead-End	VE20160226-08_MS3-results_cleaned	VE20160226-08_MS3-results	rk_1	K239	CUL5_HUMAN Cullin-5 OS=Homo sapiens GN=CUL5	rk_1	6677	38.1344	529.516	4	-1.16038	-1.16038	0	507.008	4	MKYADAKLKEEEKRAL	Oxidation@231;XL:A-Thiol(Unsaturated)@239	2.45987	32.4	0.032	FALSE	FALSE	rk_1	rk_1:K239	264	3	32.40,sp|rk_1|rk_1,239	1	DSSO 14N
Dead-End	VE20160226-08_MS3-results_cleaned	VE20160226-08_MS3-results	rk_1	K239	CUL5_HUMAN Cullin-5 OS=Homo sapiens GN=CUL5	rk_1	7051	39.9286	529.517	4	-0.698439	-0.698439	0	507.008	4	MKYADAKLKEEEKRAL	Oxidation@231;XL:A-Thiol(Unsaturated)@239	1.67093	28.3	0.26	FALSE	FALSE	rk_1	rk_1:K239	264	3	28.30,sp|rk_1|rk_1,239	1	DSSO 14N
Dead-End	VE20160226-08_MS3-results_cleaned	VE20160226-08_MS3-results	rk_1	K239	CUL5_HUMAN Cullin-5 OS=Homo sapiens GN=CUL5	rk_1	7259	40.8482	499.759	4	-1.80318	-1.80318	0	477.251	4	ADAKLKEEEKRALRY	XL:A-Thiol(Unsaturated)@239	1.3292	34.2	0.007	FALSE	FALSE	rk_1	rk_1:K239	264	3	34.20,sp|rk_1|rk_1,239	1	DSSO 14N
Dead-End	VE20160226-08_MS3-results_cleaned	VE20160226-08_MS3-results	rk_1	K239	CUL5_HUMAN Cullin-5 OS=Homo sapiens GN=CUL5	rk_1	7287	40.9494	400.008	5	-1.90162	-1.90162	0	375.608	5	ADAKLKEEEKRALRY	XL:A-Alkene@239	1.1412	24.5	0.1	FALSE	FALSE	rk_1	rk_1:K239	264	3	24.50,sp|rk_1|rk_1,239	1	DSSO 14N
Dead-End	VE20160226-08_MS3-results_cleaned	VE20160226-08_MS3-results	rk_1	K239	CUL5_HUMAN Cullin-5 OS=Homo sapiens GN=CUL5	rk_1	7453	41.7434	525.517	4	-1.73124	-1.73124	0	503.009	4	MKYADAKLKEEEKRAL	XL:A-Thiol(Unsaturated)@239	2.02485	39.6	0.00049	FALSE	FALSE	rk_1	rk_1:K239	264	3	39.60,sp|rk_1|rk_1,239	1	DSSO 14N
Dead-End	VE20160226-10_MS3-results_cleaned	VE20160226-10_MS3-results	rk_1	K239	CUL5_HUMAN Cullin-5 OS=Homo sapiens GN=CUL5	rk_1	6692	33.6626	419.968	4	-1.70305	-1.70305	0	397.46	4	ADAKLKEEEKRAL	XL:A-Thiol(Unsaturated)@239	2.32593	27	0.48	FALSE	FALSE	rk_1	rk_1:K239	264	3	27.00,sp|rk_1|rk_1,239	1	DSSO 14N
Dead-End	VE20160226-10_MS3-results_cleaned	VE20160226-10_MS3-results	rk_1	K239	CUL5_HUMAN Cullin-5 OS=Homo sapiens GN=CUL5	rk_1	7664	37.4602	529.517	4	-0.00552655	-0.00552655	0	507.008	4	MKYADAKLKEEEKRAL	Oxidation@231;XL:A-Thiol(Unsaturated)@239	2.0654	28.6	0.14	FALSE	FALSE	rk_1	rk_1:K239	264	3	28.60,sp|rk_1|rk_1,239	1	DSSO 14N
Dead-End	VE20160226-10_MS3-results_cleaned	VE20160226-10_MS3-results	rk_1	K239	CUL5_HUMAN Cullin-5 OS=Homo sapiens GN=CUL5	rk_1	8321	39.9015	400.009	5	0.0869868	0.0869868	0	375.608	5	ADAKLKEEEKRALRY	XL:A-Alkene@239	0.342495	21.7	0.43	FALSE	FALSE	rk_1	rk_1:K239	264	3	21.70,sp|rk_1|rk_1,239	1	DSSO 14N
Dead-End	VE20160226-11_MS3-results_cleaned	VE20160226-11_MS3-results	rk_1	K239	CUL5_HUMAN Cullin-5 OS=Homo sapiens GN=CUL5	rk_1	7887	36.6806	529.516	4	-1.27587	-1.27587	0	499.015	4	MKYADAKLKEEEKRAL	Oxidation@231;XL:A-Alkene@239	2.06306	28.6	0.035	FALSE	FALSE	rk_1	rk_1:K239	264	3	28.60,sp|rk_1|rk_1,239	1	DSSO 14N
Dead-End	VE20160226-11_MS3-results_cleaned	VE20160226-11_MS3-results	rk_1	K239	CUL5_HUMAN Cullin-5 OS=Homo sapiens GN=CUL5	rk_1	8766	39.9029	499.759	4	-0.457044	-0.457044	0	477.251	4	ADAKLKEEEKRALRY	XL:A-Thiol(Unsaturated)@239	1.11967	29.9	0.081	FALSE	FALSE	rk_1	rk_1:K239	264	3	29.90,sp|rk_1|rk_1,239	1	DSSO 14N
Dead-End	VE20160226-13_MS3-results_cleaned	VE20160226-13_MS3-results	rk_1	K239	CUL5_HUMAN Cullin-5 OS=Homo sapiens GN=CUL5	rk_1	7435	37.9095	529.517	4	0.109959	0.109959	0	499.015	4	MKYADAKLKEEEKRAL	Oxidation@231;XL:A-Alkene@239	1.46188	29.9	0.042	FALSE	FALSE	rk_1	rk_1:K239	264	3	29.90,sp|rk_1|rk_1,239	1	DSSO 14N
Dead-End	VE20160226-13_MS3-results_cleaned	VE20160226-13_MS3-results	rk_1	K239	CUL5_HUMAN Cullin-5 OS=Homo sapiens GN=CUL5	rk_1	8142	40.675	499.761	4	1.86809	1.86809	0	469.259	4	ADAKLKEEEKRALRY	XL:A-Alkene@239	0.461766	30.2	0.21	FALSE	FALSE	rk_1	rk_1:K239	264	3	30.20,sp|rk_1|rk_1,239	1	DSSO 14N
Dead-End	VE20160226-14_MS3-results_cleaned	VE20160226-14_MS3-results	rk_1	K239	CUL5_HUMAN Cullin-5 OS=Homo sapiens GN=CUL5	rk_1	7969	37.8744	529.517	4	0.918357	0.918357	0	507.008	4	MKYADAKLKEEEKRAL	Oxidation@231;XL:A-Thiol(Unsaturated)@239	1.86816	27.3	0.2	FALSE	FALSE	rk_1	rk_1:K239	264	3	27.30,sp|rk_1|rk_1,239	1	DSSO 14N
Dead-End	VE20160226-14_MS3-results_cleaned	VE20160226-14_MS3-results	rk_1	K239	CUL5_HUMAN Cullin-5 OS=Homo sapiens GN=CUL5	rk_1	8668	40.4046	499.759	4	-0.57942	-0.57942	0	477.251	4	ADAKLKEEEKRALRY	XL:A-Thiol(Unsaturated)@239	1.3292	30.5	0.09	FALSE	FALSE	rk_1	rk_1:K239	264	3	30.50,sp|rk_1|rk_1,239	1	DSSO 14N
Dead-End	VE20160226-20_MS3-results_cleaned	VE20160226-20_MS3-results	rk_1	K239	CUL5_HUMAN Cullin-5 OS=Homo sapiens GN=CUL5	rk_1	6819	35.5403	529.517	4	0.802871	0.802871	0	507.009	4	MKYADAKLKEEEKRAL	Oxidation@231;XL:A-Thiol(Unsaturated)@239	0.684749	27.2	0.13	FALSE	FALSE	rk_1	rk_1:K239	264	3	27.20,sp|rk_1|rk_1,239	1	DSSO 14N
Dead-End	VE20160226-20_MS3-results_cleaned	VE20160226-20_MS3-results	rk_1	K239	CUL5_HUMAN Cullin-5 OS=Homo sapiens GN=CUL5	rk_1	8086	40.7692	499.761	4	1.92928	1.92928	0	477.252	4	ADAKLKEEEKRALRY	XL:A-Thiol(Unsaturated)@239	0.491067	30.1	0.14	FALSE	FALSE	rk_1	rk_1:K239	264	3	30.10,sp|rk_1|rk_1,239	1	DSSO 14N
Dead-End	VE20160226-20_MS3-results_cleaned	VE20160226-20_MS3-results	rk_1	K239	CUL5_HUMAN Cullin-5 OS=Homo sapiens GN=CUL5	rk_1	8102	40.827	400.009	5	0.77535	0.77535	0	382.003	5	ADAKLKEEEKRALRY	XL:A-Thiol(Unsaturated)@239	-0.673335	23.5	0.38	FALSE	FALSE	rk_1	rk_1:K239	264	3	23.50,sp|rk_1|rk_1,239	1	DSSO 14N
Dead-End	VE20160226-20_MS3-results_cleaned	VE20160226-20_MS3-results	rk_1	K239	CUL5_HUMAN Cullin-5 OS=Homo sapiens GN=CUL5	rk_1	8281	41.5583	525.517	4	-1.96397	-1.96397	0	503.009	4	MKYADAKLKEEEKRAL	XL:A-Thiol(Unsaturated)@239	3.21767	37.4	0.004	FALSE	FALSE	rk_1	rk_1:K239	264	3	37.40,sp|rk_1|rk_1,239	1	DSSO 14N
Dead-End	VE20160226-22_MS3-results_cleaned	VE20160226-22_MS3-results	rk_1	K239	CUL5_HUMAN Cullin-5 OS=Homo sapiens GN=CUL5	rk_1	8236	40.6317	499.761	4	2.54116	2.54116	0	469.259	4	ADAKLKEEEKRALRY	XL:A-Alkene@239	-0.17754	31.9	0.015	FALSE	FALSE	rk_1	rk_1:K239	264	3	31.90,sp|rk_1|rk_1,239	1	DSSO 14N
Dead-End	VE20160226-22_MS3-results_cleaned	VE20160226-22_MS3-results	rk_1	K239	CUL5_HUMAN Cullin-5 OS=Homo sapiens GN=CUL5	rk_1	8385	41.2264	525.518	4	-0.21848	-0.21848	0	503.009	4	MKYADAKLKEEEKRAL	XL:A-Thiol(Unsaturated)@239	2.42245	27.9	0.17	FALSE	FALSE	rk_1	rk_1:K239	264	3	27.90,sp|rk_1|rk_1,239	1	DSSO 14N
Dead-End	VE20160226-25_MS3-results_cleaned	VE20160226-25_MS3-results	rk_1	K239	CUL5_HUMAN Cullin-5 OS=Homo sapiens GN=CUL5	rk_1	7957	41.3014	499.76	4	1.56215	1.56215	0	477.252	4	ADAKLKEEEKRALRY	XL:A-Thiol(Unsaturated)@239	-0.766131	33.5	0.015	FALSE	FALSE	rk_1	rk_1:K239	264	3	33.50,sp|rk_1|rk_1,239	1	DSSO 14N
Dead-End	VE20160226-25_MS3-results_cleaned	VE20160226-25_MS3-results	rk_1	K239	CUL5_HUMAN Cullin-5 OS=Homo sapiens GN=CUL5	rk_1	8169	42.2404	525.518	4	-0.21848	-0.21848	0	503.009	4	MKYADAKLKEEEKRAL	XL:A-Thiol(Unsaturated)@239	2.22365	37.7	0.0057	FALSE	FALSE	rk_1	rk_1:K239	264	3	37.70,sp|rk_1|rk_1,239	1	DSSO 14N
Dead-End	VE20160226-29_MS3-results_cleaned	VE20160226-29_MS3-results	rk_1	K239	CUL5_HUMAN Cullin-5 OS=Homo sapiens GN=CUL5	rk_1	9187	39.8936	499.759	4	-0.57942	-0.57942	0	477.251	4	ADAKLKEEEKRALRY	XL:A-Thiol(Unsaturated)@239	2.37687	28	0.4	FALSE	FALSE	rk_1	rk_1:K239	264	3	28.00,sp|rk_1|rk_1,239	1	DSSO 14N
Dead-End	VE20160226-29_MS3-results_cleaned	VE20160226-29_MS3-results	rk_1	K239	CUL5_HUMAN Cullin-5 OS=Homo sapiens GN=CUL5	rk_1	9825	42.1619	609.306	4	-3.27023	-3.27023	0	586.799	4	MKYADAKLKEEEKRALRY	Oxidation@231;XL:A-Thiol(Unsaturated)@239	2.31267	28.1	0.4	FALSE	FALSE	rk_1	rk_1:K239	264	3	28.10,sp|rk_1|rk_1,239	1	DSSO 14N
Dead-End	VE20160714-126-results_cleaned	VE20160714-126-results	rk_1	K239	CUL5_HUMAN Cullin-5 OS=Homo sapiens GN=CUL5	rk_1	2551	21.0202	414.704	4	-0.920588	-0.920588	0	392.195	4	YADAKLKEEEKR	XL:A-Thiol(Unsaturated)@239	3.21819	23.2	0.28	FALSE	FALSE	rk_1	rk_1:K239	264	3	23.20,sp|rk_1|rk_1,239	1	DSSO 14N
Dead-End	VE20160714-13-results_cleaned	VE20160714-13-results	rk_1	K239	CUL5_HUMAN Cullin-5 OS=Homo sapiens GN=CUL5	rk_1	2864	20.7974	414.705	4	2.17767	2.17767	0	392.196	4	YADAKLKEEEKR	XL:A-Thiol(Unsaturated)@239	-0.0964884	31.2	0.0081	FALSE	FALSE	rk_1	rk_1:K239	264	3	31.20,sp|rk_1|rk_1,239	1	DSSO 14N
Dead-End	VE20160714-13-results_cleaned	VE20160714-13-results	rk_1	K239	CUL5_HUMAN Cullin-5 OS=Homo sapiens GN=CUL5	rk_1	3978	26.6173	499.76	4	1.3174	1.3174	0	469.258	4	YADAKLKEEEKRALR	XL:A-Alkene@239	1.95348	30.7	0.017	FALSE	FALSE	rk_1	rk_1:K239	264	3	30.70,sp|rk_1|rk_1,239	1	DSSO 14N
Dead-End	VE20160714-13-results_cleaned	VE20160714-13-results	rk_1	K239	CUL5_HUMAN Cullin-5 OS=Homo sapiens GN=CUL5	rk_1	4050	26.9641	499.76	4	0.889089	0.889089	0	469.258	4	YADAKLKEEEKRALR	XL:A-Alkene@239	0.887971	26.8	0.2	FALSE	FALSE	rk_1	rk_1:K239	264	3	26.80,sp|rk_1|rk_1,239	1	DSSO 14N
Dead-End	VE20160714-133-results_cleaned	VE20160714-133-results	rk_1	K239	CUL5_HUMAN Cullin-5 OS=Homo sapiens GN=CUL5	rk_1	2849	21.5801	414.704	4	-0.0353723	-0.0353723	0	384.202	4	YADAKLKEEEKR	XL:A-Alkene@239	1.67746	22.4	0.16	FALSE	FALSE	rk_1	rk_1:K239	264	3	22.40,sp|rk_1|rk_1,239	1	DSSO 14N
Dead-End	VE20160714-14-results_cleaned	VE20160714-14-results	rk_1	K239	CUL5_HUMAN Cullin-5 OS=Homo sapiens GN=CUL5	rk_1	2746	19.6263	414.705	4	1.66129	1.66129	0	392.195	4	YADAKLKEEEKR	XL:A-Thiol(Unsaturated)@239	2.19829	23.8	0.18	FALSE	FALSE	rk_1	rk_1:K239	264	3	23.80,sp|rk_1|rk_1,239	1	DSSO 14N
Dead-End	VE20160714-14-results_cleaned	VE20160714-14-results	rk_1	K239	CUL5_HUMAN Cullin-5 OS=Homo sapiens GN=CUL5	rk_1	2959	20.6718	414.705	4	1.95636	1.95636	0	384.203	4	YADAKLKEEEKR	XL:A-Alkene@239	0.896617	25.4	0.14	FALSE	FALSE	rk_1	rk_1:K239	264	3	25.40,sp|rk_1|rk_1,239	1	DSSO 14N
Dead-End	VE20160714-14-results_cleaned	VE20160714-14-results	rk_1	K239	CUL5_HUMAN Cullin-5 OS=Homo sapiens GN=CUL5	rk_1	3098	21.4009	414.704	4	0.776075	0.776075	0	392.195	4	YADAKLKEEEKR	XL:A-Thiol(Unsaturated)@239	2.19829	24.1	0.26	FALSE	FALSE	rk_1	rk_1:K239	264	3	24.10,sp|rk_1|rk_1,239	1	DSSO 14N
Dead-End	VE20160714-14-results_cleaned	VE20160714-14-results	rk_1	K239	CUL5_HUMAN Cullin-5 OS=Homo sapiens GN=CUL5	rk_1	4127	26.4392	499.761	4	2.96947	2.96947	0	477.251	4	YADAKLKEEEKRALR	XL:A-Thiol(Unsaturated)@239	1.3292	29.8	0.11	FALSE	FALSE	rk_1	rk_1:K239	264	3	29.80,sp|rk_1|rk_1,239	1	DSSO 14N
Dead-End	VE20160714-14-results_cleaned	VE20160714-14-results	rk_1	K239	CUL5_HUMAN Cullin-5 OS=Homo sapiens GN=CUL5	rk_1	4132	26.4556	400.01	5	1.38723	1.38723	0	382.004	5	YADAKLKEEEKRALR	XL:A-Thiol(Unsaturated)@239	-2.244	30.8	0.055	FALSE	FALSE	rk_1	rk_1:K239	264	3	30.80,sp|rk_1|rk_1,239	1	DSSO 14N
Dead-End	VE20160714-14-results_cleaned	VE20160714-14-results	rk_1	K239	CUL5_HUMAN Cullin-5 OS=Homo sapiens GN=CUL5	rk_1	4231	26.8982	499.76	4	0.950276	0.950276	0	469.258	4	YADAKLKEEEKRALR	XL:A-Alkene@239	1.10107	19.9	0.29	FALSE	FALSE	rk_1	rk_1:K239	264	3	19.90,sp|rk_1|rk_1,239	1	DSSO 14N
Dead-End	VE20160714-16-results_cleaned	VE20160714-16-results	rk_1	K239	CUL5_HUMAN Cullin-5 OS=Homo sapiens GN=CUL5	rk_1	3058	20.644	414.706	4	3.87433	3.87433	0	384.203	4	YADAKLKEEEKR	XL:A-Alkene@239	0.896617	28.7	0.017	FALSE	FALSE	rk_1	rk_1:K239	264	3	28.70,sp|rk_1|rk_1,239	1	DSSO 14N
Dead-End	VE20160714-17-results_cleaned	VE20160714-17-results	rk_1	K239	CUL5_HUMAN Cullin-5 OS=Homo sapiens GN=CUL5	rk_1	3097	20.5525	414.705	4	2.69404	2.69404	0	392.196	4	YADAKLKEEEKR	XL:A-Thiol(Unsaturated)@239	0.413461	28.6	0.055	FALSE	FALSE	rk_1	rk_1:K239	264	3	28.60,sp|rk_1|rk_1,239	1	DSSO 14N
Dead-End	VE20160714-17-results_cleaned	VE20160714-17-results	rk_1	K239	CUL5_HUMAN Cullin-5 OS=Homo sapiens GN=CUL5	rk_1	3251	21.2254	414.705	4	1.8826	1.8826	0	392.196	4	YADAKLKEEEKR	XL:A-Thiol(Unsaturated)@239	-0.351463	25.3	0.023	FALSE	FALSE	rk_1	rk_1:K239	264	3	25.30,sp|rk_1|rk_1,239	1	DSSO 14N
Dead-End	VE20160714-19-results_cleaned	VE20160714-19-results	rk_1	K239	CUL5_HUMAN Cullin-5 OS=Homo sapiens GN=CUL5	rk_1	2895	20.8108	414.706	4	3.9481	3.9481	0	384.204	4	YADAKLKEEEKR	XL:A-Alkene@239	-1.18561	30.4	0.0075	FALSE	FALSE	rk_1	rk_1:K239	264	3	30.40,sp|rk_1|rk_1,239	1	DSSO 14N
Dead-End	VE20160714-20-results_cleaned	VE20160714-20-results	rk_1	K239	CUL5_HUMAN Cullin-5 OS=Homo sapiens GN=CUL5	rk_1	2945	20.6078	414.705	4	2.17767	2.17767	0	384.203	4	YADAKLKEEEKR	XL:A-Alkene@239	1.1569	24.9	0.22	FALSE	FALSE	rk_1	rk_1:K239	264	3	24.90,sp|rk_1|rk_1,239	1	DSSO 14N
Dead-End	VE20160714-22-results_cleaned	VE20160714-22-results	rk_1	K239	CUL5_HUMAN Cullin-5 OS=Homo sapiens GN=CUL5	rk_1	2919	20.7475	414.704	4	0.997379	0.997379	0	392.196	4	YADAKLKEEEKR	XL:A-Thiol(Unsaturated)@239	0.92341	26.7	0.042	FALSE	FALSE	rk_1	rk_1:K239	264	3	26.70,sp|rk_1|rk_1,239	1	DSSO 14N
Dead-End	VE20160714-22-results_cleaned	VE20160714-22-results	rk_1	K239	CUL5_HUMAN Cullin-5 OS=Homo sapiens GN=CUL5	rk_1	2980	21.1077	414.704	4	0.849843	0.849843	0	384.203	4	YADAKLKEEEKR	XL:A-Alkene@239	0.636337	21.7	0.4	FALSE	FALSE	rk_1	rk_1:K239	264	3	21.70,sp|rk_1|rk_1,239	1	DSSO 14N
Dead-End	VE20160714-22-results_cleaned	VE20160714-22-results	rk_1	K239	CUL5_HUMAN Cullin-5 OS=Homo sapiens GN=CUL5	rk_1	4049	26.6148	499.76	4	1.68453	1.68453	0	477.251	4	YADAKLKEEEKRALR	XL:A-Thiol(Unsaturated)@239	1.3292	26.2	0.32	FALSE	FALSE	rk_1	rk_1:K239	264	3	26.20,sp|rk_1|rk_1,239	1	DSSO 14N
Dead-End	VE20160714-22-results_cleaned	VE20160714-22-results	rk_1	K239	CUL5_HUMAN Cullin-5 OS=Homo sapiens GN=CUL5	rk_1	4058	26.6458	400.01	5	1.84614	1.84614	0	375.608	5	YADAKLKEEEKRALR	XL:A-Alkene@239	0.342495	30.7	0.13	FALSE	FALSE	rk_1	rk_1:K239	264	3	30.70,sp|rk_1|rk_1,239	1	DSSO 14N
Dead-End	VE20160714-23-results_cleaned	VE20160714-23-results	rk_1	K239	CUL5_HUMAN Cullin-5 OS=Homo sapiens GN=CUL5	rk_1	3016	20.5997	414.705	4	1.29245	1.29245	0	384.203	4	YADAKLKEEEKR	XL:A-Alkene@239	1.1569	30.7	0.003	FALSE	FALSE	rk_1	rk_1:K239	264	3	30.70,sp|rk_1|rk_1,239	1	DSSO 14N
Dead-End	VE20160714-23-results_cleaned	VE20160714-23-results	rk_1	K239	CUL5_HUMAN Cullin-5 OS=Homo sapiens GN=CUL5	rk_1	4286	26.6311	499.761	4	2.05166	2.05166	0	477.251	4	YADAKLKEEEKRALR	XL:A-Thiol(Unsaturated)@239	0.910134	31.4	0.014	FALSE	FALSE	rk_1	rk_1:K239	264	3	31.40,sp|rk_1|rk_1,239	1	DSSO 14N
Dead-End	VE20160714-25-results_cleaned	VE20160714-25-results	rk_1	K239	CUL5_HUMAN Cullin-5 OS=Homo sapiens GN=CUL5	rk_1	3077	21.8742	414.705	4	2.76781	2.76781	0	392.196	4	YADAKLKEEEKR	XL:A-Thiol(Unsaturated)@239	0.413461	30.2	0.0027	FALSE	FALSE	rk_1	rk_1:K239	264	3	30.20,sp|rk_1|rk_1,239	1	DSSO 14N
Dead-End	VE20160714-26-results_cleaned	VE20160714-26-results	rk_1	K239	CUL5_HUMAN Cullin-5 OS=Homo sapiens GN=CUL5	rk_1	3181	21.5296	414.706	4	4.31694	4.31694	0	392.197	4	YADAKLKEEEKR	XL:A-Thiol(Unsaturated)@239	-1.11638	31.5	0.0014	FALSE	FALSE	rk_1	rk_1:K239	264	3	31.50,sp|rk_1|rk_1,239	1	DSSO 14N
Dead-End	VE20160714-28-results_cleaned	VE20160714-28-results	rk_1	K239	CUL5_HUMAN Cullin-5 OS=Homo sapiens GN=CUL5	rk_1	3379	20.9673	414.705	4	2.76781	2.76781	0	384.203	4	YADAKLKEEEKR	XL:A-Alkene@239	0.376058	24.3	0.079	FALSE	FALSE	rk_1	rk_1:K239	264	3	24.30,sp|rk_1|rk_1,239	1	DSSO 14N
Dead-End	VE20160714-31-results_cleaned	VE20160714-31-results	rk_1	K239	CUL5_HUMAN Cullin-5 OS=Homo sapiens GN=CUL5	rk_1	3290	21.2422	414.705	4	1.21868	1.21868	0	384.203	4	YADAKLKEEEKR	XL:A-Alkene@239	1.41718	22.7	0.4	FALSE	FALSE	rk_1	rk_1:K239	264	3	22.70,sp|rk_1|rk_1,239	1	DSSO 14N
Dead-End	VE20160714-32-results_cleaned	VE20160714-32-results	rk_1	K239	CUL5_HUMAN Cullin-5 OS=Homo sapiens GN=CUL5	rk_1	3270	20.597	414.704	4	0.628539	0.628539	0	392.196	4	YADAKLKEEEKR	XL:A-Thiol(Unsaturated)@239	1.17839	29.4	0.0077	FALSE	FALSE	rk_1	rk_1:K239	264	3	29.40,sp|rk_1|rk_1,239	1	DSSO 14N
Dead-End	VE20160714-34-results_cleaned	VE20160714-34-results	rk_1	K239	CUL5_HUMAN Cullin-5 OS=Homo sapiens GN=CUL5	rk_1	3112	20.8557	414.704	4	0.849843	0.849843	0	384.202	4	YADAKLKEEEKR	XL:A-Alkene@239	1.67746	24.4	0.2	FALSE	FALSE	rk_1	rk_1:K239	264	3	24.40,sp|rk_1|rk_1,239	1	DSSO 14N
Dead-End	VE20160714-35-results_cleaned	VE20160714-35-results	rk_1	K239	CUL5_HUMAN Cullin-5 OS=Homo sapiens GN=CUL5	rk_1	3171	20.8313	414.705	4	1.95636	1.95636	0	392.195	4	YADAKLKEEEKR	XL:A-Thiol(Unsaturated)@239	1.94331	29.7	0.0012	FALSE	FALSE	rk_1	rk_1:K239	264	3	29.70,sp|rk_1|rk_1,239	1	DSSO 14N
Dead-End	VE20160714-71-results_cleaned	VE20160714-71-results	rk_1	K239	CUL5_HUMAN Cullin-5 OS=Homo sapiens GN=CUL5	rk_1	3011	20.9572	414.705	4	1.95636	1.95636	0	384.203	4	YADAKLKEEEKR	XL:A-Alkene@239	0.896617	25.3	0.11	FALSE	FALSE	rk_1	rk_1:K239	264	3	25.30,sp|rk_1|rk_1,239	1	DSSO 14N
Dead-End	VE20160714-71-results_cleaned	VE20160714-71-results	rk_1	K239	CUL5_HUMAN Cullin-5 OS=Homo sapiens GN=CUL5	rk_1	3117	21.5229	414.705	4	1.14492	1.14492	0	384.203	4	YADAKLKEEEKR	XL:A-Alkene@239	1.41718	17.6	0.2	FALSE	FALSE	rk_1	rk_1:K239	264	3	17.60,sp|rk_1|rk_1,239	1	DSSO 14N
Dead-End	VE20160714-71-results_cleaned	VE20160714-71-results	rk_1	K239	CUL5_HUMAN Cullin-5 OS=Homo sapiens GN=CUL5	rk_1	4160	26.6547	499.761	4	1.80691	1.80691	0	469.258	4	YADAKLKEEEKRALR	XL:A-Alkene@239	0.887971	32	0.0056	FALSE	FALSE	rk_1	rk_1:K239	264	3	32.00,sp|rk_1|rk_1,239	1	DSSO 14N
Dead-End	VE20160714-72-results_cleaned	VE20160714-72-results	rk_1	K239	CUL5_HUMAN Cullin-5 OS=Homo sapiens GN=CUL5	rk_1	3216	20.9881	414.705	4	1.80883	1.80883	0	392.196	4	YADAKLKEEEKR	XL:A-Thiol(Unsaturated)@239	1.43336	28.5	0.03	FALSE	FALSE	rk_1	rk_1:K239	264	3	28.50,sp|rk_1|rk_1,239	1	DSSO 14N
Dead-End	VE20160714-72-results_cleaned	VE20160714-72-results	rk_1	K239	CUL5_HUMAN Cullin-5 OS=Homo sapiens GN=CUL5	rk_1	3336	21.5276	414.705	4	1.36622	1.36622	0	392.196	4	YADAKLKEEEKR	XL:A-Thiol(Unsaturated)@239	1.43336	23.5	0.073	FALSE	FALSE	rk_1	rk_1:K239	264	3	23.50,sp|rk_1|rk_1,239	1	DSSO 14N
Dead-End	VE20160714-72-results_cleaned	VE20160714-72-results	rk_1	K239	CUL5_HUMAN Cullin-5 OS=Homo sapiens GN=CUL5	rk_1	4497	26.7163	499.76	4	1.19503	1.19503	0	469.258	4	YADAKLKEEEKRALR	XL:A-Alkene@239	0.674868	28.6	0.041	FALSE	FALSE	rk_1	rk_1:K239	264	3	28.60,sp|rk_1|rk_1,239	1	DSSO 14N
Dead-End	VE20160714-72-results_cleaned	VE20160714-72-results	rk_1	K239	CUL5_HUMAN Cullin-5 OS=Homo sapiens GN=CUL5	rk_1	4508	26.7577	400.01	5	0.92832	0.92832	0	375.608	5	YADAKLKEEEKRALR	XL:A-Alkene@239	0.874965	30.3	0.013	FALSE	FALSE	rk_1	rk_1:K239	264	3	30.30,sp|rk_1|rk_1,239	1	DSSO 14N
Dead-End	VE20160714-72-results_cleaned	VE20160714-72-results	rk_1	K239	CUL5_HUMAN Cullin-5 OS=Homo sapiens GN=CUL5	rk_1	8143	40.0385	902.438	4	-270.177	8.01774	-1	880.178	4	TQAPSYLQQNGVQNYMKYADAKLKEEEKR	XL:A-Thiol(Unsaturated)@239;Deamidated@225|Deamidated@229	-4.98188	34.2	0.22	FALSE	FALSE	rk_1	rk_1:K239	264	3	34.20,sp|rk_1|rk_1,239;|	1	DSSO 14N
Dead-End	VE20160714-74-results_cleaned	VE20160714-74-results	rk_1	K239	CUL5_HUMAN Cullin-5 OS=Homo sapiens GN=CUL5	rk_1	3025	20.8872	414.459	4	-593.499	12.8437	-1	384.203	4	YADAKLKEEEKR	XL:A-Alkene@239	1.41718	26.1	0.049	FALSE	FALSE	rk_1	rk_1:K239	264	3	26.10,sp|rk_1|rk_1,239	1	DSSO 14N
Dead-End	VE20160714-74-results_cleaned	VE20160714-74-results	rk_1	K239	CUL5_HUMAN Cullin-5 OS=Homo sapiens GN=CUL5	rk_1	3034	20.9266	414.705	4	1.73506	1.73506	0	392.196	4	YADAKLKEEEKR	XL:A-Thiol(Unsaturated)@239	0.92341	24.3	0.089	FALSE	FALSE	rk_1	rk_1:K239	264	3	24.30,sp|rk_1|rk_1,239	1	DSSO 14N
Dead-End	VE20160714-74-results_cleaned	VE20160714-74-results	rk_1	K239	CUL5_HUMAN Cullin-5 OS=Homo sapiens GN=CUL5	rk_1	3102	21.2666	414.705	4	1.07115	1.07115	0	384.202	4	YADAKLKEEEKR	XL:A-Alkene@239	1.67746	27.5	0.073	FALSE	FALSE	rk_1	rk_1:K239	264	3	27.50,sp|rk_1|rk_1,239	1	DSSO 14N
Dead-End	VE20160714-74-results_cleaned	VE20160714-74-results	rk_1	K239	CUL5_HUMAN Cullin-5 OS=Homo sapiens GN=CUL5	rk_1	3165	21.6188	414.704	4	0.849843	0.849843	0	392.196	4	YADAKLKEEEKR	XL:A-Thiol(Unsaturated)@239	0.92341	19.2	0.42	FALSE	FALSE	rk_1	rk_1:K239	264	3	19.20,sp|rk_1|rk_1,239	1	DSSO 14N
Dead-End	VE20160714-74-results_cleaned	VE20160714-74-results	rk_1	K239	CUL5_HUMAN Cullin-5 OS=Homo sapiens GN=CUL5	rk_1	4282	26.7181	499.761	4	2.17403	2.17403	0	469.258	4	YADAKLKEEEKRALR	XL:A-Alkene@239	1.31418	27.5	0.12	FALSE	FALSE	rk_1	rk_1:K239	264	3	27.50,sp|rk_1|rk_1,239	1	DSSO 14N
Dead-End	VE20160714-75-results_cleaned	VE20160714-75-results	rk_1	K239	CUL5_HUMAN Cullin-5 OS=Homo sapiens GN=CUL5	rk_1	2888	19.7052	414.705	4	1.80883	1.80883	0	392.195	4	YADAKLKEEEKR	XL:A-Thiol(Unsaturated)@239	2.70824	23.7	0.44	FALSE	FALSE	rk_1	rk_1:K239	264	3	23.70,sp|rk_1|rk_1,239	1	DSSO 14N
Dead-End	VE20160714-75-results_cleaned	VE20160714-75-results	rk_1	K239	CUL5_HUMAN Cullin-5 OS=Homo sapiens GN=CUL5	rk_1	3148	20.9244	414.705	4	1.43999	1.43999	0	392.196	4	YADAKLKEEEKR	XL:A-Thiol(Unsaturated)@239	1.17839	29.1	0.022	FALSE	FALSE	rk_1	rk_1:K239	264	3	29.10,sp|rk_1|rk_1,239	1	DSSO 14N
Dead-End	VE20160714-75-results_cleaned	VE20160714-75-results	rk_1	K239	CUL5_HUMAN Cullin-5 OS=Homo sapiens GN=CUL5	rk_1	3225	21.2828	414.704	4	0.333468	0.333468	0	392.195	4	YADAKLKEEEKR	XL:A-Thiol(Unsaturated)@239	1.68834	22.4	0.11	FALSE	FALSE	rk_1	rk_1:K239	264	3	22.40,sp|rk_1|rk_1,239	1	DSSO 14N
Dead-End	VE20160714-75-results_cleaned	VE20160714-75-results	rk_1	K239	CUL5_HUMAN Cullin-5 OS=Homo sapiens GN=CUL5	rk_1	4486	26.6959	499.76	4	1.62334	1.62334	0	477.251	4	YADAKLKEEEKRALR	XL:A-Thiol(Unsaturated)@239	1.3292	30.1	0.033	FALSE	FALSE	rk_1	rk_1:K239	264	3	30.10,sp|rk_1|rk_1,239	1	DSSO 14N
Dead-End	VE20160714-75-results_cleaned	VE20160714-75-results	rk_1	K239	CUL5_HUMAN Cullin-5 OS=Homo sapiens GN=CUL5	rk_1	4497	26.7333	400.01	5	0.851835	0.851835	0	382.003	5	YADAKLKEEEKRALR	XL:A-Thiol(Unsaturated)@239	-1.72044	22.7	0.42	FALSE	FALSE	rk_1	rk_1:K239	264	3	22.70,sp|rk_1|rk_1,239	1	DSSO 14N
Dead-End	VE20160714-75-results_cleaned	VE20160714-75-results	rk_1	K239	CUL5_HUMAN Cullin-5 OS=Homo sapiens GN=CUL5	rk_1	4601	27.1504	499.76	4	0.644337	0.644337	0	477.251	4	YADAKLKEEEKRALR	XL:A-Thiol(Unsaturated)@239	1.53873	23.3	0.36	FALSE	FALSE	rk_1	rk_1:K239	264	3	23.30,sp|rk_1|rk_1,239	1	DSSO 14N
Dead-End	VE20160714-77-results_cleaned	VE20160714-77-results	rk_1	K239	CUL5_HUMAN Cullin-5 OS=Homo sapiens GN=CUL5	rk_1	3248	20.8037	414.705	4	2.17767	2.17767	0	384.203	4	YADAKLKEEEKR	XL:A-Alkene@239	0.376058	31	0.0056	FALSE	FALSE	rk_1	rk_1:K239	264	3	31.00,sp|rk_1|rk_1,239	1	DSSO 14N
Dead-End	VE20160714-77-results_cleaned	VE20160714-77-results	rk_1	K239	CUL5_HUMAN Cullin-5 OS=Homo sapiens GN=CUL5	rk_1	4696	26.6994	499.761	4	1.99047	1.99047	0	477.252	4	YADAKLKEEEKRALR	XL:A-Thiol(Unsaturated)@239	0.491067	28.5	0.039	FALSE	FALSE	rk_1	rk_1:K239	264	3	28.50,sp|rk_1|rk_1,239	1	DSSO 14N
Dead-End	VE20160714-78-results_cleaned	VE20160714-78-results	rk_1	K239	CUL5_HUMAN Cullin-5 OS=Homo sapiens GN=CUL5	rk_1	3466	20.9674	414.705	4	2.03013	2.03013	0	392.196	4	YADAKLKEEEKR	XL:A-Thiol(Unsaturated)@239	0.92341	26.9	0.024	FALSE	FALSE	rk_1	rk_1:K239	264	3	26.90,sp|rk_1|rk_1,239	1	DSSO 14N
Dead-End	VE20160714-78-results_cleaned	VE20160714-78-results	rk_1	K239	CUL5_HUMAN Cullin-5 OS=Homo sapiens GN=CUL5	rk_1	4994	26.7717	499.76	4	1.13384	1.13384	0	469.258	4	YADAKLKEEEKRALR	XL:A-Alkene@239	1.74038	30.8	0.034	FALSE	FALSE	rk_1	rk_1:K239	264	3	30.80,sp|rk_1|rk_1,239	1	DSSO 14N
Dead-End	VE20160714-78-results_cleaned	VE20160714-78-results	rk_1	K239	CUL5_HUMAN Cullin-5 OS=Homo sapiens GN=CUL5	rk_1	5000	26.7926	400.01	5	1.0048	1.0048	0	375.608	5	YADAKLKEEEKRALR	XL:A-Alkene@239	1.40744	25.8	0.31	FALSE	FALSE	rk_1	rk_1:K239	264	3	25.80,sp|rk_1|rk_1,239	1	DSSO 14N
Dead-End	VE20160714-80-results_cleaned	VE20160714-80-results	rk_1	K239	CUL5_HUMAN Cullin-5 OS=Homo sapiens GN=CUL5	rk_1	3375	21.3004	414.704	4	0.2597	0.2597	0	392.196	4	YADAKLKEEEKR	XL:A-Thiol(Unsaturated)@239	0.413461	28.6	0.0015	FALSE	FALSE	rk_1	rk_1:K239	264	3	28.60,sp|rk_1|rk_1,239	1	DSSO 14N
Dead-End	VE20160714-80-results_cleaned	VE20160714-80-results	rk_1	K239	CUL5_HUMAN Cullin-5 OS=Homo sapiens GN=CUL5	rk_1	3519	21.8734	414.705	4	1.07115	1.07115	0	384.203	4	YADAKLKEEEKR	XL:A-Alkene@239	0.115779	29.6	0.01	FALSE	FALSE	rk_1	rk_1:K239	264	3	29.60,sp|rk_1|rk_1,239	1	DSSO 14N
Dead-End	VE20160714-80-results_cleaned	VE20160714-80-results	rk_1	K239	CUL5_HUMAN Cullin-5 OS=Homo sapiens GN=CUL5	rk_1	4739	26.8516	400.01	5	1.99911	1.99911	0	382.003	5	YADAKLKEEEKRALR	XL:A-Thiol(Unsaturated)@239	-1.72044	26.7	0.19	FALSE	FALSE	rk_1	rk_1:K239	264	3	26.70,sp|rk_1|rk_1,239	1	DSSO 14N
Dead-End	VE20160714-81-results_cleaned	VE20160714-81-results	rk_1	K239	CUL5_HUMAN Cullin-5 OS=Homo sapiens GN=CUL5	rk_1	3485	21.1131	414.705	4	1.36622	1.36622	0	384.202	4	YADAKLKEEEKR	XL:A-Alkene@239	1.67746	25.9	0.024	FALSE	FALSE	rk_1	rk_1:K239	264	3	25.90,sp|rk_1|rk_1,239	1	DSSO 14N
Dead-End	VE20160714-81-results_cleaned	VE20160714-81-results	rk_1	K239	CUL5_HUMAN Cullin-5 OS=Homo sapiens GN=CUL5	rk_1	5026	26.9221	499.76	4	1.01146	1.01146	0	477.251	4	YADAKLKEEEKRALR	XL:A-Thiol(Unsaturated)@239	1.74827	23.7	0.18	FALSE	FALSE	rk_1	rk_1:K239	264	3	23.70,sp|rk_1|rk_1,239	1	DSSO 14N
Dead-End	VE20160714-81-results_cleaned	VE20160714-81-results	rk_1	K239	CUL5_HUMAN Cullin-5 OS=Homo sapiens GN=CUL5	rk_1	5037	26.9579	400.01	5	1.92262	1.92262	0	375.608	5	YADAKLKEEEKRALR	XL:A-Alkene@239	1.67367	20.7	0.23	FALSE	FALSE	rk_1	rk_1:K239	264	3	20.70,sp|rk_1|rk_1,239	1	DSSO 14N
Dead-End	VE20160714-83-results_cleaned	VE20160714-83-results	rk_1	K239	CUL5_HUMAN Cullin-5 OS=Homo sapiens GN=CUL5	rk_1	4037	27.0239	499.76	4	1.43978	1.43978	0	469.258	4	YADAKLKEEEKRALR	XL:A-Alkene@239	2.16659	31.1	0.0062	FALSE	FALSE	rk_1	rk_1:K239	264	3	31.10,sp|rk_1|rk_1,239	1	DSSO 14N
Dead-End	VE20160714-83-results_cleaned	VE20160714-83-results	rk_1	K239	CUL5_HUMAN Cullin-5 OS=Homo sapiens GN=CUL5	rk_1	4041	27.0384	400.009	5	0.469411	0.469411	0	382.004	5	YADAKLKEEEKRALR	XL:A-Thiol(Unsaturated)@239	-2.50578	24.1	0.42	FALSE	FALSE	rk_1	rk_1:K239	264	3	24.10,sp|rk_1|rk_1,239	1	DSSO 14N
Dead-End	VE20160714-84-results_cleaned	VE20160714-84-results	rk_1	K239	CUL5_HUMAN Cullin-5 OS=Homo sapiens GN=CUL5	rk_1	2472	20.1008	414.704	4	0.112164	0.112164	0	392.195	4	YADAKLKEEEKR	XL:A-Thiol(Unsaturated)@239	1.68834	22.9	0.33	FALSE	FALSE	rk_1	rk_1:K239	264	3	22.90,sp|rk_1|rk_1,239	1	DSSO 14N
Dead-End	VE20160714-84-results_cleaned	VE20160714-84-results	rk_1	K239	CUL5_HUMAN Cullin-5 OS=Homo sapiens GN=CUL5	rk_1	2627	21.1811	414.704	4	0.923611	0.923611	0	392.196	4	YADAKLKEEEKR	XL:A-Thiol(Unsaturated)@239	1.17839	26	0.12	FALSE	FALSE	rk_1	rk_1:K239	264	3	26.00,sp|rk_1|rk_1,239	1	DSSO 14N
Dead-End	VE20160714-84-results_cleaned	VE20160714-84-results	rk_1	K239	CUL5_HUMAN Cullin-5 OS=Homo sapiens GN=CUL5	rk_1	3456	26.9495	499.76	4	1.25622	1.25622	0	469.258	4	YADAKLKEEEKRALR	XL:A-Alkene@239	1.31418	24.9	0.067	FALSE	FALSE	rk_1	rk_1:K239	264	3	24.90,sp|rk_1|rk_1,239	1	DSSO 14N
Dead-End	VE20160714-86-results_cleaned	VE20160714-86-results	rk_1	K239	CUL5_HUMAN Cullin-5 OS=Homo sapiens GN=CUL5	rk_1	2671	21.2559	414.705	4	1.43999	1.43999	0	392.196	4	YADAKLKEEEKR	XL:A-Thiol(Unsaturated)@239	0.158486	32.9	0.0018	FALSE	FALSE	rk_1	rk_1:K239	264	3	32.90,sp|rk_1|rk_1,239	1	DSSO 14N
Dead-End	VE20160714-88-results_cleaned	VE20160714-88-results	rk_1	K239	CUL5_HUMAN Cullin-5 OS=Homo sapiens GN=CUL5	rk_1	3142	21.1746	414.705	4	1.66129	1.66129	0	384.203	4	YADAKLKEEEKR	XL:A-Alkene@239	1.41718	26.1	0.087	FALSE	FALSE	rk_1	rk_1:K239	264	3	26.10,sp|rk_1|rk_1,239	1	DSSO 14N
Dead-End	VE20160714-89-results_cleaned	VE20160714-89-results	rk_1	K239	CUL5_HUMAN Cullin-5 OS=Homo sapiens GN=CUL5	rk_1	3251	20.9825	414.704	4	0.776075	0.776075	0	392.195	4	YADAKLKEEEKR	XL:A-Thiol(Unsaturated)@239	1.68834	33.6	0.0055	FALSE	FALSE	rk_1	rk_1:K239	264	3	33.60,sp|rk_1|rk_1,239	1	DSSO 14N
Dead-End	VE20160714-91-results_cleaned	VE20160714-91-results	rk_1	K239	CUL5_HUMAN Cullin-5 OS=Homo sapiens GN=CUL5	rk_1	3111	21.4996	414.705	4	1.58752	1.58752	0	392.195	4	YADAKLKEEEKR	XL:A-Thiol(Unsaturated)@239	1.94331	25.9	0.021	FALSE	FALSE	rk_1	rk_1:K239	264	3	25.90,sp|rk_1|rk_1,239	1	DSSO 14N
Dead-End	VE20160714-92-results_cleaned	VE20160714-92-results	rk_1	K239	CUL5_HUMAN Cullin-5 OS=Homo sapiens GN=CUL5	rk_1	3233	21.2799	414.705	4	1.14492	1.14492	0	384.203	4	YADAKLKEEEKR	XL:A-Alkene@239	1.1569	25.7	0.081	FALSE	FALSE	rk_1	rk_1:K239	264	3	25.70,sp|rk_1|rk_1,239	1	DSSO 14N
Dead-End	VE20160714-94-results_cleaned	VE20160714-94-results	rk_1	K239	CUL5_HUMAN Cullin-5 OS=Homo sapiens GN=CUL5	rk_1	2871	21.3693	414.704	4	0.776075	0.776075	0	392.195	4	YADAKLKEEEKR	XL:A-Thiol(Unsaturated)@239	1.68834	26.5	0.041	FALSE	FALSE	rk_1	rk_1:K239	264	3	26.50,sp|rk_1|rk_1,239	1	DSSO 14N
Dead-End	VE20160714-95-results_cleaned	VE20160714-95-results	rk_1	K239	CUL5_HUMAN Cullin-5 OS=Homo sapiens GN=CUL5	rk_1	2933	21.329	414.703	4	-1.65827	-1.65827	0	392.195	4	YADAKLKEEEKR	XL:A-Thiol(Unsaturated)@239	1.94331	30.8	0.0096	FALSE	FALSE	rk_1	rk_1:K239	264	3	30.80,sp|rk_1|rk_1,239	1	DSSO 14N
Dead-End	QE20150425-14_MS3-results_cleaned	QE20150425-14_MS3-results	rk_1	K239;K243	CUL5_HUMAN Cullin-5 OS=Homo sapiens GN=CUL5	rk_1	10505	52.0693	543.767	4	6.86777	6.86777	0	490.758	4	YADAKLKEEEKRALR	XL:A-Alkene@239;XL:A-Thiol(Unsaturated)@243	-6.77415	18.4	0.49	FALSE	FALSE	rk_1	rk_1:K239;K243	3	2	18.40,sp|rk_1|rk_1,239;243	2	DSSO 14N
Dead-End	QE20150802-20_MS3-results_cleaned	QE20150802-20_MS3-results	rk_1	K239;K243	CUL5_HUMAN Cullin-5 OS=Homo sapiens GN=CUL5	rk_1	14538	54.7116	543.763	4	0.00806303	0.00806303	0	490.756	4	YADAKLKEEEKRALR	XL:A-Thiol(Unsaturated)@239;XL:A-Alkene@243	-3.71766	27.6	0.17	FALSE	FALSE	rk_1	rk_1:K239;K243	3	2	27.60,sp|rk_1|rk_1,239;243	2	DSSO 14N
Dead-End	VE20150902-15_MS3-results_cleaned	VE20150902-15_MS3-results	rk_1	K239;K243	CUL5_HUMAN Cullin-5 OS=Homo sapiens GN=CUL5	rk_1	10378	48.6116	653.315	4	4.83881	4.83881	0	600.305	4	MKYADAKLKEEEKRALRY	Oxidation@231;XL:A-Thiol(Unsaturated)@239;XL:A-Alkene@243	-3.50115	27.6	0.035	FALSE	FALSE	rk_1	rk_1:K239;K243	3	2	27.60,sp|rk_1|rk_1,239;243	2	DSSO 14N
Dead-End	QE20150425-08_MS3-results_cleaned	QE20150425-08_MS3-results	rk_1	K243	CUL5_HUMAN Cullin-5 OS=Homo sapiens GN=CUL5	rk_1	5081	29.8709	414.707	4	8.00534	8.00534	0	384.206	4	YADAKLKEEEKR	XL:A-Alkene@243	-7.43226	23	0.28	FALSE	FALSE	rk_1	rk_1:K243	205	5	23.00,sp|rk_1|rk_1,243	1	DSSO 14N
Dead-End	QE20150425-09_MS3-results_cleaned	QE20150425-09_MS3-results	rk_1	K243	CUL5_HUMAN Cullin-5 OS=Homo sapiens GN=CUL5	rk_1	3995	29.0931	414.707	4	8.00534	8.00534	0	392.199	4	YADAKLKEEEKR	XL:A-Thiol(Unsaturated)@243	-6.21584	25	0.4	FALSE	FALSE	rk_1	rk_1:K243	205	5	25.00,sp|rk_1|rk_1,243	1	DSSO 14N
Dead-End	QE20150425-12_MS3-results_cleaned	QE20150425-12_MS3-results	rk_1	K243	CUL5_HUMAN Cullin-5 OS=Homo sapiens GN=CUL5	rk_1	4814	29.2709	414.708	4	8.66925	8.66925	0	384.206	4	YADAKLKEEEKR	XL:A-Alkene@243	-6.65143	24.8	0.068	FALSE	FALSE	rk_1	rk_1:K243	205	5	24.80,sp|rk_1|rk_1,243	1	DSSO 14N
Dead-End	QE20150425-14_MS3-results_cleaned	QE20150425-14_MS3-results	rk_1	K243	CUL5_HUMAN Cullin-5 OS=Homo sapiens GN=CUL5	rk_1	5433	30.3626	414.707	4	7.56273	7.56273	0	384.206	4	YADAKLKEEEKR	XL:A-Alkene@243	-6.91171	25.2	0.095	FALSE	FALSE	rk_1	rk_1:K243	205	5	25.20,sp|rk_1|rk_1,243	1	DSSO 14N
Dead-End	QE20150425-24_MS3-results_cleaned	QE20150425-24_MS3-results	rk_1	K243	CUL5_HUMAN Cullin-5 OS=Homo sapiens GN=CUL5	rk_1	4515	30.7326	414.708	4	8.89055	8.89055	0	384.206	4	YADAKLKEEEKR	XL:A-Alkene@243	-6.65143	14.5	0.16	FALSE	FALSE	rk_1	rk_1:K243	205	5	14.50,sp|rk_1|rk_1,243	1	DSSO 14N
Dead-End	QE20150802-08_MS3-results_cleaned	QE20150802-08_MS3-results	rk_1	K243	CUL5_HUMAN Cullin-5 OS=Homo sapiens GN=CUL5	rk_1	8447	33.4065	414.706	4	4.09563	4.09563	0	392.198	4	YADAKLKEEEKR	XL:A-Thiol(Unsaturated)@243	-3.66612	22.9	0.24	FALSE	FALSE	rk_1	rk_1:K243	205	5	22.90,sp|rk_1|rk_1,243	1	DSSO 14N
Dead-End	QE20150802-09_MS3-results_cleaned	QE20150802-09_MS3-results	rk_1	K243	CUL5_HUMAN Cullin-5 OS=Homo sapiens GN=CUL5	rk_1	8047	32.7788	362.696	4	3.04132	3.04132	0	332.195	4	LKEEEKRALR	XL:A-Alkene@243	-3.45842	24.9	0.26	FALSE	FALSE	rk_1	rk_1:K243	205	5	24.90,sp|rk_1|rk_1,243	1	DSSO 14N
Dead-End	QE20150802-09_MS3-results_cleaned	QE20150802-09_MS3-results	rk_1	K243	CUL5_HUMAN Cullin-5 OS=Homo sapiens GN=CUL5	rk_1	8882	36.2819	414.698	4	-15.748	-15.748	0	384.205	4	YADAKLKEEEKR	XL:A-Alkene@243	-4.56922	22.6	0.15	FALSE	FALSE	rk_1	rk_1:K243	205	5	22.60,sp|rk_1|rk_1,243	1	DSSO 14N
Dead-End	QE20150802-09_MS3-results_cleaned	QE20150802-09_MS3-results	rk_1	K243	CUL5_HUMAN Cullin-5 OS=Homo sapiens GN=CUL5	rk_1	10920	44.6614	499.514	4	-492.958	9.97945	-1	477.253	4	YADAKLKEEEKRALR	XL:A-Thiol(Unsaturated)@243	-3.28052	24.8	0.28	FALSE	FALSE	rk_1	rk_1:K243	205	5	24.80,sp|rk_1|rk_1,243	1	DSSO 14N
Dead-End	QE20150802-09_MS3-results_cleaned	QE20150802-09_MS3-results	rk_1	K243	CUL5_HUMAN Cullin-5 OS=Homo sapiens GN=CUL5	rk_1	10961	44.8392	500.015	4	512.909	9.97152	1	469.26	4	YADAKLKEEEKRALR	XL:A-Alkene@243	-2.09545	23.6	0.069	FALSE	FALSE	rk_1	rk_1:K243	205	5	23.60,sp|rk_1|rk_1,243	1	DSSO 14N
Dead-End	QE20150802-09_MS3-results_cleaned	QE20150802-09_MS3-results	rk_1	K243	CUL5_HUMAN Cullin-5 OS=Homo sapiens GN=CUL5	rk_1	11156	45.6417	499.762	4	4.74392	4.74392	0	477.253	4	YADAKLKEEEKRALR	XL:A-Thiol(Unsaturated)@243	-3.28052	30.2	0.055	FALSE	FALSE	rk_1	rk_1:K243	205	5	30.20,sp|rk_1|rk_1,243	1	DSSO 14N
Dead-End	QE20150802-09_MS3-results_cleaned	QE20150802-09_MS3-results	rk_1	K243	CUL5_HUMAN Cullin-5 OS=Homo sapiens GN=CUL5	rk_1	11165	45.6695	400.011	5	4.98201	4.98201	0	375.61	5	YADAKLKEEEKRALR	XL:A-Alkene@243	-4.18348	30.5	0.067	FALSE	FALSE	rk_1	rk_1:K243	205	5	30.50,sp|rk_1|rk_1,243	1	DSSO 14N
Dead-End	QE20150802-10_MS3-results_cleaned	QE20150802-10_MS3-results	rk_1	K243	CUL5_HUMAN Cullin-5 OS=Homo sapiens GN=CUL5	rk_1	8219	32.8989	362.697	4	4.72883	4.72883	0	332.195	4	LKEEEKRALR	XL:A-Alkene@243	-4.3615	21.5	0.26	FALSE	FALSE	rk_1	rk_1:K243	205	5	21.50,sp|rk_1|rk_1,243	1	DSSO 14N
Dead-End	QE20150802-10_MS3-results_cleaned	QE20150802-10_MS3-results	rk_1	K243	CUL5_HUMAN Cullin-5 OS=Homo sapiens GN=CUL5	rk_1	8486	33.973	414.704	4	0.2597	0.2597	0	392.197	4	YADAKLKEEEKR	XL:A-Thiol(Unsaturated)@243	-2.39125	24.9	0.3	FALSE	FALSE	rk_1	rk_1:K243	205	5	24.90,sp|rk_1|rk_1,243	1	DSSO 14N
Dead-End	QE20150802-10_MS3-results_cleaned	QE20150802-10_MS3-results	rk_1	K243	CUL5_HUMAN Cullin-5 OS=Homo sapiens GN=CUL5	rk_1	8515	34.0914	414.71	4	14.3494	14.3494	0	384.204	4	YADAKLKEEEKR	XL:A-Alkene@243	-2.74728	27.5	0.067	FALSE	FALSE	rk_1	rk_1:K243	205	5	27.50,sp|rk_1|rk_1,243	1	DSSO 14N
Dead-End	QE20150802-10_MS3-results_cleaned	QE20150802-10_MS3-results	rk_1	K243	CUL5_HUMAN Cullin-5 OS=Homo sapiens GN=CUL5	rk_1	11190	44.6859	499.518	4	-484.759	18.1827	-1	469.261	4	YADAKLKEEEKRALR	XL:A-Alkene@243	-4.65266	26.6	0.071	FALSE	FALSE	rk_1	rk_1:K243	205	5	26.60,sp|rk_1|rk_1,243	1	DSSO 14N
Dead-End	QE20150802-10_MS3-results_cleaned	QE20150802-10_MS3-results	rk_1	K243	CUL5_HUMAN Cullin-5 OS=Homo sapiens GN=CUL5	rk_1	11469	45.797	499.762	4	3.70373	3.70373	0	477.253	4	YADAKLKEEEKRALR	XL:A-Thiol(Unsaturated)@243	-3.69958	29.4	0.006	FALSE	FALSE	rk_1	rk_1:K243	205	5	29.40,sp|rk_1|rk_1,243	1	DSSO 14N
Dead-End	QE20150802-11_MS3-results_cleaned	QE20150802-11_MS3-results	rk_1	K243	CUL5_HUMAN Cullin-5 OS=Homo sapiens GN=CUL5	rk_1	7527	33.3305	362.697	4	5.15071	5.15071	0	332.195	4	LKEEEKRALR	XL:A-Alkene@243	-3.75944	23.6	0.42	FALSE	FALSE	rk_1	rk_1:K243	205	5	23.60,sp|rk_1|rk_1,243	1	DSSO 14N
Dead-End	QE20150802-11_MS3-results_cleaned	QE20150802-11_MS3-results	rk_1	K243	CUL5_HUMAN Cullin-5 OS=Homo sapiens GN=CUL5	rk_1	10536	46.1992	499.762	4	5.04986	5.04986	0	469.261	4	YADAKLKEEEKRALR	XL:A-Alkene@243	-4.43956	29.1	0.059	FALSE	FALSE	rk_1	rk_1:K243	205	5	29.10,sp|rk_1|rk_1,243	1	DSSO 14N
Dead-End	QE20150802-11_MS3-results_cleaned	QE20150802-11_MS3-results	rk_1	K243	CUL5_HUMAN Cullin-5 OS=Homo sapiens GN=CUL5	rk_1	10655	46.6983	499.762	4	3.88729	3.88729	0	477.253	4	YADAKLKEEEKRALR	XL:A-Thiol(Unsaturated)@243	-2.65192	27.9	0.025	FALSE	FALSE	rk_1	rk_1:K243	205	5	27.90,sp|rk_1|rk_1,243	1	DSSO 14N
Dead-End	QE20150802-11_MS3-results_cleaned	QE20150802-11_MS3-results	rk_1	K243	CUL5_HUMAN Cullin-5 OS=Homo sapiens GN=CUL5	rk_1	11077	48.5085	499.762	4	5.11105	5.11105	0	469.26	4	YADAKLKEEEKRALR	XL:A-Alkene@243	-3.37406	27.3	0.048	FALSE	FALSE	rk_1	rk_1:K243	205	5	27.30,sp|rk_1|rk_1,243	1	DSSO 14N
Dead-End	QE20150802-12_MS3-results_cleaned	QE20150802-12_MS3-results	rk_1	K243	CUL5_HUMAN Cullin-5 OS=Homo sapiens GN=CUL5	rk_1	7213	32.2911	414.46	4	-589.442	16.9034	-1	522.593	3	YADAKLKEEEKR	XL:A-Thiol(Unsaturated)@243	-1.80372	25.1	0.0085	FALSE	FALSE	rk_1	rk_1:K243	205	5	25.10,sp|rk_1|rk_1,243	1	DSSO 14N
Dead-End	QE20150802-12_MS3-results_cleaned	QE20150802-12_MS3-results	rk_1	K243	CUL5_HUMAN Cullin-5 OS=Homo sapiens GN=CUL5	rk_1	7636	34.0641	414.705	4	2.54651	2.54651	0	384.204	4	YADAKLKEEEKR	XL:A-Alkene@243	-2.487	28.6	0.045	FALSE	FALSE	rk_1	rk_1:K243	205	5	28.60,sp|rk_1|rk_1,243	1	DSSO 14N
Dead-End	QE20150802-12_MS3-results_cleaned	QE20150802-12_MS3-results	rk_1	K243	CUL5_HUMAN Cullin-5 OS=Homo sapiens GN=CUL5	rk_1	10555	46.2455	400.009	5	0.469411	0.469411	0	382.006	5	YADAKLKEEEKRALR	XL:A-Thiol(Unsaturated)@243	-8.78838	25.9	0.22	FALSE	FALSE	rk_1	rk_1:K243	205	5	25.90,sp|rk_1|rk_1,243	1	DSSO 14N
Dead-End	QE20150802-12_MS3-results_cleaned	QE20150802-12_MS3-results	rk_1	K243	CUL5_HUMAN Cullin-5 OS=Homo sapiens GN=CUL5	rk_1	10577	46.3327	499.762	4	4.43798	4.43798	0	469.261	4	YADAKLKEEEKRALR	XL:A-Alkene@243	-4.22646	30.7	0.033	FALSE	FALSE	rk_1	rk_1:K243	205	5	30.70,sp|rk_1|rk_1,243	1	DSSO 14N
Dead-End	QE20150802-12_MS3-results_cleaned	QE20150802-12_MS3-results	rk_1	K243	CUL5_HUMAN Cullin-5 OS=Homo sapiens GN=CUL5	rk_1	10708	46.8647	499.762	4	4.8663	4.8663	0	469.26	4	YADAKLKEEEKRALR	XL:A-Alkene@243	-2.73476	30.5	0.025	FALSE	FALSE	rk_1	rk_1:K243	205	5	30.50,sp|rk_1|rk_1,243	1	DSSO 14N
Dead-End	QE20150802-13_MS3-results_cleaned	QE20150802-13_MS3-results	rk_1	K243	CUL5_HUMAN Cullin-5 OS=Homo sapiens GN=CUL5	rk_1	10718	46.2201	499.761	4	3.45898	3.45898	0	477.253	4	YADAKLKEEEKRALR	XL:A-Thiol(Unsaturated)@243	-3.07098	30	0.042	FALSE	FALSE	rk_1	rk_1:K243	205	5	30.00,sp|rk_1|rk_1,243	1	DSSO 14N
Dead-End	QE20150802-13_MS3-results_cleaned	QE20150802-13_MS3-results	rk_1	K243	CUL5_HUMAN Cullin-5 OS=Homo sapiens GN=CUL5	rk_1	10810	46.5825	499.762	4	4.80511	4.80511	0	469.261	4	YADAKLKEEEKRALR	XL:A-Alkene@243	-4.22646	32.7	0.008	FALSE	FALSE	rk_1	rk_1:K243	205	5	32.70,sp|rk_1|rk_1,243	1	DSSO 14N
Dead-End	QE20150802-13_MS3-results_cleaned	QE20150802-13_MS3-results	rk_1	K243	CUL5_HUMAN Cullin-5 OS=Homo sapiens GN=CUL5	rk_1	10895	46.948	499.759	4	-1.74199	-1.74199	0	469.26	4	YADAKLKEEEKRALR	XL:A-Alkene@243	-2.09545	29.6	0.041	FALSE	FALSE	rk_1	rk_1:K243	205	5	29.60,sp|rk_1|rk_1,243	1	DSSO 14N
Dead-End	QE20150802-14_MS3-results_cleaned	QE20150802-14_MS3-results	rk_1	K243	CUL5_HUMAN Cullin-5 OS=Homo sapiens GN=CUL5	rk_1	10575	44.8787	499.517	4	-487.329	15.6116	-1	469.26	4	YADAKLKEEEKRALR	XL:A-Alkene@243	-3.80026	21.3	0.21	FALSE	FALSE	rk_1	rk_1:K243	205	5	21.30,sp|rk_1|rk_1,243	1	DSSO 14N
Dead-End	QE20150802-14_MS3-results_cleaned	QE20150802-14_MS3-results	rk_1	K243	CUL5_HUMAN Cullin-5 OS=Homo sapiens GN=CUL5	rk_1	10876	46.0684	499.762	4	4.00967	4.00967	0	469.261	4	YADAKLKEEEKRALR	XL:A-Alkene@243	-4.01336	30.5	0.026	FALSE	FALSE	rk_1	rk_1:K243	205	5	30.50,sp|rk_1|rk_1,243	1	DSSO 14N
Dead-End	QE20150802-14_MS3-results_cleaned	QE20150802-14_MS3-results	rk_1	K243	CUL5_HUMAN Cullin-5 OS=Homo sapiens GN=CUL5	rk_1	10968	46.4132	499.761	4	3.52017	3.52017	0	469.26	4	YADAKLKEEEKRALR	XL:A-Alkene@243	-3.80026	24.4	0.18	FALSE	FALSE	rk_1	rk_1:K243	205	5	24.40,sp|rk_1|rk_1,243	1	DSSO 14N
Dead-End	QE20150802-14_MS3-results_cleaned	QE20150802-14_MS3-results	rk_1	K243	CUL5_HUMAN Cullin-5 OS=Homo sapiens GN=CUL5	rk_1	10979	46.4554	400.01	5	3.14638	3.14638	0	375.61	5	YADAKLKEEEKRALR	XL:A-Alkene@243	-3.11855	24.6	0.33	FALSE	FALSE	rk_1	rk_1:K243	205	5	24.60,sp|rk_1|rk_1,243	1	DSSO 14N
Dead-End	QE20150802-14_MS3-results_cleaned	QE20150802-14_MS3-results	rk_1	K243	CUL5_HUMAN Cullin-5 OS=Homo sapiens GN=CUL5	rk_1	11054	46.7654	499.761	4	3.3366	3.3366	0	469.261	4	YADAKLKEEEKRALR	XL:A-Alkene@243	-4.43956	28.1	0.063	FALSE	FALSE	rk_1	rk_1:K243	205	5	28.10,sp|rk_1|rk_1,243	1	DSSO 14N
Dead-End	QE20150802-15_MS3-results_cleaned	QE20150802-15_MS3-results	rk_1	K243	CUL5_HUMAN Cullin-5 OS=Homo sapiens GN=CUL5	rk_1	8192	33.753	414.706	4	3.87433	3.87433	0	384.205	4	YADAKLKEEEKR	XL:A-Alkene@243	-4.30895	21.6	0.4	FALSE	FALSE	rk_1	rk_1:K243	205	5	21.60,sp|rk_1|rk_1,243	1	DSSO 14N
Dead-End	QE20150802-16_MS3-results_cleaned	QE20150802-16_MS3-results	rk_1	K243	CUL5_HUMAN Cullin-5 OS=Homo sapiens GN=CUL5	rk_1	8275	33.6076	414.706	4	3.9481	3.9481	0	392.198	4	YADAKLKEEEKR	XL:A-Thiol(Unsaturated)@243	-4.17606	24.9	0.063	FALSE	FALSE	rk_1	rk_1:K243	205	5	24.90,sp|rk_1|rk_1,243	1	DSSO 14N
Dead-End	QE20150802-17_MS3-results_cleaned	QE20150802-17_MS3-results	rk_1	K243	CUL5_HUMAN Cullin-5 OS=Homo sapiens GN=CUL5	rk_1	8730	33.8269	414.706	4	3.72679	3.72679	0	392.197	4	YADAKLKEEEKR	XL:A-Thiol(Unsaturated)@243	-3.15617	23.1	0.38	FALSE	FALSE	rk_1	rk_1:K243	205	5	23.10,sp|rk_1|rk_1,243	1	DSSO 14N
Dead-End	QE20150802-18_MS3-results_cleaned	QE20150802-18_MS3-results	rk_1	K243	CUL5_HUMAN Cullin-5 OS=Homo sapiens GN=CUL5	rk_1	8747	33.8619	414.706	4	3.9481	3.9481	0	384.205	4	YADAKLKEEEKR	XL:A-Alkene@243	-3.78839	24.3	0.28	FALSE	FALSE	rk_1	rk_1:K243	205	5	24.30,sp|rk_1|rk_1,243	1	DSSO 14N
Dead-End	QE20150802-19_MS3-results_cleaned	QE20150802-19_MS3-results	rk_1	K243	CUL5_HUMAN Cullin-5 OS=Homo sapiens GN=CUL5	rk_1	8716	33.9736	414.705	4	1.66129	1.66129	0	384.205	4	YADAKLKEEEKR	XL:A-Alkene@243	-3.78839	28.3	0.089	FALSE	FALSE	rk_1	rk_1:K243	205	5	28.30,sp|rk_1|rk_1,243	1	DSSO 14N
Dead-End	QE20150802-20_MS3-results_cleaned	QE20150802-20_MS3-results	rk_1	K243	CUL5_HUMAN Cullin-5 OS=Homo sapiens GN=CUL5	rk_1	8700	33.7908	414.704	4	0.554771	0.554771	0	384.205	4	YADAKLKEEEKR	XL:A-Alkene@243	-3.78839	26.5	0.023	FALSE	FALSE	rk_1	rk_1:K243	205	5	26.50,sp|rk_1|rk_1,243	1	DSSO 14N
Dead-End	QE20150802-21_MS3-results_cleaned	QE20150802-21_MS3-results	rk_1	K243	CUL5_HUMAN Cullin-5 OS=Homo sapiens GN=CUL5	rk_1	8318	32.4383	414.46	4	-588.925	17.4201	-1	511.936	3	YADAKLKEEEKR	XL:A-Alkene@243	-2.14775	19	0.046	FALSE	FALSE	rk_1	rk_1:K243	205	5	19.00,sp|rk_1|rk_1,243	1	DSSO 14N
Dead-End	QE20150802-21_MS3-results_cleaned	QE20150802-21_MS3-results	rk_1	K243	CUL5_HUMAN Cullin-5 OS=Homo sapiens GN=CUL5	rk_1	8690	33.9862	414.704	4	0.2597	0.2597	0	384.205	4	YADAKLKEEEKR	XL:A-Alkene@243	-3.78839	26.1	0.1	FALSE	FALSE	rk_1	rk_1:K243	205	5	26.10,sp|rk_1|rk_1,243	1	DSSO 14N
Dead-End	QE20150802-21_MS3-results_cleaned	QE20150802-21_MS3-results	rk_1	K243	CUL5_HUMAN Cullin-5 OS=Homo sapiens GN=CUL5	rk_1	11784	46.2799	400.01	5	3.29935	3.29935	0	375.61	5	YADAKLKEEEKRALR	XL:A-Alkene@243	-4.44971	26.1	0.22	FALSE	FALSE	rk_1	rk_1:K243	205	5	26.10,sp|rk_1|rk_1,243	1	DSSO 14N
Dead-End	QE20150802-22_MS3-results_cleaned	QE20150802-22_MS3-results	rk_1	K243	CUL5_HUMAN Cullin-5 OS=Homo sapiens GN=CUL5	rk_1	8410	32.3976	414.459	4	-592.023	14.3199	-1	522.593	3	YADAKLKEEEKR	XL:A-Thiol(Unsaturated)@243	-1.99507	21.3	0.046	FALSE	FALSE	rk_1	rk_1:K243	205	5	21.30,sp|rk_1|rk_1,243	1	DSSO 14N
Dead-End	QE20150802-22_MS3-results_cleaned	QE20150802-22_MS3-results	rk_1	K243	CUL5_HUMAN Cullin-5 OS=Homo sapiens GN=CUL5	rk_1	8758	33.749	414.705	4	1.95636	1.95636	0	384.205	4	YADAKLKEEEKR	XL:A-Alkene@243	-4.04867	26.8	0.11	FALSE	FALSE	rk_1	rk_1:K243	205	5	26.80,sp|rk_1|rk_1,243	1	DSSO 14N
Dead-End	QE20150802-23_MS3-results_cleaned	QE20150802-23_MS3-results	rk_1	K243	CUL5_HUMAN Cullin-5 OS=Homo sapiens GN=CUL5	rk_1	8698	33.8999	414.703	4	-2.46972	-2.46972	0	384.205	4	YADAKLKEEEKR	XL:A-Alkene@243	-3.78839	24.8	0.22	FALSE	FALSE	rk_1	rk_1:K243	205	5	24.80,sp|rk_1|rk_1,243	1	DSSO 14N
Dead-End	QE20150802-24_MS3-results_cleaned	QE20150802-24_MS3-results	rk_1	K243	CUL5_HUMAN Cullin-5 OS=Homo sapiens GN=CUL5	rk_1	8542	33.0703	362.696	4	4.1382	4.1382	0	332.195	4	LKEEEKRALR	XL:A-Alkene@243	-3.15739	25.1	0.49	FALSE	FALSE	rk_1	rk_1:K243	205	5	25.10,sp|rk_1|rk_1,243	1	DSSO 14N
Dead-End	QE20150802-25_MS3-results_cleaned	QE20150802-25_MS3-results	rk_1	K243	CUL5_HUMAN Cullin-5 OS=Homo sapiens GN=CUL5	rk_1	7984	32.3118	414.459	4	-592.614	13.7294	-1	522.593	3	YADAKLKEEEKR	XL:A-Thiol(Unsaturated)@243	-1.03831	22.5	0.0046	FALSE	FALSE	rk_1	rk_1:K243	205	5	22.50,sp|rk_1|rk_1,243	1	DSSO 14N
Dead-End	QE20150802-25_MS3-results_cleaned	QE20150802-25_MS3-results	rk_1	K243	CUL5_HUMAN Cullin-5 OS=Homo sapiens GN=CUL5	rk_1	8335	33.7814	414.704	4	0.702307	0.702307	0	384.205	4	YADAKLKEEEKR	XL:A-Alkene@243	-4.30895	30.5	0.0062	FALSE	FALSE	rk_1	rk_1:K243	205	5	30.50,sp|rk_1|rk_1,243	1	DSSO 14N
Dead-End	QE20150802-26_MS3-results_cleaned	QE20150802-26_MS3-results	rk_1	K243	CUL5_HUMAN Cullin-5 OS=Homo sapiens GN=CUL5	rk_1	8484	33.6777	414.705	4	1.36622	1.36622	0	384.205	4	YADAKLKEEEKR	XL:A-Alkene@243	-3.78839	27.4	0.072	FALSE	FALSE	rk_1	rk_1:K243	205	5	27.40,sp|rk_1|rk_1,243	1	DSSO 14N
Dead-End	QE20150802-27_MS3-results_cleaned	QE20150802-27_MS3-results	rk_1	K243	CUL5_HUMAN Cullin-5 OS=Homo sapiens GN=CUL5	rk_1	8871	33.8451	414.705	4	3.06288	3.06288	0	384.205	4	YADAKLKEEEKR	XL:A-Alkene@243	-3.78839	27.2	0.037	FALSE	FALSE	rk_1	rk_1:K243	205	5	27.20,sp|rk_1|rk_1,243	1	DSSO 14N
Dead-End	QE20150802-28_MS3-results_cleaned	QE20150802-28_MS3-results	rk_1	K243	CUL5_HUMAN Cullin-5 OS=Homo sapiens GN=CUL5	rk_1	8537	33.5001	362.697	4	4.81321	4.81321	0	332.195	4	LKEEEKRALR	XL:A-Alkene@243	-3.45842	26.3	0.49	FALSE	FALSE	rk_1	rk_1:K243	205	5	26.30,sp|rk_1|rk_1,243	1	DSSO 14N
Dead-End	QE20150802-30_MS3-results_cleaned	QE20150802-30_MS3-results	rk_1	K243	CUL5_HUMAN Cullin-5 OS=Homo sapiens GN=CUL5	rk_1	8984	34.4312	414.706	4	4.46447	4.46447	0	384.205	4	YADAKLKEEEKR	XL:A-Alkene@243	-4.04867	23.5	0.11	FALSE	FALSE	rk_1	rk_1:K243	205	5	23.50,sp|rk_1|rk_1,243	1	DSSO 14N
Dead-End	QE20150802-31_MS3-results_cleaned	QE20150802-31_MS3-results	rk_1	K243	CUL5_HUMAN Cullin-5 OS=Homo sapiens GN=CUL5	rk_1	9255	33.9108	414.706	4	4.24317	4.24317	0	384.205	4	YADAKLKEEEKR	XL:A-Alkene@243	-3.78839	28.1	0.033	FALSE	FALSE	rk_1	rk_1:K243	205	5	28.10,sp|rk_1|rk_1,243	1	DSSO 14N
Dead-End	QE20150802-32_MS3-results_cleaned	QE20150802-32_MS3-results	rk_1	K243	CUL5_HUMAN Cullin-5 OS=Homo sapiens GN=CUL5	rk_1	8924	33.9596	414.706	4	3.50549	3.50549	0	384.205	4	YADAKLKEEEKR	XL:A-Alkene@243	-4.56922	26.1	0.2	FALSE	FALSE	rk_1	rk_1:K243	205	5	26.10,sp|rk_1|rk_1,243	1	DSSO 14N
Dead-End	QE20150802-34_MS3-results_cleaned	QE20150802-34_MS3-results	rk_1	K243	CUL5_HUMAN Cullin-5 OS=Homo sapiens GN=CUL5	rk_1	9045	33.4505	362.695	4	1.35381	1.35381	0	332.195	4	LKEEEKRALR	XL:A-Alkene@243	-2.85636	21.1	0.5	FALSE	FALSE	rk_1	rk_1:K243	205	5	21.10,sp|rk_1|rk_1,243	1	DSSO 14N
Dead-End	QE20150802-35_MS3-results_cleaned	QE20150802-35_MS3-results	rk_1	K243	CUL5_HUMAN Cullin-5 OS=Homo sapiens GN=CUL5	rk_1	9783	36.684	414.708	4	10.3659	10.3659	0	384.205	4	YADAKLKEEEKR	XL:A-Alkene@243	-4.30895	23.9	0.23	FALSE	FALSE	rk_1	rk_1:K243	205	5	23.90,sp|rk_1|rk_1,243	1	DSSO 14N
Dead-End	VE20150902-10_MS3-results_cleaned	VE20150902-10_MS3-results	rk_1	K243	CUL5_HUMAN Cullin-5 OS=Homo sapiens GN=CUL5	rk_1	6010	33.2025	499.761	4	2.29641	2.29641	0	477.252	4	ADAKLKEEEKRALRY	XL:A-Thiol(Unsaturated)@243	-0.347065	29.1	0.13	FALSE	FALSE	rk_1	rk_1:K243	205	5	29.10,sp|rk_1|rk_1,243	1	DSSO 14N
Dead-End	VE20150902-11_MS3-results_cleaned	VE20150902-11_MS3-results	rk_1	K243	CUL5_HUMAN Cullin-5 OS=Homo sapiens GN=CUL5	rk_1	6433	33.0298	499.759	4	-0.946547	-0.946547	0	469.258	4	ADAKLKEEEKRALRY	XL:A-Alkene@243	1.74038	25.3	0.17	FALSE	FALSE	rk_1	rk_1:K243	205	5	25.30,sp|rk_1|rk_1,243	1	DSSO 14N
Dead-End	VE20150902-12_MS3-results_cleaned	VE20150902-12_MS3-results	rk_1	K243	CUL5_HUMAN Cullin-5 OS=Homo sapiens GN=CUL5	rk_1	6267	32.6692	499.76	4	0.705525	0.705525	0	477.251	4	ADAKLKEEEKRALRY	XL:A-Thiol(Unsaturated)@243	2.16734	29.8	0.19	FALSE	FALSE	rk_1	rk_1:K243	205	5	29.80,sp|rk_1|rk_1,243	1	DSSO 14N
Dead-End	VE20150902-12_MS3-results_cleaned	VE20150902-12_MS3-results	rk_1	K243	CUL5_HUMAN Cullin-5 OS=Homo sapiens GN=CUL5	rk_1	6511	33.6749	525.265	4	-482.322	-4.0906	-1	503.008	4	MKYADAKLKEEEKRAL	XL:A-Thiol(Unsaturated)@243	4.4105	28.3	0.37	FALSE	FALSE	rk_1	rk_1:K243	205	5	28.30,sp|rk_1|rk_1,243	1	DSSO 14N
Dead-End	VE20150902-12_MS3-results_cleaned	VE20150902-12_MS3-results	rk_1	K243	CUL5_HUMAN Cullin-5 OS=Homo sapiens GN=CUL5	rk_1	7915	39.7135	605.056	4	-419.096	-4.00946	-1	582.798	4	MKYADAKLKEEEKRALRY	XL:A-Thiol(Unsaturated)@243	5.19633	36.6	0.022	FALSE	FALSE	rk_1	rk_1:K243	205	5	36.60,sp|rk_1|rk_1,243	1	DSSO 14N
Dead-End	VE20150902-13_MS3-results_cleaned	VE20150902-13_MS3-results	rk_1	K243	CUL5_HUMAN Cullin-5 OS=Homo sapiens GN=CUL5	rk_1	6663	32.3379	499.76	4	0.583149	0.583149	0	469.258	4	ADAKLKEEEKRALRY	XL:A-Alkene@243	1.74038	30.1	0.11	FALSE	FALSE	rk_1	rk_1:K243	205	5	30.10,sp|rk_1|rk_1,243	1	DSSO 14N
Dead-End	VE20150902-13_MS3-results_cleaned	VE20150902-13_MS3-results	rk_1	K243	CUL5_HUMAN Cullin-5 OS=Homo sapiens GN=CUL5	rk_1	7458	35.4122	609.309	4	2.04764	2.04764	0	578.807	4	MKYADAKLKEEEKRALRY	Oxidation@231;XL:A-Alkene@243	1.10468	36.4	0.0023	FALSE	FALSE	rk_1	rk_1:K243	205	5	36.40,sp|rk_1|rk_1,243	1	DSSO 14N
Dead-End	VE20150902-13_MS3-results_cleaned	VE20150902-13_MS3-results	rk_1	K243	CUL5_HUMAN Cullin-5 OS=Homo sapiens GN=CUL5	rk_1	8491	39.6257	605.056	4	-418.995	-3.90841	-1	582.798	4	MKYADAKLKEEEKRALRY	XL:A-Thiol(Unsaturated)@243	5.53951	30.6	0.11	FALSE	FALSE	rk_1	rk_1:K243	205	5	30.60,sp|rk_1|rk_1,243	1	DSSO 14N
Dead-End	VE20150902-14_MS3-results_cleaned	VE20150902-14_MS3-results	rk_1	K243	CUL5_HUMAN Cullin-5 OS=Homo sapiens GN=CUL5	rk_1	4260	23.9499	419.724	4	-582.683	16.0421	-1	529.612	3	ADAKLKEEEKRAL	XL:A-Thiol(Unsaturated)@243	-0.678868	15.6	0.45	FALSE	FALSE	rk_1	rk_1:K243	205	5	15.60,sp|rk_1|rk_1,243	1	DSSO 14N
Dead-End	VE20150902-14_MS3-results_cleaned	VE20150902-14_MS3-results	rk_1	K243	CUL5_HUMAN Cullin-5 OS=Homo sapiens GN=CUL5	rk_1	5512	29.7593	529.519	4	4.4984	4.4984	0	507.01	4	MKYADAKLKEEEKRAL	Oxidation@231;XL:A-Thiol(Unsaturated)@243	-1.09037	31.5	0.037	FALSE	FALSE	rk_1	rk_1:K243	205	5	31.50,sp|rk_1|rk_1,243	1	DSSO 14N
Dead-End	VE20150902-14_MS3-results_cleaned	VE20150902-14_MS3-results	rk_1	K243	CUL5_HUMAN Cullin-5 OS=Homo sapiens GN=CUL5	rk_1	5839	31.2206	499.515	4	-489.96	12.9792	-1	469.26	4	ADAKLKEEEKRALRY	XL:A-Alkene@243	-2.30856	27.6	0.12	FALSE	FALSE	rk_1	rk_1:K243	205	5	27.60,sp|rk_1|rk_1,243	1	DSSO 14N
Dead-End	VE20150902-14_MS3-results_cleaned	VE20150902-14_MS3-results	rk_1	K243	CUL5_HUMAN Cullin-5 OS=Homo sapiens GN=CUL5	rk_1	6205	32.7997	499.766	4	13.3102	13.3102	0	477.253	4	ADAKLKEEEKRALRY	XL:A-Thiol(Unsaturated)@243	-2.86145	30.4	0.18	FALSE	FALSE	rk_1	rk_1:K243	205	5	30.40,sp|rk_1|rk_1,243	1	DSSO 14N
Dead-End	VE20150902-14_MS3-results_cleaned	VE20150902-14_MS3-results	rk_1	K243	CUL5_HUMAN Cullin-5 OS=Homo sapiens GN=CUL5	rk_1	6291	33.1654	499.765	4	11.0463	11.0463	0	469.26	4	ADAKLKEEEKRALRY	XL:A-Alkene@243	-2.30856	25.2	0.36	FALSE	FALSE	rk_1	rk_1:K243	205	5	25.20,sp|rk_1|rk_1,243	1	DSSO 14N
Dead-End	VE20150902-14_MS3-results_cleaned	VE20150902-14_MS3-results	rk_1	K243	CUL5_HUMAN Cullin-5 OS=Homo sapiens GN=CUL5	rk_1	6935	35.8912	609.31	4	3.15135	3.15135	0	586.801	4	MKYADAKLKEEEKRALRY	Oxidation@231;XL:A-Thiol(Unsaturated)@243	-1.94773	36.9	0.0064	FALSE	FALSE	rk_1	rk_1:K243	205	5	36.90,sp|rk_1|rk_1,243	1	DSSO 14N
Dead-End	VE20150902-14_MS3-results_cleaned	VE20150902-14_MS3-results	rk_1	K243	CUL5_HUMAN Cullin-5 OS=Homo sapiens GN=CUL5	rk_1	11034	53.4187	528.034	4	5.49398	5.49398	0	505.524	4	ADAKLKEEEKRALRYL	XL:A-Thiol(Unsaturated)@243	-1.87853	27.8	0.29	FALSE	FALSE	rk_1	rk_1:K243	205	5	27.80,sp|rk_1|rk_1,243	1	DSSO 14N
Dead-End	VE20150902-15_MS3-results_cleaned	VE20150902-15_MS3-results	rk_1	K243	CUL5_HUMAN Cullin-5 OS=Homo sapiens GN=CUL5	rk_1	6417	32.9965	529.524	4	13.1598	13.1598	0	499.018	4	MKYADAKLKEEEKRAL	Oxidation@231;XL:A-Alkene@243	-4.14915	27.7	0.23	FALSE	FALSE	rk_1	rk_1:K243	205	5	27.70,sp|rk_1|rk_1,243	1	DSSO 14N
Dead-End	VE20150902-15_MS3-results_cleaned	VE20150902-15_MS3-results	rk_1	K243	CUL5_HUMAN Cullin-5 OS=Homo sapiens GN=CUL5	rk_1	7204	36.1395	499.762	4	5.41699	5.41699	0	469.26	4	ADAKLKEEEKRALRY	XL:A-Alkene@243	-2.52166	29.9	0.066	FALSE	FALSE	rk_1	rk_1:K243	205	5	29.90,sp|rk_1|rk_1,243	1	DSSO 14N
Dead-End	VE20150902-15_MS3-results_cleaned	VE20150902-15_MS3-results	rk_1	K243	CUL5_HUMAN Cullin-5 OS=Homo sapiens GN=CUL5	rk_1	7298	36.5028	499.762	4	4.98867	4.98867	0	477.253	4	ADAKLKEEEKRALRY	XL:A-Thiol(Unsaturated)@243	-2.02333	27	0.34	FALSE	FALSE	rk_1	rk_1:K243	205	5	27.00,sp|rk_1|rk_1,243	1	DSSO 14N
Dead-End	VE20150902-15_MS3-results_cleaned	VE20150902-15_MS3-results	rk_1	K243	CUL5_HUMAN Cullin-5 OS=Homo sapiens GN=CUL5	rk_1	7997	39.2046	609.312	4	5.76011	5.76011	0	586.801	4	MKYADAKLKEEEKRALRY	Oxidation@231;XL:A-Thiol(Unsaturated)@243	-1.77731	32.8	0.034	FALSE	FALSE	rk_1	rk_1:K243	205	5	32.80,sp|rk_1|rk_1,243	1	DSSO 14N
Dead-End	VE20150902-15_MS3-results_cleaned	VE20150902-15_MS3-results	rk_1	K243	CUL5_HUMAN Cullin-5 OS=Homo sapiens GN=CUL5	rk_1	12434	56.5965	528.034	4	6.18885	6.18885	0	497.532	4	ADAKLKEEEKRALRYL	XL:A-Alkene@243	-3.75316	25.9	0.084	FALSE	FALSE	rk_1	rk_1:K243	205	5	25.90,sp|rk_1|rk_1,243	1	DSSO 14N
Dead-End	VE20150903-12_MS3-results_cleaned	VE20150903-12_MS3-results	rk_1	K243	CUL5_HUMAN Cullin-5 OS=Homo sapiens GN=CUL5	rk_1	6817	39.7964	499.76	4	1.25622	1.25622	0	469.259	4	ADAKLKEEEKRALRY	XL:A-Alkene@243	0.461766	30.9	0.098	FALSE	FALSE	rk_1	rk_1:K243	205	5	30.90,sp|rk_1|rk_1,243	1	DSSO 14N
Dead-End	VE20150903-13_MS3-results_cleaned	VE20150903-13_MS3-results	rk_1	K243	CUL5_HUMAN Cullin-5 OS=Homo sapiens GN=CUL5	rk_1	7608	41.4198	499.76	4	1.43978	1.43978	0	469.259	4	ADAKLKEEEKRALRY	XL:A-Alkene@243	-0.390642	31.4	0.0088	FALSE	FALSE	rk_1	rk_1:K243	205	5	31.40,sp|rk_1|rk_1,243	1	DSSO 14N
Dead-End	VE20150903-13_MS3-results_cleaned	VE20150903-13_MS3-results	rk_1	K243	CUL5_HUMAN Cullin-5 OS=Homo sapiens GN=CUL5	rk_1	7698	41.7686	499.761	4	1.86809	1.86809	0	469.259	4	ADAKLKEEEKRALRY	XL:A-Alkene@243	0.461766	26.1	0.17	FALSE	FALSE	rk_1	rk_1:K243	205	5	26.10,sp|rk_1|rk_1,243	1	DSSO 14N
Dead-End	VE20150903-14_MS3-results_cleaned	VE20150903-14_MS3-results	rk_1	K243	CUL5_HUMAN Cullin-5 OS=Homo sapiens GN=CUL5	rk_1	7648	41.5613	499.763	4	6.15124	6.15124	0	477.253	4	ADAKLKEEEKRALRY	XL:A-Thiol(Unsaturated)@243	-2.44239	30.6	0.046	FALSE	FALSE	rk_1	rk_1:K243	205	5	30.60,sp|rk_1|rk_1,243	1	DSSO 14N
Dead-End	VE20150903-14_MS3-results_cleaned	VE20150903-14_MS3-results	rk_1	K243	CUL5_HUMAN Cullin-5 OS=Homo sapiens GN=CUL5	rk_1	7743	41.9178	499.762	4	4.74392	4.74392	0	469.26	4	ADAKLKEEEKRALRY	XL:A-Alkene@243	-2.52166	30.9	0.042	FALSE	FALSE	rk_1	rk_1:K243	205	5	30.90,sp|rk_1|rk_1,243	1	DSSO 14N
Dead-End	VE20150903-15_MS3-results_cleaned	VE20150903-15_MS3-results	rk_1	K243	CUL5_HUMAN Cullin-5 OS=Homo sapiens GN=CUL5	rk_1	7363	38.9315	529.519	4	4.38292	4.38292	0	499.017	4	MKYADAKLKEEEKRAL	Oxidation@231;XL:A-Alkene@243	-1.94483	25.7	0.34	FALSE	FALSE	rk_1	rk_1:K243	205	5	25.70,sp|rk_1|rk_1,243	1	DSSO 14N
Dead-End	VE20150903-15_MS3-results_cleaned	VE20150903-15_MS3-results	rk_1	K243	CUL5_HUMAN Cullin-5 OS=Homo sapiens GN=CUL5	rk_1	8240	42.6253	499.762	4	4.3768	4.3768	0	469.26	4	ADAKLKEEEKRALRY	XL:A-Alkene@243	-2.94786	33.2	0.036	FALSE	FALSE	rk_1	rk_1:K243	205	5	33.20,sp|rk_1|rk_1,243	1	DSSO 14N
Dead-End	VE20150903-15_MS3-results_cleaned	VE20150903-15_MS3-results	rk_1	K243	CUL5_HUMAN Cullin-5 OS=Homo sapiens GN=CUL5	rk_1	8334	42.9655	499.761	4	2.54116	2.54116	0	469.26	4	ADAKLKEEEKRALRY	XL:A-Alkene@243	-1.88235	35	0.023	FALSE	FALSE	rk_1	rk_1:K243	205	5	35.00,sp|rk_1|rk_1,243	1	DSSO 14N
Dead-End	VE20150903-15_MS3-results_cleaned	VE20150903-15_MS3-results	rk_1	K243	CUL5_HUMAN Cullin-5 OS=Homo sapiens GN=CUL5	rk_1	8959	45.336	609.313	4	8.26854	8.26854	0	586.801	4	MKYADAKLKEEEKRALRY	Oxidation@231;XL:A-Thiol(Unsaturated)@243	-1.77731	42.4	0.002	FALSE	FALSE	rk_1	rk_1:K243	205	5	42.40,sp|rk_1|rk_1,243	1	DSSO 14N
Dead-End	VE20150903-18_MS3-results_cleaned	VE20150903-18_MS3-results	rk_1	K243	CUL5_HUMAN Cullin-5 OS=Homo sapiens GN=CUL5	rk_1	8185	45.3942	499.762	4	5.41699	5.41699	0	477.253	4	ADAKLKEEEKRALRY	XL:A-Thiol(Unsaturated)@243	-2.86145	28.8	0.09	FALSE	FALSE	rk_1	rk_1:K243	205	5	28.80,sp|rk_1|rk_1,243	1	DSSO 14N
Dead-End	VE20150903-18_MS3-results_cleaned	VE20150903-18_MS3-results	rk_1	K243	CUL5_HUMAN Cullin-5 OS=Homo sapiens GN=CUL5	rk_1	8254	45.7308	499.761	4	3.64254	3.64254	0	469.26	4	ADAKLKEEEKRALRY	XL:A-Alkene@243	-2.94786	29.5	0.016	FALSE	FALSE	rk_1	rk_1:K243	205	5	29.50,sp|rk_1|rk_1,243	1	DSSO 14N
Dead-End	VE20150907-04_MS3-results_cleaned	VE20150907-04_MS3-results	rk_1	K243	CUL5_HUMAN Cullin-5 OS=Homo sapiens GN=CUL5	rk_1	5637	35.9577	499.755	4	-8.59503	-8.59503	0	469.254	4	ADAKLKEEEKRALRY	XL:A-Alkene@243	10.2646	31	0.023	FALSE	FALSE	rk_1	rk_1:K243	205	5	31.00,sp|rk_1|rk_1,243	1	DSSO 14N
Dead-End	VE20150907-04_MS3-results_cleaned	VE20150907-04_MS3-results	rk_1	K243	CUL5_HUMAN Cullin-5 OS=Homo sapiens GN=CUL5	rk_1	5796	36.7143	525.513	4	-10.1096	-10.1096	0	503.004	4	MKYADAKLKEEEKRAL	XL:A-Thiol(Unsaturated)@243	13.158	36.5	0.011	FALSE	FALSE	rk_1	rk_1:K243	205	5	36.50,sp|rk_1|rk_1,243	1	DSSO 14N
Dead-End	VE20150907-04_MS3-results_cleaned	VE20150907-04_MS3-results	rk_1	K243	CUL5_HUMAN Cullin-5 OS=Homo sapiens GN=CUL5	rk_1	7002	42.8302	605.303	4	-10.5467	-10.5467	0	582.795	4	MKYADAKLKEEEKRALRY	XL:A-Thiol(Unsaturated)@243	11.2019	36.4	0.0045	FALSE	FALSE	rk_1	rk_1:K243	205	5	36.40,sp|rk_1|rk_1,243	1	DSSO 14N
Dead-End	VE20150907-04_MS3-results_cleaned	VE20150907-04_MS3-results	rk_1	K243	CUL5_HUMAN Cullin-5 OS=Homo sapiens GN=CUL5	rk_1	7079	43.2318	605.05	4	-429.398	-14.3158	-1	582.795	4	MKYADAKLKEEEKRALRY	XL:A-Thiol(Unsaturated)@243	11.5451	31.7	0.24	FALSE	FALSE	rk_1	rk_1:K243	205	5	31.70,sp|rk_1|rk_1,243	1	DSSO 14N
Dead-End	VE20150907-05_MS3-results_cleaned	VE20150907-05_MS3-results	rk_1	K243	CUL5_HUMAN Cullin-5 OS=Homo sapiens GN=CUL5	rk_1	6038	35.7001	499.757	4	-5.29088	-5.29088	0	469.256	4	ADAKLKEEEKRALRY	XL:A-Alkene@243	6.42866	29.5	0.053	FALSE	FALSE	rk_1	rk_1:K243	205	5	29.50,sp|rk_1|rk_1,243	1	DSSO 14N
Dead-End	VE20150907-05_MS3-results_cleaned	VE20150907-05_MS3-results	rk_1	K243	CUL5_HUMAN Cullin-5 OS=Homo sapiens GN=CUL5	rk_1	6116	36.0489	499.756	4	-7.12652	-7.12652	0	469.255	4	ADAKLKEEEKRALRY	XL:A-Alkene@243	8.55972	30.4	0.19	FALSE	FALSE	rk_1	rk_1:K243	205	5	30.40,sp|rk_1|rk_1,243	1	DSSO 14N
Dead-End	VE20150907-05_MS3-results_cleaned	VE20150907-05_MS3-results	rk_1	K243	CUL5_HUMAN Cullin-5 OS=Homo sapiens GN=CUL5	rk_1	6171	36.2703	525.516	4	-4.87311	-4.87311	0	503.005	4	MKYADAKLKEEEKRAL	XL:A-Thiol(Unsaturated)@243	10.5735	34.4	0.025	FALSE	FALSE	rk_1	rk_1:K243	205	5	34.40,sp|rk_1|rk_1,243	1	DSSO 14N
Dead-End	VE20150907-05_MS3-results_cleaned	VE20150907-05_MS3-results	rk_1	K243	CUL5_HUMAN Cullin-5 OS=Homo sapiens GN=CUL5	rk_1	6762	38.8971	609.304	4	-7.18338	-7.18338	0	586.795	4	MKYADAKLKEEEKRALRY	Oxidation@231;XL:A-Thiol(Unsaturated)@243	9.12938	27.8	0.13	FALSE	FALSE	rk_1	rk_1:K243	205	5	27.80,sp|rk_1|rk_1,243	1	DSSO 14N
Dead-End	VE20150907-05_MS3-results_cleaned	VE20150907-05_MS3-results	rk_1	K243	CUL5_HUMAN Cullin-5 OS=Homo sapiens GN=CUL5	rk_1	6849	39.2936	609.302	4	-9.49113	-9.49113	0	586.794	4	MKYADAKLKEEEKRALRY	Oxidation@231;XL:A-Thiol(Unsaturated)@243	9.98147	32.1	0.056	FALSE	FALSE	rk_1	rk_1:K243	205	5	32.10,sp|rk_1|rk_1,243	1	DSSO 14N
Dead-End	VE20150907-05_MS3-results_cleaned	VE20150907-05_MS3-results	rk_1	K243	CUL5_HUMAN Cullin-5 OS=Homo sapiens GN=CUL5	rk_1	7573	42.6741	605.311	4	2.4824	2.4824	0	582.802	4	MKYADAKLKEEEKRALRY	XL:A-Thiol(Unsaturated)@243	-0.466001	35.9	0.0098	FALSE	FALSE	rk_1	rk_1:K243	205	5	35.90,sp|rk_1|rk_1,243	1	DSSO 14N
Dead-End	VE20150907-06_MS3-results_cleaned	VE20150907-06_MS3-results	rk_1	K243	CUL5_HUMAN Cullin-5 OS=Homo sapiens GN=CUL5	rk_1	6264	36.507	499.759	4	-1.06892	-1.06892	0	469.256	4	ADAKLKEEEKRALRY	XL:A-Alkene@243	5.78935	31.1	0.13	FALSE	FALSE	rk_1	rk_1:K243	205	5	31.10,sp|rk_1|rk_1,243	1	DSSO 14N
Dead-End	VE20150907-06_MS3-results_cleaned	VE20150907-06_MS3-results	rk_1	K243	CUL5_HUMAN Cullin-5 OS=Homo sapiens GN=CUL5	rk_1	6952	39.5513	609.307	4	-2.06618	-2.06618	0	586.797	4	MKYADAKLKEEEKRALRY	Oxidation@231;XL:A-Thiol(Unsaturated)@243	5.20976	31.6	0.14	FALSE	FALSE	rk_1	rk_1:K243	205	5	31.60,sp|rk_1|rk_1,243	1	DSSO 14N
Dead-End	VE20150907-07_MS3-results_cleaned	VE20150907-07_MS3-results	rk_1	K243	CUL5_HUMAN Cullin-5 OS=Homo sapiens GN=CUL5	rk_1	8581	44.6864	605.054	4	-422.833	-7.74805	-1	582.795	4	MKYADAKLKEEEKRALRY	XL:A-Thiol(Unsaturated)@243	10.1724	31	0.4	FALSE	FALSE	rk_1	rk_1:K243	205	5	31.00,sp|rk_1|rk_1,243	1	DSSO 14N
Dead-End	VE20150907-08_MS3-results_cleaned	VE20150907-08_MS3-results	rk_1	K243	CUL5_HUMAN Cullin-5 OS=Homo sapiens GN=CUL5	rk_1	5767	33.1319	529.518	4	1.61127	1.61127	0	499.016	4	MKYADAKLKEEEKRAL	Oxidation@231;XL:A-Alkene@243	0.0591134	23.6	0.41	FALSE	FALSE	rk_1	rk_1:K243	205	5	23.60,sp|rk_1|rk_1,243	1	DSSO 14N
Dead-End	VE20150907-08_MS3-results_cleaned	VE20150907-08_MS3-results	rk_1	K243	CUL5_HUMAN Cullin-5 OS=Homo sapiens GN=CUL5	rk_1	7349	39.8824	609.31	4	2.64966	2.64966	0	578.807	4	MKYADAKLKEEEKRALRY	Oxidation@231;XL:A-Alkene@243	-0.277474	26.4	0.37	FALSE	FALSE	rk_1	rk_1:K243	205	5	26.40,sp|rk_1|rk_1,243	1	DSSO 14N
Dead-End	VE20150907-09_MS3-results_cleaned	VE20150907-09_MS3-results	rk_1	K243	CUL5_HUMAN Cullin-5 OS=Homo sapiens GN=CUL5	rk_1	6911	36.3949	499.759	4	-1.1913	-1.1913	0	469.257	4	ADAKLKEEEKRALRY	XL:A-Alkene@243	2.8059	32.4	0.069	FALSE	FALSE	rk_1	rk_1:K243	205	5	32.40,sp|rk_1|rk_1,243	1	DSSO 14N
Dead-End	VE20150907-09_MS3-results_cleaned	VE20150907-09_MS3-results	rk_1	K243	CUL5_HUMAN Cullin-5 OS=Homo sapiens GN=CUL5	rk_1	7744	39.5898	609.31	4	2.64966	2.64966	0	586.798	4	MKYADAKLKEEEKRALRY	Oxidation@231;XL:A-Thiol(Unsaturated)@243	2.82392	33.3	0.034	FALSE	FALSE	rk_1	rk_1:K243	205	5	33.30,sp|rk_1|rk_1,243	1	DSSO 14N
Dead-End	VE20150907-10_MS3-results_cleaned	VE20150907-10_MS3-results	rk_1	K243	CUL5_HUMAN Cullin-5 OS=Homo sapiens GN=CUL5	rk_1	7235	40.2211	609.308	4	-0.561127	-0.561127	0	586.798	4	MKYADAKLKEEEKRALRY	Oxidation@231;XL:A-Thiol(Unsaturated)@243	4.52809	31.4	0.054	FALSE	FALSE	rk_1	rk_1:K243	205	5	31.40,sp|rk_1|rk_1,243	1	DSSO 14N
Dead-End	VE20150907-11_MS3-results_cleaned	VE20150907-11_MS3-results	rk_1	K243	CUL5_HUMAN Cullin-5 OS=Homo sapiens GN=CUL5	rk_1	6078	33.8106	529.516	4	-2.77718	-2.77718	0	499.014	4	MKYADAKLKEEEKRAL	Oxidation@231;XL:A-Alkene@243	4.26741	27.3	0.16	FALSE	FALSE	rk_1	rk_1:K243	205	5	27.30,sp|rk_1|rk_1,243	1	DSSO 14N
Dead-End	VE20150907-11_MS3-results_cleaned	VE20150907-11_MS3-results	rk_1	K243	CUL5_HUMAN Cullin-5 OS=Homo sapiens GN=CUL5	rk_1	6867	37.2311	499.759	4	-0.640607	-0.640607	0	469.257	4	ADAKLKEEEKRALRY	XL:A-Alkene@243	3.44521	27.1	0.13	FALSE	FALSE	rk_1	rk_1:K243	205	5	27.10,sp|rk_1|rk_1,243	1	DSSO 14N
Dead-End	VE20150907-11_MS3-results_cleaned	VE20150907-11_MS3-results	rk_1	K243	CUL5_HUMAN Cullin-5 OS=Homo sapiens GN=CUL5	rk_1	6952	37.5829	499.759	4	-0.57942	-0.57942	0	477.249	4	ADAKLKEEEKRALRY	XL:A-Thiol(Unsaturated)@243	5.31035	27.3	0.33	FALSE	FALSE	rk_1	rk_1:K243	205	5	27.30,sp|rk_1|rk_1,243	1	DSSO 14N
Dead-End	VE20150907-12_MS3-results_cleaned	VE20150907-12_MS3-results	rk_1	K243	CUL5_HUMAN Cullin-5 OS=Homo sapiens GN=CUL5	rk_1	5703	33.9548	529.518	4	2.41967	2.41967	0	499.016	4	MKYADAKLKEEEKRAL	Oxidation@231;XL:A-Alkene@243	-0.742464	28	0.11	FALSE	FALSE	rk_1	rk_1:K243	205	5	28.00,sp|rk_1|rk_1,243	1	DSSO 14N
Dead-End	VE20150907-12_MS3-results_cleaned	VE20150907-12_MS3-results	rk_1	K243	CUL5_HUMAN Cullin-5 OS=Homo sapiens GN=CUL5	rk_1	6513	37.7618	499.761	4	2.8471	2.8471	0	477.251	4	ADAKLKEEEKRALRY	XL:A-Thiol(Unsaturated)@243	0.700601	28.4	0.5	FALSE	FALSE	rk_1	rk_1:K243	205	5	28.40,sp|rk_1|rk_1,243	1	DSSO 14N
Dead-End	VE20150907-12_MS3-results_cleaned	VE20150907-12_MS3-results	rk_1	K243	CUL5_HUMAN Cullin-5 OS=Homo sapiens GN=CUL5	rk_1	7206	40.6638	609.31	4	3.85371	3.85371	0	578.807	4	MKYADAKLKEEEKRALRY	Oxidation@231;XL:A-Alkene@243	0.413603	30.2	0.072	FALSE	FALSE	rk_1	rk_1:K243	205	5	30.20,sp|rk_1|rk_1,243	1	DSSO 14N
Dead-End	VE20150907-14_MS3-results_cleaned	VE20150907-14_MS3-results	rk_1	K243	CUL5_HUMAN Cullin-5 OS=Homo sapiens GN=CUL5	rk_1	6498	37.7569	499.762	4	4.49917	4.49917	0	469.259	4	ADAKLKEEEKRALRY	XL:A-Alkene@243	-1.02995	25.6	0.21	FALSE	FALSE	rk_1	rk_1:K243	205	5	25.60,sp|rk_1|rk_1,243	1	DSSO 14N
Dead-End	VE20150907-14_MS3-results_cleaned	VE20150907-14_MS3-results	rk_1	K243	CUL5_HUMAN Cullin-5 OS=Homo sapiens GN=CUL5	rk_1	6575	38.0992	499.762	4	3.88729	3.88729	0	469.259	4	ADAKLKEEEKRALRY	XL:A-Alkene@243	-0.603744	26.9	0.031	FALSE	FALSE	rk_1	rk_1:K243	205	5	26.90,sp|rk_1|rk_1,243	1	DSSO 14N
Dead-End	VE20150907-14_MS3-results_cleaned	VE20150907-14_MS3-results	rk_1	K243	CUL5_HUMAN Cullin-5 OS=Homo sapiens GN=CUL5	rk_1	7247	40.9774	609.31	4	3.75337	3.75337	0	586.801	4	MKYADAKLKEEEKRALRY	Oxidation@231;XL:A-Thiol(Unsaturated)@243	-1.09565	27.8	0.14	FALSE	FALSE	rk_1	rk_1:K243	205	5	27.80,sp|rk_1|rk_1,243	1	DSSO 14N
Dead-End	VE20150907-15_MS3-results_cleaned	VE20150907-15_MS3-results	rk_1	K243	CUL5_HUMAN Cullin-5 OS=Homo sapiens GN=CUL5	rk_1	7293	38.22	499.76	4	1.25622	1.25622	0	477.251	4	ADAKLKEEEKRALRY	XL:A-Thiol(Unsaturated)@243	1.74827	26.2	0.49	FALSE	FALSE	rk_1	rk_1:K243	205	5	26.20,sp|rk_1|rk_1,243	1	DSSO 14N
Dead-End	VE20150907-15_MS3-results_cleaned	VE20150907-15_MS3-results	rk_1	K243	CUL5_HUMAN Cullin-5 OS=Homo sapiens GN=CUL5	rk_1	7379	38.5577	499.76	4	1.68453	1.68453	0	469.258	4	ADAKLKEEEKRALRY	XL:A-Alkene@243	1.95348	29.3	0.069	FALSE	FALSE	rk_1	rk_1:K243	205	5	29.30,sp|rk_1|rk_1,243	1	DSSO 14N
Dead-End	VE20150907-15_MS3-results_cleaned	VE20150907-15_MS3-results	rk_1	K243	CUL5_HUMAN Cullin-5 OS=Homo sapiens GN=CUL5	rk_1	8102	41.2713	609.311	4	4.95742	4.95742	0	586.8	4	MKYADAKLKEEEKRALRY	Oxidation@231;XL:A-Thiol(Unsaturated)@243	0.267674	33	0.028	FALSE	FALSE	rk_1	rk_1:K243	205	5	33.00,sp|rk_1|rk_1,243	1	DSSO 14N
Dead-End	VE20160226-07_MS3-results_cleaned	VE20160226-07_MS3-results	rk_1	K243	CUL5_HUMAN Cullin-5 OS=Homo sapiens GN=CUL5	rk_1	6325	38.845	499.761	4	2.05166	2.05166	0	477.252	4	ADAKLKEEEKRALRY	XL:A-Thiol(Unsaturated)@243	0.491067	29.1	0.043	FALSE	FALSE	rk_1	rk_1:K243	205	5	29.10,sp|rk_1|rk_1,243	1	DSSO 14N
Dead-End	VE20160226-07_MS3-results_cleaned	VE20160226-07_MS3-results	rk_1	K243	CUL5_HUMAN Cullin-5 OS=Homo sapiens GN=CUL5	rk_1	6566	40.165	525.517	4	-1.73124	-1.73124	0	495.017	4	MKYADAKLKEEEKRAL	XL:A-Alkene@243	1.01177	33.1	0.0053	FALSE	FALSE	rk_1	rk_1:K243	205	5	33.10,sp|rk_1|rk_1,243	1	DSSO 14N
Dead-End	VE20160226-07_MS3-results_cleaned	VE20160226-07_MS3-results	rk_1	K243	CUL5_HUMAN Cullin-5 OS=Homo sapiens GN=CUL5	rk_1	6920	41.9018	609.308	4	-0.0594413	-0.0594413	0	586.8	4	MKYADAKLKEEEKRALRY	Oxidation@231;XL:A-Thiol(Unsaturated)@243	0.778922	28.4	0.13	FALSE	FALSE	rk_1	rk_1:K243	205	5	28.40,sp|rk_1|rk_1,243	1	DSSO 14N
Dead-End	VE20160226-07_MS3-results_cleaned	VE20160226-07_MS3-results	rk_1	K243	CUL5_HUMAN Cullin-5 OS=Homo sapiens GN=CUL5	rk_1	7582	45.2248	605.056	4	-419.702	-4.61571	-1	582.8	4	MKYADAKLKEEEKRALRY	XL:A-Thiol(Unsaturated)@243	2.27936	40.3	0.0012	FALSE	FALSE	rk_1	rk_1:K243	205	5	40.30,sp|rk_1|rk_1,243	1	DSSO 14N
Dead-End	VE20160226-08_MS3-results_cleaned	VE20160226-08_MS3-results	rk_1	K243	CUL5_HUMAN Cullin-5 OS=Homo sapiens GN=CUL5	rk_1	5396	31.9464	419.969	4	1.42911	1.42911	0	389.467	4	ADAKLKEEEKRAL	XL:A-Alkene@243	0.787717	25.7	0.25	FALSE	FALSE	rk_1	rk_1:K243	205	5	25.70,sp|rk_1|rk_1,243	1	DSSO 14N
Dead-End	VE20160226-08_MS3-results_cleaned	VE20160226-08_MS3-results	rk_1	K243	CUL5_HUMAN Cullin-5 OS=Homo sapiens GN=CUL5	rk_1	6182	35.8047	529.516	4	-2.08426	-2.08426	0	499.016	4	MKYADAKLKEEEKRAL	Oxidation@231;XL:A-Alkene@243	0.860692	26.2	0.18	FALSE	FALSE	rk_1	rk_1:K243	205	5	26.20,sp|rk_1|rk_1,243	1	DSSO 14N
Dead-End	VE20160226-08_MS3-results_cleaned	VE20160226-08_MS3-results	rk_1	K243	CUL5_HUMAN Cullin-5 OS=Homo sapiens GN=CUL5	rk_1	6804	38.7402	499.759	4	-1.31367	-1.31367	0	469.259	4	ADAKLKEEEKRALRY	XL:A-Alkene@243	0.0355616	31.4	0.03	FALSE	FALSE	rk_1	rk_1:K243	205	5	31.40,sp|rk_1|rk_1,243	1	DSSO 14N
Dead-End	VE20160226-08_MS3-results_cleaned	VE20160226-08_MS3-results	rk_1	K243	CUL5_HUMAN Cullin-5 OS=Homo sapiens GN=CUL5	rk_1	7068	40.0067	525.518	4	-0.916675	-0.916675	0	503.008	4	MKYADAKLKEEEKRAL	XL:A-Thiol(Unsaturated)@243	3.81408	33.4	0.12	FALSE	FALSE	rk_1	rk_1:K243	205	5	33.40,sp|rk_1|rk_1,243	1	DSSO 14N
Dead-End	VE20160226-08_MS3-results_cleaned	VE20160226-08_MS3-results	rk_1	K243	CUL5_HUMAN Cullin-5 OS=Homo sapiens GN=CUL5	rk_1	7408	41.5249	609.307	4	-0.962475	-0.962475	0	586.8	4	MKYADAKLKEEEKRALRY	Oxidation@231;XL:A-Thiol(Unsaturated)@243	0.949338	30.9	0.077	FALSE	FALSE	rk_1	rk_1:K243	205	5	30.90,sp|rk_1|rk_1,243	1	DSSO 14N
Dead-End	VE20160226-08_MS3-results_cleaned	VE20160226-08_MS3-results	rk_1	K243	CUL5_HUMAN Cullin-5 OS=Homo sapiens GN=CUL5	rk_1	8134	44.9471	605.308	4	-2.36566	-2.36566	0	582.8	4	MKYADAKLKEEEKRALRY	XL:A-Thiol(Unsaturated)@243	2.79412	38	0.01	FALSE	FALSE	rk_1	rk_1:K243	205	5	38.00,sp|rk_1|rk_1,243	1	DSSO 14N
Dead-End	VE20160226-10_MS3-results_cleaned	VE20160226-10_MS3-results	rk_1	K243	CUL5_HUMAN Cullin-5 OS=Homo sapiens GN=CUL5	rk_1	7086	35.2873	529.516	4	-1.0449	-1.0449	0	507.008	4	MKYADAKLKEEEKRAL	Oxidation@231;XL:A-Thiol(Unsaturated)@243	1.86816	29.2	0.035	FALSE	FALSE	rk_1	rk_1:K243	205	5	29.20,sp|rk_1|rk_1,243	1	DSSO 14N
Dead-End	VE20160226-10_MS3-results_cleaned	VE20160226-10_MS3-results	rk_1	K243	CUL5_HUMAN Cullin-5 OS=Homo sapiens GN=CUL5	rk_1	7822	38.0566	499.761	4	2.17403	2.17403	0	469.258	4	ADAKLKEEEKRALRY	XL:A-Alkene@243	1.31418	29.8	0.085	FALSE	FALSE	rk_1	rk_1:K243	205	5	29.80,sp|rk_1|rk_1,243	1	DSSO 14N
Dead-End	VE20160226-10_MS3-results_cleaned	VE20160226-10_MS3-results	rk_1	K243	CUL5_HUMAN Cullin-5 OS=Homo sapiens GN=CUL5	rk_1	8457	40.4451	609.311	4	4.55607	4.55607	0	578.806	4	MKYADAKLKEEEKRALRY	Oxidation@231;XL:A-Alkene@243	1.45022	35.6	0.052	FALSE	FALSE	rk_1	rk_1:K243	205	5	35.60,sp|rk_1|rk_1,243	1	DSSO 14N
Dead-End	VE20160226-11_MS3-results_cleaned	VE20160226-11_MS3-results	rk_1	K243	CUL5_HUMAN Cullin-5 OS=Homo sapiens GN=CUL5	rk_1	8108	37.4862	499.76	4	-0.0899168	-0.0899168	0	469.258	4	ADAKLKEEEKRALRY	XL:A-Alkene@243	1.74038	24.5	0.44	FALSE	FALSE	rk_1	rk_1:K243	205	5	24.50,sp|rk_1|rk_1,243	1	DSSO 14N
Dead-End	VE20160226-11_MS3-results_cleaned	VE20160226-11_MS3-results	rk_1	K243	CUL5_HUMAN Cullin-5 OS=Homo sapiens GN=CUL5	rk_1	8958	40.6012	609.308	4	-0.561127	-0.561127	0	586.799	4	MKYADAKLKEEEKRALRY	Oxidation@231;XL:A-Thiol(Unsaturated)@243	1.80142	36	0.023	FALSE	FALSE	rk_1	rk_1:K243	205	5	36.00,sp|rk_1|rk_1,243	1	DSSO 14N
Dead-End	VE20160226-13_MS3-results_cleaned	VE20160226-13_MS3-results	rk_1	K243	CUL5_HUMAN Cullin-5 OS=Homo sapiens GN=CUL5	rk_1	7574	38.4458	499.76	4	1.62334	1.62334	0	477.252	4	ADAKLKEEEKRALRY	XL:A-Thiol(Unsaturated)@243	-0.556598	30.3	0.11	FALSE	FALSE	rk_1	rk_1:K243	205	5	30.30,sp|rk_1|rk_1,243	1	DSSO 14N
Dead-End	VE20160226-14_MS3-results_cleaned	VE20160226-14_MS3-results	rk_1	K243	CUL5_HUMAN Cullin-5 OS=Homo sapiens GN=CUL5	rk_1	6376	31.5916	419.97	4	2.74025	2.74025	0	389.468	4	ADAKLKEEEKRAL	XL:A-Alkene@243	0.0174342	24.2	0.25	FALSE	FALSE	rk_1	rk_1:K243	205	5	24.20,sp|rk_1|rk_1,243	1	DSSO 14N
Dead-End	VE20160226-14_MS3-results_cleaned	VE20160226-14_MS3-results	rk_1	K243	CUL5_HUMAN Cullin-5 OS=Homo sapiens GN=CUL5	rk_1	8112	38.3824	499.76	4	1.43978	1.43978	0	477.252	4	ADAKLKEEEKRALRY	XL:A-Thiol(Unsaturated)@243	-0.347065	23.6	0.41	FALSE	FALSE	rk_1	rk_1:K243	205	5	23.60,sp|rk_1|rk_1,243	1	DSSO 14N
Dead-End	VE20160226-14_MS3-results_cleaned	VE20160226-14_MS3-results	rk_1	K243	CUL5_HUMAN Cullin-5 OS=Homo sapiens GN=CUL5	rk_1	8811	40.9022	609.308	4	-0.661464	-0.661464	0	586.8	4	MKYADAKLKEEEKRALRY	Oxidation@231;XL:A-Thiol(Unsaturated)@243	0.43809	34.3	0.01	FALSE	FALSE	rk_1	rk_1:K243	205	5	34.30,sp|rk_1|rk_1,243	1	DSSO 14N
Dead-End	VE20160226-16_MS3-results_cleaned	VE20160226-16_MS3-results	rk_1	K243	CUL5_HUMAN Cullin-5 OS=Homo sapiens GN=CUL5	rk_1	7226	38.3959	499.761	4	1.86809	1.86809	0	469.259	4	ADAKLKEEEKRALRY	XL:A-Alkene@243	-0.603744	33.4	0.0092	FALSE	FALSE	rk_1	rk_1:K243	205	5	33.40,sp|rk_1|rk_1,243	1	DSSO 14N
Dead-End	VE20160226-17_MS3-results_cleaned	VE20160226-17_MS3-results	rk_1	K243	CUL5_HUMAN Cullin-5 OS=Homo sapiens GN=CUL5	rk_1	7812	38.6314	499.761	4	2.72472	2.72472	0	469.259	4	ADAKLKEEEKRALRY	XL:A-Alkene@243	-0.603744	28.5	0.09	FALSE	FALSE	rk_1	rk_1:K243	205	5	28.50,sp|rk_1|rk_1,243	1	DSSO 14N
Dead-End	VE20160226-19_MS3-results_cleaned	VE20160226-19_MS3-results	rk_1	K243	CUL5_HUMAN Cullin-5 OS=Homo sapiens GN=CUL5	rk_1	7091	38.3313	499.761	4	2.41878	2.41878	0	477.252	4	ADAKLKEEEKRALRY	XL:A-Thiol(Unsaturated)@243	-0.556598	22.2	0.48	FALSE	FALSE	rk_1	rk_1:K243	205	5	22.20,sp|rk_1|rk_1,243	1	DSSO 14N
Dead-End	VE20160226-20_MS3-results_cleaned	VE20160226-20_MS3-results	rk_1	K243	CUL5_HUMAN Cullin-5 OS=Homo sapiens GN=CUL5	rk_1	7493	38.3499	499.761	4	2.17403	2.17403	0	477.252	4	ADAKLKEEEKRALRY	XL:A-Thiol(Unsaturated)@243	-0.347065	27.5	0.5	FALSE	FALSE	rk_1	rk_1:K243	205	5	27.50,sp|rk_1|rk_1,243	1	DSSO 14N
Dead-End	VE20160226-20_MS3-results_cleaned	VE20160226-20_MS3-results	rk_1	K243	CUL5_HUMAN Cullin-5 OS=Homo sapiens GN=CUL5	rk_1	7789	39.5707	525.266	4	-481.391	-3.15923	-1	503.009	4	MKYADAKLKEEEKRAL	XL:A-Thiol(Unsaturated)@243	3.21767	34.6	0.0094	FALSE	FALSE	rk_1	rk_1:K243	205	5	34.60,sp|rk_1|rk_1,243	1	DSSO 14N
Dead-End	VE20160226-20_MS3-results_cleaned	VE20160226-20_MS3-results	rk_1	K243	CUL5_HUMAN Cullin-5 OS=Homo sapiens GN=CUL5	rk_1	9083	44.8285	605.056	4	-418.591	-3.50424	-1	582.8	4	MKYADAKLKEEEKRALRY	XL:A-Thiol(Unsaturated)@243	3.13729	29.5	0.18	FALSE	FALSE	rk_1	rk_1:K243	205	5	29.50,sp|rk_1|rk_1,243	1	DSSO 14N
Dead-End	VE20160226-22_MS3-results_cleaned	VE20160226-22_MS3-results	rk_1	K243	CUL5_HUMAN Cullin-5 OS=Homo sapiens GN=CUL5	rk_1	6030	31.4578	419.97	4	2.52173	2.52173	0	389.468	4	ADAKLKEEEKRAL	XL:A-Alkene@243	-0.239326	29.1	0.013	FALSE	FALSE	rk_1	rk_1:K243	205	5	29.10,sp|rk_1|rk_1,243	1	DSSO 14N
Dead-End	VE20160226-22_MS3-results_cleaned	VE20160226-22_MS3-results	rk_1	K243	CUL5_HUMAN Cullin-5 OS=Homo sapiens GN=CUL5	rk_1	7642	38.3159	499.761	4	3.45898	3.45898	0	477.252	4	ADAKLKEEEKRALRY	XL:A-Thiol(Unsaturated)@243	-0.556598	32.2	0.071	FALSE	FALSE	rk_1	rk_1:K243	205	5	32.20,sp|rk_1|rk_1,243	1	DSSO 14N
Dead-End	VE20160226-22_MS3-results_cleaned	VE20160226-22_MS3-results	rk_1	K243	CUL5_HUMAN Cullin-5 OS=Homo sapiens GN=CUL5	rk_1	7908	39.3622	525.519	4	0.945178	0.945178	0	503.009	4	MKYADAKLKEEEKRAL	XL:A-Thiol(Unsaturated)@243	1.82604	33.5	0.034	FALSE	FALSE	rk_1	rk_1:K243	205	5	33.50,sp|rk_1|rk_1,243	1	DSSO 14N
Dead-End	VE20160226-23_MS3-results_cleaned	VE20160226-23_MS3-results	rk_1	K243	CUL5_HUMAN Cullin-5 OS=Homo sapiens GN=CUL5	rk_1	8176	38.4508	499.761	4	2.05166	2.05166	0	469.259	4	ADAKLKEEEKRALRY	XL:A-Alkene@243	0.248664	31	0.14	FALSE	FALSE	rk_1	rk_1:K243	205	5	31.00,sp|rk_1|rk_1,243	1	DSSO 14N
Dead-End	VE20160226-25_MS3-results_cleaned	VE20160226-25_MS3-results	rk_1	K243	CUL5_HUMAN Cullin-5 OS=Homo sapiens GN=CUL5	rk_1	7483	39.3385	499.76	4	1.25622	1.25622	0	469.259	4	ADAKLKEEEKRALRY	XL:A-Alkene@243	-0.390642	36.1	0.011	FALSE	FALSE	rk_1	rk_1:K243	205	5	36.10,sp|rk_1|rk_1,243	1	DSSO 14N
Dead-End	VE20160226-25_MS3-results_cleaned	VE20160226-25_MS3-results	rk_1	K243	CUL5_HUMAN Cullin-5 OS=Homo sapiens GN=CUL5	rk_1	8128	42.0564	609.307	4	-1.5645	-1.5645	0	586.8	4	MKYADAKLKEEEKRALRY	Oxidation@231;XL:A-Thiol(Unsaturated)@243	-0.243573	29	0.14	FALSE	FALSE	rk_1	rk_1:K243	205	5	29.00,sp|rk_1|rk_1,243	1	DSSO 14N
Dead-End	VE20160226-25_MS3-results_cleaned	VE20160226-25_MS3-results	rk_1	K243	CUL5_HUMAN Cullin-5 OS=Homo sapiens GN=CUL5	rk_1	8844	45.1622	605.309	4	-0.951641	-0.951641	0	582.801	4	MKYADAKLKEEEKRALRY	XL:A-Thiol(Unsaturated)@243	0.906679	31.8	0.12	FALSE	FALSE	rk_1	rk_1:K243	205	5	31.80,sp|rk_1|rk_1,243	1	DSSO 14N
Dead-End	VE20160226-29_MS3-results_cleaned	VE20160226-29_MS3-results	rk_1	K243	CUL5_HUMAN Cullin-5 OS=Homo sapiens GN=CUL5	rk_1	7772	34.8568	529.517	4	-0.698439	-0.698439	0	507.008	4	MKYADAKLKEEEKRAL	Oxidation@231;XL:A-Thiol(Unsaturated)@243	2.65711	29.5	0.079	FALSE	FALSE	rk_1	rk_1:K243	205	5	29.50,sp|rk_1|rk_1,243	1	DSSO 14N
Dead-End	VE20160226-29_MS3-results_cleaned	VE20160226-29_MS3-results	rk_1	K243	CUL5_HUMAN Cullin-5 OS=Homo sapiens GN=CUL5	rk_1	8563	37.7268	499.759	4	-0.334668	-0.334668	0	469.258	4	ADAKLKEEEKRALRY	XL:A-Alkene@243	1.95348	27.7	0.058	FALSE	FALSE	rk_1	rk_1:K243	205	5	27.70,sp|rk_1|rk_1,243	1	DSSO 14N
Dead-End	VE20160226-29_MS3-results_cleaned	VE20160226-29_MS3-results	rk_1	K243	CUL5_HUMAN Cullin-5 OS=Homo sapiens GN=CUL5	rk_1	8783	38.4683	525.516	4	-3.47672	-3.47672	0	503.008	4	MKYADAKLKEEEKRAL	XL:A-Thiol(Unsaturated)@243	4.21169	28.5	0.21	FALSE	FALSE	rk_1	rk_1:K243	205	5	28.50,sp|rk_1|rk_1,243	1	DSSO 14N
Dead-End	VE20160226-29_MS3-results_cleaned	VE20160226-29_MS3-results	rk_1	K243	CUL5_HUMAN Cullin-5 OS=Homo sapiens GN=CUL5	rk_1	9220	39.9961	609.307	4	-1.86551	-1.86551	0	586.799	4	MKYADAKLKEEEKRALRY	Oxidation@231;XL:A-Thiol(Unsaturated)@243	2.31267	31.6	0.17	FALSE	FALSE	rk_1	rk_1:K243	205	5	31.60,sp|rk_1|rk_1,243	1	DSSO 14N
Dead-End	VE20160226-29_MS3-results_cleaned	VE20160226-29_MS3-results	rk_1	K243	CUL5_HUMAN Cullin-5 OS=Homo sapiens GN=CUL5	rk_1	9236	40.0479	487.649	5	1.691	1.691	0	469.641	5	MKYADAKLKEEEKRALRY	Oxidation@231;XL:A-Thiol(Unsaturated)@243	1.8758	28.8	0.18	FALSE	FALSE	rk_1	rk_1:K243	205	5	28.80,sp|rk_1|rk_1,243	1	DSSO 14N
Dead-End	VE20160714-13-results_cleaned	VE20160714-13-results	rk_1	K243	CUL5_HUMAN Cullin-5 OS=Homo sapiens GN=CUL5	rk_1	3646	24.9671	499.514	4	-492.285	10.6529	-1	469.258	4	YADAKLKEEEKRALR	XL:A-Alkene@243	1.10107	20.9	0.43	FALSE	FALSE	rk_1	rk_1:K243	205	5	20.90,sp|rk_1|rk_1,243	1	DSSO 14N
Dead-End	VE20160714-13-results_cleaned	VE20160714-13-results	rk_1	K243	CUL5_HUMAN Cullin-5 OS=Homo sapiens GN=CUL5	rk_1	3736	25.4353	499.76	4	1.07265	1.07265	0	477.252	4	YADAKLKEEEKRALR	XL:A-Thiol(Unsaturated)@243	0.281534	26.6	0.052	FALSE	FALSE	rk_1	rk_1:K243	205	5	26.60,sp|rk_1|rk_1,243	1	DSSO 14N
Dead-End	VE20160714-13-results_cleaned	VE20160714-13-results	rk_1	K243	CUL5_HUMAN Cullin-5 OS=Homo sapiens GN=CUL5	rk_1	3806	25.7925	499.761	4	3.52017	3.52017	0	477.251	4	YADAKLKEEEKRALR	XL:A-Thiol(Unsaturated)@243	1.3292	26.5	0.095	FALSE	FALSE	rk_1	rk_1:K243	205	5	26.50,sp|rk_1|rk_1,243	1	DSSO 14N
Dead-End	VE20160714-14-results_cleaned	VE20160714-14-results	rk_1	K243	CUL5_HUMAN Cullin-5 OS=Homo sapiens GN=CUL5	rk_1	3776	24.7604	499.514	4	-492.53	10.408	-1	469.258	4	YADAKLKEEEKRALR	XL:A-Alkene@243	1.95348	21.4	0.085	FALSE	FALSE	rk_1	rk_1:K243	205	5	21.40,sp|rk_1|rk_1,243	1	DSSO 14N
Dead-End	VE20160714-14-results_cleaned	VE20160714-14-results	rk_1	K243	CUL5_HUMAN Cullin-5 OS=Homo sapiens GN=CUL5	rk_1	3880	25.2944	499.762	4	4.25442	4.25442	0	469.258	4	YADAKLKEEEKRALR	XL:A-Alkene@243	0.887971	24.2	0.26	FALSE	FALSE	rk_1	rk_1:K243	205	5	24.20,sp|rk_1|rk_1,243	1	DSSO 14N
Dead-End	VE20160714-14-results_cleaned	VE20160714-14-results	rk_1	K243	CUL5_HUMAN Cullin-5 OS=Homo sapiens GN=CUL5	rk_1	3952	25.6341	499.761	4	2.8471	2.8471	0	469.258	4	YADAKLKEEEKRALR	XL:A-Alkene@243	1.95348	23.3	0.094	FALSE	FALSE	rk_1	rk_1:K243	205	5	23.30,sp|rk_1|rk_1,243	1	DSSO 14N
Dead-End	VE20160714-14-results_cleaned	VE20160714-14-results	rk_1	K243	CUL5_HUMAN Cullin-5 OS=Homo sapiens GN=CUL5	rk_1	4231	26.8982	499.76	4	0.950276	0.950276	0	477.251	4	YADAKLKEEEKRALR	XL:A-Thiol(Unsaturated)@243	1.74827	29.4	0.076	FALSE	FALSE	rk_1	rk_1:K243	205	5	29.40,sp|rk_1|rk_1,243	1	DSSO 14N
Dead-End	VE20160714-17-results_cleaned	VE20160714-17-results	rk_1	K243	CUL5_HUMAN Cullin-5 OS=Homo sapiens GN=CUL5	rk_1	2869	19.4301	414.705	4	1.43999	1.43999	0	384.203	4	YADAKLKEEEKR	XL:A-Alkene@243	-0.1445	21.9	0.46	FALSE	FALSE	rk_1	rk_1:K243	205	5	21.90,sp|rk_1|rk_1,243	1	DSSO 14N
Dead-End	VE20160714-17-results_cleaned	VE20160714-17-results	rk_1	K243	CUL5_HUMAN Cullin-5 OS=Homo sapiens GN=CUL5	rk_1	4246	25.1484	499.761	4	1.80691	1.80691	0	477.252	4	YADAKLKEEEKRALR	XL:A-Thiol(Unsaturated)@243	0.281534	24.8	0.19	FALSE	FALSE	rk_1	rk_1:K243	205	5	24.80,sp|rk_1|rk_1,243	1	DSSO 14N
Dead-End	VE20160714-19-results_cleaned	VE20160714-19-results	rk_1	K243	CUL5_HUMAN Cullin-5 OS=Homo sapiens GN=CUL5	rk_1	3848	25.2924	499.761	4	2.17403	2.17403	0	477.252	4	YADAKLKEEEKRALR	XL:A-Thiol(Unsaturated)@243	-1.60426	24.5	0.21	FALSE	FALSE	rk_1	rk_1:K243	205	5	24.50,sp|rk_1|rk_1,243	1	DSSO 14N
Dead-End	VE20160714-22-results_cleaned	VE20160714-22-results	rk_1	K243	CUL5_HUMAN Cullin-5 OS=Homo sapiens GN=CUL5	rk_1	2710	19.579	414.705	4	2.69404	2.69404	0	384.203	4	YADAKLKEEEKR	XL:A-Alkene@243	0.636337	25.3	0.18	FALSE	FALSE	rk_1	rk_1:K243	205	5	25.30,sp|rk_1|rk_1,243	1	DSSO 14N
Dead-End	VE20160714-22-results_cleaned	VE20160714-22-results	rk_1	K243	CUL5_HUMAN Cullin-5 OS=Homo sapiens GN=CUL5	rk_1	3791	25.4514	499.76	4	1.56215	1.56215	0	477.252	4	YADAKLKEEEKRALR	XL:A-Thiol(Unsaturated)@243	-0.137532	31.1	0.026	FALSE	FALSE	rk_1	rk_1:K243	205	5	31.10,sp|rk_1|rk_1,243	1	DSSO 14N
Dead-End	VE20160714-22-results_cleaned	VE20160714-22-results	rk_1	K243	CUL5_HUMAN Cullin-5 OS=Homo sapiens GN=CUL5	rk_1	3864	25.8009	499.76	4	1.62334	1.62334	0	477.251	4	YADAKLKEEEKRALR	XL:A-Thiol(Unsaturated)@243	0.910134	24.6	0.25	FALSE	FALSE	rk_1	rk_1:K243	205	5	24.60,sp|rk_1|rk_1,243	1	DSSO 14N
Dead-End	VE20160714-23-results_cleaned	VE20160714-23-results	rk_1	K243	CUL5_HUMAN Cullin-5 OS=Homo sapiens GN=CUL5	rk_1	2795	19.4783	414.705	4	1.95636	1.95636	0	384.203	4	YADAKLKEEEKR	XL:A-Alkene@243	1.1569	22.9	0.46	FALSE	FALSE	rk_1	rk_1:K243	205	5	22.90,sp|rk_1|rk_1,243	1	DSSO 14N
Dead-End	VE20160714-23-results_cleaned	VE20160714-23-results	rk_1	K243	CUL5_HUMAN Cullin-5 OS=Homo sapiens GN=CUL5	rk_1	3089	20.9872	414.705	4	1.07115	1.07115	0	384.203	4	YADAKLKEEEKR	XL:A-Alkene@243	0.376058	17.6	0.27	FALSE	FALSE	rk_1	rk_1:K243	205	5	17.60,sp|rk_1|rk_1,243	1	DSSO 14N
Dead-End	VE20160714-23-results_cleaned	VE20160714-23-results	rk_1	K243	CUL5_HUMAN Cullin-5 OS=Homo sapiens GN=CUL5	rk_1	3989	25.3858	499.76	4	1.56215	1.56215	0	469.259	4	YADAKLKEEEKRALR	XL:A-Alkene@243	0.248664	28	0.086	FALSE	FALSE	rk_1	rk_1:K243	205	5	28.00,sp|rk_1|rk_1,243	1	DSSO 14N
Dead-End	VE20160714-26-results_cleaned	VE20160714-26-results	rk_1	K243	CUL5_HUMAN Cullin-5 OS=Homo sapiens GN=CUL5	rk_1	4268	26.1586	499.762	4	3.94848	3.94848	0	469.259	4	YADAKLKEEEKRALR	XL:A-Alkene@243	0.248664	24.9	0.38	FALSE	FALSE	rk_1	rk_1:K243	205	5	24.90,sp|rk_1|rk_1,243	1	DSSO 14N
Dead-End	VE20160714-28-results_cleaned	VE20160714-28-results	rk_1	K243	CUL5_HUMAN Cullin-5 OS=Homo sapiens GN=CUL5	rk_1	4493	25.3759	499.761	4	1.86809	1.86809	0	477.251	4	YADAKLKEEEKRALR	XL:A-Thiol(Unsaturated)@243	1.3292	25.7	0.16	FALSE	FALSE	rk_1	rk_1:K243	205	5	25.70,sp|rk_1|rk_1,243	1	DSSO 14N
Dead-End	VE20160714-29-results_cleaned	VE20160714-29-results	rk_1	K243	CUL5_HUMAN Cullin-5 OS=Homo sapiens GN=CUL5	rk_1	4741	25.1387	499.761	4	1.86809	1.86809	0	469.259	4	YADAKLKEEEKRALR	XL:A-Alkene@243	0.461766	36.7	0.0065	FALSE	FALSE	rk_1	rk_1:K243	205	5	36.70,sp|rk_1|rk_1,243	1	DSSO 14N
Dead-End	VE20160714-62-results_cleaned	VE20160714-62-results	rk_1	K243	CUL5_HUMAN Cullin-5 OS=Homo sapiens GN=CUL5	rk_1	3818	25.6124	499.76	4	0.521961	0.521961	0	469.258	4	YADAKLKEEEKRALR	XL:A-Alkene@243	1.10107	22.5	0.21	FALSE	FALSE	rk_1	rk_1:K243	205	5	22.50,sp|rk_1|rk_1,243	1	DSSO 14N
Dead-End	VE20160714-71-results_cleaned	VE20160714-71-results	rk_1	K243	CUL5_HUMAN Cullin-5 OS=Homo sapiens GN=CUL5	rk_1	2766	19.6734	362.695	4	0.594429	0.594429	0	332.194	4	LKEEEKRALR	XL:A-Alkene@243	0.153919	22.7	0.35	FALSE	FALSE	rk_1	rk_1:K243	205	5	22.70,sp|rk_1|rk_1,243	1	DSSO 14N
Dead-End	VE20160714-71-results_cleaned	VE20160714-71-results	rk_1	K243	CUL5_HUMAN Cullin-5 OS=Homo sapiens GN=CUL5	rk_1	3920	25.5356	499.76	4	1.25622	1.25622	0	477.251	4	YADAKLKEEEKRALR	XL:A-Thiol(Unsaturated)@243	0.700601	28.1	0.035	FALSE	FALSE	rk_1	rk_1:K243	205	5	28.10,sp|rk_1|rk_1,243	1	DSSO 14N
Dead-End	VE20160714-71-results_cleaned	VE20160714-71-results	rk_1	K243	CUL5_HUMAN Cullin-5 OS=Homo sapiens GN=CUL5	rk_1	3991	25.9024	499.76	4	0.583149	0.583149	0	469.258	4	YADAKLKEEEKRALR	XL:A-Alkene@243	1.74038	30.5	0.057	FALSE	FALSE	rk_1	rk_1:K243	205	5	30.50,sp|rk_1|rk_1,243	1	DSSO 14N
Dead-End	VE20160714-72-results_cleaned	VE20160714-72-results	rk_1	K243	CUL5_HUMAN Cullin-5 OS=Homo sapiens GN=CUL5	rk_1	4213	25.4908	499.761	4	2.23522	2.23522	0	477.252	4	YADAKLKEEEKRALR	XL:A-Thiol(Unsaturated)@243	-0.137532	27.6	0.049	FALSE	FALSE	rk_1	rk_1:K243	205	5	27.60,sp|rk_1|rk_1,243	1	DSSO 14N
Dead-End	VE20160714-72-results_cleaned	VE20160714-72-results	rk_1	K243	CUL5_HUMAN Cullin-5 OS=Homo sapiens GN=CUL5	rk_1	4219	25.5125	400.01	5	1.76965	1.76965	0	375.608	5	YADAKLKEEEKRALR	XL:A-Alkene@243	1.1412	28.6	0.25	FALSE	FALSE	rk_1	rk_1:K243	205	5	28.60,sp|rk_1|rk_1,243	1	DSSO 14N
Dead-End	VE20160714-74-results_cleaned	VE20160714-74-results	rk_1	K243	CUL5_HUMAN Cullin-5 OS=Homo sapiens GN=CUL5	rk_1	2782	19.648	362.695	4	0.76318	0.76318	0	332.193	4	LKEEEKRALR	XL:A-Alkene@243	1.05701	23.7	0.34	FALSE	FALSE	rk_1	rk_1:K243	205	5	23.70,sp|rk_1|rk_1,243	1	DSSO 14N
Dead-End	VE20160714-74-results_cleaned	VE20160714-74-results	rk_1	K243	CUL5_HUMAN Cullin-5 OS=Homo sapiens GN=CUL5	rk_1	4044	25.7146	499.762	4	5.04986	5.04986	0	477.251	4	YADAKLKEEEKRALR	XL:A-Thiol(Unsaturated)@243	1.11967	26.3	0.18	FALSE	FALSE	rk_1	rk_1:K243	205	5	26.30,sp|rk_1|rk_1,243	1	DSSO 14N
Dead-End	VE20160714-74-results_cleaned	VE20160714-74-results	rk_1	K243	CUL5_HUMAN Cullin-5 OS=Homo sapiens GN=CUL5	rk_1	4133	26.1073	499.761	4	2.11285	2.11285	0	477.251	4	YADAKLKEEEKRALR	XL:A-Thiol(Unsaturated)@243	0.700601	29.6	0.033	FALSE	FALSE	rk_1	rk_1:K243	205	5	29.60,sp|rk_1|rk_1,243	1	DSSO 14N
Dead-End	VE20160714-74-results_cleaned	VE20160714-74-results	rk_1	K243	CUL5_HUMAN Cullin-5 OS=Homo sapiens GN=CUL5	rk_1	4381	27.1385	499.76	4	1.13384	1.13384	0	477.251	4	YADAKLKEEEKRALR	XL:A-Thiol(Unsaturated)@243	0.910134	24.1	0.088	FALSE	FALSE	rk_1	rk_1:K243	205	5	24.10,sp|rk_1|rk_1,243	1	DSSO 14N
Dead-End	VE20160714-75-results_cleaned	VE20160714-75-results	rk_1	K243	CUL5_HUMAN Cullin-5 OS=Homo sapiens GN=CUL5	rk_1	2871	19.6417	362.695	4	1.43818	1.43818	0	332.195	4	LKEEEKRALR	XL:A-Alkene@243	-1.95328	27.4	0.17	FALSE	FALSE	rk_1	rk_1:K243	205	5	27.40,sp|rk_1|rk_1,243	1	DSSO 14N
Dead-End	VE20160714-75-results_cleaned	VE20160714-75-results	rk_1	K243	CUL5_HUMAN Cullin-5 OS=Homo sapiens GN=CUL5	rk_1	4188	25.4885	499.761	4	2.11285	2.11285	0	469.258	4	YADAKLKEEEKRALR	XL:A-Alkene@243	1.31418	26.2	0.074	FALSE	FALSE	rk_1	rk_1:K243	205	5	26.20,sp|rk_1|rk_1,243	1	DSSO 14N
Dead-End	VE20160714-75-results_cleaned	VE20160714-75-results	rk_1	K243	CUL5_HUMAN Cullin-5 OS=Homo sapiens GN=CUL5	rk_1	4199	25.5249	400.01	5	2.68747	2.68747	0	375.608	5	YADAKLKEEEKRALR	XL:A-Alkene@243	1.93991	22.4	0.37	FALSE	FALSE	rk_1	rk_1:K243	205	5	22.40,sp|rk_1|rk_1,243	1	DSSO 14N
Dead-End	VE20160714-77-results_cleaned	VE20160714-77-results	rk_1	K243	CUL5_HUMAN Cullin-5 OS=Homo sapiens GN=CUL5	rk_1	3040	19.9033	362.695	4	1.69131	1.69131	0	332.193	4	LKEEEKRALR	XL:A-Alkene@243	1.9601	27.7	0.23	FALSE	FALSE	rk_1	rk_1:K243	205	5	27.70,sp|rk_1|rk_1,243	1	DSSO 14N
Dead-End	VE20160714-77-results_cleaned	VE20160714-77-results	rk_1	K243	CUL5_HUMAN Cullin-5 OS=Homo sapiens GN=CUL5	rk_1	3044	19.9178	414.704	4	0.923611	0.923611	0	384.203	4	YADAKLKEEEKR	XL:A-Alkene@243	1.1569	27.8	0.011	FALSE	FALSE	rk_1	rk_1:K243	205	5	27.80,sp|rk_1|rk_1,243	1	DSSO 14N
Dead-End	VE20160714-77-results_cleaned	VE20160714-77-results	rk_1	K243	CUL5_HUMAN Cullin-5 OS=Homo sapiens GN=CUL5	rk_1	4443	25.6951	499.762	4	5.17224	5.17224	0	477.251	4	YADAKLKEEEKRALR	XL:A-Thiol(Unsaturated)@243	2.37687	24.8	0.35	FALSE	FALSE	rk_1	rk_1:K243	205	5	24.80,sp|rk_1|rk_1,243	1	DSSO 14N
Dead-End	VE20160714-78-results_cleaned	VE20160714-78-results	rk_1	K243	CUL5_HUMAN Cullin-5 OS=Homo sapiens GN=CUL5	rk_1	3174	19.778	362.695	4	1.26943	1.26943	0	332.193	4	LKEEEKRALR	XL:A-Alkene@243	1.9601	23.7	0.45	FALSE	FALSE	rk_1	rk_1:K243	205	5	23.70,sp|rk_1|rk_1,243	1	DSSO 14N
Dead-End	VE20160714-78-results_cleaned	VE20160714-78-results	rk_1	K243	CUL5_HUMAN Cullin-5 OS=Homo sapiens GN=CUL5	rk_1	3196	19.8551	414.704	4	0.481004	0.481004	0	384.203	4	YADAKLKEEEKR	XL:A-Alkene@243	0.376058	22.6	0.26	FALSE	FALSE	rk_1	rk_1:K243	205	5	22.60,sp|rk_1|rk_1,243	1	DSSO 14N
Dead-End	VE20160714-78-results_cleaned	VE20160714-78-results	rk_1	K243	CUL5_HUMAN Cullin-5 OS=Homo sapiens GN=CUL5	rk_1	4641	25.389	499.761	4	2.05166	2.05166	0	469.258	4	YADAKLKEEEKRALR	XL:A-Alkene@243	1.10107	31.7	0.0099	FALSE	FALSE	rk_1	rk_1:K243	205	5	31.70,sp|rk_1|rk_1,243	1	DSSO 14N
Dead-End	VE20160714-78-results_cleaned	VE20160714-78-results	rk_1	K243	CUL5_HUMAN Cullin-5 OS=Homo sapiens GN=CUL5	rk_1	4652	25.4301	400.01	5	1.76965	1.76965	0	375.608	5	YADAKLKEEEKRALR	XL:A-Alkene@243	0.60873	25.9	0.22	FALSE	FALSE	rk_1	rk_1:K243	205	5	25.90,sp|rk_1|rk_1,243	1	DSSO 14N
Dead-End	VE20160714-80-results_cleaned	VE20160714-80-results	rk_1	K243	CUL5_HUMAN Cullin-5 OS=Homo sapiens GN=CUL5	rk_1	4472	25.7731	499.76	4	1.62334	1.62334	0	477.252	4	YADAKLKEEEKRALR	XL:A-Thiol(Unsaturated)@243	-0.556598	24.7	0.15	FALSE	FALSE	rk_1	rk_1:K243	205	5	24.70,sp|rk_1|rk_1,243	1	DSSO 14N
Dead-End	VE20160714-81-results_cleaned	VE20160714-81-results	rk_1	K243	CUL5_HUMAN Cullin-5 OS=Homo sapiens GN=CUL5	rk_1	3213	19.9729	414.704	4	-0.10914	-0.10914	0	384.203	4	YADAKLKEEEKR	XL:A-Alkene@243	1.41718	26.6	0.1	FALSE	FALSE	rk_1	rk_1:K243	205	5	26.60,sp|rk_1|rk_1,243	1	DSSO 14N
Dead-End	VE20160714-81-results_cleaned	VE20160714-81-results	rk_1	K243	CUL5_HUMAN Cullin-5 OS=Homo sapiens GN=CUL5	rk_1	4709	25.7637	499.762	4	4.25442	4.25442	0	477.251	4	YADAKLKEEEKRALR	XL:A-Thiol(Unsaturated)@243	1.11967	28.1	0.095	FALSE	FALSE	rk_1	rk_1:K243	205	5	28.10,sp|rk_1|rk_1,243	1	DSSO 14N
Dead-End	VE20160714-83-results_cleaned	VE20160714-83-results	rk_1	K243	CUL5_HUMAN Cullin-5 OS=Homo sapiens GN=CUL5	rk_1	2746	20.0348	362.695	4	0.594429	0.594429	0	332.194	4	LKEEEKRALR	XL:A-Alkene@243	0.454948	24.2	0.35	FALSE	FALSE	rk_1	rk_1:K243	205	5	24.20,sp|rk_1|rk_1,243	1	DSSO 14N
Dead-End	VE20160714-83-results_cleaned	VE20160714-83-results	rk_1	K243	CUL5_HUMAN Cullin-5 OS=Homo sapiens GN=CUL5	rk_1	3825	26.0249	499.761	4	2.8471	2.8471	0	477.252	4	YADAKLKEEEKRALR	XL:A-Thiol(Unsaturated)@243	0.281534	33.2	0.0026	FALSE	FALSE	rk_1	rk_1:K243	205	5	33.20,sp|rk_1|rk_1,243	1	DSSO 14N
Dead-End	VE20160714-84-results_cleaned	VE20160714-84-results	rk_1	K243	CUL5_HUMAN Cullin-5 OS=Homo sapiens GN=CUL5	rk_1	2472	20.1008	414.704	4	0.112164	0.112164	0	384.202	4	YADAKLKEEEKR	XL:A-Alkene@243	1.67746	26.4	0.11	FALSE	FALSE	rk_1	rk_1:K243	205	5	26.40,sp|rk_1|rk_1,243	1	DSSO 14N
Dead-End	VE20160714-84-results_cleaned	VE20160714-84-results	rk_1	K243	CUL5_HUMAN Cullin-5 OS=Homo sapiens GN=CUL5	rk_1	3258	25.6753	499.76	4	0.338398	0.338398	0	469.258	4	YADAKLKEEEKRALR	XL:A-Alkene@243	1.10107	28.6	0.032	FALSE	FALSE	rk_1	rk_1:K243	205	5	28.60,sp|rk_1|rk_1,243	1	DSSO 14N
Dead-End	VE20160714-89-results_cleaned	VE20160714-89-results	rk_1	K243	CUL5_HUMAN Cullin-5 OS=Homo sapiens GN=CUL5	rk_1	4356	25.6057	499.761	4	2.90829	2.90829	0	477.251	4	YADAKLKEEEKRALR	XL:A-Thiol(Unsaturated)@243	1.11967	27.5	0.087	FALSE	FALSE	rk_1	rk_1:K243	205	5	27.50,sp|rk_1|rk_1,243	1	DSSO 14N
Dead-End	VE20160714-91-results_cleaned	VE20160714-91-results	rk_1	K243	CUL5_HUMAN Cullin-5 OS=Homo sapiens GN=CUL5	rk_1	4082	25.8972	499.761	4	3.39779	3.39779	0	477.251	4	YADAKLKEEEKRALR	XL:A-Thiol(Unsaturated)@243	1.9578	24.9	0.13	FALSE	FALSE	rk_1	rk_1:K243	205	5	24.90,sp|rk_1|rk_1,243	1	DSSO 14N
Dead-End	VE20160714-92-results_cleaned	VE20160714-92-results	rk_1	K243	CUL5_HUMAN Cullin-5 OS=Homo sapiens GN=CUL5	rk_1	2982	19.9442	414.704	4	0.407236	0.407236	0	384.203	4	YADAKLKEEEKR	XL:A-Alkene@243	1.41718	26.1	0.16	FALSE	FALSE	rk_1	rk_1:K243	205	5	26.10,sp|rk_1|rk_1,243	1	DSSO 14N
Dead-End	VE20160714-92-results_cleaned	VE20160714-92-results	rk_1	K243	CUL5_HUMAN Cullin-5 OS=Homo sapiens GN=CUL5	rk_1	4282	25.6995	499.761	4	2.72472	2.72472	0	477.251	4	YADAKLKEEEKRALR	XL:A-Thiol(Unsaturated)@243	1.53873	23.8	0.29	FALSE	FALSE	rk_1	rk_1:K243	205	5	23.80,sp|rk_1|rk_1,243	1	DSSO 14N
Dead-End	QE20150802-24_MS3-results_cleaned	QE20150802-24_MS3-results	rk_1	K274	CUL5_HUMAN Cullin-5 OS=Homo sapiens GN=CUL5	rk_1	31929	118.046	1081.51	4	-214.33	17.7738	-1	1051.25	4	RECNSVEALMECCVNALVTSFKETILAECQGMIKR	Carbamidomethyl@255;Carbamidomethyl@264;Carbamidomethyl@265;Deamidated@267;XL:A-Alkene@274;Carbamidomethyl@281	-5.14774	48.6	0.00086	FALSE	FALSE	rk_1	rk_1:K274	3	2	48.60,sp|rk_1|rk_1,274	1	DSSO 14N
Dead-End	QE20150802-25_MS3-results_cleaned	QE20150802-25_MS3-results	rk_1	K274	CUL5_HUMAN Cullin-5 OS=Homo sapiens GN=CUL5	rk_1	29794	118.041	1082.01	4	471.759	7.45008	2	1051	4	RECNSVEALMECCVNALVTSFKETILAECQGMIKR	Carbamidomethyl@255;Carbamidomethyl@264;Carbamidomethyl@265;XL:A-Alkene@274;Carbamidomethyl@281	-5.53324	49.7	0.00011	FALSE	FALSE	rk_1	rk_1:K274	3	2	49.70,sp|rk_1|rk_1,274	1	DSSO 14N
Dead-End	QE20150802-33_MS3-results_cleaned	QE20150802-33_MS3-results	rk_1	K274	CUL5_HUMAN Cullin-5 OS=Homo sapiens GN=CUL5	rk_1	33919	118.051	1081.75	4	-221.312	10.737	-1	1051.5	4	RECNSVEALMECCVNALVTSFKETILAECQGMIKR	Carbamidomethyl@255;Deamidated@256;Carbamidomethyl@264;Carbamidomethyl@265;Deamidated@267;XL:A-Alkene@274;Carbamidomethyl@281	-13.6069	43.7	0.0019	FALSE	FALSE	rk_1	rk_1:K274	3	2	43.70,sp|rk_1|rk_1,274	1	DSSO 14N
Dead-End	QE20150802-31_MS3-results_cleaned	QE20150802-31_MS3-results	rk_1	K274;K286	CUL5_HUMAN Cullin-5 OS=Homo sapiens GN=CUL5	rk_1	30539	105.932	1130.01	4	231.167	8.93629	1	1068.75	4	RECNSVEALMECCVNALVTSFKETILAECQGMIKR	Carbamidomethyl@255;Oxidation@262;Carbamidomethyl@264;Carbamidomethyl@265;Deamidated@267;XL:A-Alkene@274;Carbamidomethyl@281;XL:A-Alkene@286	-7.8051	27.3	0.49	FALSE	FALSE	rk_1	rk_1:K274;K286	1	1	27.30,sp|rk_1|rk_1,274;286	2	DSSO 14N
Dead-End	QE20150613-11_MS3-results_cleaned	QE20150613-11_MS3-results	rk_1	K28	CUL5_HUMAN Cullin-5 OS=Homo sapiens GN=CUL5	rk_1	20303	94.9975	692.621	4	10.7886	10.7886	0	662.119	4	GSLQFEDKWDFMRPIVLKLLR	XL:A-Alkene@28	-10.3246	25.3	0.13	FALSE	FALSE	rk_1	rk_1:K28	171	5	25.30,sp|rk_1|rk_1,28	1	DSSO 14N
Dead-End	QE20150802-19_MS3-results_cleaned	QE20150802-19_MS3-results	rk_1	K28	CUL5_HUMAN Cullin-5 OS=Homo sapiens GN=CUL5	rk_1	25764	94.6678	692.349	4	-382.548	-19.8647	-1	662.116	4	GSLQFEDKWDFMRPIVLKLLR	XL:A-Alkene@28	-5.18963	40.1	0.0015	FALSE	FALSE	rk_1	rk_1:K28	171	5	40.10,sp|rk_1|rk_1,28	1	DSSO 14N
Dead-End	QE20150802-19_MS3-results_cleaned	QE20150802-19_MS3-results	rk_1	K28	CUL5_HUMAN Cullin-5 OS=Homo sapiens GN=CUL5	rk_1	25819	94.8898	692.617	4	5.93475	5.93475	0	662.116	4	GSLQFEDKWDFMRPIVLKLLR	XL:A-Alkene@28	-5.18963	41.6	0.00016	FALSE	FALSE	rk_1	rk_1:K28	171	5	41.60,sp|rk_1|rk_1,28	1	DSSO 14N
Dead-End	QE20150802-19_MS3-results_cleaned	QE20150802-19_MS3-results	rk_1	K28	CUL5_HUMAN Cullin-5 OS=Homo sapiens GN=CUL5	rk_1	25841	94.9774	696.622	4	14.1336	14.1336	0	666.113	4	GSLQFEDKWDFMRPIVLKLLR	Oxidation@22;XL:A-Alkene@28	-2.71347	28.8	0.15	FALSE	FALSE	rk_1	rk_1:K28	171	5	28.80,sp|rk_1|rk_1,28	1	DSSO 14N
Dead-End	QE20150802-19_MS3-results_cleaned	QE20150802-19_MS3-results	rk_1	K28	CUL5_HUMAN Cullin-5 OS=Homo sapiens GN=CUL5	rk_1	25870	95.0889	692.352	4	-377.164	-14.4794	-1	662.114	4	GSLQFEDKWDFMRPIVLKLLR	XL:A-Alkene@28	-3.0752	34	0.0032	FALSE	FALSE	rk_1	rk_1:K28	171	5	34.00,sp|rk_1|rk_1,28	1	DSSO 14N
Dead-End	QE20150802-20_MS3-results_cleaned	QE20150802-20_MS3-results	rk_1	K28	CUL5_HUMAN Cullin-5 OS=Homo sapiens GN=CUL5	rk_1	27008	94.6744	692.616	4	3.81672	3.81672	0	662.115	4	GSLQFEDKWDFMRPIVLKLLR	XL:A-Alkene@28	-3.52829	41.9	0.002	FALSE	FALSE	rk_1	rk_1:K28	171	5	41.90,sp|rk_1|rk_1,28	1	DSSO 14N
Dead-End	QE20150802-20_MS3-results_cleaned	QE20150802-20_MS3-results	rk_1	K28	CUL5_HUMAN Cullin-5 OS=Homo sapiens GN=CUL5	rk_1	27030	94.7567	692.608	4	-7.2147	-7.2147	0	670.109	4	GSLQFEDKWDFMRPIVLKLLR	XL:A-Thiol(Unsaturated)@28	-4.95212	32.8	0.015	FALSE	FALSE	rk_1	rk_1:K28	171	5	32.80,sp|rk_1|rk_1,28	1	DSSO 14N
Dead-End	QE20150802-20_MS3-results_cleaned	QE20150802-20_MS3-results	rk_1	K28	CUL5_HUMAN Cullin-5 OS=Homo sapiens GN=CUL5	rk_1	27044	94.8167	692.356	4	-372.046	-9.35895	-1	662.115	4	GSLQFEDKWDFMRPIVLKLLR	XL:A-Alkene@28	-4.28344	35.8	0.003	FALSE	FALSE	rk_1	rk_1:K28	171	5	35.80,sp|rk_1|rk_1,28	1	DSSO 14N
Dead-End	QE20150802-20_MS3-results_cleaned	QE20150802-20_MS3-results	rk_1	K28	CUL5_HUMAN Cullin-5 OS=Homo sapiens GN=CUL5	rk_1	27095	95.0196	692.867	4	367.059	4.36746	1	662.115	4	GSLQFEDKWDFMRPIVLKLLR	XL:A-Alkene@28	-4.73654	19.2	0.18	FALSE	FALSE	rk_1	rk_1:K28	171	5	19.20,sp|rk_1|rk_1,28	1	DSSO 14N
Dead-End	QE20150802-21_MS3-results_cleaned	QE20150802-21_MS3-results	rk_1	K28	CUL5_HUMAN Cullin-5 OS=Homo sapiens GN=CUL5	rk_1	25545	94.7411	692.867	4	367.589	4.89678	1	662.115	4	GSLQFEDKWDFMRPIVLKLLR	XL:A-Alkene@28	-3.98138	37.3	0.0019	FALSE	FALSE	rk_1	rk_1:K28	171	5	37.30,sp|rk_1|rk_1,28	1	DSSO 14N
Dead-End	QE20150802-21_MS3-results_cleaned	QE20150802-21_MS3-results	rk_1	K28	CUL5_HUMAN Cullin-5 OS=Homo sapiens GN=CUL5	rk_1	25570	94.843	692.349	4	-382.018	-19.335	-1	662.114	4	GSLQFEDKWDFMRPIVLKLLR	XL:A-Alkene@28	-2.32004	42.3	0.00047	FALSE	FALSE	rk_1	rk_1:K28	171	5	42.30,sp|rk_1|rk_1,28	1	DSSO 14N
Dead-End	QE20150802-21_MS3-results_cleaned	QE20150802-21_MS3-results	rk_1	K28	CUL5_HUMAN Cullin-5 OS=Homo sapiens GN=CUL5	rk_1	25601	94.9699	692.356	4	-371.693	-9.00582	-1	662.115	4	GSLQFEDKWDFMRPIVLKLLR	XL:A-Alkene@28	-4.43448	34.1	0.0047	FALSE	FALSE	rk_1	rk_1:K28	171	5	34.10,sp|rk_1|rk_1,28	1	DSSO 14N
Dead-End	QE20150802-22_MS3-results_cleaned	QE20150802-22_MS3-results	rk_1	K28	CUL5_HUMAN Cullin-5 OS=Homo sapiens GN=CUL5	rk_1	26453	94.7637	692.86	4	357.528	-5.16023	1	662.114	4	GSLQFEDKWDFMRPIVLKLLR	XL:A-Alkene@28	-2.62211	31.2	0.019	FALSE	FALSE	rk_1	rk_1:K28	171	5	31.20,sp|rk_1|rk_1,28	1	DSSO 14N
Dead-End	QE20150802-22_MS3-results_cleaned	QE20150802-22_MS3-results	rk_1	K28	CUL5_HUMAN Cullin-5 OS=Homo sapiens GN=CUL5	rk_1	26518	95.0285	692.611	4	-3.86115	-3.86115	0	662.115	4	GSLQFEDKWDFMRPIVLKLLR	XL:A-Alkene@28	-3.98138	25.2	0.11	FALSE	FALSE	rk_1	rk_1:K28	171	5	25.20,sp|rk_1|rk_1,28	1	DSSO 14N
Dead-End	QE20150802-23_MS3-results_cleaned	QE20150802-23_MS3-results	rk_1	K28	CUL5_HUMAN Cullin-5 OS=Homo sapiens GN=CUL5	rk_1	25297	94.8333	692.874	4	376.414	13.7187	1	662.114	4	GSLQFEDKWDFMRPIVLKLLR	XL:A-Alkene@28	-1.86695	33	0.00071	FALSE	FALSE	rk_1	rk_1:K28	171	5	33.00,sp|rk_1|rk_1,28	1	DSSO 14N
Dead-End	QE20150802-23_MS3-results_cleaned	QE20150802-23_MS3-results	rk_1	K28	CUL5_HUMAN Cullin-5 OS=Homo sapiens GN=CUL5	rk_1	25315	94.9081	692.614	4	1.08093	1.08093	0	662.116	4	GSLQFEDKWDFMRPIVLKLLR	XL:A-Alkene@28	-5.18963	26.5	0.031	FALSE	FALSE	rk_1	rk_1:K28	171	5	26.50,sp|rk_1|rk_1,28	1	DSSO 14N
Dead-End	QE20150802-23_MS3-results_cleaned	QE20150802-23_MS3-results	rk_1	K28	CUL5_HUMAN Cullin-5 OS=Homo sapiens GN=CUL5	rk_1	25324	94.9466	692.604	4	-13.5688	-13.5688	0	662.114	4	GSLQFEDKWDFMRPIVLKLLR	XL:A-Alkene@28	-2.62211	29.5	0.054	FALSE	FALSE	rk_1	rk_1:K28	171	5	29.50,sp|rk_1|rk_1,28	1	DSSO 14N
Dead-End	QE20150802-24_MS3-results_cleaned	QE20150802-24_MS3-results	rk_1	K28	CUL5_HUMAN Cullin-5 OS=Homo sapiens GN=CUL5	rk_1	26070	94.6435	693.125	4	740.627	15.2357	2	662.116	4	GSLQFEDKWDFMRPIVLKLLR	XL:A-Alkene@28	-5.18963	31.3	0.024	FALSE	FALSE	rk_1	rk_1:K28	171	5	31.30,sp|rk_1|rk_1,28	1	DSSO 14N
Dead-End	QE20150802-24_MS3-results_cleaned	QE20150802-24_MS3-results	rk_1	K28	CUL5_HUMAN Cullin-5 OS=Homo sapiens GN=CUL5	rk_1	26145	94.9396	692.867	4	367.589	4.89678	1	662.115	4	GSLQFEDKWDFMRPIVLKLLR	XL:A-Alkene@28	-4.28344	43.4	0.00023	FALSE	FALSE	rk_1	rk_1:K28	171	5	43.40,sp|rk_1|rk_1,28	1	DSSO 14N
Dead-End	QE20150802-24_MS3-results_cleaned	QE20150802-24_MS3-results	rk_1	K28	CUL5_HUMAN Cullin-5 OS=Homo sapiens GN=CUL5	rk_1	26157	94.9873	692.611	4	-2.53738	-2.53738	0	662.114	4	GSLQFEDKWDFMRPIVLKLLR	XL:A-Alkene@28	-2.32004	34.8	0.0083	FALSE	FALSE	rk_1	rk_1:K28	171	5	34.80,sp|rk_1|rk_1,28	1	DSSO 14N
Dead-End	QE20150802-24_MS3-results_cleaned	QE20150802-24_MS3-results	rk_1	K28	CUL5_HUMAN Cullin-5 OS=Homo sapiens GN=CUL5	rk_1	26163	95.0067	692.603	4	-15.1573	-15.1573	0	662.115	4	GSLQFEDKWDFMRPIVLKLLR	XL:A-Alkene@28	-3.98138	39.7	0.0015	FALSE	FALSE	rk_1	rk_1:K28	171	5	39.70,sp|rk_1|rk_1,28	1	DSSO 14N
Dead-End	QE20150802-27_MS3-results_cleaned	QE20150802-27_MS3-results	rk_1	K28	CUL5_HUMAN Cullin-5 OS=Homo sapiens GN=CUL5	rk_1	25489	96.4329	692.864	4	361.941	-0.749261	1	662.114	4	GSLQFEDKWDFMRPIVLKLLR	XL:A-Alkene@28	-3.22623	36.4	0.021	FALSE	FALSE	rk_1	rk_1:K28	171	5	36.40,sp|rk_1|rk_1,28	1	DSSO 14N
Dead-End	QE20150802-30_MS3-results_cleaned	QE20150802-30_MS3-results	rk_1	K28	CUL5_HUMAN Cullin-5 OS=Homo sapiens GN=CUL5	rk_1	25797	95.0335	693.118	4	730.567	5.18237	2	662.116	4	GSLQFEDKWDFMRPIVLKLLR	XL:A-Alkene@28	-5.34066	36.7	0.006	FALSE	FALSE	rk_1	rk_1:K28	171	5	36.70,sp|rk_1|rk_1,28	1	DSSO 14N
Dead-End	QE20150802-30_MS3-results_cleaned	QE20150802-30_MS3-results	rk_1	K28	CUL5_HUMAN Cullin-5 OS=Homo sapiens GN=CUL5	rk_1	25816	95.1145	692.866	4	365.735	3.04417	1	662.115	4	GSLQFEDKWDFMRPIVLKLLR	XL:A-Alkene@28	-4.73654	26.4	0.0095	FALSE	FALSE	rk_1	rk_1:K28	171	5	26.40,sp|rk_1|rk_1,28	1	DSSO 14N
Dead-End	QE20150802-31_MS3-results_cleaned	QE20150802-31_MS3-results	rk_1	K28	CUL5_HUMAN Cullin-5 OS=Homo sapiens GN=CUL5	rk_1	28006	95.8879	692.616	4	3.90497	3.90497	0	662.114	4	GSLQFEDKWDFMRPIVLKLLR	XL:A-Alkene@28	-2.77314	30.5	0.023	FALSE	FALSE	rk_1	rk_1:K28	171	5	30.50,sp|rk_1|rk_1,28	1	DSSO 14N
Dead-End	QE20150802-32_MS3-results_cleaned	QE20150802-32_MS3-results	rk_1	K28	CUL5_HUMAN Cullin-5 OS=Homo sapiens GN=CUL5	rk_1	28346	95.7131	692.614	4	0.72792	0.72792	0	662.114	4	GSLQFEDKWDFMRPIVLKLLR	XL:A-Alkene@28	-3.22623	37.2	0.0011	FALSE	FALSE	rk_1	rk_1:K28	171	5	37.20,sp|rk_1|rk_1,28	1	DSSO 14N
Dead-End	QE20150802-33_MS3-results_cleaned	QE20150802-33_MS3-results	rk_1	K28	CUL5_HUMAN Cullin-5 OS=Homo sapiens GN=CUL5	rk_1	28000	94.9955	692.615	4	1.96344	1.96344	0	670.107	4	GSLQFEDKWDFMRPIVLKLLR	XL:A-Thiol(Unsaturated)@28	-3.01214	47	0.00015	FALSE	FALSE	rk_1	rk_1:K28	171	5	47.00,sp|rk_1|rk_1,28	1	DSSO 14N
Dead-End	QE20150802-33_MS3-results_cleaned	QE20150802-33_MS3-results	rk_1	K28	CUL5_HUMAN Cullin-5 OS=Homo sapiens GN=CUL5	rk_1	28090	95.3393	692.617	4	5.05224	5.05224	0	662.115	4	GSLQFEDKWDFMRPIVLKLLR	XL:A-Alkene@28	-3.83035	39.3	0.00091	FALSE	FALSE	rk_1	rk_1:K28	171	5	39.30,sp|rk_1|rk_1,28	1	DSSO 14N
Dead-End	QE20150802-34_MS3-results_cleaned	QE20150802-34_MS3-results	rk_1	K28	CUL5_HUMAN Cullin-5 OS=Homo sapiens GN=CUL5	rk_1	24973	82.6983	696.621	4	12.9052	12.9052	0	666.113	4	GSLQFEDKWDFMRPIVLKLLR	Oxidation@22;XL:A-Alkene@28	-3.01372	29.9	0.036	FALSE	FALSE	rk_1	rk_1:K28	171	5	29.90,sp|rk_1|rk_1,28	1	DSSO 14N
Dead-End	QE20150802-34_MS3-results_cleaned	QE20150802-34_MS3-results	rk_1	K28	CUL5_HUMAN Cullin-5 OS=Homo sapiens GN=CUL5	rk_1	28910	95.0996	692.613	4	0.374915	0.374915	0	662.115	4	GSLQFEDKWDFMRPIVLKLLR	XL:A-Alkene@28	-4.43448	42.8	0.00014	FALSE	FALSE	rk_1	rk_1:K28	171	5	42.80,sp|rk_1|rk_1,28	1	DSSO 14N
Dead-End	QE20150802-34_MS3-results_cleaned	QE20150802-34_MS3-results	rk_1	K28	CUL5_HUMAN Cullin-5 OS=Homo sapiens GN=CUL5	rk_1	29020	95.4811	692.616	4	4.69923	4.69923	0	662.114	4	GSLQFEDKWDFMRPIVLKLLR	XL:A-Alkene@28	-2.77314	42	0.00018	FALSE	FALSE	rk_1	rk_1:K28	171	5	42.00,sp|rk_1|rk_1,28	1	DSSO 14N
Dead-End	QE20150802-35_MS3-results_cleaned	QE20150802-35_MS3-results	rk_1	K28	CUL5_HUMAN Cullin-5 OS=Homo sapiens GN=CUL5	rk_1	24420	82.7879	696.615	4	4.65727	4.65727	0	674.107	4	GSLQFEDKWDFMRPIVLKLLR	Oxidation@22;XL:A-Thiol(Unsaturated)@28	-4.73189	23.4	0.18	FALSE	FALSE	rk_1	rk_1:K28	171	5	23.40,sp|rk_1|rk_1,28	1	DSSO 14N
Dead-End	QE20150802-35_MS3-results_cleaned	QE20150802-35_MS3-results	rk_1	K28	CUL5_HUMAN Cullin-5 OS=Homo sapiens GN=CUL5	rk_1	28510	96.2869	692.613	4	-0.331096	-0.331096	0	662.115	4	GSLQFEDKWDFMRPIVLKLLR	XL:A-Alkene@28	-3.37726	37.4	0.003	FALSE	FALSE	rk_1	rk_1:K28	171	5	37.40,sp|rk_1|rk_1,28	1	DSSO 14N
Dead-End	QE20150802-35_MS3-results_cleaned	QE20150802-35_MS3-results	rk_1	K28	CUL5_HUMAN Cullin-5 OS=Homo sapiens GN=CUL5	rk_1	28706	97.0222	692.616	4	3.72847	3.72847	0	662.115	4	GSLQFEDKWDFMRPIVLKLLR	XL:A-Alkene@28	-3.67932	38.5	0.0017	FALSE	FALSE	rk_1	rk_1:K28	171	5	38.50,sp|rk_1|rk_1,28	1	DSSO 14N
Dead-End	QE20150802-35_MS3-results_cleaned	QE20150802-35_MS3-results	rk_1	K28	CUL5_HUMAN Cullin-5 OS=Homo sapiens GN=CUL5	rk_1	28801	97.3756	692.619	4	7.69978	7.69978	0	662.113	4	GSLQFEDKWDFMRPIVLKLLR	XL:A-Alkene@28	-1.26283	38.9	0.004	FALSE	FALSE	rk_1	rk_1:K28	171	5	38.90,sp|rk_1|rk_1,28	1	DSSO 14N
Dead-End	QE20150802-36_MS3-results_cleaned	QE20150802-36_MS3-results	rk_1	K28	CUL5_HUMAN Cullin-5 OS=Homo sapiens GN=CUL5	rk_1	28412	95.4093	692.617	4	5.22874	5.22874	0	670.107	4	GSLQFEDKWDFMRPIVLKLLR	XL:A-Thiol(Unsaturated)@28	-1.96754	43.7	0.0022	FALSE	FALSE	rk_1	rk_1:K28	171	5	43.70,sp|rk_1|rk_1,28	1	DSSO 14N
Dead-End	VE20150618-02_A_MS3-results_cleaned	VE20150618-02_A_MS3-results	rk_1	K28	CUL5_HUMAN Cullin-5 OS=Homo sapiens GN=CUL5	rk_1	20849	83.4633	696.609	4	-4.29262	-4.29262	0	666.104	4	GSLQFEDKWDFMRPIVLKLLR	Oxidation@22;XL:A-Alkene@28	10.0473	24.9	0.15	FALSE	FALSE	rk_1	rk_1:K28	171	5	24.90,sp|rk_1|rk_1,28	1	DSSO 14N
Dead-End	VE20150618-02_A_MS3-results_cleaned	VE20150618-02_A_MS3-results	rk_1	K28	CUL5_HUMAN Cullin-5 OS=Homo sapiens GN=CUL5	rk_1	24031	96.4428	692.61	4	-4.65541	-4.65541	0	662.106	4	GSLQFEDKWDFMRPIVLKLLR	XL:A-Alkene@28	8.85638	25.4	0.42	FALSE	FALSE	rk_1	rk_1:K28	171	5	25.40,sp|rk_1|rk_1,28	1	DSSO 14N
Dead-End	VE20150618-02_A_MS3-results_cleaned	VE20150618-02_A_MS3-results	rk_1	K28	CUL5_HUMAN Cullin-5 OS=Homo sapiens GN=CUL5	rk_1	24181	97.1488	692.615	4	2.49295	2.49295	0	662.106	4	GSLQFEDKWDFMRPIVLKLLR	XL:A-Alkene@28	9.00742	32.9	0.026	FALSE	FALSE	rk_1	rk_1:K28	171	5	32.90,sp|rk_1|rk_1,28	1	DSSO 14N
Dead-End	VE20150618-03_A_MS3-results_cleaned	VE20150618-03_A_MS3-results	rk_1	K28	CUL5_HUMAN Cullin-5 OS=Homo sapiens GN=CUL5	rk_1	21515	83.4499	696.606	4	-8.59208	-8.59208	0	666.105	4	GSLQFEDKWDFMRPIVLKLLR	Oxidation@22;XL:A-Alkene@28	8.69611	23.9	0.13	FALSE	FALSE	rk_1	rk_1:K28	171	5	23.90,sp|rk_1|rk_1,28	1	DSSO 14N
Dead-End	VE20150618-03_A_MS3-results_cleaned	VE20150618-03_A_MS3-results	rk_1	K28	CUL5_HUMAN Cullin-5 OS=Homo sapiens GN=CUL5	rk_1	24862	96.3412	692.608	4	-7.12645	-7.12645	0	662.107	4	GSLQFEDKWDFMRPIVLKLLR	XL:A-Alkene@28	7.95018	15.1	0.2	FALSE	FALSE	rk_1	rk_1:K28	171	5	15.10,sp|rk_1|rk_1,28	1	DSSO 14N
Dead-End	VE20150618-03_A_MS3-results_cleaned	VE20150618-03_A_MS3-results	rk_1	K28	CUL5_HUMAN Cullin-5 OS=Homo sapiens GN=CUL5	rk_1	24940	96.6869	692.615	4	1.87519	1.87519	0	662.106	4	GSLQFEDKWDFMRPIVLKLLR	XL:A-Alkene@28	9.15845	25.4	0.35	FALSE	FALSE	rk_1	rk_1:K28	171	5	25.40,sp|rk_1|rk_1,28	1	DSSO 14N
Dead-End	VE20150618-03_A_MS3-results_cleaned	VE20150618-03_A_MS3-results	rk_1	K28	CUL5_HUMAN Cullin-5 OS=Homo sapiens GN=CUL5	rk_1	25026	97.0404	692.608	4	-7.56771	-7.56771	0	662.106	4	GSLQFEDKWDFMRPIVLKLLR	XL:A-Alkene@28	9.76259	29	0.17	FALSE	FALSE	rk_1	rk_1:K28	171	5	29.00,sp|rk_1|rk_1,28	1	DSSO 14N
Dead-End	VE20150618-03_MS3-results_cleaned	VE20150618-03_MS3-results	rk_1	K28	CUL5_HUMAN Cullin-5 OS=Homo sapiens GN=CUL5	rk_1	21357	83.2639	696.608	4	-5.52104	-5.52104	0	666.107	4	GSLQFEDKWDFMRPIVLKLLR	Oxidation@22;XL:A-Alkene@28	5.99382	27.6	0.17	FALSE	FALSE	rk_1	rk_1:K28	171	5	27.60,sp|rk_1|rk_1,28	1	DSSO 14N
Dead-End	VE20150618-03_MS3-results_cleaned	VE20150618-03_MS3-results	rk_1	K28	CUL5_HUMAN Cullin-5 OS=Homo sapiens GN=CUL5	rk_1	23084	89.5798	753.148	4	1.09135	1.09135	0	722.644	4	NKGSLQFEDKWDFMRPIVLKLLR	XL:A-Alkene@28	4.20192	26.6	0.25	FALSE	FALSE	rk_1	rk_1:K28	171	5	26.60,sp|rk_1|rk_1,28	1	DSSO 14N
Dead-End	VE20150618-03_MS3-results_cleaned	VE20150618-03_MS3-results	rk_1	K28	CUL5_HUMAN Cullin-5 OS=Homo sapiens GN=CUL5	rk_1	23084	89.5798	753.148	4	-325.874	7.51947	-1	730.885	4	NKGSLQFEDKWDFMRPIVLKLLR	Deamidated@9;XL:A-Thiol(Unsaturated)@28	1.174	30.3	0.11	FALSE	FALSE	rk_1	rk_1:K28	171	5	30.30,sp|rk_1|rk_1,28	1	DSSO 14N
Dead-End	VE20150618-03_MS3-results_cleaned	VE20150618-03_MS3-results	rk_1	K28	CUL5_HUMAN Cullin-5 OS=Homo sapiens GN=CUL5	rk_1	24909	96.4225	692.609	4	-5.89093	-5.89093	0	662.107	4	GSLQFEDKWDFMRPIVLKLLR	XL:A-Alkene@28	8.55431	35.3	0.0011	FALSE	FALSE	rk_1	rk_1:K28	171	5	35.30,sp|rk_1|rk_1,28	1	DSSO 14N
Dead-End	VE20150618-03_MS3-results_cleaned	VE20150618-03_MS3-results	rk_1	K28	CUL5_HUMAN Cullin-5 OS=Homo sapiens GN=CUL5	rk_1	25000	96.7602	692.61	4	-4.83192	-4.83192	0	662.109	4	GSLQFEDKWDFMRPIVLKLLR	XL:A-Alkene@28	5.53363	37	0.0026	FALSE	FALSE	rk_1	rk_1:K28	171	5	37.00,sp|rk_1|rk_1,28	1	DSSO 14N
Dead-End	VE20150618-04_A_MS3-results_cleaned	VE20150618-04_A_MS3-results	rk_1	K28	CUL5_HUMAN Cullin-5 OS=Homo sapiens GN=CUL5	rk_1	21260	83.5818	696.604	4	-12.0141	-12.0141	0	666.105	4	GSLQFEDKWDFMRPIVLKLLR	Oxidation@22;XL:A-Alkene@28	8.99637	28.5	0.009	FALSE	FALSE	rk_1	rk_1:K28	171	5	28.50,sp|rk_1|rk_1,28	1	DSSO 14N
Dead-End	VE20150618-04_A_MS3-results_cleaned	VE20150618-04_A_MS3-results	rk_1	K28	CUL5_HUMAN Cullin-5 OS=Homo sapiens GN=CUL5	rk_1	24328	96.8571	692.609	4	-5.44967	-5.44967	0	662.105	4	GSLQFEDKWDFMRPIVLKLLR	XL:A-Alkene@28	11.424	28.2	0.14	FALSE	FALSE	rk_1	rk_1:K28	171	5	28.20,sp|rk_1|rk_1,28	1	DSSO 14N
Dead-End	VE20150618-04_MS3-results_cleaned	VE20150618-04_MS3-results	rk_1	K28	CUL5_HUMAN Cullin-5 OS=Homo sapiens GN=CUL5	rk_1	21620	83.2355	696.612	4	0.533302	0.533302	0	666.106	4	GSLQFEDKWDFMRPIVLKLLR	Oxidation@22;XL:A-Alkene@28	7.34496	25.4	0.47	FALSE	FALSE	rk_1	rk_1:K28	171	5	25.40,sp|rk_1|rk_1,28	1	DSSO 14N
Dead-End	VE20150618-04_MS3-results_cleaned	VE20150618-04_MS3-results	rk_1	K28	CUL5_HUMAN Cullin-5 OS=Homo sapiens GN=CUL5	rk_1	21718	83.6055	696.613	4	1.41074	1.41074	0	666.107	4	GSLQFEDKWDFMRPIVLKLLR	Oxidation@22;XL:A-Alkene@28	5.99382	34.3	0.008	FALSE	FALSE	rk_1	rk_1:K28	171	5	34.30,sp|rk_1|rk_1,28	1	DSSO 14N
Dead-End	VE20150618-04_MS3-results_cleaned	VE20150618-04_MS3-results	rk_1	K28	CUL5_HUMAN Cullin-5 OS=Homo sapiens GN=CUL5	rk_1	23430	89.8354	753.15	4	2.55203	2.55203	0	730.634	4	NKGSLQFEDKWDFMRPIVLKLLR	XL:A-Thiol(Unsaturated)@28	8.42305	31.9	0.052	FALSE	FALSE	rk_1	rk_1:K28	171	5	31.90,sp|rk_1|rk_1,28	1	DSSO 14N
Dead-End	VE20150618-04_MS3-results_cleaned	VE20150618-04_MS3-results	rk_1	K28	CUL5_HUMAN Cullin-5 OS=Homo sapiens GN=CUL5	rk_1	25254	96.5242	692.613	4	-0.59585	-0.59585	0	662.106	4	GSLQFEDKWDFMRPIVLKLLR	XL:A-Alkene@28	9.00742	27.5	0.078	FALSE	FALSE	rk_1	rk_1:K28	171	5	27.50,sp|rk_1|rk_1,28	1	DSSO 14N
Dead-End	VE20150618-04_MS3-results_cleaned	VE20150618-04_MS3-results	rk_1	K28	CUL5_HUMAN Cullin-5 OS=Homo sapiens GN=CUL5	rk_1	25346	96.8664	692.609	4	-6.06743	-6.06743	0	662.107	4	GSLQFEDKWDFMRPIVLKLLR	XL:A-Alkene@28	7.195	42.4	0.0005	FALSE	FALSE	rk_1	rk_1:K28	171	5	42.40,sp|rk_1|rk_1,28	1	DSSO 14N
Dead-End	VE20150618-04_MS3-results_cleaned	VE20150618-04_MS3-results	rk_1	K28	CUL5_HUMAN Cullin-5 OS=Homo sapiens GN=CUL5	rk_1	25360	96.9126	692.617	4	5.31699	5.31699	0	662.108	4	GSLQFEDKWDFMRPIVLKLLR	XL:A-Alkene@28	6.89294	42.2	0.0012	FALSE	FALSE	rk_1	rk_1:K28	171	5	42.20,sp|rk_1|rk_1,28	1	DSSO 14N
Dead-End	VE20150618-05_MS3-results_cleaned	VE20150618-05_MS3-results	rk_1	K28	CUL5_HUMAN Cullin-5 OS=Homo sapiens GN=CUL5	rk_1	20040	83.0413	696.606	4	-8.67982	-8.67982	0	666.106	4	GSLQFEDKWDFMRPIVLKLLR	Oxidation@22;XL:A-Alkene@28	7.79534	31.9	0.04	FALSE	FALSE	rk_1	rk_1:K28	171	5	31.90,sp|rk_1|rk_1,28	1	DSSO 14N
Dead-End	VE20150618-05_MS3-results_cleaned	VE20150618-05_MS3-results	rk_1	K28	CUL5_HUMAN Cullin-5 OS=Homo sapiens GN=CUL5	rk_1	21713	89.4151	602.716	5	-6.07443	-6.07443	0	578.315	5	NKGSLQFEDKWDFMRPIVLKLLR	XL:A-Alkene@28	6.99357	30.4	0.24	FALSE	FALSE	rk_1	rk_1:K28	171	5	30.40,sp|rk_1|rk_1,28	1	DSSO 14N
Dead-End	VE20150618-05_MS3-results_cleaned	VE20150618-05_MS3-results	rk_1	K28	CUL5_HUMAN Cullin-5 OS=Homo sapiens GN=CUL5	rk_1	21770	89.6679	753.145	4	-4.02101	-4.02101	0	730.634	4	NKGSLQFEDKWDFMRPIVLKLLR	XL:A-Thiol(Unsaturated)@28	7.60184	26.3	0.49	FALSE	FALSE	rk_1	rk_1:K28	171	5	26.30,sp|rk_1|rk_1,28	1	DSSO 14N
Dead-End	VE20150618-05_MS3-results_cleaned	VE20150618-05_MS3-results	rk_1	K28	CUL5_HUMAN Cullin-5 OS=Homo sapiens GN=CUL5	rk_1	23423	96.0805	692.609	4	-6.24394	-6.24394	0	662.106	4	GSLQFEDKWDFMRPIVLKLLR	XL:A-Alkene@28	8.70535	41.1	0.00064	FALSE	FALSE	rk_1	rk_1:K28	171	5	41.10,sp|rk_1|rk_1,28	1	DSSO 14N
Dead-End	VE20150618-05_MS3-results_cleaned	VE20150618-05_MS3-results	rk_1	K28	CUL5_HUMAN Cullin-5 OS=Homo sapiens GN=CUL5	rk_1	23510	96.4176	692.617	4	4.87573	4.87573	0	662.108	4	GSLQFEDKWDFMRPIVLKLLR	XL:A-Alkene@28	6.89294	41.1	0.00024	FALSE	FALSE	rk_1	rk_1:K28	171	5	41.10,sp|rk_1|rk_1,28	1	DSSO 14N
Dead-End	VE20150618-05_MS3-results_cleaned	VE20150618-05_MS3-results	rk_1	K28	CUL5_HUMAN Cullin-5 OS=Homo sapiens GN=CUL5	rk_1	23541	96.5363	692.609	4	-6.06743	-6.06743	0	662.108	4	GSLQFEDKWDFMRPIVLKLLR	XL:A-Alkene@28	6.89294	39	0.00088	FALSE	FALSE	rk_1	rk_1:K28	171	5	39.00,sp|rk_1|rk_1,28	1	DSSO 14N
Dead-End	VE20150618-06_A_MS3-results_cleaned	VE20150618-06_A_MS3-results	rk_1	K28	CUL5_HUMAN Cullin-5 OS=Homo sapiens GN=CUL5	rk_1	25733	96.4535	692.609	4	-6.50869	-6.50869	0	662.106	4	GSLQFEDKWDFMRPIVLKLLR	XL:A-Alkene@28	9.46052	39.8	0.0011	FALSE	FALSE	rk_1	rk_1:K28	171	5	39.80,sp|rk_1|rk_1,28	1	DSSO 14N
Dead-End	VE20150618-06_A_MS3-results_cleaned	VE20150618-06_A_MS3-results	rk_1	K28	CUL5_HUMAN Cullin-5 OS=Homo sapiens GN=CUL5	rk_1	25764	96.5701	696.61	4	-3.23969	-3.23969	0	666.105	4	GSLQFEDKWDFMRPIVLKLLR	Oxidation@22;XL:A-Alkene@28	9.14649	27.5	0.14	FALSE	FALSE	rk_1	rk_1:K28	171	5	27.50,sp|rk_1|rk_1,28	1	DSSO 14N
Dead-End	VE20150618-06_A_MS3-results_cleaned	VE20150618-06_A_MS3-results	rk_1	K28	CUL5_HUMAN Cullin-5 OS=Homo sapiens GN=CUL5	rk_1	25822	96.7883	692.61	4	-4.47891	-4.47891	0	662.105	4	GSLQFEDKWDFMRPIVLKLLR	XL:A-Alkene@28	10.5178	41.9	0.00022	FALSE	FALSE	rk_1	rk_1:K28	171	5	41.90,sp|rk_1|rk_1,28	1	DSSO 14N
Dead-End	VE20150618-06_A_MS3-results_cleaned	VE20150618-06_A_MS3-results	rk_1	K28	CUL5_HUMAN Cullin-5 OS=Homo sapiens GN=CUL5	rk_1	25871	96.9591	696.605	4	-9.73275	-9.73275	0	666.104	4	GSLQFEDKWDFMRPIVLKLLR	Oxidation@22;XL:A-Alkene@28	11.2483	31.6	0.052	FALSE	FALSE	rk_1	rk_1:K28	171	5	31.60,sp|rk_1|rk_1,28	1	DSSO 14N
Dead-End	VE20150618-06_A_MS3-results_cleaned	VE20150618-06_A_MS3-results	rk_1	K28	CUL5_HUMAN Cullin-5 OS=Homo sapiens GN=CUL5	rk_1	25917	97.1278	692.61	4	-4.56716	-4.56716	0	662.106	4	GSLQFEDKWDFMRPIVLKLLR	XL:A-Alkene@28	9.91362	34.9	0.015	FALSE	FALSE	rk_1	rk_1:K28	171	5	34.90,sp|rk_1|rk_1,28	1	DSSO 14N
Dead-End	VE20150618-06_MS3-results_cleaned	VE20150618-06_MS3-results	rk_1	K28	CUL5_HUMAN Cullin-5 OS=Homo sapiens GN=CUL5	rk_1	20992	83.1867	696.605	4	-9.64501	-9.64501	0	666.105	4	GSLQFEDKWDFMRPIVLKLLR	Oxidation@22;XL:A-Alkene@28	8.69611	26.1	0.12	FALSE	FALSE	rk_1	rk_1:K28	171	5	26.10,sp|rk_1|rk_1,28	1	DSSO 14N
Dead-End	VE20150618-06_MS3-results_cleaned	VE20150618-06_MS3-results	rk_1	K28	CUL5_HUMAN Cullin-5 OS=Homo sapiens GN=CUL5	rk_1	22564	89.2567	602.723	5	6.1993	6.1993	0	578.315	5	NKGSLQFEDKWDFMRPIVLKLLR	XL:A-Alkene@28	5.95607	33.3	0.044	FALSE	FALSE	rk_1	rk_1:K28	171	5	33.30,sp|rk_1|rk_1,28	1	DSSO 14N
Dead-End	VE20150618-06_MS3-results_cleaned	VE20150618-06_MS3-results	rk_1	K28	CUL5_HUMAN Cullin-5 OS=Homo sapiens GN=CUL5	rk_1	22623	89.5174	753.145	4	-4.10216	-4.10216	0	730.634	4	NKGSLQFEDKWDFMRPIVLKLLR	XL:A-Thiol(Unsaturated)@28	7.60184	35.1	0.053	FALSE	FALSE	rk_1	rk_1:K28	171	5	35.10,sp|rk_1|rk_1,28	1	DSSO 14N
Dead-End	VE20150618-06_MS3-results_cleaned	VE20150618-06_MS3-results	rk_1	K28	CUL5_HUMAN Cullin-5 OS=Homo sapiens GN=CUL5	rk_1	24299	96.2081	692.608	4	-7.0382	-7.0382	0	670.1	4	GSLQFEDKWDFMRPIVLKLLR	XL:A-Thiol(Unsaturated)@28	7.58326	32.3	0.0059	FALSE	FALSE	rk_1	rk_1:K28	171	5	32.30,sp|rk_1|rk_1,28	1	DSSO 14N
Dead-End	VE20150618-06_MS3-results_cleaned	VE20150618-06_MS3-results	rk_1	K28	CUL5_HUMAN Cullin-5 OS=Homo sapiens GN=CUL5	rk_1	24323	96.2904	692.615	4	3.19896	3.19896	0	670.1	4	GSLQFEDKWDFMRPIVLKLLR	XL:A-Thiol(Unsaturated)@28	7.43402	34.2	0.022	FALSE	FALSE	rk_1	rk_1:K28	171	5	34.20,sp|rk_1|rk_1,28	1	DSSO 14N
Dead-End	VE20150618-06_MS3-results_cleaned	VE20150618-06_MS3-results	rk_1	K28	CUL5_HUMAN Cullin-5 OS=Homo sapiens GN=CUL5	rk_1	24412	96.6285	692.609	4	-5.97918	-5.97918	0	662.107	4	GSLQFEDKWDFMRPIVLKLLR	XL:A-Alkene@28	8.25224	42.3	0.00033	FALSE	FALSE	rk_1	rk_1:K28	171	5	42.30,sp|rk_1|rk_1,28	1	DSSO 14N
Dead-End	VE20150618-07_MS3-results_cleaned	VE20150618-07_MS3-results	rk_1	K28	CUL5_HUMAN Cullin-5 OS=Homo sapiens GN=CUL5	rk_1	23058	83.4742	696.608	4	-5.43329	-5.43329	0	666.104	4	GSLQFEDKWDFMRPIVLKLLR	Oxidation@22;XL:A-Alkene@28	10.1974	33.2	0.094	FALSE	FALSE	rk_1	rk_1:K28	171	5	33.20,sp|rk_1|rk_1,28	1	DSSO 14N
Dead-End	VE20150618-07_MS3-results_cleaned	VE20150618-07_MS3-results	rk_1	K28	CUL5_HUMAN Cullin-5 OS=Homo sapiens GN=CUL5	rk_1	26699	96.2121	692.607	4	-8.97973	-8.97973	0	662.106	4	GSLQFEDKWDFMRPIVLKLLR	XL:A-Alkene@28	9.76259	35.1	0.013	FALSE	FALSE	rk_1	rk_1:K28	171	5	35.10,sp|rk_1|rk_1,28	1	DSSO 14N
Dead-End	VE20150618-07_MS3-results_cleaned	VE20150618-07_MS3-results	rk_1	K28	CUL5_HUMAN Cullin-5 OS=Homo sapiens GN=CUL5	rk_1	26783	96.5198	696.607	4	-7.18817	-7.18817	0	666.104	4	GSLQFEDKWDFMRPIVLKLLR	Oxidation@22;XL:A-Alkene@28	10.0473	22.5	0.05	FALSE	FALSE	rk_1	rk_1:K28	171	5	22.50,sp|rk_1|rk_1,28	1	DSSO 14N
Dead-End	VE20150618-07_MS3-results_cleaned	VE20150618-07_MS3-results	rk_1	K28	CUL5_HUMAN Cullin-5 OS=Homo sapiens GN=CUL5	rk_1	26789	96.5473	692.609	4	-5.80268	-5.80268	0	662.106	4	GSLQFEDKWDFMRPIVLKLLR	XL:A-Alkene@28	10.2157	32.7	0.0097	FALSE	FALSE	rk_1	rk_1:K28	171	5	32.70,sp|rk_1|rk_1,28	1	DSSO 14N
Dead-End	VE20150618-07_MS3-results_cleaned	VE20150618-07_MS3-results	rk_1	K28	CUL5_HUMAN Cullin-5 OS=Homo sapiens GN=CUL5	rk_1	26880	96.8844	692.61	4	-4.83192	-4.83192	0	670.096	4	GSLQFEDKWDFMRPIVLKLLR	XL:A-Thiol(Unsaturated)@28	13.5526	26.4	0.026	FALSE	FALSE	rk_1	rk_1:K28	171	5	26.40,sp|rk_1|rk_1,28	1	DSSO 14N
Dead-End	VE20150618-07_MS3-results_cleaned	VE20150618-07_MS3-results	rk_1	K28	CUL5_HUMAN Cullin-5 OS=Homo sapiens GN=CUL5	rk_1	26978	97.2189	692.61	4	-4.56716	-4.56716	0	662.105	4	GSLQFEDKWDFMRPIVLKLLR	XL:A-Alkene@28	10.5178	37.5	0.0044	FALSE	FALSE	rk_1	rk_1:K28	171	5	37.50,sp|rk_1|rk_1,28	1	DSSO 14N
Dead-End	VE20150618-07_MS3-results_cleaned	VE20150618-07_MS3-results	rk_1	K28	CUL5_HUMAN Cullin-5 OS=Homo sapiens GN=CUL5	rk_1	27107	97.6701	692.608	4	-7.65596	-7.65596	0	662.105	4	GSLQFEDKWDFMRPIVLKLLR	XL:A-Alkene@28	10.3667	24.5	0.22	FALSE	FALSE	rk_1	rk_1:K28	171	5	24.50,sp|rk_1|rk_1,28	1	DSSO 14N
Dead-End	VE20150618-08_MS3-results_cleaned	VE20150618-08_MS3-results	rk_1	K28	CUL5_HUMAN Cullin-5 OS=Homo sapiens GN=CUL5	rk_1	24507	96.2996	692.613	4	-0.154594	-0.154594	0	662.105	4	GSLQFEDKWDFMRPIVLKLLR	XL:A-Alkene@28	10.3667	32.5	0.013	FALSE	FALSE	rk_1	rk_1:K28	171	5	32.50,sp|rk_1|rk_1,28	1	DSSO 14N
Dead-End	VE20150618-08_MS3-results_cleaned	VE20150618-08_MS3-results	rk_1	K28	CUL5_HUMAN Cullin-5 OS=Homo sapiens GN=CUL5	rk_1	24540	96.4485	692.605	4	-11.4508	-11.4508	0	662.106	4	GSLQFEDKWDFMRPIVLKLLR	XL:A-Alkene@28	9.76259	36.1	0.015	FALSE	FALSE	rk_1	rk_1:K28	171	5	36.10,sp|rk_1|rk_1,28	1	DSSO 14N
Dead-End	VE20150618-08_MS3-results_cleaned	VE20150618-08_MS3-results	rk_1	K28	CUL5_HUMAN Cullin-5 OS=Homo sapiens GN=CUL5	rk_1	24581	96.629	692.612	4	-1.30186	-1.30186	0	662.106	4	GSLQFEDKWDFMRPIVLKLLR	XL:A-Alkene@28	9.30948	29.7	0.16	FALSE	FALSE	rk_1	rk_1:K28	171	5	29.70,sp|rk_1|rk_1,28	1	DSSO 14N
Dead-End	VE20150618-08_MS3-results_cleaned	VE20150618-08_MS3-results	rk_1	K28	CUL5_HUMAN Cullin-5 OS=Homo sapiens GN=CUL5	rk_1	24674	96.983	692.609	4	-5.89093	-5.89093	0	662.106	4	GSLQFEDKWDFMRPIVLKLLR	XL:A-Alkene@28	10.0647	40.3	0.0023	FALSE	FALSE	rk_1	rk_1:K28	171	5	40.30,sp|rk_1|rk_1,28	1	DSSO 14N
Dead-End	VE20150618-08_MS3-results_cleaned	VE20150618-08_MS3-results	rk_1	K28	CUL5_HUMAN Cullin-5 OS=Homo sapiens GN=CUL5	rk_1	24753	97.3372	692.613	4	-0.860604	-0.860604	0	662.106	4	GSLQFEDKWDFMRPIVLKLLR	XL:A-Alkene@28	9.76259	25.9	0.011	FALSE	FALSE	rk_1	rk_1:K28	171	5	25.90,sp|rk_1|rk_1,28	1	DSSO 14N
Dead-End	VE20150618-09_MS3-results_cleaned	VE20150618-09_MS3-results	rk_1	K28	CUL5_HUMAN Cullin-5 OS=Homo sapiens GN=CUL5	rk_1	22176	83.4722	696.604	4	-12.0141	-12.0141	0	666.104	4	GSLQFEDKWDFMRPIVLKLLR	Oxidation@22;XL:A-Alkene@28	10.3475	24.7	0.19	FALSE	FALSE	rk_1	rk_1:K28	171	5	24.70,sp|rk_1|rk_1,28	1	DSSO 14N
Dead-End	VE20150618-09_MS3-results_cleaned	VE20150618-09_MS3-results	rk_1	K28	CUL5_HUMAN Cullin-5 OS=Homo sapiens GN=CUL5	rk_1	25740	96.9252	692.613	4	-0.948856	-0.948856	0	662.106	4	GSLQFEDKWDFMRPIVLKLLR	XL:A-Alkene@28	10.2157	29.5	0.042	FALSE	FALSE	rk_1	rk_1:K28	171	5	29.50,sp|rk_1|rk_1,28	1	DSSO 14N
Dead-End	VE20150618-09_MS3-results_cleaned	VE20150618-09_MS3-results	rk_1	K28	CUL5_HUMAN Cullin-5 OS=Homo sapiens GN=CUL5	rk_1	25793	97.1411	692.603	4	-14.0983	-14.0983	0	662.107	4	GSLQFEDKWDFMRPIVLKLLR	XL:A-Alkene@28	8.25224	37	0.0043	FALSE	FALSE	rk_1	rk_1:K28	171	5	37.00,sp|rk_1|rk_1,28	1	DSSO 14N
Dead-End	VE20150618-09_MS3-results_cleaned	VE20150618-09_MS3-results	rk_1	K28	CUL5_HUMAN Cullin-5 OS=Homo sapiens GN=CUL5	rk_1	25866	97.4484	692.612	4	-2.18437	-2.18437	0	662.106	4	GSLQFEDKWDFMRPIVLKLLR	XL:A-Alkene@28	9.91362	20.6	0.35	FALSE	FALSE	rk_1	rk_1:K28	171	5	20.60,sp|rk_1|rk_1,28	1	DSSO 14N
Dead-End	VE20150618-10_MS3-results_cleaned	VE20150618-10_MS3-results	rk_1	K28	CUL5_HUMAN Cullin-5 OS=Homo sapiens GN=CUL5	rk_1	25259	96.4846	692.605	4	-11.7155	-11.7155	0	662.107	4	GSLQFEDKWDFMRPIVLKLLR	XL:A-Alkene@28	7.64811	21.4	0.12	FALSE	FALSE	rk_1	rk_1:K28	171	5	21.40,sp|rk_1|rk_1,28	1	DSSO 14N
Dead-End	VE20150618-11_MS3-results_cleaned	VE20150618-11_MS3-results	rk_1	K28	CUL5_HUMAN Cullin-5 OS=Homo sapiens GN=CUL5	rk_1	25474	96.9342	692.615	4	2.31644	2.31644	0	662.106	4	GSLQFEDKWDFMRPIVLKLLR	XL:A-Alkene@28	8.85638	32.4	0.0044	FALSE	FALSE	rk_1	rk_1:K28	171	5	32.40,sp|rk_1|rk_1,28	1	DSSO 14N
Dead-End	VE20150618-12_MS3-results_cleaned	VE20150618-12_MS3-results	rk_1	K28	CUL5_HUMAN Cullin-5 OS=Homo sapiens GN=CUL5	rk_1	22764	83.4211	696.605	4	-10.347	-10.347	0	666.104	4	GSLQFEDKWDFMRPIVLKLLR	Oxidation@22;XL:A-Alkene@28	10.0473	26.2	0.059	FALSE	FALSE	rk_1	rk_1:K28	171	5	26.20,sp|rk_1|rk_1,28	1	DSSO 14N
Dead-End	VE20150618-12_MS3-results_cleaned	VE20150618-12_MS3-results	rk_1	K28	CUL5_HUMAN Cullin-5 OS=Homo sapiens GN=CUL5	rk_1	26130	96.3121	692.61	4	-4.65541	-4.65541	0	662.107	4	GSLQFEDKWDFMRPIVLKLLR	XL:A-Alkene@28	8.40328	39.9	0.002	FALSE	FALSE	rk_1	rk_1:K28	171	5	39.90,sp|rk_1|rk_1,28	1	DSSO 14N
Dead-End	VE20150618-12_MS3-results_cleaned	VE20150618-12_MS3-results	rk_1	K28	CUL5_HUMAN Cullin-5 OS=Homo sapiens GN=CUL5	rk_1	26221	96.6493	692.607	4	-8.71497	-8.71497	0	662.106	4	GSLQFEDKWDFMRPIVLKLLR	XL:A-Alkene@28	9.15845	30.8	0.017	FALSE	FALSE	rk_1	rk_1:K28	171	5	30.80,sp|rk_1|rk_1,28	1	DSSO 14N
Dead-End	VE20160714-16-results_cleaned	VE20160714-16-results	rk_1	K28	CUL5_HUMAN Cullin-5 OS=Homo sapiens GN=CUL5	rk_1	11653	51.7208	753.15	4	3.03892	3.03892	0	730.64	4	NKGSLQFEDKWDFMRPIVLKLLR	XL:A-Thiol(Unsaturated)@28	-1.0208	28.9	0.089	FALSE	FALSE	rk_1	rk_1:K28	171	5	28.90,sp|rk_1|rk_1,28	1	DSSO 14N
Dead-End	VE20160714-16-results_cleaned	VE20160714-16-results	rk_1	K28	CUL5_HUMAN Cullin-5 OS=Homo sapiens GN=CUL5	rk_1	11671	51.7774	602.721	5	2.64905	2.64905	0	578.319	5	NKGSLQFEDKWDFMRPIVLKLLR	XL:A-Alkene@28	0.422751	35.7	0.034	FALSE	FALSE	rk_1	rk_1:K28	171	5	35.70,sp|rk_1|rk_1,28	1	DSSO 14N
Dead-End	VE20160714-16-results_cleaned	VE20160714-16-results	rk_1	K28	CUL5_HUMAN Cullin-5 OS=Homo sapiens GN=CUL5	rk_1	12460	54.6324	692.615	4	1.96344	1.96344	0	662.113	4	GSLQFEDKWDFMRPIVLKLLR	XL:A-Alkene@28	-0.809731	41.7	0.00086	FALSE	FALSE	rk_1	rk_1:K28	171	5	41.70,sp|rk_1|rk_1,28	1	DSSO 14N
Dead-End	VE20160714-16-results_cleaned	VE20160714-16-results	rk_1	K28	CUL5_HUMAN Cullin-5 OS=Homo sapiens GN=CUL5	rk_1	12553	54.9726	692.615	4	2.4047	2.4047	0	662.113	4	GSLQFEDKWDFMRPIVLKLLR	XL:A-Alkene@28	-1.41386	29.6	0.015	FALSE	FALSE	rk_1	rk_1:K28	171	5	29.60,sp|rk_1|rk_1,28	1	DSSO 14N
Dead-End	VE20160714-17-results_cleaned	VE20160714-17-results	rk_1	K28	CUL5_HUMAN Cullin-5 OS=Homo sapiens GN=CUL5	rk_1	12229	51.7785	753.15	4	3.44466	3.44466	0	722.648	4	NKGSLQFEDKWDFMRPIVLKLLR	XL:A-Alkene@28	-1.74845	34.6	0.012	FALSE	FALSE	rk_1	rk_1:K28	171	5	34.60,sp|rk_1|rk_1,28	1	DSSO 14N
Dead-End	VE20160714-17-results_cleaned	VE20160714-17-results	rk_1	K28	CUL5_HUMAN Cullin-5 OS=Homo sapiens GN=CUL5	rk_1	12257	51.8673	602.722	5	4.57633	4.57633	0	578.319	5	NKGSLQFEDKWDFMRPIVLKLLR	XL:A-Alkene@28	-0.268909	35.1	0.039	FALSE	FALSE	rk_1	rk_1:K28	171	5	35.10,sp|rk_1|rk_1,28	1	DSSO 14N
Dead-End	VE20160714-17-results_cleaned	VE20160714-17-results	rk_1	K28	CUL5_HUMAN Cullin-5 OS=Homo sapiens GN=CUL5	rk_1	13082	54.6871	692.614	4	1.08093	1.08093	0	662.112	4	GSLQFEDKWDFMRPIVLKLLR	XL:A-Alkene@28	0.0964589	35.2	0.0058	FALSE	FALSE	rk_1	rk_1:K28	171	5	35.20,sp|rk_1|rk_1,28	1	DSSO 14N
Dead-End	VE20160714-17-results_cleaned	VE20160714-17-results	rk_1	K28	CUL5_HUMAN Cullin-5 OS=Homo sapiens GN=CUL5	rk_1	13199	55.0761	692.615	4	3.11071	3.11071	0	662.111	4	GSLQFEDKWDFMRPIVLKLLR	XL:A-Alkene@28	1.45575	26.9	0.16	FALSE	FALSE	rk_1	rk_1:K28	171	5	26.90,sp|rk_1|rk_1,28	1	DSSO 14N
Dead-End	VE20160714-19-results_cleaned	VE20160714-19-results	rk_1	K28	CUL5_HUMAN Cullin-5 OS=Homo sapiens GN=CUL5	rk_1	10826	52.0782	753.15	4	3.60696	3.60696	0	730.641	4	NKGSLQFEDKWDFMRPIVLKLLR	XL:A-Thiol(Unsaturated)@28	-1.4314	32.8	0.028	FALSE	FALSE	rk_1	rk_1:K28	171	5	32.80,sp|rk_1|rk_1,28	1	DSSO 14N
Dead-End	VE20160714-19-results_cleaned	VE20160714-19-results	rk_1	K28	CUL5_HUMAN Cullin-5 OS=Homo sapiens GN=CUL5	rk_1	11468	54.7294	692.615	4	2.9342	2.9342	0	662.113	4	GSLQFEDKWDFMRPIVLKLLR	XL:A-Alkene@28	-1.11179	33.9	0.0084	FALSE	FALSE	rk_1	rk_1:K28	171	5	33.90,sp|rk_1|rk_1,28	1	DSSO 14N
Dead-End	VE20160714-19-results_cleaned	VE20160714-19-results	rk_1	K28	CUL5_HUMAN Cullin-5 OS=Homo sapiens GN=CUL5	rk_1	11561	55.1241	692.615	4	3.02245	3.02245	0	662.113	4	GSLQFEDKWDFMRPIVLKLLR	XL:A-Alkene@28	-0.6587	33.6	0.0054	FALSE	FALSE	rk_1	rk_1:K28	171	5	33.60,sp|rk_1|rk_1,28	1	DSSO 14N
Dead-End	VE20160714-20-results_cleaned	VE20160714-20-results	rk_1	K28	CUL5_HUMAN Cullin-5 OS=Homo sapiens GN=CUL5	rk_1	9738	46.1615	757.148	4	1.79831	1.79831	0	726.646	4	NKGSLQFEDKWDFMRPIVLKLLR	Oxidation@22;XL:A-Alkene@28	-0.59844	27.8	0.13	FALSE	FALSE	rk_1	rk_1:K28	171	5	27.80,sp|rk_1|rk_1,28	1	DSSO 14N
Dead-End	VE20160714-20-results_cleaned	VE20160714-20-results	rk_1	K28	CUL5_HUMAN Cullin-5 OS=Homo sapiens GN=CUL5	rk_1	12107	54.7117	696.614	4	3.42886	3.42886	0	666.11	4	GSLQFEDKWDFMRPIVLKLLR	Oxidation@22;XL:A-Alkene@28	1.18978	24.4	0.13	FALSE	FALSE	rk_1	rk_1:K28	171	5	24.40,sp|rk_1|rk_1,28	1	DSSO 14N
Dead-End	VE20160714-22-results_cleaned	VE20160714-22-results	rk_1	K28	CUL5_HUMAN Cullin-5 OS=Homo sapiens GN=CUL5	rk_1	9634	48.8903	696.614	4	3.42886	3.42886	0	666.112	4	GSLQFEDKWDFMRPIVLKLLR	Oxidation@22;XL:A-Alkene@28	-1.0621	25.6	0.17	FALSE	FALSE	rk_1	rk_1:K28	171	5	25.60,sp|rk_1|rk_1,28	1	DSSO 14N
Dead-End	VE20160714-22-results_cleaned	VE20160714-22-results	rk_1	K28	CUL5_HUMAN Cullin-5 OS=Homo sapiens GN=CUL5	rk_1	11038	54.7343	692.615	4	2.22819	2.22819	0	662.112	4	GSLQFEDKWDFMRPIVLKLLR	XL:A-Alkene@28	0.549555	35.2	0.004	FALSE	FALSE	rk_1	rk_1:K28	171	5	35.20,sp|rk_1|rk_1,28	1	DSSO 14N
Dead-End	VE20160714-23-results_cleaned	VE20160714-23-results	rk_1	K28	CUL5_HUMAN Cullin-5 OS=Homo sapiens GN=CUL5	rk_1	10374	49.128	696.614	4	3.07788	3.07788	0	666.111	4	GSLQFEDKWDFMRPIVLKLLR	Oxidation@22;XL:A-Alkene@28	0.138902	32.4	0.0039	FALSE	FALSE	rk_1	rk_1:K28	171	5	32.40,sp|rk_1|rk_1,28	1	DSSO 14N
Dead-End	VE20160714-25-results_cleaned	VE20160714-25-results	rk_1	K28	CUL5_HUMAN Cullin-5 OS=Homo sapiens GN=CUL5	rk_1	10418	49.2805	696.613	4	2.11269	2.11269	0	666.111	4	GSLQFEDKWDFMRPIVLKLLR	Oxidation@22;XL:A-Alkene@28	-0.761848	35.3	0.017	FALSE	FALSE	rk_1	rk_1:K28	171	5	35.30,sp|rk_1|rk_1,28	1	DSSO 14N
Dead-End	VE20160714-25-results_cleaned	VE20160714-25-results	rk_1	K28	CUL5_HUMAN Cullin-5 OS=Homo sapiens GN=CUL5	rk_1	11296	52.3697	753.151	4	4.0127	4.0127	0	722.65	4	NKGSLQFEDKWDFMRPIVLKLLR	XL:A-Alkene@28	-4.1009	32.4	0.032	FALSE	FALSE	rk_1	rk_1:K28	171	5	32.40,sp|rk_1|rk_1,28	1	DSSO 14N
Dead-End	VE20160714-25-results_cleaned	VE20160714-25-results	rk_1	K28	CUL5_HUMAN Cullin-5 OS=Homo sapiens GN=CUL5	rk_1	11301	52.3868	602.721	5	3.15623	3.15623	0	578.319	5	NKGSLQFEDKWDFMRPIVLKLLR	XL:A-Alkene@28	-0.441824	31.5	0.042	FALSE	FALSE	rk_1	rk_1:K28	171	5	31.50,sp|rk_1|rk_1,28	1	DSSO 14N
Dead-End	VE20160714-25-results_cleaned	VE20160714-25-results	rk_1	K28	CUL5_HUMAN Cullin-5 OS=Homo sapiens GN=CUL5	rk_1	11996	55.0626	692.616	4	4.52273	4.52273	0	662.113	4	GSLQFEDKWDFMRPIVLKLLR	XL:A-Alkene@28	-0.6587	28.9	0.05	FALSE	FALSE	rk_1	rk_1:K28	171	5	28.90,sp|rk_1|rk_1,28	1	DSSO 14N
Dead-End	VE20160714-25-results_cleaned	VE20160714-25-results	rk_1	K28	CUL5_HUMAN Cullin-5 OS=Homo sapiens GN=CUL5	rk_1	12069	55.3261	696.614	4	2.81465	2.81465	0	666.111	4	GSLQFEDKWDFMRPIVLKLLR	Oxidation@22;XL:A-Alkene@28	-0.461598	33.6	0.011	FALSE	FALSE	rk_1	rk_1:K28	171	5	33.60,sp|rk_1|rk_1,28	1	DSSO 14N
Dead-End	VE20160714-25-results_cleaned	VE20160714-25-results	rk_1	K28	CUL5_HUMAN Cullin-5 OS=Homo sapiens GN=CUL5	rk_1	12088	55.4033	692.616	4	4.16972	4.16972	0	662.113	4	GSLQFEDKWDFMRPIVLKLLR	XL:A-Alkene@28	-0.809731	44	0.00012	FALSE	FALSE	rk_1	rk_1:K28	171	5	44.00,sp|rk_1|rk_1,28	1	DSSO 14N
Dead-End	VE20160714-25-results_cleaned	VE20160714-25-results	rk_1	K28	CUL5_HUMAN Cullin-5 OS=Homo sapiens GN=CUL5	rk_1	12198	55.8304	692.616	4	3.55196	3.55196	0	662.113	4	GSLQFEDKWDFMRPIVLKLLR	XL:A-Alkene@28	-0.809731	24.1	0.19	FALSE	FALSE	rk_1	rk_1:K28	171	5	24.10,sp|rk_1|rk_1,28	1	DSSO 14N
Dead-End	VE20160714-26-results_cleaned	VE20160714-26-results	rk_1	K28	CUL5_HUMAN Cullin-5 OS=Homo sapiens GN=CUL5	rk_1	11013	48.9602	696.612	4	0.533302	0.533302	0	666.112	4	GSLQFEDKWDFMRPIVLKLLR	Oxidation@22;XL:A-Alkene@28	-0.911973	24.8	0.11	FALSE	FALSE	rk_1	rk_1:K28	171	5	24.80,sp|rk_1|rk_1,28	1	DSSO 14N
Dead-End	VE20160714-26-results_cleaned	VE20160714-26-results	rk_1	K28	CUL5_HUMAN Cullin-5 OS=Homo sapiens GN=CUL5	rk_1	11957	52.1202	753.15	4	2.95777	2.95777	0	722.649	4	NKGSLQFEDKWDFMRPIVLKLLR	XL:A-Alkene@28	-2.44034	36.4	0.0039	FALSE	FALSE	rk_1	rk_1:K28	171	5	36.40,sp|rk_1|rk_1,28	1	DSSO 14N
Dead-End	VE20160714-26-results_cleaned	VE20160714-26-results	rk_1	K28	CUL5_HUMAN Cullin-5 OS=Homo sapiens GN=CUL5	rk_1	11962	52.1354	602.721	5	2.75048	2.75048	0	578.319	5	NKGSLQFEDKWDFMRPIVLKLLR	XL:A-Alkene@28	-0.787653	31.8	0.08	FALSE	FALSE	rk_1	rk_1:K28	171	5	31.80,sp|rk_1|rk_1,28	1	DSSO 14N
Dead-End	VE20160714-26-results_cleaned	VE20160714-26-results	rk_1	K28	CUL5_HUMAN Cullin-5 OS=Homo sapiens GN=CUL5	rk_1	12800	55.0929	692.616	4	4.34623	4.34623	0	662.113	4	GSLQFEDKWDFMRPIVLKLLR	XL:A-Alkene@28	-1.41386	33.9	0.016	FALSE	FALSE	rk_1	rk_1:K28	171	5	33.90,sp|rk_1|rk_1,28	1	DSSO 14N
Dead-End	VE20160714-26-results_cleaned	VE20160714-26-results	rk_1	K28	CUL5_HUMAN Cullin-5 OS=Homo sapiens GN=CUL5	rk_1	12896	55.4322	692.614	4	1.08093	1.08093	0	662.112	4	GSLQFEDKWDFMRPIVLKLLR	XL:A-Alkene@28	-0.356636	31	0.09	FALSE	FALSE	rk_1	rk_1:K28	171	5	31.00,sp|rk_1|rk_1,28	1	DSSO 14N
Dead-End	VE20160714-26-results_cleaned	VE20160714-26-results	rk_1	K28	CUL5_HUMAN Cullin-5 OS=Homo sapiens GN=CUL5	rk_1	13253	56.7236	692.614	4	1.16918	1.16918	0	662.113	4	GSLQFEDKWDFMRPIVLKLLR	XL:A-Alkene@28	-0.6587	23.1	0.03	FALSE	FALSE	rk_1	rk_1:K28	171	5	23.10,sp|rk_1|rk_1,28	1	DSSO 14N
[truncated: 5,684 more rows]
