# Supplementary material for: Characterization of an A3G-VifHIV-1-CRL5-CBFβ Structure Using a Cross-linking Mass Spectrometry Pipeline for Integrative Modeling of Host–Pathogen Complexes
Source: Mol Cell Proteomics. 2021 Aug 11;20:100132. doi: 10.1016/j.mcpro.2021.100132 (PMC8459920; doi:10.1016/j.mcpro.2021.100132)
Supplement: Supplemental Table S6 [file mmc13.xlsx]

## Sheet: SI 5
Protein	Residue	Inter-subunit	Intra-subunit	Dead-ends	Totals
APOBEC3G (A3G)	1	20	6	8	34
	2	28	61	3	92
	40	0	0	13	13
	42	0	0	13	13
	52	22	27	20	69
	63	9	104	125	238
	76	11	132	0	143
	79	1	18	0	19
	99	0	2	0	2
	113	0	8	0	8
	141	0	99	0	99
	150	0	89	5	94
	163	0	0	0	0
	180	0	0	0	0
	249	3	38	773	814
	270	0	0	0	0
	297	0	3	0	3
	301	3	12	0	15
	303	0	11	0	11
	334	0	0	1	1
	344	0	0	11	11
	Total	97	610	972	1679
CBFβ	1	0	0	0	0
	11	1029	8	7	1044
	20	3	0	79	82
	28	13	7	34	54
	94	0	2	2	4
	98	0	0	0	0
	111	0	1	0	1
	177	0	0	0	0
	178	0	0	0	0
	Total	1045	18	122	1185
Cullin-5 (CUL5)	1	0	0	0	0
	8	0	0	2	2
	10	6	0	70	76
	18	0	0	11	11
	28	0	0	174	174
	37	0	0	5	5
	56	65	0	50	115
	60	0	0	3	3
	66	0	7	55	62
	74	0	2	158	160
	91	0	233	240	473
	99	0	29	0	29
	109	2	1	1	4
	121	0	0	6	6
	126	241	11	45	297
	127	1190	149	63	1402
	137	0	15	1	16
	152	0	524	80	604
	161	3	220	142	365
	194	0	183	21	204
	204	0	558	16	574
	232	0	244	37	281
	237	0	167	171	338
	239	0	94	272	366
	243	1	514	209	724
	274	0	0	3	3
	286	3	1	80	84
	292	0	8	59	67
	302	0	0	0	0
	312	0	0	0	0
	339	0	0	0	0
	353	1	32	17	50
	356	6	59	16	81
	371	9	67	62	138
	374	0	103	192	295
	384	0	115	8	123
	390	2	48	60	110
	392	6	33	72	111
	397	0	95	40	135
	403	0	94	11	105
	418	4	45	2	51
	423	0	279	156	435
	424	0	59	61	120
	433	0	13	0	13
	435	0	10	0	10
	442	0	64	65	129
	447	0	31	4	35
	455	16	57	53	126
	492	1	57	0	58
	501	0	0	14	14
	511	0	1	14	15
	515	2	118	146	266
	518	12	35	70	117
	529	0	0	0	0
	542	8	27	0	35
	563	0	1	6	7
	564	5	159	6	170
	570	0	24	8	32
	585	0	0	1	1
	613	0	0	46	46
	620	0	0	87	87
	642	0	83	3	86
	644	0	41	9	50
	658	0	0	3	3
	676	0	10	31	41
	679	0	9	0	9
	682	0	9	20	29
	685	42	176	3	221
	724	0	2	9	11
	727	0	2	2	4
	728	0	0	1	1
	743	0	7	2	9
	750	0	93	2	95
	751	0	18	16	34
	754	0	90	8	98
	764	95	6	4	105
	Total	1720	5132	3304	10156
EloB	1	25	93	0	118
	11	19	0	380	399
	19	468	84	457	1009
	28	22	8	4	34
	36	55	0	68	123
	46	0	0	18	18
	55	0	0	14	14
	104	0	0	0	0
	128	0	0	0	0
	Total	589	185	941	1715
EloC	1	0	0	0	0
	6	0	0	0	0
	20	58	0	0	58
	32	468	0	42	510
	43	363	27	8	398
	72	2	0	0	2
	80	726	26	0	752
	Total	1617	53	50	1720
Rbx2	1	0	0	0	0
	23	9	1	0	10
	28	5	0	0	5
	33	42	0	0	42
	34	4	1	0	5
	69	0	0	6	6
	94	129	20	3	152
	113	0	0	0	0
	Total	189	22	9	220
Vif	1	4	4	4	12
	26	0	77	236	313
	33	15	217	30	262
	34	0	32	3	35
	36	58	269	58	385
	50	1	10	805	816
	122	72	0	2	74
	141	3	0	15	18
	157	6	37	47	90
	158	19	161	107	287
	160	22	202	108	332
	168	2	378	11	391
	Total	202	1387	1426	3015
