# Supplementary material for: Characterization of an A3G-VifHIV-1-CRL5-CBFβ Structure Using a Cross-linking Mass Spectrometry Pipeline for Integrative Modeling of Host–Pathogen Complexes
Source: Mol Cell Proteomics. 2021 Aug 11;20:100132. doi: 10.1016/j.mcpro.2021.100132 (PMC8459920; doi:10.1016/j.mcpro.2021.100132)
Supplement: Supplemental Table S9 [file mmc16.xlsx]

## Sheet: A3G_new
Structure Information										Residue Information										References																									Contacts Probability with different genetics
Sequence Info					Model		2ᵒ Structure [PMID:25461536]			Positive Selection			Modifications		Mutation Summary					RNA Binding, Dimerization, & Virion Packaging												Vif Binding, Vif Resistance													All	A3G 126-132, Vif 40-45	A3G 126-132	Vif 40-45	Vif 69-72
prot	ch	Res Num	Amino Acid	Res	prob	Type	Type	Number	A3 Homology	Sawyer et al, 2004	Ortiz et al, 2006	Compton and Emerman, 2013	Phos	UB	Introduced Residue	Deaminase/DNA/RNA	Dimerization	Vif	Virus	Bach,2008,Retrovirology; [PMID: 18597676]	Bulliard, 2009, Journal of Virology; [PMID: 19776130]	Fukuda, 2019, Frontiers in cellular and infection microbiology; [PMID: 31165049]	Huthoff and Malim, 2007, Journal of Virology; [PMID: 17267497]	Huthoff, 2009,PLoS Pathogens; [PMID: 19266078]	Lavens,2010,Nucleic acid research; [PMID: 20015971]	Lu, 2015, Journal of Biological Chemistry; [PMID: 25542899]	Morse,2017,Nature communications; [PMID: 28928403]	Rathore,2013,journal of molecular biology; [PMID:23938202]	Zhai,2017,Acta Pharm Sin B; [PMID: 28924551]	Zhang,2010,Journal of Virology; [PMID: 20926562]	Ziegler,2018,PLoS One; [PMID: 29596531]	Fang, 2007, Virology; [PMID: 17049578]	Kobayashi,2005,The Journal of Biological chemistry; [PMID: 15781449]	Kouno, 2015,Nature Structural & Molecular Biology; [PMID: 25984970]	Lavens,2010,Nucleic acid research; [PMID: 20015971]	Letko,2013,Journal of Virology; [PMID: 23986590]	Letko,2015,Cell Rep; [PMID: 26628364]	Reingewertz, 2013, Bioorganic and Medicinal Chemistry; [PMID: 23545135]	Russell, 2007, Journal of Virology; [PMID: 17522216]	Santa-Marta,2005,The Journal of Biological Chemistry; [PMID:15611076]	Schrofelbauer, 2004, PNAS; [PMID: 14978281]	Schrofelbauer, 2006, Journal of Virology; [PMID:16731937]	Xu, 2004, PNAS; [PMID: 15054139]
A3G	G	1	M	M1	0.7	-	--	--							Δ	--	--	--	--															sNTD: ΔM1-R11											0.7	0.6	0.5	0.9	0.9
A3G	G	2	K	K2	0.7	-	--	--							Δ	--	--	--	--															sNTD: ΔM1-R11											0.7	0.5	0.4	0.9	0.9
A3G	G	3	P	P3	0.3	-	--	--							Δ	--	--	--	--															sNTD: ΔM1-R11											0.3	0.2	0.1	0.9	0.9
A3G	G	4	H	H4	0.1	-	--	--							Δ	--	--	--	--															sNTD: ΔM1-R11											0.1	0	0	0.8	0.9
A3G	G	5	F	F5	0	-	--	--		*					Δ	--	--	--	--															sNTD: ΔM1-R11											0	0	0	0.7	0.9
A3G	G	6	R	R6	0	B	--	--							Δ	--	--	--	--															sNTD: ΔM1-R11											0	0	0	0.9	0.9
A3G	G	7	N	N7	0	T	--	--							Δ	--	--	--	--															sNTD: ΔM1-R11											0	0	0	0.8	0.9
A3G	G	8	T	T8	0	T	--	--		*	*				Δ	--	--	--	--															sNTD: ΔM1-R11											0	0	0	0.9	0.9
A3G	G	9	V	V9	0	S	--	--							A,Δ	--	No Effect	No Effect	--						No Effect									sNTD: ΔM1-R11	No Effect										0	0	0	0.9	0.9
A3G	G	10	E	E10	0	-	--	--							Δ	--	--	--	--															sNTD: ΔM1-R11											0	0	0	0.9	0.9
A3G	G	11	R	R11	0	-	--	--	NTD		*	*			S,Δ	--	No Effect	No Effect	--						No Effect									sNTD: ΔM1-R11	No Effect										0	0	0	0.9	0.9
A3G	G	12	M	M12	0.1	B	--	--	YES						--	--	--	--	--						Decrease dimerization										Decrease Vif binding										0.1	0	0.1	0.9	0.9
A3G	G	13	Y	Y13	0.1	-	--	--	--	*		*			A,D	--	--	--	--															sNTD: Y13D											0.1	0	0.1	0.9	0.9
A3G	G	14	R	R14	0.1	H	α	α1	NTD	*		*			S,P	--	No Effect	No Effect	--						No Effect									sNTD: R14P	No Effect										0.1	0	0.1	0.9	0.9
A3G	G	15	D	D15	0.3	H	α	α1				*			--	--	--	--	--																										0.3	0.1	0.1	0.9	0.9
A3G	G	16	T	T16	0.4	H	α	α1							--	--	--	--	--																			A3G_16-30 peptide binds to Vif-CTD							0.4	0.3	0.2	0.9	0.9
A3G	G	17	F	F17	0.5	H	α	α1	YES						L	--	--	--	--																			A3G_16-30 peptide binds to Vif-CTD							0.5	0.3	0.1	0.9	0.9
A3G	G	18	S	S18	0.5	H	α	α1				*			--	--	--	--	--																			A3G_16-30 peptide binds to Vif-CTD							0.5	0.4	0.1	0.9	0.8
A3G	G	19	Y	Y19	0.6	H	α	α1							A	--	No Effect	Effect; Vif interaction	--						No Effect Alone; Effect when combined with Y22A									Y19A; Decreases Vif binding of sNTD	No Effect Alone; Effect when combined with Y22A			A3G_16-30 peptide binds to Vif-CTD							0.6	0.7	0.2	0.9	0.9
A3G	G	20	N	N20	0.8	H	α	α1							A	--	No Effect	No Effect	--						No Effect										No Effect			A3G_16-30 peptide binds to Vif-CTD							0.8	0.8	0.3	0.9	0.9
A3G	G	21	F	F21	0.7	T	α	α1	YES						L	--	--	--	--		Poor expression (F21L)																	A3G_16-30 peptide binds to Vif-CTD							0.7	0.8	0.1	0.9	0.9
A3G	G	22	Y	Y22	0.6	-	Loop	L1							E,N	No Effect; RNA	Effect Dimerization	Effect; Vif interaction	--			No Effect			Decrease Dimerization									sNTD: Y22N	Decrease Vif Binding			A3G_16-30 peptide binds to Vif-CTD							0.6	0.8	0.2	0.9	0.8
A3G	G	23	N	N23	0.6	-	Loop	L1	YES						--	--	--	--	--																			A3G_16-30 peptide binds to Vif-CTD							0.6	0.9	0.3	0.8	0.8
A3G	G	24	R	R24	0.6	-	Loop	L1							A,S	RNA binding	Effect Dimerization	Effect; Vif interaction	Effect; Packaging			RNA: predicted; R24A loss in RNA binding, virion incorporation		Packaging and dimerization and RNA biC27:Z33	Decrease Dimerization										Decrease Vif Binding			A3G_16-30 peptide binds to Vif-CTD							0.6	0.9	0.5	0.8	0.8
A3G	G	25	P	P25	0.7	S	Loop	L1							--	--	--	--	--																			A3G_16-30 peptide binds to Vif-CTD							0.7	0.9	0.7	0.6	0.7
A3G	G	26	I	I26	0.8	S	Loop	L1	NTD						A	RNA binding	--	Effect; Vif interaction	Effect; Packaging			RNA: predicted; I26A disrupt virion packaging												I26A; Decreases Vif Binding of sNTD				A3G_16-30 peptide binds to Vif-CTD							0.8	0.9	0.8	0.6	0.8
A3G	G	27	L	L27	0.9	-	Loop	L1							A	--	Effect Dimerization	Effect; Vif interaction	--						Decrease Dimerization (L27S+S28A)									L27A; Decreases Vif Binding of sNTD	Decrease Vif Binding (L27S+S28A)			A3G_16-30 peptide binds to Vif-CTD							0.9	0.9	0.7	0.9	0.9
A3G	G	28	S	S28	0.9	-	Loop	L1							A	RNA binding	Effect Dimerization	Effect; Vif interaction	Effect; Packaging		RNA binding; Dimerization	RNA: predicted; S28A disrupt virion packaging			Decrease Dimerization (L27S+S28A)										Decrease Vif Binding (L27S+S28A)			A3G_16-30 peptide binds to Vif-CTD							0.9	0.9	0.7	0.9	0.9
A3G	G	29	R	R29	0.9	S	Loop	L1		*		*			A,E	No Effect; RNA	Effect Dimerization	Effect; Vif interaction	--			No Effect on RNA binding; RNA: predicted			Decrease Dimerization (RR29-30SS)										Decrease Vif Binding (RR29-30SS)			A3G_16-30 peptide binds to Vif-CTD							0.9	0.9	0.7	0.9	0.9
A3G	G	30	R	R30	0.9	-	Loop	L1	YES						A,E	RNA binding	Effect Dimerization	Effect; Vif interaction	Effect; Packaging		Poor expression (R30E)	RNA: predicted; R30A disrupt virion packaging		Packaging and dimerization and RNA binding	Decrease Dimerization (RR29-30SS)										Decrease Vif Binding (RR29-30SS)			A3G_16-30 peptide binds to Vif-CTD							0.9	0.9	0.7	0.9	0.9
A3G	G	31	N	N31	0.9	-	Loop	L1							--	--	--	--	--						No Effect										No Effect			A3G_31-45 peptide binds to Vif-CTD and FL							0.9	0.9	0.8	0.9	0.9
A3G	G	32	T	T32	0.9	E	Loop	L1					pT		Q,A	--	No Effect	Effect; Vif interaction	--						No Effect										Increase Binding (T32Q)			A3G_31-45 peptide binds to Vif-CTD and FL							0.9	0.9	0.7	0.9	0.9
A3G	G	33	V	V33	0.9	E	Loop	L1							A	--	--	Effect; Vif interaction	--															V33A; Slightly decreases Vif Binding of sNTD				A3G_31-45 peptide binds to Vif-CTD and FL							0.9	0.9	0.8	0.9	0.9
A3G	G	34	W	W34	0.9	E	β	β1							A	--	No Effect	Contraversial	--						No Effect									W34A; Decreases Vif Binding of sNTD	No Effect			A3G_31-45 peptide binds to Vif-CTD and FL							0.9	0.8	0.6	0.9	0.9
A3G	G	35	L	L35	0.8	E	β	β1	YES						--	--	--	--	--																			A3G_31-45 peptide binds to Vif-CTD and FL							0.8	0.7	0.6	0.9	0.9
A3G	G	36	C	C36	0.5	E	β	β1	YES						--	--	--	--	--																			A3G_31-45 peptide binds to Vif-CTD and FL							0.5	0	0	0.9	0.9
A3G	G	37	Y	Y37	0.2	E	β	β1							A	--	--	--	--																			A3G_31-45 peptide binds to Vif-CTD and FL							0.2	0	0	0.9	0.9
A3G	G	38	E	E38	0	E	β	β1							--	--	--	--	--																			A3G_31-45 peptide binds to Vif-CTD and FL; A3G_38-52 peptide binds to Vif-CTD and FL							0	0	0	0.8	0.9
A3G	G	39	V	V39	0.1	E	β	β1							--	--	--	--	--																			A3G_31-45 peptide binds to Vif-CTD and FL; A3G_38-52 peptide binds to Vif-CTD and FL							0.1	0	0	0.6	0.8
A3G	G	40	K	K40	0	E	β	β1	NTD						A	--	--	--	--																			A3G_31-45 peptide binds to Vif-CTD and FL; A3G_38-52 peptide binds to Vif-CTD and FL							0	0	0	0.3	0.6
A3G	G	41	T	T41	0	-	β	β1							--	--	--	--	--																			A3G_31-45 peptide binds to Vif-CTD and FL; A3G_38-52 peptide binds to Vif-CTD and FL							0	0	0	0.1	0.3
A3G	G	42	K	K42	0	S	β	β1							--	--	--	--	--																			A3G_31-45 peptide binds to Vif-CTD and FL; A3G_38-52 peptide binds to Vif-CTD and FL							0	0	0	0	0.1
A3G	G	43	G	G43	0	S	Loop	L2							--	--	--	--	--																			A3G_31-45 peptide binds to Vif-CTD and FL; A3G_38-52 peptide binds to Vif-CTD and FL							0	0	0	0	0
A3G	G	44	P	P44	0	S	Loop	L2							--	--	--	--	--																			A3G_31-45 peptide binds to Vif-CTD and FL; A3G_38-52 peptide binds to Vif-CTD and FL							0	0	0	0	0.1
A3G	G	45	S	S45	0	S	β	β2							A	--	--	--	--																			A3G_31-45 peptide binds to Vif-CTD and FL; A3G_38-52 peptide binds to Vif-CTD and FL							0	0	0	0	0.1
A3G	G	46	R	R46	0	S	β	β2				*			--	--	--	--	--																			A3G_38-52 peptide binds to Vif-CTD and FL							0	0	0	0	0.3
A3G	G	47	P	P47	0	-	β	β2							--	--	--	--	--																			A3G_38-52 peptide binds to Vif-CTD and FL							0	0	0	0	0.5
A3G	G	48	P	P48	0	E	β	β2							--	--	--	--	--																			A3G_38-52 peptide binds to Vif-CTD and FL							0	0	0	0.2	0.8
A3G	G	49	L	L49	0	E	β	β2							A	--	--	--	--																			A3G_38-52 peptide binds to Vif-CTD and FL							0	0	0	0.5	0.8
A3G	G	50	D	D50	0	E	β	β2							--	--	--	--	--																			A3G_38-52 peptide binds to Vif-CTD and FL							0	0	0	0.9	0.9
A3G	G	51	A	A51	0	E	β	β2							--	--	--	--	--																			A3G_38-52 peptide binds to Vif-CTD and FL							0	0	0	0.9	0.9
A3G	G	52	K	K52	0.1	E	β	β2'							--	--	--	--	--																			A3G_38-52 peptide binds to Vif-CTD and FL							0.1	0	0	0.9	0.9
A3G	G	53	I	I53	0.3	E	β	β2'							A	--	--	Slight Effect; Vif interaction	--															I53A; Slightly decreases Vif binding of sNTD				A3G_53-67 peptide binds to Vif FL							0.3	0	0	0.9	0.9
A3G	G	54	F	F54	0.6	E	β	β2'							A	--	--	Slight Effect; Vif interaction	--															F54A; Slightly decreases Vif binding of sNTD				A3G_53-67 peptide binds to Vif FL							0.6	0.8	0.6	0.9	0.9
A3G	G	55	R	R55	0.9	E	β	β2'				*			A	--	No Effect	No Effect	--						No Effect										No Effect			A3G_53-67 peptide binds to Vif FL							0.9	0.9	0.7	0.9	0.9
A3G	G	56	G	G56	0.9	E	Loop	L3	NTD						--	--	--	--	--																			A3G_53-67 peptide binds to Vif FL							0.9	0.9	0.8	0.9	0.9
A3G	G	57	Q	Q57	0.9	E	Loop	L3							--	--	--	--	--																			A3G_53-67 peptide binds to Vif FL							0.9	0.9	0.9	0.9	0.9
A3G	G	58	V	V58	0.9	S	Loop	L3							A	--	--	Effect; Vif interaction	--															V58A; Decreases Vif binding of sNTD				A3G_53-67 peptide binds to Vif FL							0.9	0.9	0.9	0.9	0.9
A3G	G	59	Y	Y59	0.9	S	Loop	L3		*		*			A	--	--	Effect; Vif interaction	--															Y59A; Decreases Vif binding of sNTD				A3G_53-67 peptide binds to Vif FL							0.9	0.9	0.9	0.9	0.9
A3G	G	60	S	S60	0.9	T	Loop	L3							--	--	--	--	--																			A3G_53-67 peptide binds to Vif FL							0.9	0.9	0.9	0.9	0.9
A3G	G	61	E	E61	0.9	T	Loop	L3		*	*				D,A	Deaminase Acitivity	--	--	--							Deaminase activity								sNTD: L62D				A3G_53-67 peptide binds to Vif FL							0.9	0.9	0.9	0.9	0.9
A3G	G	62	L	L62	0.9	S	Loop	L3							A	--	--	--	--																			A3G_53-67 peptide binds to Vif FL							0.9	0.9	0.9	0.9	0.9
A3G	G	63	K	K63	0.9	T	Loop	L3						K-UB	E	--	No Effect	No Effect	--						No Effect										No Effect			A3G_53-67 peptide binds to Vif FL							0.9	0.9	0.9	0.9	0.9
A3G	G	64	Y	Y64	0.9	T	Loop	L3							A	--	--	No Effect	--															Y64A; No effect on sNTD binding to Vif				A3G_53-67 peptide binds to Vif FL							0.9	0.9	0.9	0.9	0.9
A3G	G	65	H	H65	0.9	S	Loop	L3	YES						R,G	Deaminase Acitivity	--	--	Effect; Packaging	Packaging	Deaminase activity					Deaminase activity												A3G_53-67 peptide binds to Vif FL							0.9	0.9	0.9	0.9	0.9
A3G	G	66	P	P66	0.9	S	α	α2	NO - Buf conserved in all other A3 domains						--	--	--	--	--																			A3G_53-67 peptide binds to Vif FL							0.9	0.9	0.9	0.9	0.9
A3G	G	67	E	E67	0.9	H	α	α2	YES-catalytic residue in other A3 domains						Q	Deaminase Acitivity	--	--	--		Deaminase activity																	A3G_53-67 peptide binds to Vif FL							0.9	0.9	0.9	0.9	0.9
A3G	G	68	M	M68	0.9	H	α	α2	NTD						--	--	--	--	--																										0.9	0.9	0.9	0.9	0.9
A3G	G	69	R	R69	0.9	H	α	α2			*				--	--	--	--	--																										0.9	0.9	0.9	0.9	0.9
A3G	G	70	F	F70	0.7	H	α	α2	YES						L,A	Deaminase Acitivity	--	--	--		Deaminase activity					Deaminase activity																			0.7	0.9	0.9	0.9	0.9
A3G	G	71	F	F71	0.7	H	α	α2							L	--	--	--	--															sNTD: F71L											0.7	0.8	0.9	0.9	0.9
A3G	G	72	H	H72	0.7	H	α	α2			*				S	--	--	--	--															sNTD: H72S											0.7	0.8	0.8	0.9	0.9
A3G	G	73	W	W73	0.5	H	α	α2							L	--	--	--	--															sNTD: W73L											0.5	0.5	0.4	0.9	0.9
A3G	G	74	F	F74	0.4	H	α	α2							L,V	--	--	--	--															sNTD: F74V											0.4	0.3	0.3	0.9	0.9
A3G	G	75	S	S75	0.4	H	α	α2				*			--	--	--	--	--																										0.4	0.3	0.3	0.9	0.9
A3G	G	76	K	K76	0.4	H	α	α2			*				--	--	--	--	--																										0.4	0.2	0.1	0.9	0.9
A3G	G	77	W	W77	0.3	H	α	α2			*				--	--	--	--	--																										0.3	0.1	0.1	0.9	0.9
A3G	G	78	R	R78	0.3	H	Loop	L4							Δ	--	--	--	--															sNTD: ΔR78											0.3	0.1	0.1	0.9	0.8
A3G	G	79	K	K79	0.3	H	Loop	L4							--	--	--	--	--																										0.3	0.1	0.1	0.9	0.9
A3G	G	80	L	L80	0.3	T	Loop	L4	YES						--	--	--	--	--																										0.3	0	0	0.9	0.9
A3G	G	81	H	H81	0.3	S	Loop	L4							--	--	--	--	--																										0.3	0	0	0.7	0.8
A3G	G	82	R	R82	0.2	-	Loop	L4			*				--	--	--	--	--																										0.2	0	0	0.5	0.6
A3G	G	83	D	D83	0.2	-	Loop	L4							--	--	--	--	--																										0.2	0	0	0.3	0.4
A3G	G	84	Q	Q84	0.2	-	Loop	L4							--	--	--	--	--																										0.2	0	0	0.2	0.2
A3G	G	85	E	E85	0.1	-	Loop	L4			*				Q	--	--	--	--		Poor Expression (E85Q)																								0.1	0	0	0.1	0.1
A3G	G	86	Y	Y86	0.2	-	β	β3							A	RNA: predicted	--	--	--			RNA: predicted																							0.2	0	0	0.3	0.3
A3G	G	87	E	E87	0.1	E	β	β3							--	--	--	--	--																										0.1	0	0	0.2	0.3
A3G	G	88	V	V88	0.1	E	β	β3							--	--	--	--	--																										0.1	0	0	0.5	0.5
A3G	G	89	T	T89	0	E	β	β3	YES						--	--	--	--	--																										0	0	0	0.5	0.6
A3G	G	90	W	W90	0.6	E	β	β3							L	--	--	--	--																										0.6	0.1	0.2	0.9	0.7
A3G	G	91	Y	Y91	0.7	E	β	β3							A	RNA binding; Deaminase activity	--	--	Effect; Packaging	Packaging	Deaminase activity									7SL RNA Binding															0.7	0.3	0.1	0.9	0.7
A3G	G	92	I	I92	0.9	E	β	β3							V	--	--	--	--																										0.9	0.8	0.5	0.9	0.8
A3G	G	93	S	S93	0.9	S	Loop	L5	YES						A	--	--	--	--																										0.9	0.9	0.4	0.9	0.9
A3G	G	94	W	W94	0.9	S	Loop	L5	YES						L,A	RNA binding	Effect Dimerization	Effect; Vif interaction	Effect; Packaging	Packaging	RNA binding; Dimerization; packaging and antiviral activity	RNA: predicted			Decrease Dimerization	Deaminase activity									Decrease Vif Binding										0.9	0.9	0.9	0.9	0.9
A3G	G	95	S	S95	0.9	-	Loop	L5							--	--	--	--	--																										0.9	0.9	0.9	0.9	0.7
A3G	G	96	P	P96	0.9	-	Loop	L5	YES						L	--	--	--	--		Poor Expression (P96L)																								0.9	0.9	0.9	0.9	0.7
A3G	G	97	C	C97	0.9	-	Loop	L5	YES						S	Deaminase Acitivity	--	--	Effect; Packaging	Packaging	Deaminase activity																								0.9	0.9	0.9	0.8	0.5
A3G	G	98	T	T98	0.9	H	α	α3			*				A	--	No Effect	No Effect	--						No Effect										No Effect			A3G_98-112 peptide binds to Vif-CTD and FL							0.9	0.9	0.9	0.3	0.2
A3G	G	99	K	K99	0.9	H	α	α3			*				D,E	--	No Effect	Effect; Vif interaction	--						No Effect										K99D Increase Binding			A3G_98-112 peptide binds to Vif-CTD and FL							0.9	0.9	0.9	0.6	0.6
A3G	G	100	C	C100	0.9	H	α	α3	YES						S	--	--	--	--		Poor Expression (C100S)																	A3G_98-112 peptide binds to Vif-CTD and FL							0.9	0.9	0.9	0.8	0.8
A3G	G	101	T	T101	0.9	H	α	α3			*				A	--	--	--	--															sNTD: T101A				A3G_98-112 peptide binds to Vif-CTD and FL							0.9	0.9	0.9	0.4	0.2
A3G	G	102	R	R102	0.9	H	α	α3		*	*				E	--	Effect Dimerization	Contraversial	--						Decrease Dimerization									R102G/D104E/M104V/A105R/T106A; No effect on Vif binding for sNTD	Decrease Vif Binding			A3G_98-112 peptide binds to Vif-CTD and FL							0.9	0.9	0.9	0.3	0.2
A3G	G	103	D	D103	0.9	H	α	α3							--	--	--	--	--						No Effect										No Effect			A3G_98-112 peptide binds to Vif-CTD and FL							0.9	0.9	0.9	0.8	0.6
A3G	G	104	M	M104	0.7	H	α	α3							A	--	--	--	--																			A3G_98-112 peptide binds to Vif-CTD and FL							0.7	0.9	0.9	0.7	0.4
A3G	G	105	A	A105	0.7	H	α	α3							--	--	--	--	--																			A3G_98-112 peptide binds to Vif-CTD and FL							0.7	0.8	0.9	0.1	0
A3G	G	106	T	T106	0.6	H	α	α3							A	--	No Effect	No Effect	--						No Effect										No Effect			A3G_98-112 peptide binds to Vif-CTD and FL							0.6	0.8	0.9	0.4	0.1
A3G	G	107	F	F107	0.6	H	α	α3	YES						L	--	No Effect	No Effect	--						No Effect										No Effect			A3G_98-112 peptide binds to Vif-CTD and FL							0.6	0.8	0.9	0.8	0.4
A3G	G	108	L	L108	0.4	H	α	α3							A	--	--	--	--		Poor Expression (L108A)																	A3G_98-112 peptide binds to Vif-CTD and FL							0.4	0.6	0.7	0.4	0.1
A3G	G	109	A	A109	0.4	H	α	α3							Q	--	--	--	--															sNTD: A109Q				A3G_98-112 peptide binds to Vif-CTD and FL							0.4	0.5	0.7	0.1	0
A3G	G	110	E	E110	0.4	H	α	α3							P,K	--	No Effect	No Effect	--						No Effect									sNTD: D110P	No Effect			A3G_98-112 peptide binds to Vif-CTD and FL							0.4	0.4	0.6	0.4	0.2
A3G	G	111	D	D111	0.4	-	Loop	L6							T	--	Effect Dimerization	--	--						Decrease Dimerization									sNTD: P111T	Decrease Vif Binding			A3G_98-112 peptide binds to Vif-CTD and FL							0.4	0.2	0.3	0.4	0.2
A3G	G	112	P	P112	0.3	T	Loop	L6	NTD						H	--	--	--	--															sNTD: K112H				A3G_98-112 peptide binds to Vif-CTD and FL							0.3	0.1	0.2	0	0
A3G	G	113	K	K113	0.3	T	Loop	L6							--	--	--	--	--																										0.3	0	0.1	0.1	0.1
A3G	G	114	V	V114	0.3	-	β	β4	YES						--	--	--	--	--																										0.3	0	0.1	0.3	0.1
A3G	G	115	T	T115	0.3	E	β	β4	NTD						--	--	--	--	--																										0.3	0	0.1	0	0.1
A3G	G	116	L	L116	0.3	E	β	β4	YES						A	--	--	--	--		Poor Expression (L116A)																								0.3	0.1	0.1	0.1	0.2
A3G	G	117	T	T117	0.2	E	β	β4							A	--	--	--	--																										0.2	0	0	0.1	0.2
A3G	G	118	I	I118	0.6	E	β	β4	YES						A	Deaminase Acitivity	--	--	--		Deaminase activity																								0.6	0.2	0.3	0.6	0.3
A3G	G	119	F	F119	0.7	E	β	β4							A,L,S,Y	--	Effect Dimerization	No Effect	Effect; Packaging				Mutation impairs antiviral activity and disrupts packaging; No effect of Vif																						0.7	0.5	0.1	0.8	0.4
A3G	G	120	V	V120	0.9	E	β	β4							A	--	--	--	No Effect				No Effect																						0.9	0.9	0.4	0.9	0.6
A3G	G	121	A	A121	0.8	S	Loop	L7	YES						--	--	--	--	--																										0.8	0.9	0.2	0.9	0.7
A3G	G	122	R	R122	0.9	S	Loop	L7	YES						A	RNA binding; Deaminase Acitivity	Effect Dimerization	Effect; Vif interaction	Effect; Packaging	Packaging	Deaminase activity	RNA: predicted; R122A loss in RNA binding and RNA-mediated dimerization, virion incorporation, antiviral activity, vif resistance	Mutation impairs antiviral activity and disrupts packaging		Decrease Dimerization	Deaminase activity				7SL RNA Binding					Decrease Vif Binding										0.9	0.9	0.7	0.9	0.8
A3G	G	123	L	L123	0.9	-	Loop	L7							A	RNA Binding	Effect Dimerization	Effect; Vif interaction	No Effect		Poor Expression (L123A)		No Effect		Decrease Dimerization					7SL RNA Binding					Decrease Vif Binding										0.9	0.9	0.9	0.8	0.7
A3G	G	124	Y	Y124	0.9	T	Loop	L7	YES						A,L,F	RNA Binding; Deaminase Acitivity	Effect Dimerization	Effect; Vif interaction	Effect; Packaging	Packaging	RNA binding; Dimerization	RNA: predicted; Y124A disrupts virion incorporation	Mutation impairs antiviral activity and disrupts packaging	RNA binding and dimerization and virion packaging and loss in antiviral function	Decrease Dimerization	Deaminase activity			Dimerization	7SL RNA Binding				Y124A; Decrease Vif bindng to sNTD	No effect alone; Effect (Decrease Vif Binding) only when combined with other mutants										0.9	0.9	0.9	0.9	0.8
A3G	G	125	Y	Y125	0.9	T	Loop	L7							A,R	RNA Binding	Effect Dimerization	Effect; Vif interaction	Effect; Packaging		RNA binding; Dimerization		Mutation impairs antiviral activity (slightly)		Decrease Dimerization				Dimerization	7SL RNA Binding				Y125A; Slight decrease Vif bindng to sNTD	Decrease Vif Binding		Y125R disrupts Vif interaction; Can interact with Vif 19 and 22 residues								0.9	0.9	0.9	0.7	0.6
A3G	G	126	F	F126	0.9	T	Loop	L7							A,L,Y	RNA Binding	Effect Dimerization	Effect; Vif interaction	Effect; Packaging		RNA binding; Dimerization; packaging and antiviral activity		Mutation impairs antiviral activity (slightly)		Decrease Dimerization		Disrupts dimerization and oligomerization		Dimerization	7SL RNA Binding				sNTD: F126A; Indicated as important for binding Vif	Decrease Vif Binding										0.9	0.9	0.9	0.3	0.3
A3G	G	127	W	W127	0.9	T	Loop	L7							A,L,S,Y	RNA Binding	Effect Dimerization	Effect; Vif interaction	Effect; Packaging	RNA Binding and virion packaging	RNA binding		Mutation impairs antiviral activity and disrupts packaging; Dirsupts Vif degradation (some mutants)	RNA binding and dimerization and virion packaging	Decrease Dimerization		Disrupts dimerization and oligomerization		Dimerization	7SL RNA Binding				W127A; Decrease Vif binding to sNTD	Decrease Vif Binding										0.9	0.9	0.9	0	0.2
A3G	G	128	D	D128	0.9	S	Loop	L7			*	*			K,A,N,E,S	No Effect	No Effect	Effect; Vif interaction	Effect; Restore antiviral activity		No Effect on RNA Binding or Dimerization		Effect from D128K (no other mutations have effect (A,N,E,S); only D128K resist Vif; Disrupt binding to Vif (only D128K)		No Effect							Vif resistance	D128K; Resistant to Vif	D128K: Decrease Vif binding to sNTD	Decrease Vif Binding (only if mutated to K; H, A, and Q mutants don't really do anything	D128K; Involved in Function/Evolution	D128K can interact with Vif SEMQ(14-17)		D128K disrupts degradation but NOT Binding; can interact with WT Vif but not Vif 40-44 mutant; NOTE: SEMQ mutant that restores Vif function, no longer restores vif function if Vif 40-44 mutant is present	D128K promotes deaminase activty in Vif expressing e. coli; however it also negatively effects deaminase activity indicating small structural change; D128K binds to WT Vif!!!	D128K protects against Vif and inhibits infection and promotes packaging into virions even in the presence of Vif; indicated as important for binding to Vif	Species specificity and DRMR	D128K disrupts Vif mediated degradation		0.9	0.9	0.9	0.1	0.2
A3G	G	129	P	P129	0.9	H	Loop	L7			*				A,G	--	No Effect	Effect; Vif interaction	Effect; Restore antiviral activity				Effect infectivity; resist Vif degradation; disrupt Vif binding		No Effect									P129A: Slight decrease in Vif binding to sNTD	Decrease Vif Binding	P129D; Involved in Function									0.9	0.9	0.9	0	0.1
A3G	G	130	D	D130	0.9	H	α	α4				*			K,N,E,S,R	RNA Binding; Deaminase Acitivity	No Effect	Effect; Vif interaction	Effect; Restore antiviral activity		RNA binding (slight effect)		Effect only D130K (other mutations have no effect: E,N,S); only D130K resist Vif or disrupts binding; the other mutants still bind		No Effect	Deaminase activity (Effect only with D130R)									No Effect		D130R disrupts Vif interaction; implicated in interaction with Vif_82 residue								0.9	0.9	0.9	0	0.2
A3G	G	131	Y	Y131	0.9	H	α	α4							A	Deaminase Acitivity	--	--	--							Deaminase activity								Y131A; No effect on vif binding to sNTD											0.9	0.9	0.9	0.4	0.3
A3G	G	132	Q	Q132	0.9	H	α	α4							A	--	No Effect	No Effect	--						No Effect										No Effect										0.9	0.9	0.9	0	0.1
A3G	G	133	E	E133	0.9	H	α	α4							Q,A	--	No Effect	No Effect	--						No Effect										No Effect								No Effect		0.9	0.9	0.9	0	0
A3G	G	134	A	A134	0.9	H	α	α4							--	--	--	--	--																										0.9	0.9	0.9	0.1	0
A3G	G	135	L	L135	0.9	H	α	α4	YES						A	--	--	--	--																										0.9	0.9	0.9	0	0
A3G	G	136	R	R136	0.9	H	α	α4							A	RNA Binding	Effect Dimerization	No Effect	Effect; Packaging					RNA binding and dimerization and virion packaging	Decrease Dimerization										No Effect										0.9	0.9	0.9	0	0
A3G	G	137	S	S137	0.9	H	α	α4							I	--	No Effect	No Effect	--						No Effect										No Effect								No Effect		0.9	0.9	0.9	0	0
A3G	G	138	L	L138	0.9	H	α	α4	YES						A	--	--	--	--		Poor Expression (L138A)																								0.9	0.8	0.9	0	0
A3G	G	139	C	C139	0.7	H	α	α4							A	--	--	--	--															sNTD: C139A											0.7	0.4	0.8	0	0
A3G	G	140	Q	Q140	0.7	T	α	α4							--	--	--	--	--																										0.7	0.4	0.8	0	0
A3G	G	141	K	K141	0.6	S	Loop	L8			*				G	--	--	--	--															sNTD: K141A											0.6	0.5	0.8	0	0
A3G	G	142	R	R142	0.5	-	Loop	L8							Δ	--	--	--	--															sNTD: R142G											0.5	0.2	0.6	0	0
A3G	G	143	D	D143	0.4	S	Loop	L8				*			Δ	--	--	--	--															sNTD: ΔR143-R146				A3G_143-157 peptide binds to Vif FL							0.4	0.1	0.2	0	0
A3G	G	144	G	G144	0.3	S	Loop	L8							Δ	--	--	--	--															sNTD: ΔR143-R146				A3G_143-157 peptide binds to Vif FL							0.3	0	0.1	0	0
A3G	G	145	P	P145	0.3	-	Loop	L8							Δ	--	--	--	--															sNTD: ΔR143-R146				A3G_143-157 peptide binds to Vif FL							0.3	0	0.2	0	0
A3G	G	146	R	R146	0.4	-	Loop	L8							Δ	--	--	--	--															sNTD: ΔR143-R146				A3G_143-157 peptide binds to Vif FL							0.4	0.1	0.4	0	0
A3G	G	147	A	A147	0.4	-	Loop	L8							--	--	--	--	--																			A3G_143-157 peptide binds to Vif FL							0.4	0.1	0.4	0	0
A3G	G	148	T	T148	0.3	E	β	β5			*				--	--	--	--	--																			A3G_143-157 peptide binds to Vif FL							0.3	0	0.2	0	0
A3G	G	149	M	M149	0.6	E	β	β5							I	--	--	--	--															sNTD: M149I				A3G_143-157 peptide binds to Vif FL							0.6	0.5	0.5	0.1	0
A3G	G	150	K	K150	0.5	E	β	β5							--	--	--	--	--																			A3G_143-157 peptide binds to Vif FL							0.5	0.5	0.1	0.1	0.1
A3G	G	151	I	I151	0.6	E	β	β5	YES						--	--	--	--	--																			A3G_143-157 peptide binds to Vif FL							0.6	0.8	0.1	0.4	0.2
A3G	G	152	M	M152	0.5	-	Loop	L9	YES						A	--	--	--	--		Poor Expression (M152A)																	A3G_143-157 peptide binds to Vif FL							0.5	0.6	0	0.6	0.5
A3G	G	153	N	N153	0.4	-	Loop	L9							--	--	--	--	--																			A3G_143-157 peptide binds to Vif FL							0.4	0.3	0	0.2	0.3
A3G	G	154	Y	Y154	0.2	H	α	α5							A	--	--	--	--																			A3G_143-157 peptide binds to Vif FL							0.2	0.1	0	0.2	0.4
A3G	G	155	D	D155	0	H	α	α5							--	--	--	--	--																			A3G_143-157 peptide binds to Vif FL							0	0	0	0.1	0.2
A3G	G	156	E	E156	0.2	H	α	α5							--	--	--	--	--																			A3G_143-157 peptide binds to Vif FL							0.2	0.1	0	0.5	0.4
A3G	G	157	F	F157	0.4	H	α	α5	YES						L	--	Effect Dimerization	Effect; Vif interaction	--						Decrease Dimerization										Decrease Vif Binding			A3G_143-157 peptide binds to Vif FL							0.4	0.2	0	0.8	0.6
A3G	G	158	Q	Q158	0	H	α	α5							--	--	--	--	--																										0	0	0	0.6	0.5
A3G	G	159	H	H159	0	H	α	α5							--	--	--	--	--																										0	0	0	0.7	0.6
A3G	G	160	C	C160	0.1	H	α	α5	YES						S	--	--	--	--		Poor Expression (C160S)																								0.1	0	0	0.9	0.8
A3G	G	161	W	W161	0.1	H	α	α5	YES						--	--	--	--	--																										0.1	0	0	0.9	0.8
A3G	G	162	S	S162	0	H	α	α5							--	--	--	--	--																										0	0	0	0.8	0.8
A3G	G	163	K	K163	0	H	α	α5							--	--	--	--	--																										0	0	0	0.9	0.9
A3G	G	164	F	F164	0	H	α	α5	YES						L	--	--	--	--																										0	0	0	0.9	0.9
A3G	G	165	V	V165	0.1	B	Loop	L10	YES						--	--	--	--	--																										0.1	0	0	0.9	0.9
A3G	G	166	Y	Y166	0	-	Loop	L10							A	--	No Effect	No Effect	--						No Effect									Y166A; No effect on Vif binding to sNTD	No Effect			A3G_166-180 peptide binds to Vif FL							0	0	0	0.9	0.9
A3G	G	167	S	S167	0	-	Loop	L10							A	--	No Effect	No Effect	--						No Effect										No Effect			A3G_166-180 peptide binds to Vif FL							0	0	0	0.9	0.9
A3G	G	168	Q	Q168	0	T	Loop	L10				*			--	--	--	--	--																			A3G_166-180 peptide binds to Vif FL							0	0	0	0.8	0.8
A3G	G	169	R	R169	0	T	Loop	L10		*					G	--	--	--	--															sNTD:R169G				A3G_166-180 peptide binds to Vif FL							0	0	0	0.5	0.7
A3G	G	170	E	E170	0	-	Loop	L10				*			A	--	--	--	--															sNTD: E170A				A3G_166-180 peptide binds to Vif FL							0	0	0	0.6	0.6
A3G	G	171	L	L171	0	-	Loop	L10							P	--	--	--	--															sNTD: L171P				A3G_166-180 peptide binds to Vif FL							0	0	0	0.5	0.4
A3G	G	172	F	F172	0	-	Loop	L10	YES			*			A	--	Effect Dimerization	Effect; Vif interaction	--						Decrease Dimerization										Decrease Vif Binding			A3G_166-180 peptide binds to Vif FL							0	0	0	0.6	0.6
A3G	G	173	E	E173	0.1	-	Loop	L10							Q,A	--	--	--	--															sNTD: E173Q				A3G_166-180 peptide binds to Vif FL							0.1	0	0	0.5	0.5
A3G	G	174	P	P174	0.2	-	Loop	L10	YES						--	--	--	--	--																			A3G_166-180 peptide binds to Vif FL							0.2	0.1	0	0.4	0.5
A3G	G	175	W	W175	0.4	-	Loop	L10	YES						A	--	Effect Dimerization	Effect; Vif interaction	--						Decrease Dimerization										Decrease Vif Binding			A3G_166-180 peptide binds to Vif FL							0.4	0.4	0	0.6	0.6
A3G	G	176	N	N176	0.4	T	Loop	L10							D	--	--	--	--															sNTD: N176D				A3G_166-180 peptide binds to Vif FL							0.4	0.4	0	0.2	0.4
A3G	G	177	N	N177	0.4	T	Loop	L10							G	--	--	--	--															sNTD: N177G				A3G_166-180 peptide binds to Vif FL							0.4	0.6	0.1	0.1	0.2
A3G	G	178	L	L178	0.5	H	α	α6							--	--	--	--	--																			A3G_166-180 peptide binds to Vif FL							0.5	0.6	0.1	0.2	0.5
A3G	G	179	P	P179	0.4	H	α	α6							D	--	--	--	--															sNTD: P179D				A3G_166-180 peptide binds to Vif FL							0.4	0.5	0	0	0.1
A3G	G	180	K	K180	0.4	H	α	α6							E	--	--	--	--															sNTD: K180E				A3G_166-180 peptide binds to Vif FL							0.4	0.7	0.1	0	0
A3G	G	181	Y	Y181	0.6	H	α	α6					pY		A,H	--	Effect Dimerization	No Effect	--						Decrease Dimerization									sNTD: Y181H	No Effect										0.6	0.9	0.3	0.1	0.3
A3G	G	182	Y	Y182	0.5	H	α	α6	NTD				pY		S	--	--	--	--															sNTD: Y182S											0.5	0.8	0.2	0.1	0.2
A3G	G	183	I	I183	0.5	H	α	α6							A,Q	--	--	--	--															sNTD: I183Q											0.5	0.7	0.2	0	0
A3G	G	184	L	L184	0.8	H	α	α6							A	--	No Effect	No Effect	--						No Effect									sNTD: L184A	No Effect										0.8	0.9	0.6	0	0
A3G	G	185	L	L185	0.8	H	α	α6	YES						A	--	--	--	--							No Effect																			0.8	0.9	0.7	0.1	0.1
A3G	G	186	H	H186	0.8	H	α	α6	NTD						R,S	--	--	--	--															sNTD: H186S											0.8	0.8	0.4	0	0
A3G	G	187	I	I187	0.9	H	α	α6		*					A,G	--	--	--	--															sNTD: I187G											0.9	0.8	0.5	0	0
A3G	G	188	M	M188	0.9	H	α	α6							--	--	--	--	--																										0.9	0.9	0.8	0	0
A3G	G	189	L	L189	0.9	H	α	α6	YES						A,R	--	--	--	--															sNTD: M189R											0.9	0.9	0.7	0	0
A3G	G	190	G	G190	0.9	H	α	α6							--	--	--	--	--																										0.9	0.7	0.4	0	0
A3G	G	191	E	E191	0.9	H	--	--							A	Deaminase Acitivity	--	--	--							Deaminase Acitivity																			0.9	0.9	0.7	0	0
A3G	G	192	I	I192	0.9	H	--	--							--	--	--	--	--																										0.9	0.9	0.8	0	0
A3G	G	193	L	L193	0.9	S	--	--							--	--	--	--	--																										0.9	0.7	0.7	0	0
A3G	G	194	R	R194	0.9	-	--	--							--	--	--	--	--																										0.9	0.7	0.5	0	0
A3G	G	195	H	H185	0.8	-	--	--							--	--	--	--	--																										0.8	0.4	0.4	0	0
A3G	G	196	S	S196	0.5	-	--	--							--	--	--	--	--																										0.5	0.3	0.3	0	0
A3G	G	197	M	M197	0.3	-	--	--	YES						--	--	--	--	--																										0.3	0.2	0.3	0	0
A3G	G	198	D	D198	0.1	-	--	--							--	--	--	--	--																										0.1	0.1	0.3	0	0
A3G	G	199	P	P199	0.1	-	α	α1							--	--	--	--	--																										0.1	0.1	0.2	0	0
A3G	G	200	P	P200	0	-	α	α1		*					--	--	--	--	--																										0	0	0.2	0	0
A3G	G	201	T	T201	0	-	α	α1							--	--	--	--	--																										0	0.1	0.2	0	0
A3G	G	202	F	F202	0	S	α	α1	YES						--	--	--	--	--																										0	0	0.1	0	0
A3G	G	203	T	T203	0	T	α	α1							--	--	--	--	--																										0	0	0.1	0	0
A3G	G	204	F	F204	0	T	α	α1				*			--	--	--	--	--																										0	0.1	0.2	0	0
A3G	G	205	N	N205	0	T	α	α1							--	--	--	--	--																										0	0	0.2	0	0
A3G	G	206	F	F206	0	S	α	α1	YES						--	--	--	--	--																										0	0	0.1	0	0
A3G	G	207	N	N207	0	-	Loop	L1							--	--	--	--	--																										0	0	0.1	0	0
A3G	G	208	N	N208	0	-	Loop	L1	YES						--	--	--	--	--																										0	0	0.1	0	0
A3G	G	209	E	E209	0	-	Loop	L1							--	--	--	--	--																										0	0	0.1	0	0
A3G	G	210	P	P210	0	T	Loop	L1							A,G	Deaminase Acitivity; Selectivity	--	--	--							Deaminase activity					DNA binding; site preference														0	0	0.2	0	0
A3G	G	211	W	W211	0	T	Loop	L1							--	DNA binding	--	--	--												DNA binding							A3G_211-225 peptide binds to Vif-CTD and FL							0	0.1	0.2	0	0
A3G	G	212	V	V212	0	-	Loop	L1							--	--	--	--	--																			A3G_211-225 peptide binds to Vif-CTD and FL							0	0.1	0.2	0	0
A3G	G	213	R	R213	0.1	-	Loop	L1		*	*				--	--	--	--	--																			A3G_211-225 peptide binds to Vif-CTD and FL							0.1	0.1	0.3	0	0
A3G	G	214	G	G214	0.1	-	Loop	L1							--	--	--	--	--																			A3G_211-225 peptide binds to Vif-CTD and FL							0.1	0.1	0.3	0	0
A3G	G	215	R	R215	0.1	-	Loop	L1	YES						--	--	--	--	--																			A3G_211-225 peptide binds to Vif-CTD and FL							0.1	0.1	0.4	0	0
A3G	G	216	H	H216	0.2	-	Loop	L1							--	--	--	--	--																			A3G_211-225 peptide binds to Vif-CTD and FL							0.2	0.2	0.4	0	0
A3G	G	217	E	E217	0.2	-	Loop	L1							--	--	--	--	--																			A3G_211-225 peptide binds to Vif-CTD and FL							0.2	0.2	0.4	0	0
A3G	G	218	T	T218	0.1	-	Loop	L1					pT		--	--	--	--	--																			A3G_211-225 peptide binds to Vif-CTD and FL							0.1	0.1	0.3	0	0
A3G	G	219	Y	Y219	0.1	-	β	β1					pY		--	--	--	--	--																			A3G_211-225 peptide binds to Vif-CTD and FL							0.1	0.1	0.2	0	0
A3G	G	220	L	L220	0.1	E	β	β1	YES						--	--	--	--	--																			A3G_211-225 peptide binds to Vif-CTD and FL							0.1	0.1	0.1	0	0
A3G	G	221	C	C221	0	E	β	β1	YES						--	--	--	--	--																			A3G_211-225 peptide binds to Vif-CTD and FL							0	0	0	0	0
A3G	G	222	Y	Y222	0	E	β	β1							--	--	--	--	--																			A3G_211-225 peptide binds to Vif-CTD and FL							0	0	0	0	0
A3G	G	223	E	E223	0	E	β	β1							--	--	--	--	--																			A3G_211-225 peptide binds to Vif-CTD and FL							0	0	0	0	0
A3G	G	224	V	V224	0	E	β	β1							--	--	--	--	--																			A3G_211-225 peptide binds to Vif-CTD and FL							0	0	0	0	0
A3G	G	225	E	E225	0	E	β	β1							--	--	--	--	--																			A3G_211-225 peptide binds to Vif-CTD and FL							0	0	0	0	0
A3G	G	226	R	R226	0	E	β	β1							--	--	--	--	--																										0	0	0	0	0
A3G	G	227	M	M227	0	E	β	β1							--	--	--	--	--																										0	0	0	0	0
A3G	G	228	H	H228	0	-	β	β1							--	--	--	--	--																										0	0	0	0	0
A3G	G	229	N	N229	0	S	Loop	L2							--	--	--	--	--																										0	0	0	0	0
A3G	G	230	D	D230	0	S	Loop	L2							--	--	--	--	--																										0	0	0	0	0
A3G	G	231	T	T231	0	-	β	β2							--	--	--	--	--																										0	0	0	0	0
A3G	G	232	W	W232	0	E	β	β2							--	--	--	--	--																										0	0	0	0	0
A3G	G	233	V	V233	0	E	β	β2							--	--	--	--	--																										0	0	0	0	0
A3G	G	234	L	L234	0	E	β	β2							--	--	--	--	--																										0	0	0	0	0
A3G	G	235	L	L235	0	E	β	β2							--	--	--	--	--																										0	0	0	0	0
A3G	G	236	N	N236	0	E	β	β2							--	--	--	--	--																										0	0	0	0	0
A3G	G	237	Q	Q237	0	E	β	β2							--	--	--	--	--																										0	0	0	0.1	0.1
A3G	G	238	R	R238	0.1	E	β	β2							--	--	--	--	--																										0.1	0	0	0.1	0.1
A3G	G	239	R	R239	0	E	β	β2							--	--	--	--	--																										0	0	0	0	0
A3G	G	240	G	G240	0	E	β	β2'							--	--	--	--	--																										0	0	0	0	0
A3G	G	241	F	F241	0.1	-	β	β2'							--	--	--	--	--																										0.1	0.1	0.1	0	0
A3G	G	242	L	L242	0.1	-	β	β2'							--	--	--	--	--																										0.1	0.1	0.2	0	0
A3G	G	243	C	C243	0.1	-	β	β2'							--	--	--	--	--																										0.1	0.1	0.3	0	0
A3G	G	244	N	N244	0.3	-	Loop	L3	CTD						--	--	--	--	--																										0.3	0.2	0.3	0.1	0.1
A3G	G	245	Q	Q245	0.4	S	Loop	L3							A	Deaminase Acitivity; Selectivity	--	--	--							Deaminase activity																			0.4	0.3	0.4	0.2	0.1
A3G	G	246	A	A246	0.4	S	Loop	L3							--	--	--	--	--																										0.4	0.3	0.4	0.2	0.2
A3G	G	247	P	P247	0.4	-	Loop	L3							--	--	--	--	--																										0.4	0.4	0.4	0.4	0.3
A3G	G	248	H	H248	0.4	-	Loop	L3		*					G	Deaminase Acitivity; Selectivity	--	--	--							Deaminase activity																			0.4	0.5	0.5	0.6	0.5
A3G	G	249	K	K249	0.6	-	Loop	L3		*				K-UB	--	--	--	--	--																										0.6	0.7	0.6	0.8	0.8
A3G	G	250	H	H250	0.5	T	Loop	L3							A	Deaminase Acitivity; Selectivity	--	--	--							Deaminase activity																			0.5	0.6	0.5	0.7	0.6
A3G	G	251	G	G251	0.4	T	Loop	L3							--	--	--	--	--																										0.4	0.4	0.4	0.5	0.4
A3G	G	252	F	F252	0.4	-	Loop	L3							A	Deaminase Acitivity; Selectivity	--	--	--							Deaminase activity																			0.4	0.4	0.4	0.4	0.4
A3G	G	253	L	L253	0.3	S	Loop	L3							--	--	--	--	--																										0.3	0.4	0.4	0.3	0.3
A3G	G	254	E	E254	0.3	S	Loop	L3							--	--	--	--	--																										0.3	0.3	0.3	0.2	0.3
A3G	G	255	G	G255	0.3	-	Loop	L3							--	--	--	--	--																										0.3	0.3	0.3	0.2	0.2
A3G	G	256	R	R256	0.3	S	Loop	L3							A	Deaminase Acitivity; Selectivity	--	--	--							Deaminase activity																			0.3	0.3	0.4	0.2	0.2
A3G	G	257	H	H257	0.3	-	Loop	L3	YES						--	--	--	--	--																										0.3	0.3	0.4	0.1	0.1
A3G	G	258	A	A258	0.2	S	α	α2	YES						--	--	--	--	--																										0.2	0.2	0.2	0	0.1
A3G	G	259	E	E259	0.2	S	α	α2	YES-catalytic residue in other A3 domains						Q	Deaminase Acitivity; Selectivity	--	--	--									Deaminase Activity																	0.2	0.2	0.2	0	0.1
A3G	G	260	L	L260	0.3	H	α	α2							--	--	--	--	--																										0.3	0.4	0.3	0.1	0.2
A3G	G	261	C	C261	0.3	H	α	α2							--	--	--	--	--																										0.3	0.3	0.3	0.2	0.2
A3G	G	262	F	F262	0.2	H	α	α2	YES						--	--	--	--	--																										0.2	0.2	0.2	0.1	0.1
A3G	G	263	L	L263	0.3	H	α	α2							--	--	Potential (Head-to-tail)	--	--							Head-to-tail dimer contacts												A3G_263-277 peptide binds to Vif-CTD and FL							0.3	0.3	0.2	0.1	0.2
A3G	G	264	D	D264	0.4	H	α	α2							A	Deaminase Acitivity; Selectivity	Potential (Head-to-tail)	--	--							Deaminase activity; Head-to-tail dimer contacts												A3G_263-277 peptide binds to Vif-CTD and FL							0.4	0.4	0.3	0.3	0.3
A3G	G	265	V	V265	0.3	H	α	α2							--	--	--	--	--																			A3G_263-277 peptide binds to Vif-CTD and FL							0.3	0.3	0.2	0.3	0.3
A3G	G	266	I	I266	0.3	G	α	α2							--	--	--	--	--																			A3G_263-277 peptide binds to Vif-CTD and FL							0.3	0.2	0.1	0.2	0.2
A3G	G	267	P	P267	0.3	G	α	α2							--	--	--	--	--																			A3G_263-277 peptide binds to Vif-CTD and FL							0.3	0.3	0.1	0.4	0.4
A3G	G	268	F	F268	0.3	G	α	α2							A	Deaminase Acitivity; Selectivity	Potential (Head-to-tail)	--	--							Deaminase activity; Head-to-tail dimer contacts												A3G_263-277 peptide binds to Vif-CTD and FL							0.3	0.3	0.2	0.4	0.5
A3G	G	269	W	W269	0.2	G	α	α2							--	--	--	--	--																			A3G_263-277 peptide binds to Vif-CTD and FL							0.2	0.2	0.1	0.3	0.3
A3G	G	270	K	K270	0.2	-	Loop	L4							--	--	--	--	--																			A3G_263-277 peptide binds to Vif-CTD and FL							0.2	0.2	0.1	0.3	0.4
A3G	G	271	L	L271	0.2	-	Loop	L4	YES						--	--	--	--	--																			A3G_263-277 peptide binds to Vif-CTD and FL							0.2	0.1	0	0.2	0.2
A3G	G	272	D	D272	0.1	-	Loop	L4							--	--	--	--	--																			A3G_263-277 peptide binds to Vif-CTD and FL							0.1	0.1	0	0.1	0.2
A3G	G	273	L	L273	0.2	T	Loop	L4							--	--	--	--	--																			A3G_263-277 peptide binds to Vif-CTD and FL							0.2	0.1	0	0.1	0.2
A3G	G	274	D	D274	0.1	T	Loop	L4		*	*				--	--	--	--	--																			A3G_263-277 peptide binds to Vif-CTD and FL							0.1	0.1	0	0.1	0.1
A3G	G	275	Q	Q275	0.1	S	Loop	L4							--	--	--	--	--																			A3G_263-277 peptide binds to Vif-CTD and FL							0.1	0.1	0	0	0.1
A3G	G	276	D	D276	0	-	Loop	L4		*	*				--	--	--	--	--																			A3G_263-277 peptide binds to Vif-CTD and FL							0	0	0	0	0
A3G	G	277	Y	Y277	0	E	β	β3				*			--	--	--	--	--																			A3G_263-277 peptide binds to Vif-CTD and FL							0	0	0	0	0
A3G	G	278	R	R278	0	E	β	β3							--	--	--	--	--																										0	0	0	0	0
A3G	G	279	V	V279	0	E	β	β3							--	--	--	--	--																										0	0	0	0	0
A3G	G	280	T	T280	0	E	β	β3	YES						--	--	--	--	--																										0	0	0	0	0
A3G	G	281	C	C281	0	E	β	β3							--	--	--	--	--																										0	0	0	0	0
A3G	G	282	F	F282	0	E	β	β3							--	--	--	--	--																										0	0	0	0	0
A3G	G	283	T	T283	0	E	β	β3							--	--	--	--	--																										0	0	0.1	0	0
A3G	G	284	S	S284	0	S	Loop	L5	YES						--	--	--	--	--																										0	0	0.2	0	0
A3G	G	285	W	W285	0.1	S	Loop	L5	YES						L	RNA/DNA binding	--	--	--		RNA binding (slight effect); No effect on dimerization; disrupt virion packaging and antiviral activity										DNA binding														0.1	0.1	0.2	0	0
A3G	G	286	S	S286	0.1	-	Loop	L5							--	--	--	--	--																										0.1	0.1	0.2	0	0
A3G	G	287	P	P287	0.1	-	Loop	L5	YES						--	--	--	--	--																										0.1	0.1	0.2	0	0
A3G	G	288	C	C288	0.2	-	Loop	L5	YES						--	--	--	--	--																										0.2	0.2	0.3	0	0.1
A3G	G	289	F	F289	0.2	H	α	α3							--	--	--	--	--																										0.2	0.3	0.2	0	0.1
A3G	G	290	S	S290	0.3	H	α	α3							--	--	--	--	--																										0.3	0.3	0.2	0.1	0.1
A3G	G	291	C	C291	0.3	H	α	α3	YES						S	No Effect	--	--	--		No Effect on Dimerization																								0.3	0.3	0.2	0.1	0.1
A3G	G	292	A	A292	0.2	H	α	α3	CTD						--	--	--	--	--																										0.2	0.2	0.2	0	0.1
A3G	G	293	Q	Q293	0.2	H	α	α3							--	--	--	--	--																										0.2	0.3	0.2	0.1	0.1
A3G	G	294	E	E294	0.3	H	α	α3	CTD						--	--	--	--	--																										0.3	0.3	0.2	0.1	0.2
A3G	G	295	M	M295	0.2	H	α	α3							--	--	--	--	--																										0.2	0.2	0.1	0.1	0.1
A3G	G	296	A	A296	0.2	H	α	α3							--	--	--	--	--																										0.2	0.2	0.1	0	0.1
A3G	G	297	K	K297	0.3	H	α	α3						K-UB	--	--	--	--	--																										0.3	0.3	0.1	0.1	0.1
A3G	G	298	F	F298	0.3	H	α	α3	YES						--	--	--	--	--																										0.3	0.3	0.1	0.1	0.1
A3G	G	299	I	I299	0.2	H	α	α3							--	--	--	--	--																										0.2	0.2	0.1	0.1	0.1
A3G	G	300	S	S300	0.2	T	α	α3							--	--	--	--	--																										0.2	0.2	0	0.1	0.1
A3G	G	301	K	K301	0.3	T	α	α3						K-UB	--	--	--	--	--																										0.3	0.2	0.1	0.1	0.1
A3G	G	302	N	N302	0.2	-	Loop	L6							--	--	--	--	--																										0.2	0.2	0	0.1	0.1
A3G	G	303	K	K303	0.1	T	Loop	L6		*	*			K-UB	--	--	--	--	--																										0.1	0.1	0	0.1	0.1
A3G	G	304	H	H304	0.1	T	Loop	L6							--	--	--	--	--																										0.1	0.1	0	0.1	0.1
A3G	G	305	V	V305	0.1	E	β	β4	YES						--	--	--	--	--																										0.1	0.1	0	0	0
A3G	G	306	S	S306	0	E	β	β4							--	--	--	--	--																										0	0	0	0	0
A3G	G	307	L	L307	0	E	β	β4	YES						--	--	--	--	--																										0	0	0	0	0
A3G	G	308	C	C308	0	E	β	β4							--	--	--	--	--																										0	0	0	0	0
A3G	G	309	I	I309	0	E	β	β4	YES						--	--	--	--	--																										0	0	0	0	0
A3G	G	310	F	F310	0	E	β	β4							--	--	--	--	--																										0	0	0	0	0
A3G	G	311	T	T311	0	E	β	β4							--	--	--	--	--																										0	0	0.1	0	0
A3G	G	312	A	A312	0	S	Loop	L7	YES						--	--	--	--	--																										0	0	0.1	0	0
A3G	G	313	R	R313	0	S	Loop	L7	YES						A	--	Effect; Oligomerization	--	--								Disrupts Oligomerization; Maintains Dimerization																		0	0	0.1	0	0
A3G	G	314	I	I314	0	-	Loop	L7							A	DNA binding	Effect; Oligomerization	--	--		No Effect on Dimerization						Disrupts Oligomerization; Maintains Dimerization				DNA binding														0	0	0.2	0	0
A3G	G	315	Y	Y315	0.1	-	Loop	L7	YES						A,L,F	DNA binding	Effect; Oligomerization	--	Effect					Effects antiviral acitivity; no effect on packaging; effects DNA editing			Disrupts Oligomerization; Maintains Dimerization				DNA binding														0.1	0.1	0.2	0	0
A3G	G	316	D	D316	0.1	-	Loop	L7							A	--	Effect; Oligomerization	--	--								Disrupts Oligomerization; Maintains Dimerization																		0.1	0.1	0.2	0	0
A3G	G	317	D	D317	0.1	-	Loop	L7							A,Y	Deaminase Activity	Effect; Oligomerization	--	--								Disrupts Oligomerization; Maintains Dimerization	DNA Deamination site specificity; Deaminase activity																	0.1	0.2	0.3	0	0
A3G	G	318	Q	Q318	0.1	S	Loop	L7							A,D	Deaminase Activity	Effect; Oligomerization	--	--								Disrupts Oligomerization; Maintains Dimerization	Deaminase Activity																	0.1	0.1	0.2	0	0
A3G	G	319	G	G319	0.1	S	Loop	L7							P	Deaminase Activity	--	--	--									Deaminase Activity																	0.1	0.2	0.2	0	0.1
A3G	G	320	R	R320	0.2	S	Loop	L7							L	No Effect	--	--	--									No Effect																	0.2	0.2	0.2	0	0.1
A3G	G	321	C	C321	0.1	H	α	α4							Y	Deaminase Activity	--	--	--									Deaminase Activity																	0.1	0.1	0.2	0	0
A3G	G	322	Q	Q322	0.1	H	α	α4							K	No Effect	--	--	--									No Effect																	0.1	0.1	0.2	0	0
A3G	G	323	E	E323	0.1	H	α	α4							--	--	--	--	--																										0.1	0.2	0.1	0	0
A3G	G	324	G	G324	0.1	H	α	α4							--	--	--	--	--																										0.1	0.2	0.1	0	0
A3G	G	325	L	L325	0.1	H	α	α4	YES						--	--	--	--	--																										0.1	0.1	0.1	0	0
A3G	G	326	R	R326	0.1	H	α	α4							--	--	--	--	--																										0.1	0.1	0.1	0	0
A3G	G	327	T	T327	0.1	H	α	α4							--	--	--	--	--																										0.1	0.1	0.1	0	0
A3G	G	328	L	L328	0.1	H	α	α4	YES						--	--	--	--	--																										0.1	0.1	0.1	0	0
A3G	G	329	A	A329	0	H	α	α4							--	--	--	--	--																										0	0	0	0	0
A3G	G	330	E	E330	0.1	H	α	α4		*	*				--	--	--	--	--																										0.1	0.1	0	0	0
A3G	G	331	A	A331	0.1	T	Loop	L8				*			--	--	--	--	--																			A3G_331-345 peptide binds to Vif-CTD							0.1	0.1	0	0	0
A3G	G	332	G	G332	0	T	Loop	L8							--	--	--	--	--																			A3G_331-345 peptide binds to Vif-CTD							0	0	0	0	0
A3G	G	333	A	A333	0	-	Loop	L8							--	--	--	--	--																			A3G_331-345 peptide binds to Vif-CTD							0	0	0	0	0
A3G	G	334	K	K334	0	E	β	β5							--	--	--	--	--																			A3G_331-345 peptide binds to Vif-CTD							0	0	0	0	0
A3G	G	335	I	I335	0	E	β	β5							--	--	--	--	--																			A3G_331-345 peptide binds to Vif-CTD							0	0	0	0	0
A3G	G	336	S	S336	0	E	β	β5							--	--	--	--	--																			A3G_331-345 peptide binds to Vif-CTD							0	0	0	0	0
A3G	G	337	I	I337	0	E	β	β5	YES						--	--	--	--	--																			A3G_331-345 peptide binds to Vif-CTD							0	0	0	0	0
A3G	G	338	M	M338	0	-	Loop	L9	YES						--	--	--	--	--																			A3G_331-345 peptide binds to Vif-CTD; A3G_338-352 peptide binds to Vif-CTD							0	0	0	0	0
A3G	G	339	T	T339	0	-	Loop	L9							--	--	--	--	--																			A3G_331-345 peptide binds to Vif-CTD; A3G_338-352 peptide binds to Vif-CTD							0	0	0	0	0
A3G	G	340	Y	Y340	0	H	α	α5							--	--	--	--	--																			A3G_331-345 peptide binds to Vif-CTD; A3G_338-352 peptide binds to Vif-CTD							0	0	0	0	0
A3G	G	341	S	S341	0	H	α	α5							--	--	--	--	--																			A3G_331-345 peptide binds to Vif-CTD; A3G_338-352 peptide binds to Vif-CTD							0	0	0	0	0
A3G	G	342	E	E342	0	H	α	α5							--	--	--	--	--																			A3G_331-345 peptide binds to Vif-CTD; A3G_338-352 peptide binds to Vif-CTD							0	0	0	0	0
A3G	G	343	F	F343	0	H	α	α5	YES						--	--	--	--	--																			A3G_331-345 peptide binds to Vif-CTD; A3G_338-352 peptide binds to Vif-CTD							0	0	0	0	0
A3G	G	344	K	K344	0	H	α	α5		*	*			K-UB	--	--	--	--	--																			A3G_331-345 peptide binds to Vif-CTD; A3G_338-352 peptide binds to Vif-CTD							0	0	0	0	0
A3G	G	345	H	H345	0	H	α	α5							--	--	--	--	--																			A3G_331-345 peptide binds to Vif-CTD; A3G_338-352 peptide binds to Vif-CTD							0	0	0	0	0
A3G	G	346	C	C346	0	H	α	α5	YES						--	--	--	--	--																			A3G_338-352 peptide binds to Vif-CTD							0	0	0	0	0
A3G	G	347	W	W347	0	H	α	α5	YES						--	--	--	--	--																			A3G_338-352 peptide binds to Vif-CTD							0	0	0	0	0
A3G	G	348	D	D348	0	H	α	α5							--	--	--	--	--																			A3G_338-352 peptide binds to Vif-CTD							0	0	0	0	0
A3G	G	349	T	T349	0	H	α	α5							--	--	--	--	--																			A3G_338-352 peptide binds to Vif-CTD							0	0	0	0	0
A3G	G	350	F	F350	0	H	α	α5	YES						--	--	--	--	--																			A3G_338-352 peptide binds to Vif-CTD							0	0	0	0	0
A3G	G	351	V	V351	0	S	Loop	L10	YES						--	--	--	--	--																			A3G_338-352 peptide binds to Vif-CTD							0	0	0.1	0	0
A3G	G	352	D	D352	0	-	Loop	L10							--	--	--	--	--																			A3G_338-352 peptide binds to Vif-CTD							0	0	0.1	0	0
A3G	G	353	H	H353	0	-	Loop	L10							--	--	--	--	--																			A3G_353-367 peptide binds to Vif-CTD							0	0	0	0	0
A3G	G	354	Q	Q354	0	T	Loop	L10							--	--	--	--	--																			A3G_353-367 peptide binds to Vif-CTD							0	0	0	0	0
A3G	G	355	G	G355	0	T	Loop	L10							--	--	--	--	--																			A3G_353-367 peptide binds to Vif-CTD							0	0	0	0	0
A3G	G	356	C	C356	0	-	Loop	L10				*			--	--	--	--	--																			A3G_353-367 peptide binds to Vif-CTD							0	0	0	0	0
A3G	G	357	P	P357	0	-	Loop	L10							--	--	--	--	--																			A3G_353-367 peptide binds to Vif-CTD							0	0	0	0	0
A3G	G	358	F	F358	0	-	Loop	L10	YES						--	--	--	--	--																			A3G_353-367 peptide binds to Vif-CTD							0	0	0	0	0
A3G	G	359	Q	Q359	0	-	Loop	L10							--	--	--	--	--																			A3G_353-367 peptide binds to Vif-CTD							0	0	0	0	0
A3G	G	360	P	P360	0	-	Loop	L10	YES						--	--	--	--	--																			A3G_353-367 peptide binds to Vif-CTD							0	0	0	0	0
A3G	G	361	W	W361	0	-	Loop	L10	YES						--	--	--	--	--																			A3G_353-367 peptide binds to Vif-CTD							0	0	0.1	0	0
A3G	G	362	D	D362	0	T	Loop	L10							--	--	--	--	--																			A3G_353-367 peptide binds to Vif-CTD							0	0	0	0	0
A3G	G	363	G	G363	0	T	Loop	L10							--	--	--	--	--																			A3G_353-367 peptide binds to Vif-CTD							0	0	0	0	0
A3G	G	364	L	L364	0	H	α	α6							--	--	--	--	--																			A3G_353-367 peptide binds to Vif-CTD							0	0	0	0	0
A3G	G	365	D	D365	0	H	α	α6			*				--	--	--	--	--																			A3G_353-367 peptide binds to Vif-CTD							0	0	0	0	0
A3G	G	366	E	E366	0	H	α	α6							--	--	--	--	--																			A3G_353-367 peptide binds to Vif-CTD							0	0	0	0	0
A3G	G	367	H	H367	0	H	α	α6							--	--	--	--	--																			A3G_353-367 peptide binds to Vif-CTD							0	0	0.1	0	0
A3G	G	368	S	S368	0	H	α	α6							--	--	--	--	--																										0	0	0	0	0
A3G	G	369	Q	Q369	0	H	α	α6							--	--	--	--	--																										0	0	0	0	0
A3G	G	370	D	D370	0	H	α	α6							A	Deaminase activity	--	--	--							Deaminase activity																			0	0	0	0	0
A3G	G	371	L	L371	0	H	α	α6	YES						--	--	--	--	--																										0	0	0.1	0	0
A3G	G	372	S	S372	0	H	α	α6							--	--	--	--	--																										0	0	0	0	0
A3G	G	373	G	G373	0	H	α	α6							A	Deaminase activity	Potential (Head-to-tail)	--	--							Deaminase activity; Head-to-tail dimer contacts																			0	0	0	0	0
A3G	G	374	R	R374	0	H	α	α6							A	Deaminase activity	--	--	--							Deaminase activity																			0	0	0.1	0	0
A3G	G	375	L	L375	0	H	α	α6	YES						--	--	--	--	--																										0	0	0.1	0	0
A3G	G	376	R	R376	0	H	α	α6							A	Deaminase activity	Potential (Head-to-tail)	--	--							Deaminase activity; Head-to-tail dimer contacts																			0	0	0	0	0
A3G	G	377	A	A377	0	T	α	α6							--	--	Potential (Head-to-tail)	--	--							Head-to-tail dimer contacts																			0	0	0.1	0	0
A3G	G	378	I	I378	0	T	α	α6							--	--	--	--	--																										0	0	0.1	0	0
A3G	G	379	L	L379	0	S	α	α6							--	--	--	--	--																										0	0	0.1	0	0
A3G	G	380	Q	Q380	0	-	--	--							A	Deaminase activity	Potential (Head-to-tail)	--	--							Deaminase activity; Head-to-tail dimer contacts																			0	0	0	0	0
A3G	G	381	N	N381	0	-	--	--							--	--	--	--	--																										0	0	0	0	0
A3G	G	382	Q	Q382	0	-	--	--							--	--	--	--	--																										0	0	0	0	0
A3G	G	383	E	E383	0	-	--	--							--	--	--	--	--																										0	0	0	0	0
A3G	G	384	N	N384	0	-	--	--							--	--	--	--	--																										0	0	0	0	0
[truncated: 1 more columns]
