# Supplementary material for: Characterization of an A3G-VifHIV-1-CRL5-CBFβ Structure Using a Cross-linking Mass Spectrometry Pipeline for Integrative Modeling of Host–Pathogen Complexes
Source: Mol Cell Proteomics. 2021 Aug 11;20:100132. doi: 10.1016/j.mcpro.2021.100132 (PMC8459920; doi:10.1016/j.mcpro.2021.100132)
Supplement: Supplemental Table S10 [file mmc17.xlsx]

## Sheet: Vif_new
Model							Uniprot					HIVMut Database								References
Sequence Info					Model		PTM	Domain/Motif				HIVmut Database (https://hivmut.org/index.php?page=table&uniprot=P69723)								Summary		Disrupts A3G Binding and/or Restores A3G activity; (the mutation/residue affects A3G degradation or VLP incorporation in some way)
prot	ch	Residue Num	AminoAcid	Residue	prob	Type	Phos	A3F	A3G	RNA	Other	Site (consv)	Consv. (MAX%)	Consv. (All%)	Chain	Num muts	Verified	Intro Res	Effect	Effect	Effect (Prot)	Ai, 2017, The Journal of General Virology; [PMID: 28516844]	Bergeron,2010,PLoS Pathogens; [PMID: 20532212]	Britan-Rosich,2011,Journal of Molecular Biology; [PMID: 21763507]	Chen,2009, Journal of Virology; [PMID: 19535450]	Dang, 2009, Journal of Virology; [PMID: 19535447]	Dang, 2010, Journal of Virology; [PMID: 20592083]	Dang, 2010, Journal of Virology; [PMID: 20335268]	DeHart, 2008, Journal of Virology; [PMID: 18596088]	Fang, 2007, Virology; [PMID: 17049578]	Fujita,2002,Microbes and Infection; [PMID:12048031]	Guy,1991,Journal of Virology	He,2008,Journal of Molecular Biology; [PMID:18619467]	Kataropoulou,2009,Nucleic Acids Research; [PMID: 19369217]	Kim,2013,Molecular Cell	Kouno, 2015,Nature Structural & Molecular Biology; [PMID: 25984970]	Kobayashi,2005,The Journal of Biological chemistry; [PMID: 15781449]	Letko,2013,Journal of Virology; [PMID: 23986590]	Letko,2015,Cell Rep; [PMID: 26628364]	Ma,1994,Journal of Virology; [PMID: 8107232]	Matsui,2016,The Journal of Biologial Chemistry; [PMID: 27758855]	Mehle, 2004, The Journal Of Biological Chemistry; [PMID: 14672928]	Mehle,2006,Journal of Biological Chemistry; [PMID: 16636053]	Mehle, 2007, Journal of Virology; [PMID: 17898068]	Miyagi,2014,Journal of Virology; [24522927]	Mulder, 2010, Journal of Virology; [PMID: 20592068]	Nakashima, 2015, Journal of Virology; [PMID: 26537685]	Paul,2006,PNAS	Peng,2013,Journal of Molecular Biology; [PMID: 23707381]
Vif	B	1	M	M1	0.3	-						M	0.994	M:99.4%	p17	4	0	--	--	--	A3G;A3F	*Δ12Vif Doesn't Degrade A3G												Δ1-43 Disrupt RNA binding										Vif_1-71_Binds stably to A3G
Vif	B	2	E	E2	0.3	-						E	0.994	E:99.4%	p17	3	1	A	?	No Effect	--	*Δ12Vif Doesn't Degrade A3G												Δ1-43 Disrupt RNA binding										Vif_1-71_Binds stably to A3G
Vif	B	3	N	N3	0.3	-														--	--	*Δ12Vif Doesn't Degrade A3G												Δ1-43 Disrupt RNA binding										Vif_1-71_Binds stably to A3G
Vif	B	4	R	R4	0.3	-						R	0.982	R:98.2%	p17	1	0	--	--	--	--	*Δ12Vif Doesn't Degrade A3G												Δ1-43 Disrupt RNA binding										Vif_1-71_Binds stably to A3G
Vif	B	5	W	W5	0.3	-												A	Effect Infectivity	Effect infectivity (related to A3G)	A3G	*Δ12Vif Doesn't Degrade A3G												Δ1-43 Disrupt RNA binding										Vif_1-71_Binds stably to A3G
Vif	B	6	Q	Q6	0.3	-														--	--	*Δ12Vif Doesn't Degrade A3G												Δ1-43 Disrupt RNA binding										Vif_1-71_Binds stably to A3G
Vif	B	7	V	V7	0.3	-						V	0.965	V:96.5%	p17	1	1	A	No effect on A3G or A3F	No Effect	--	*Δ12Vif Doesn't Degrade A3G												Δ1-43 Disrupt RNA binding										Vif_1-71_Binds stably to A3G
Vif	B	8	M	M8	0.5	-						M	0.829	M:82.9%	p17	1	1	A	No effect on A3G or A3F	No Effect	--	*Δ12Vif Doesn't Degrade A3G												Δ1-43 Disrupt RNA binding										Vif_1-71_Binds stably to A3G
Vif	B	9	I	I9	0.4	-						I	0.959	I:95.9%	p17	2	2	T,A	Controversial (Ref in order: 1) I9A/T results in no CoIP of A3G; 2) I9A degraded by Vif same as WT, 3) I9A/T impaired binding to A3G, 4) I9A_V10A disrupt Vif binding to A3F	Contraversial	Contraversial	*Δ12Vif Doesn't Degrade A3G		Vif Derived Peptide 9-23 disrupts A3G deaminase Activity										Δ1-43 Disrupt RNA binding										Vif_1-71_Binds stably to A3G; Point mutant has no effect
Vif	B	10	V	V10	0.7	E						V	0.988	V:98.8%	p17	1	1	A	I9A/V10A disrupt A3F binding	Effect; A3F stability	A3F	*Δ12Vif Doesn't Degrade A3G		Vif Derived Peptide 9-23 disrupts A3G deaminase Activity										Δ1-43 Disrupt RNA binding										Vif_1-71_Binds stably to A3G
Vif	B	11	W	W11	0.7	E						W	0.994	W:99.4%	p17	2	2	AR	Disrupts RNA binding; Disrupts A3F binding	Contraversial	Contraversial	*Δ12Vif Doesn't Degrade A3G		Vif Derived Peptide 9-23 disrupts A3G deaminase Activity						No Effect				Δ1-43 Disrupt RNA binding										Vif_1-71_Binds stably to A3G		A3F
Vif	B	12	Q	Q12	0.9	E						Q	0.994	Q:99.4%	p17	1	1	A	Disrupts A3F binding	Effect; A3F stability	A3F			Vif Derived Peptide 9-23 disrupts A3G deaminase Activity										Δ1-43 Disrupt RNA binding										Vif_1-71_Binds stably to A3G
Vif	B	13	V	V13	0.9	-						V	0.976	V:97.6%	p17	2	2	A,I	Disrupts A3F binding	Effect; A3F stability	A3F			Vif Derived Peptide 9-23 disrupts A3G deaminase Activity										Δ1-43 Disrupt RNA binding										Vif_1-71_Binds stably to A3G
Vif	B	14	D	D14	0.9	-		F1-Box				D	0.982	D:98.2%	p17	2	2	A,S	Disrupts A3F binding; SEMQ disrupts A3G binding	Effect; A3F stability	A3F			Vif Derived Peptide 9-23 disrupts A3G deaminase Activity					Cell Cycle (G2) Disruption				No Effect on A3G; Disrupts A3F	Δ1-43 Disrupt RNA binding					Vif_SEMQ restores activity against K128K					Vif_1-71_Binds stably to A3G			A3F,A3C (no effect on A3G)
Vif	B	15	R	R15	0.9	H		F1-Box				R	0.988	R:98.8%	p17	3	3	A,E,K	Disrupts A3G binding (SEMQ mutant)	Effect; A3F stability	A3F			Vif Derived Peptide 9-23 disrupts A3G deaminase Activity									No Effect on A3G; Disrupts A3F	Δ1-43 Disrupt RNA binding					Vif_SEMQ restores activity against K128K					Vif_1-71_Binds stably to A3G			A3F,A3C (no effect on A3G)
Vif	B	16	M	M16	0.9	H		F1-Box				M	0.959	M:95.9%	p17	1	1	A	Disrupts A3F binding	Effect; A3F stability	A3F			Vif Derived Peptide 9-23 disrupts A3G deaminase Activity		Effect A3F stability								Δ1-43 Disrupt RNA binding					Vif_SEMQ restores activity against K128K					Vif_1-71_Binds stably to A3G			A3C (no effect on A3G)
Vif	B	17	R	R17	0.9	H		F1-Box				R	0.865	R:86.5%	p17	3	3	A,E,Q	Disrupts A3F binding; Disrupts A3G binding (SEMQ)	Effect; A3F stability	A3F			Vif Derived Peptide 9-23 Disrupts A3G deaminase Activity										Δ1-43 Disrupt RNA binding					Vif_SEMQ restores activity against K128K					Vif_1-71_Binds stably to A3G			A3F,A3C (no effect on A3G)
Vif	B	18	I	I18	0.9	H						I	0.947	I:94.7%	p17	1	1	A	?	Effect; A3F stability	A3F			Vif Derived Peptide 9-23 Disrupts A3G deaminase Activity										Δ1-43 Disrupt RNA binding					No Effect					Vif_1-71_Binds stably to A3G
Vif	B	19	R	R19	0.9	H						R,N	0.588	R:58.8%,N:28.2%	p17	1	1	S	Implicated in binding	Implicated in A3G binding	A3G			Vif Derived Peptide 9-23 disrupts A3G deaminase Activity										Δ1-43 Disrupt RNA binding					Implicated in restoring activity against A3G_125R (when combined with Vif 22)					Vif_1-71_Binds stably to A3G
Vif	B	20	T	T20	0.9	H														--	--			Vif Derived Peptide 9-23 disrupts A3G deaminase Activity										Δ1-43 Disrupt RNA binding										Vif_1-71_Binds stably to A3G
Vif	B	21	W	W21	0.9	H						W	1	W:100.0%	p17	2	2	A,S	Disrupts A3G binding; Disrupts A3F binding; Potentially disrupts CBFB binding(?)	Effect A3G and A3F; CBFβ binding	A3G;A3F;CBFβ			Vif Derived Peptide 9-23 disrupts A3G deaminase Activity										Δ1-43 Disrupt RNA binding										Vif_1-71_Binds stably to A3G	CBFβ
Vif	B	22	N	N22	0.9	H						K,N	0.547	K:37.6%,N:54.7%	p17	5	6	A,D,E,H,R,V	Disrupts A3G binding (D/E/H mut)	Disrupts A3G Binding; Effect; A3G Stability and Viral Infectivity	A3G			Vif Derived Peptide 9-23 Disrupts A3G deaminase Activity	Effect Infectivity; Effect A3G intracellular stability	Disrupts A3G Binding; Effect Infectivity; Effect A3G intracellular stability				Effects infectivity and A3G stability				Δ1-43 Disrupt RNA binding					Implicated in restoring activity against A3G_125R (when combined with Vif 22)					Vif_1-71_Binds stably to A3G
Vif	B	23	S	S23	0.9	H						S	0.988	S:98.8%	p17	2	1	A	Controversial; sometimes effect; sometimes no effect	Contraversial	Contraversial			Vif Derived Peptide 9-23 disrupts A3G deaminase Activity	No Effect	ΔSLV: Effect Infectivity; Effect A3G and A3F intracellular stability				Effects infectivity and A3G stability				Δ1-43 Disrupt RNA binding					No Effect					Vif_1-71_Binds stably to A3G
Vif	B	24	L	L24	0.9	H						L	0.982	L:98.2%	p17	2	2	A,S	No effect on A3G; ?	Contraversial	Contraversial				Slight effect on infectivity and A3G stability	ΔSLV: Effect Infectivity; Effect A3G and A3F intracellular stability								Δ1-43 Disrupt RNA binding										Vif_1-71_Binds stably to A3G
Vif	B	25	V	V25	0.9	H						V	0.988	V:98.8%	p17	1	1	S	?	Contraversial	Contraversial			Vif Derived Peptide 25-39 disrupts A3G deaminase Activity	No Effect	ΔSLV: Effect Infectivity; Effect A3G and A3F intracellular stability								Δ1-43 Disrupt RNA binding										Vif_1-71_Binds stably to A3G
Vif	B	26	K	K26	0.9	H						K	0.994	K:99.4%	p17	3	3	A,D,R	Disrupt A3G binding	Disrupts A3G Binding; Effect; A3G Stability and Viral Infectivity	A3G			Vif Derived Peptide 25-39 disrupts A3G deaminase Activity	Effect Infectivity; Effect A3G intracellular stability	Disrupts A3G Binding; Effect Infectivity; Effect A3G intracellular stability								Δ1-43 Disrupt RNA binding					Effect infectivity (related to A3G, not A3F)					Vif_1-71_Binds stably to A3G
Vif	B	27	H	H27	0.9	H												Y	No Effect	No Effect	--			Vif Derived Peptide 25-39 disrupts A3G deaminase Activity										Δ1-43 Disrupt RNA binding					No Effect					Vif_1-71_Binds stably to A3G; Point mutant has minor effect
Vif	B	28	H	H28	0.9	H						H	0.982	H:98.2%	p17	1	1	H	No effect	No Effect	--			Vif Derived Peptide 25-39 disrupts A3G deaminase Activity										Δ1-43 Disrupt RNA binding										Vif_1-71_Binds stably to A3G; Point mutant has minor effect
Vif	B	29	M	M29	0.9	H						M	0.835	M:83.5%	p17	1	2	I,K	No effect	No Effect	--			Vif Derived Peptide 25-39 disrupts A3G deaminase Activity										Δ1-43 Disrupt RNA binding					No Effect					Vif_1-71_Binds stably to A3G
Vif	B	30	Y	Y30	0.9	S						H,Y	0.676	H:30.6%,Y:67.6%	p17	1	1	A	Disrupts RNA binding and Pr55Gag binding	Effect; A3G Stability and Viral Infectivity; RNA binding	A3G			Vif Derived Peptide 25-39 disrupts A3G deaminase Activity	Effect Infectivity; Effect A3G intracellular stability									Δ1-43 Disrupt RNA binding										Vif_1-71_Binds stably to A3G
Vif	B	31	I	I31	0.9	S												R	No effect	No Effect	--			Vif Derived Peptide 25-39 disrupts A3G deaminase Activity										Δ1-43 Disrupt RNA binding					No Effect					Vif_1-71_Binds stably to A3G
Vif	B	32	S	S32	0.7	S						S	0.988	S:98.8%	p17	2	2	A,P	Disrupts A3G binding; Disrupts A3F binding	Effect	A3G			Vif Derived Peptide 25-39 disrupts A3G deaminase Activity										Δ1-43 Disrupt RNA binding										Vif_1-71_Binds stably to A3G
Vif	B	33	K	K33	0.7	S														--	--			Vif Derived Peptide 25-39 disrupts A3G deaminase Activity										Δ1-43 Disrupt RNA binding										Vif_1-71_Binds stably to A3G
Vif	B	34	K	K34	0.6	T						K	0.859	K:85.9%	p17	4	4	A,D,E,R	Certain mutants disrupt A3G binding (D)	Effect; A3G and A3F Stability and Viral Infectivity	A3G;A3F			Vif Derived Peptide 25-39 disrupts A3G deaminase Activity		Effect Infectivity; Effect A3G and A3F intracellular stability								Δ1-43 Disrupt RNA binding										Vif_1-71_Binds stably to A3G
Vif	B	35	A	A35	0.8	T														--	--			Vif Derived Peptide 25-39 disrupts A3G deaminase Activity										Δ1-43 Disrupt RNA binding										Vif_1-71_Binds stably to A3G
Vif	B	36	K	K36	0.9	T						K,X	0.629	K:62.9%,other:37.1%	p17	1	2	A,R(natural variant)	?	No Effect	--			Vif Derived Peptide 25-39 disrupts A3G deaminase Activity	No Effect									Δ1-43 Disrupt RNA binding										Vif_1-71_Binds stably to A3G; Point mutant has no effect
Vif	B	37	G	G37	0.7	T						G,R,X	0.424	G:42.4%,R:21.2%,other:36.5%	p17	2	2	E,R	Disrupts A3H binding	Effect	--			Vif Derived Peptide 25-39 and 37-51 disrupts A3G deaminase Activity										Δ1-43 Disrupt RNA binding										Vif_1-71_Binds stably to A3G
Vif	B	38	W	W38	0.9	S						W	0.994	W:99.4%	p17	2	2	A,S	Reduce infectivity; Effects A3G binding	Effect	A3G;A3F			Vif Derived Peptide 25-39 and 37-51 disrupts A3G deaminase Activity										Δ1-43 Disrupt RNA binding										Vif_1-71_Binds stably to A3G
Vif	B	39	F	F39	0.9	E						F,X	0.5	F:50.0%,other:50.0%	p17	4	4	A,E,R,V	Disrupts A3H binding; when alone does not disrupt A3G binding	No Effect	--			Vif Derived Peptide 25-39 and 37-51 disrupts A3G deaminase Activity										Δ1-43 Disrupt RNA binding					No Effect					Vif_1-71_Binds stably to A3G
Vif	B	40	Y	Y40	0.9	E			G Box			Y	0.994	Y:99.4%	p17	3	2	A,H	Disrupts A3G binding; disrupts RNA/HIV-1 genome binding	Effect; A3G Stability and Viral Infectivity	A3G			Vif Derived Peptide 37-51 disrupts A3G deaminase Activity	Effect Infectivity; Effect A3G intracellular stability					Effects infectivity and A3G stability			Effect infectivity (A3G)	Δ1-43 Disrupt RNA binding					Effect infectivity (related to A3G, not A3F)					Vif_1-71_Binds stably to A3G
Vif	B	41	R	R41	0.9	E			G Box			R	0.882	R:88.2%	p17	1	1	A	Disrupts A3G binding (R41A+H42A)	Effect; A3G Stability and Viral Infectivity	A3G			Vif Derived Peptide 37-51 disrupts A3G deaminase Activity									Effect infectivity (A3G)	Δ1-43 Disrupt RNA binding	RH41-42AA mutant no effect on CBFB or EloBC binding in Ecoli				No Effect					Vif_1-71_Binds stably to A3G
Vif	B	42	H	H42	0.9	-			G Box			H	0.994	H:99.4%	p17	2	2	A,N	Disrupts A3G binding (R41A+H42A)	Effect; A3G Stability and Viral Infectivity	A3G			Vif Derived Peptide 37-51 disrupts A3G deaminase Activity	Effect Infectivity; Effect A3G intracellular stability								Effect infectivity (A3G)	Δ1-43 Disrupt RNA binding	RH41-42AA mutant no effect on CBFB or EloBC binding in Ecoli				Effect infectivity (related to A3G, not A3F)					Vif_1-71_Binds stably to A3G; Mutation disrupts Binding
Vif	B	43	H	H43	0.9	S			G Box			H	0.994	H:99.4%	p17	4	4	A,G,N,Q	Disrupts A3G binding	Effect; A3G Binding; A3G stability and Viral Infectivity	A3G			Vif Derived Peptide 37-51 disrupts A3G deaminase Activity									No Effect on A3G	Δ1-43 Disrupt RNA binding		Disrupt sNTD A3G Binding			Effect infectivity (related to A3G, not A3F)					Vif_1-71_Binds stably to A3G; Mutation disrupts Binding
Vif	B	44	Y	Y44	0.9	T			G Box			F,Y	0.788	F:20.6%,Y:78.8%	p17	1	1	A	Disrupts A3G binding	Effect; A3G Binding; A3G stability and Viral Infectivity	A3G			Vif Derived Peptide 37-51 disrupts A3G deaminase Activity					Cell Cycle (G2) Disruption							Disrupt sNTD A3G Binding			Effect infectivity (related to A3G, not A3F)					Vif_1-71_Binds stably to A3G
Vif	B	45	E	E45	0.9	T						E	0.8	E:80.0%	p17	5	4	A,D,G,Q	Disrupts A3G binding	Effect; A3G stability	A3G			Vif Derived Peptide 37-51 disrupts A3G deaminase Activity						Effects infectivity and A3G stability									Effect infectivity (related to A3G, not A3F)					Vif_1-71_Binds stably to A3G
Vif	B	46	S	S46	0.9	-						S	0.935	S:93.5%	p17	1	1	A	?	No Effect	--			Vif Derived Peptide 37-51 disrupts A3G deaminase Activity															No Effect					Vif_1-71_Binds stably to A3G
Vif	B	47	R	R47	0.9	S												E	No effect	No Effect	--			Vif Derived Peptide 37-51 disrupts A3G deaminase Activity															No Effect					Vif_1-71_Binds stably to A3G
Vif	B	48	H	H48	0.9	-						H,N	0.741	H:74.1%,N:24.7%	p17	1	1	N	Disrupts A3H binding	Effect; A3G Stability and Viral Infectivity	A3G			Vif Derived Peptide 37-51 disrupts A3G deaminase Activity																				Vif_1-71_Binds stably to A3G
Vif	B	49	P	P49	0.9	T						P	1	P:100.0%	p17	1	1	A	Disrupts A3G binding (P49+K50)	Effect; A3G related	A3G			Vif Derived Peptide 37-51 disrupts A3G deaminase Activity																				Vif_1-71_Binds stably to A3G
Vif	B	50	K	K50	0.9	T														No Effect	--			Vif Derived Peptide 37-51 disrupts A3G deaminase Activity																				Vif_1-71_Binds stably to A3G; Point mutant has no Effect
Vif	B	51	V	V51	0.9	E														--	--			Vif Derived Peptide 37-51 disrupts A3G deaminase Activity																				Vif_1-71_Binds stably to A3G
Vif	B	52	S	S52	0.9	E						S	0.959	S:95.9%	p17	2	1	R	Effect; Infectivity related to A3G	Effect; A3G related	A3G																		Effect infectivity (related to A3G, not A3F)					Vif_1-71_Binds stably to A3G
Vif	B	53	S	S53	0.9	E						S	0.994	S:99.4%	p17	1	1	A	?	No Effect	--												Slight Effect infectivity (A3G)						No Effect					Vif_1-71_Binds stably to A3G
Vif	B	54	E	E54	0.9	E		FG Box	FG Box			E	0.935	E:93.5%	p17	1	1	R	Disrupts A3H binding	--	--																							Vif_1-71_Binds stably to A3G
Vif	B	55	V	V55	0.9	E		FG Box	FG Box			V	0.976	V:97.6%	p17	1	0	--	--	--	--												Slight Effect infectivity (A3G)											Vif_1-71_Binds stably to A3G
Vif	B	56	H	H56	0.9	E		FG Box	FG Box			H	0.941	H:94.1%	p17	1	1	E	Reduces binding to A3H	No Effect	--																							Vif_1-71_Binds stably to A3G; Point mutant has no effect
Vif	B	57	I	I57	0.8	E		FG Box	FG Box			I	0.994	I:99.4%	p17	1	0	--	--	--	--												Slight Effect infectivity (A3G)											Vif_1-71_Binds stably to A3G; Inhibitory Peptide I57-G71
Vif	B	58	P	P58	0.5	E		FG Box	FG Box			P	0.994	P:99.4%	p17	2	2	A,S	?	Disrupts A3F; Slightly disrupts A3G Binding; Effect; Slight effect on A3G Stability and Viral Infectivity	A3F												Slight Effect A3G binding and HIV infectivity (related to A3G); Disrupts A3F											Vif_1-71_Binds stably to A3G; Inhibitory Peptide I57-G71
Vif	B	59	L	L59	0.2	E		FG Box	FG Box									S	Effect A3G binding and HIV infectivity related to A3G	Disrupts A3G Binding; Effect; A3G Stability and Viral Infectivity; Disrupts A3F	A3G;A3F												Effect A3G binding and HIV infectivity (related to A3G); Disrupts A3F											Vif_1-71_Binds stably to A3G; Inhibitory Peptide I57-G71
Vif	B	60	G	G60	0	T		FG Box	FG Box			G,X	0.759	G:75.9%,other:24.1%	p17	1	1	E	Reduces binding to A3H	--	--																							Vif_1-71_Binds stably to A3G; Inhibitory Peptide I57-G71
Vif	B	61	D	D61	0.1	T		FG Box	FG Box			D,E	0.429	D:42.9%,E:40.6%	p17	1	1	R	No Effect (on A3H)	No Effect	--																							Vif_1-71_Binds stably to A3G; Inhibitory Peptide I57-G71; Point mutant has no effect
Vif	B	62	A	A62	0.1	E		FG Box	FG Box			A:99.4%	0.882	A:88.2%	p17	5	4	D,E,L,R	Reduces binding to A3H	--	--																							Vif_1-71_Binds stably to A3G; Inhibitory Peptide I57-G71
Vif	B	63	R	R63	0.4	E		FG Box	FG Box			K,R,X	0.365	K:36.5%,R:32.9%,other:30.6%	p17	1	1	E	Reduces binding to A3H	No Effect	--																							Vif_1-71_Binds stably to A3G; Inhibitory Peptide I57-G71; Point mutant has no effect
Vif	B	64	L	L64	0.5	E		FG Box	FG Box			L	0.882	L:88.2%	p17	3		S	Disrupts CBFBeta Binding	*Disrupts A3G Binding; Effect; A3G Stability and Viral Infectivity; Effect infectivity (A3F); CBFβ binding	A3G;A3F;CBFβ												Effect A3G binding and HIV infectivity (related to A3G)		Disrupt CBFβ Binding						CBFB			Vif_1-71_Binds stably to A3G; Inhibitory Peptide I57-G71	CBFB
Vif	B	65	V	V65	0.7	E		FG Box	FG Box											--	--																							Vif_1-71_Binds stably to A3G; Inhibitory Peptide I57-G71
Vif	B	66	V	V66	0.8	E		FG Box	FG Box			I,V	0.547	I:44.1%,V:54.7%	p17	2	1	S	Disrupts CBFBeta Binding	*Disrupts A3G Binding; Effect; A3G Stability and Viral Infectivity; Effect infectivity (A3F); CBFβ binding	A3G;A3F;CBFβ												Effect A3G binding and HIV infectivity (related to A3G)		Disrupt CBFβ Binding						CBFB			Vif_1-71_Binds stably to A3G; Inhibitory Peptide I57-G71	CBFB
Vif	B	67	T	T67	0.8	E		FG Box	FG Box			T,R,X	0.418	T:41.8%,R:28.2%,other:30.0%	p17	1	1	A		--	--																							Vif_1-71_Binds stably to A3G; Inhibitory Peptide I57-G71
Vif	B	68	T	T68	0.9	E		FG Box	FG Box											CBFβ binding	CBFβ														Disrupt CBFβ Binding									Vif_1-71_Binds stably to A3G; Inhibitory Peptide I57-G71
Vif	B	69	Y	Y69	0.9	E		FG Box	FG Box			Y	0.994	Y:99.4%	p17	2	1	A	Disrupts A3G binding; *Disrupts A3F binding	Disrupts A3G Binding; Effect; A3G Stability and Viral Infectivity; Effect infectivity (A3F); Disrupts CBFβ binding	A3G;A3F;CBFβ					Effect A3G and A3F stability		Disrupts A3G Binding; Effect; A3G Stability and Viral Infectivity					Effect A3G binding and HIV infectivity (related to A3G)		Disrupt CBFβ Binding									Vif_1-71_Binds stably to A3G; Inhibitory Peptide I57-G71; Y69 and W70 mutants disrupt A3G binding
Vif	B	70	W	W70	0.9	S		FG Box	FG Box			W	1	W:100.0%	p17	2	1	A	Disrupts A3G binding	Disrupts A3G Binding; Effect; A3G Stability and Viral Infectivity; Effect infectivity (A3F)	A3G;A3F												Effect A3G binding and HIV infectivity (related to A3G)						Effect infectivity (related to A3G, not A3F)					Vif_1-71_Binds stably to A3G; Inhibitory Peptide I57-G71; Y69 and W70 mutants disrupt A3G binding
Vif	B	71	G	G71	0.9	S		FG Box	FG Box			G	1	G:100.0%	p17	1	1	D	?	--	--																							Vif_1-71_Binds stably to A3G; Inhibitory Peptide I57-G71
Vif	B	72	L	L72	0.9	-		FG Box	FG Box			L	0.994	L:99.4%	p17	3	2	L,S	?	Slightly disrupts A3G Binding; Effect; Slight effect on A3G Stability and Viral Infectivity; Effects infectivity (A3F)	A3G;A3F												Slight Effect A3G binding and HIV infectivity (related to A3G)
Vif	B	73	H	H73	0.9	S						Q,H	0.588	Q:26.5%,H:58.8%	p17	2	1	N	No effect	--	--
Vif	B	74	T	T74	0.9	S		F2-Box										A	No effect	No Effect A3G; Effect infectivity (A3F related)	A3F												No Effect on A3G; Effect infectivity (A3F related)
Vif	B	75	G	G75	0.8	S		F2-Box		RNA		G	1	G:100.0%	p17	1	1	R	Not analyzed	--	--
Vif	B	76	E	E76	0.9	-		F2-Box		RNA		E	0.988	E:98.8%	p17	2	1	A	Disrupt A3F binding; Cell cycle effects	No Effect A3G; Effect infectivity (A3F related)	A3F												No Effect on A3G; Effect infectivity (A3F related)										No Effect; E76N				A3C (no effect on A3G)
Vif	B	77	R	R77	0.9	-		F2-Box		RNA		K,R	0.7	K:27.6%,R:70.0%	p17	1	1	A	?	No Effect A3G; Effect infectivity (A3F related)	A3F												No Effect on A3G; Effect infectivity (A3F related)
Vif	B	78	D	D78	0.9	S		F2-Box		RNA		D,E	0.665	D:66.5%,E:26.5%	p17	1	1	A	?	--	--
Vif	B	79	W	W79	0.9	T		F2-Box		RNA		W	0.965	W:96.5%	p17	4	3	A,S,Y	Disrupt A3F binding; Cell cycle effects	No Effect A3G; Effect infectivity (A3F related)	A3F												No Effect on A3G; Effect infectivity (A3F related)						Effect infectivity (related to A3F, not A3G)
Vif	B	80	H	H80	0.9	T				RNA		H	0.871	H:87.1%	p17	1	2	N,A	No Effect	No Effect A3G; Effect infectivity (A3F related)	A3F																		Effect infectivity (related to A3F, not A3G)				No Effect; H80N
Vif	B	81	L	L81	0.9	-				RNA		L	0.988	L:98.8%	p17	1	1	S	Disrupt A3F binding	Effect; A3F stability	A3F							Effect on A3F stability
Vif	B	82	G	G82	0.9	-				RNA		G	0.988	G:98.8%	p17	1	1	D	Disrupts A3F binding	Effect; A3G and A3F stability	A3G;A3F							Effect on A3F stability											Implicated in binding to A3G residue 130
Vif	B	83	H	H83	0.9	-				RNA										--	--
Vif	B	84	G	G84	0.9	E				RNA		G	0.994	G:99.4%	p17	2	2	A,D	Disrupts A3G binding, disrupts A3F binding, disrupts CBFB binding	Effect; A3G and A3F Stability and Viral Infectivity; Effect CBFβ and Cul5 binding but NOT A3G binding	CBFβ;CUL5						Effect; A3G and A3F Stability and Viral Infectivity	Effect; A3G and A3F Stability and Viral Infectivity
Vif	B	85	V	V85	0.9	E				RNA		V	0.947	V:94.7%	p17	1	1	S	Disrupts A3F binding	Effect; A3F stability	A3F							Effect on A3F stability
Vif	B	86	S	S86	0.7	E				RNA		S	0.994	S:99.4%	p17	3	1	A	No Effect	No Effect	--							No Effect
Vif	B	87	I	I87	0.5	E				RNA		I	0.953	I:95.3%	p17	2	1	A	Reduced A3F binding	No Effect	--							No Effect
Vif	B	88	E	E88	0.4	E				RNA		E	0.982	E:98.2%	p17	2	1	A	Disrupts CBFB Binding	Effect CBFβ	CBFβ							No Sffect													CBFB (double mut E88A/W89A)
Vif	B	89	W	W89	0.1	E				RNA		W	1	W:100.0%	p17	1	1	A	Reduced A3F binding; Disrupts CBFB binding	Effect; A3F stability; A3G related infectivity; Effect CBFβ and Cul5 binding but NOT A3G binding	CBFβ;CUL5							Effect on A3F stability													CBFB (double mut E88A/W89A)
Vif	B	90	R	R90	0.2	E				RNA		R	0.9	R:90.0%	p17	3	3	A,D,E	Potential effect on A3H binding	No Effect	--							No Effect													MDM2 Binding
Vif	B	91	Q	Q91	0.1	S				RNA		Q,L,X	0.441	Q:44.1%,L:32.4%,other:23.5%	p17	2	2	A,D	Disrupts CBFB Binding	No Effect	--						No Effect														MDM2 Binding
Vif	B	92	R	R92	0.2	S				RNA		K,R,X	0.453	K:30.6%,R:45.3%,other:24.1%	p17	1	1	A	Disrupts CBFB Binding	No Effect	--						No Effect														MDM2 Binding
Vif	B	93	R	R93	0.2	S				RNA		R,X	0.629	R:62.9%,other:37.1%	p17	2	2	D,E	Disrupts MDM2 Binding; Reduced A3H binding	No Effect	--						No Effect														MDM2 Binding; mutation increases anti-A3G activity
Vif	B	94	Y	Y94	0.1	-				RNA		Y	1	Y:100.0%	p17	2	2	A,D	?	No Effect	--						No Effect
Vif	B	95	S	S95	0.1	E				RNA		S,R	0.553	S:55.3%,R:27.6%	p17	1	1	A	?	No Effect	--						No Effect
Vif	B	96	T	T96	0	E	pT			RNA		T	0.988	T:98.8%	p17	4	4	A,D,R,E	Disrupts A3G binding (D,R)	Effect; A3G and A3F Stability and Viral Infectivity	A3G;A3F						Effect on A3G and A3F Stability and infectivity; disrupt Cul5 interaction somewhat															Impairs Vif Function
Vif	B	97	Q	Q97	0	E				RNA		Q	0.994	Q:99.4%	p17	3	3	A,K,R	Disrupts Vif Function (R); Disrupts A3G binding; disrupts A3F binding	Effect; A3G and A3F Stability and Viral Infectivity	A3G;A3F						Effect on A3G and A3F Stability and infectivity
Vif	B	98	I	I98	0	E				RNA		I,V	0.529	I:52.9%,V:47.1%	p17	1	1	S	?	No Effect	--						No Effect
Vif	B	99	D	D99	0	-				RNA		D	0.947	D:94.7%	p17	3	3	G,K,R	No Effect	No Effect/Disrupts Vif Expression	--						No Effect
Vif	B	100	P	P100	0.1	H				RNA		P	1	P:100.0%	p17	2	2	A,S	No Effect	Effect; A3G and A3F Stability and Viral Infectivity	A3G;A3F						Effect; A3G and A3F Stability and Viral Infectivity
Vif	B	101	D	D101	0	H				RNA										No Effect	--			Vif Derived Peptide 101-115 disrupts A3G deaminase Activity			No Effect
Vif	B	102	L	L102	0	H				RNA		L	0.894	L:89.4%	p17	2	2	A,S	No Effect	No Effect	--			Vif Derived Peptide 101-115 disrupts A3G deaminase Activity			No Effect
Vif	B	103	A	A103	0	H				RNA		A	0.994	A:99.4%	p17	5	5	D,R,S,V,Y	Disrupt A3G binding; Disrupt A3F binding	Effect; A3G and A3F Stability and Viral Infectivity				Vif Derived Peptide 101-115 disrupts A3G deaminase Activity			Effect on A3G and A3F Stability and infectivity; disrupt Cul5 interaction somewhat
Vif	B	104	D	D104	0	H				RNA		D	0.965	D:96.5%	p17	5	5	A,N,R,S	Disrupt A3G binding; Disrupt A3F binding	Effect; A3G and A3F Stability and Viral Infectivity; Effect CBFβ and Cul5 binding but NOT A3G binding	CUL5			Vif Derived Peptide 101-115 disrupts A3G deaminase Activity			Effect on A3G and A3F Stability and infectivity; disrupt Cul5 interaction somewhat																No effect; D104N
Vif	B	105	Q	Q105	0	H				RNA		Q,X	0.788	Q:78.8%,other:21.2%	p17	1	1	A	Slight affect on Vif function	No Effect	--			Vif Derived Peptide 101-115 and 105-119 disrupts A3G deaminase Activity			No Effect
Vif	B	106	L	L106	0	H				RNA		L	0.953	L:95.3%	p17	2	2	A,S	Disrupt CBFB and CUL5 binding	CBFβ binding	CUL5			Vif Derived Peptide 101-115 and 105-119 disrupts A3G deaminase Activity			No Effect
Vif	B	107	I	I107	0	H				RNA		I	1	I:100.0%	p17	4	4	A,R,S,T	Disrupts Vif function; Disrupts A3G; Disrupts CBFB,CUl5	Effect; A3G and A3F Stability and Viral Infectivity; Effect CBFβ and Cul5 binding but NOT A3G binding	CBFβ			Vif Derived Peptide 101-115 and 105-119 disrupts A3G deaminase Activity			Effect on A3G and A3F Stability and infectivity																						Effect on A3G (LTP patient variant)
Vif	B	108	H	H108	0	H				RNA	HCCH motif	H	1	H:100.0%	p17	4	4	A,D,L,N	Zinc Coordinating (Cul5); Impairs Vif function	Effect; infectivity/activity (zinc binding)	Zinc			Vif Derived Peptide 101-115 and 105-119 disrupts A3G deaminase Activity																			Activity
Vif	B	109	L	L109	0	H				RNA		L,X	0.524	L:52.4%,other:47.6%	p17	2	2	A,R	?	Cul5 binding	CUL5			Vif Derived Peptide 101-115 and 105-119 disrupts A3G deaminase Activity
Vif	B	110	H	H110	0	T				RNA										--	--			Vif Derived Peptide 101-115 and 105-119 disrupts A3G deaminase Activity
Vif	B	111	Y	Y111	0.3	S				RNA		Y	0.976	Y:97.6%	p17	1	1	A	?	No Effect	--			Vif Derived Peptide 101-115 and 105-119 disrupts A3G deaminase Activity
Vif	B	112	F	F112	0.1	S				RNA										--	--			Vif Derived Peptide 101-115 and 105-119 disrupts A3G deaminase Activity
Vif	B	113	D	D113	0	-				RNA		D	0.835	D:83.5%	p17	3	3	A,E,N	No Effect	No Effect	--			Vif Derived Peptide 101-115 and 105-119 and 113-127 disrupts A3G deaminase Activity							No effect
Vif	B	114	C	C114	0	-				RNA	HCCH motif	C:100.0%	1	C:100.0%	p17	5	5	A,F,L	Zinc Coordinating; APO binding stays intact	Effect; infectivity/activity (zinc binding) (still binds to A3G)	Zinc		Effect Infectivity	Vif Derived Peptide 101-115 and 105-119 and 113-127 disrupts A3G deaminase Activity					Cul5		Effect Infectivity	Activity					Activity (still binds A3G)			Activity		Effect						Cul5
Vif	B	115	F	F115	0	-						F	0.994	F:99.4%	p17	2	2	A,S	Effects A3G; Disrupts cul5 binding	Effect; infectivity; Cul5 binding (No Effect on A3G binding)	CUL5			Vif Derived Peptide 101-115 and 105-119 and 113-127 disrupts A3G deaminase Activity						Effects infectivity and A3G stability	Effect Infectivity
Vif	B	116	S	S116	0	-						S,X	0.782	S:78.2%,other:21.8%	p17	2	2	A,V	Disrupts Cul5 interaction	Cul5 interaction (No effect on A3G bindng)	CUL5			Vif Derived Peptide 105-119 and 113-127 disrupts A3G deaminase Activity
Vif	B	117	E	E117	0	S														--	--			Vif Derived Peptide 105-119 and 113-127 disrupts A3G deaminase Activity
Vif	B	118	S	S118	0	H														--	--			Vif Derived Peptide 105-119 and 113-127 disrupts A3G deaminase Activity
Vif	B	119	A	A119	0	H														--	--			Vif Derived Peptide 105-119 and 113-127 disrupts A3G deaminase Activity
Vif	B	120	I	I120	0	H						I	0.965	I:96.5%	p17	1	1	S	Disrupts Cul5 binding	Cul5 binding	CUL5			Vif Derived Peptide 113-127 disrupts A3G deaminase Activity																			No Effect on A3G binding; Disrupts Cul5 binding
Vif	B	121	R	R121	0	H						R	1	R:100.0%	p17	2	2	A,S	?	No Effect	--			Vif Derived Peptide 113-127 disrupts A3G deaminase Activity							No effect												No Effect
Vif	B	122	K	K122	0	H						K,X	0.724	K:72.4%,other:27.6%	p17	2	2	A,S	?	No Effect	--			Vif Derived Peptide 113-127 disrupts A3G deaminase Activity																			No Effect
Vif	B	123	A	A123	0	H						A	0.988	A:98.8%	p17	1	1	S	?	Cul5 binding	CUL5			Vif Derived Peptide 113-127 disrupts A3G deaminase Activity																			No Effect on A3G binding; Disrupts Cul5 binding
Vif	B	124	I	I124	0	H						I	0.829	I:82.9%	p17	1	1	S	?	Cul5 binding	CUL5			Vif Derived Peptide 113-127 disrupts A3G deaminase Activity																			No Effect on A3G binding; Disrupts Cul5 binding
Vif	B	125	L	L125	0	H						L	0.976	L:97.6%	p17	2	0	--	--	--	--			Vif Derived Peptide 113-127 disrupts A3G deaminase Activity
Vif	B	126	G	G126	0	T						G	0.988	G:98.8%	p17	2	2	A,R	?	Cul5 binding	CUL5			Vif Derived Peptide 113-127 disrupts A3G deaminase Activity
Vif	B	127	Q	Q127	0	-						Q,H,X	0.388	Q:28.8%,H:38.8%,other:32.4%	p17	1	1	A	Zinc Coordinating	No Effect	--			Vif Derived Peptide 113-127 disrupts A3G deaminase Activity							No effect
Vif	B	128	I	I128	0	-						I,R,X	0.341	I:33.5%,R:34.1%,other:32.4%	p17	1	1	L	No Effect	--	--
Vif	B	129	V	V129	0	-						V	0.882	V:88.2%	p17	1	1	A	?	--	--
Vif	B	130	S	S130	0	S														--	--
Vif	B	131	P	P131	0	-						P	0.865	P:86.5%	p17	1	1	A	Slight reduction in Cul5 binding	Cul5 binding	CUL5										No effect
Vif	B	132	R	R132	0.1	-						R	0.8	R:80.0%	p17	5	5	A,C,K,S,V	?	Effect; infectivity	A3G										Effect Infectivity
Vif	B	133	C	C133	0.1	-					HCCH motif	C	1	C:100.0%	p17	3	3	A,L,S	Zinc Coordinating; disrupt cul5	Effect; infectivity/activity (zinc binding) (still binds to A3G)	Zinc										Effect Infectivity						Activity (still binds A3G)	Activity		Activity (still binds A3G)		Effect	Activity					Cul5
Vif	B	134	E	E134	0.1	-						D,E,X	0.582	D:20.6%,E:58.2%,other:21.2%	p17	3	3	A,K,T	Reduce Cul5 binding	Cul5 binding	CUL5
Vif	B	135	Y	Y135	0.1	-														--	--
Vif	B	136	Q	Q136	0.1	T						Q,X	0.747	Q:74.7%,other:25.3%	p17	1	1	P	?	--	--
Vif	B	137	A	A137	0.1	T						A	0.853	A:85.3%	p17	1	1	V	?	--	--
Vif	B	138	G	G138	0	T						G	1	G:100.0%	p17	2	2	D,R	?	Effect related to A3G	A3G									Effects infectivity and A3G stability
Vif	B	139	H	H139	0	-					HCCH motif	H	0.994	H:99.4%	p17	3	3	A,L,N	Zinc Coordinating	Effect; infectivity/activity (zinc binding)	Zinc																						Activity
Vif	B	140	N	N140	0	-						N	0.829	N:82.9%	p17	1	1	A	?	--	--
Vif	B	141	K	K141	0	S						K	0.859	K:85.9%	p17	1	1	A	?	--	--													Δ141-Cterm Disrupt Zinc Binding; Disrupt RT binding
Vif	B	142	V	V142	0	S						V	0.994	V:99.4%	p17	1	1	I	--	EloC Interaction	EloC													Δ141-Cterm Disrupt Zinc Binding; Disrupt RT binding
Vif	B	143	G	G143	0	-						G	0.994	G:99.4%	p17	1	1	R	No Effect	EloC Interaction	EloC									No Effect				Δ141-Cterm Disrupt Zinc Binding; Disrupt RT binding
Vif	B	144	S	S144	0	-	pS				BC-Box	S	0.941	S:94.1%	p17	2	1	A	SLQYLA motif	Disrupts Binding to EloC	EloC		ΔSLQ disrupts EloB/C Binding			ΔSLQ effect on HIV infectivty								Δ141-Cterm Disrupt Zinc Binding; Disrupt RT binding			SLQ_AAA Binds A3G but is inactive					ΔSLQ(Y/F)LA: Effect (likley EloB/C/Cul5)				ΔSLQ effect on A3F; slight effect on A3G	AAA mutant no effect on A3F binding
Vif	B	145	L	L145	0	H					BC-Box	L	0.994	L:99.4%	p17	1	1	A	SLQYLA motif	Disrupts Binding to EloC; Effect; A3G Stability and Viral Infectivity; A3G still binds	EloC		ΔSLQ disrupts EloB/C Binding		Effect Infectivity; Effect A3G intracellular stability	ΔSLQ effect on HIV infectivty			EloB/C	No				Δ141-Cterm Disrupt Zinc Binding; Disrupt RT binding			SLQ_AAA Binds A3G but is inactive					ΔSLQ(Y/F)LA: Effect (likley EloB/C/Cul5)				ΔSLQ effect on A3F; slight effect on A3G	AAA mutant no effect on A3F binding
Vif	B	146	Q	Q146	0	H					BC-Box	Q	1	Q:100.0%	p17	1	1	A	SLQYLA motif	Disrupts Binding to EloC	EloC		ΔSLQ disrupts EloB/C Binding			ΔSLQ effect on HIV infectivty								Δ141-Cterm Disrupt Zinc Binding; Disrupt RT binding			SLQ_AAA Binds A3G but is inactive					ΔSLQ(Y/F)LA: Effect (likley EloB/C/Cul5)				ΔSLQ effect on A3F; slight effect on A3G	AAA mutant no effect on A3F binding
Vif	B	147	Y	Y147	0	H					BC-Box	Y	0.941	Y:94.1%	p17	1	1	A	SLQYLA motif	Disrupts Binding to EloC	EloC													Δ141-Cterm Disrupt Zinc Binding; Disrupt RT binding								ΔSLQ(Y/F)LA: Effect (likley EloB/C/Cul5)
Vif	B	148	L	L148	0	H					BC-Box	L	0.988	L:98.8%	p17	2	2	A,S	SLQYLA motif	Disrupts Binding to EloC	EloC													Δ141-Cterm Disrupt Zinc Binding; Disrupt RT binding								ΔSLQ(Y/F)LA: Effect (likley EloB/C/Cul5)
Vif	B	149	A	A149	0	H					BC-Box	A	1	A:100.0%	p17	6	6	C,G,L,R,S,T	SLQYLA motif	Disrupts Binding to EloC; Still Binds to A3G	EloC;EloB;CUL5													Δ141-Cterm Disrupt Zinc Binding; Disrupt RT binding								ΔSLQ(Y/F)LA: Effect (likley EloB/C/Cul5)
Vif	B	150	L	L150	0	H					BC-Box	L	0.982	L:98.2%	p17	3	3	A,K,P	Disrupts Cul5 binding	Effect related to A3G	A3G													Δ141-Cterm Disrupt Zinc Binding; Disrupt RT binding
Vif	B	151	T	T151	0.1	H					Mutlimerization;BC-Box	K,T	0.482	K:37.6%,T:48.2%	p7	4	4	E,N,P,S	Not tested	--	--													Δ141-Cterm Disrupt Zinc Binding; Disrupt RT binding
Vif	B	152	A	A152	0.1	H					Mutlimerization;BC-Box	A	0.935	A:93.5%	p7	1	1	L	?	EloC Interaction	EloC													Δ141-Cterm Disrupt Zinc Binding; Disrupt RT binding
Vif	B	153	L	L153	0.1	T					Mutlimerization;BC-Box	L	0.912	L:91.2%	p7	2	2	A,S	?	EloC Interaction	EloC													Δ141-Cterm Disrupt Zinc Binding; Disrupt RT binding
Vif	B	154	I	I154	0.1	-					Mutlimerization									--	--													Δ141-Cterm Disrupt Zinc Binding; Disrupt RT binding
Vif	B	155	T	T155	0.2	-	pT				Mutlimerization									--	--													Δ141-Cterm Disrupt Zinc Binding; Disrupt RT binding
Vif	B	156	P	P156	0.3	S					Mutlimerization									--	--													Δ141-Cterm Disrupt Zinc Binding; Disrupt RT binding
Vif	B	157	K	K157	0.3	T					Mutlimerization									--	--													Δ141-Cterm Disrupt Zinc Binding; Disrupt RT binding
Vif	B	158	K	K158	0.4	T					Mutlimerization									--	--													Δ141-Cterm Disrupt Zinc Binding; Disrupt RT binding
Vif	B	159	T	T159	0.5	S					Mutlimerization									--	--													Δ141-Cterm Disrupt Zinc Binding; Disrupt RT binding
Vif	B	160	K	K160	0.5	-					Mutlimerization									--	--													Δ141-Cterm Disrupt Zinc Binding; Disrupt RT binding
Vif	B	161	P	P161	0.4	-					Mutlimerization	P	0.988	P:98.8%	p7	1	1	A	?	EloB/C interaction	EloB		ΔPPL slightly disrupts EloB/C binding; NMR demonstrates binding to EloB Cterm											PP_P to AAA mut disrupts RT binding; Δ141-Cterm Disrupt Zinc Binding
Vif	B	162	P	P162	0.4	-					Mutlimerization	P	0.988	P:98.8%	p7	1	1	A	?	No Effect	--		ΔPPL slightly disrupts EloB/C binding; NMR demonstrates binding to EloB Cterm											PP_P to AAA mut disrupts RT binding; Δ141-Cterm Disrupt Zinc Binding
Vif	B	163	L	L163	0.3	-					Mutlimerization	L	0.982	L:98.2%	p7	2	2	A,S	Disrupt Cul5 binding potentially	Mutation disrupts Cul5 bindng (but not EloB/C); Still Binds to A3g	CUL5		ΔPPL slightly disrupts EloB/C binding; NMR demonstrates binding to EloB Cterm											Δ141-Cterm Disrupt Zinc Binding; Disrupt RT binding
Vif	B	164	P	P164	0.2	-					Mutlimerization	P	1	P:100.0%	p7	1	1	A	?	--	--													PP_P to AAA mut disrupts RT binding; Δ141-Cterm Disrupt Zinc Binding
Vif	B	165	S	S165	0.3	S	pS													No Effect	--													Δ141-Cterm Disrupt Zinc Binding; Disrupt RT binding
Vif	B	166	V	V166	0.6	S														--	--													Δ141-Cterm Disrupt Zinc Binding; Disrupt RT binding
Vif	B	167	R	R167	0.4	G						K,R,X	37.1%,	K:36.5%,R:37.1%,other:26.5%	p7	1	0	--		--	--													Δ141-Cterm Disrupt Zinc Binding; Disrupt RT binding
Vif	B	168	K	K168	0.6	G						K	0.965	K:96.5%	p7	1	1	D	Evolutionary analysis indicates chare reversal	--	--													Δ141-Cterm Disrupt Zinc Binding
Vif	B	169	L	L169	0.7	G						L	0.988	L:98.8%	p7	2	2	A,S	Disrupt Cul5 binding potentially	Mutation disrupts Cul5 bindng (but not EloB/C); Still Binds to A3g	CUL5													Δ141-Cterm Disrupt Zinc Binding
Vif	B	170	T	T170	0.6	T														--	--													Δ141-Cterm Disrupt Zinc Binding
Vif	B	171	E	E171	0.5	-					Membrane	E	0.976	E:97.6%	p7	1	1	A	?	Effect on A3F stability	A3F						+R174:AA174	Effect on A3F stability						Δ141-Cterm Disrupt Zinc Binding													A3C (no effect on A3G)
Vif	B	172	D	D172	0.3	-					Membrane	D	0.982	D:98.2%	p7	1	1	A	?	Effect on A3F stability	A3F													Δ141-Cterm Disrupt Zinc Binding													A3F,A3C (no effect on A3G)
Vif	B	173	H	H173	0.3	-						R	0.965	R:96.5%	p7	1	1	A	?	Effect on A3F stability	A3F							Effect on A3F stability						Δ141-Cterm Disrupt Zinc Binding													A3C (no effect on A3G)
Vif	B	174	H	H174	0.1	-						W	0.994	W:99.4%	p7	1	1	A	?	Effect on A3F stability	A3F							Effect on A3F stability						Δ141-Cterm Disrupt Zinc Binding													A3F,A3C (no effect on A3G)
Vif	B	175	H	H175	0.1	-						N	0.959	N:95.9%	p7	1	1	N	?	Effect on A3F stability	A3F							Effect on A3F stability						Δ141-Cterm Disrupt Zinc Binding
[truncated: 26 more columns]
