# Supplementary material for: Characterization of an A3G-VifHIV-1-CRL5-CBFβ Structure Using a Cross-linking Mass Spectrometry Pipeline for Integrative Modeling of Host–Pathogen Complexes
Source: Mol Cell Proteomics. 2021 Aug 11;20:100132. doi: 10.1016/j.mcpro.2021.100132 (PMC8459920; doi:10.1016/j.mcpro.2021.100132)
Supplement: SwissProt.Human.2016.01.11.fasta.random.concat [file mmc20.zip]

Archive with 1 entries (1 files):
- mmc20/mmc20.concat
