# Supplementary material for: Characterization of an A3G-VifHIV-1-CRL5-CBFβ Structure Using a Cross-linking Mass Spectrometry Pipeline for Integrative Modeling of Host–Pathogen Complexes
Source: Mol Cell Proteomics. 2021 Aug 11;20:100132. doi: 10.1016/j.mcpro.2021.100132 (PMC8459920; doi:10.1016/j.mcpro.2021.100132)
Supplement: Usermod_xlink.txt [file mmc21.txt]

############################ Not in Unimod
XL:A-Thiol(Unsaturated)
C3 H2 O1 S1
Uncleaved K
############################ Not in Unimod
XL:A-Thiol(Unsaturated)
C3 H2 O1 S1
Protein N-term
############################ Not in Unimod
XL:A-Alkene
C3 H2 O1
Uncleaved K
############################ Not in Unimod
XL:A-Alkene
C3 H2 O1
Protein N-term
############################ Not in Unimod
XL:A-Sulfenic
C3 H4 O2 S1
Uncleaved K
############################ Not in Unimod
XL:A-Sulfenic
C3 H4 O2 S1
Protein N-term
############################ 
